# Supplementary material for: Association of oral microbiota and digestive system cancers revealed by bidirectional two sample Mendelian randomization
Source: Discov Oncol. 2026 Jan 6;17:223. doi: 10.1007/s12672-026-04387-5 (PMC12868531; doi:10.1007/s12672-026-04387-5)
Supplement: Supplementary file 1 — Supplementary Material 1: Supplementary Table 1. Details of genetic instruments excluded due to association with potential confounders identified via PhenoScanner. Supplementary Table 2. Results of the Mendelian randomization analysis for the association between gut microbial taxa and DSCs, including raw and FDR-adjusted P-values. Supplementary Table 3. Assessment of instrument strength (F-statistics) for the genetic instruments used in the Mendelian randomization analysis. Supplementary Table 4. The significant causal effect of oral microbiota on DSCs calculated using the MR-Egger method. Supplementary Table 5. The significant causal effect of DSCs on oral microbiota calculated using the IVW method. Supplementary Table 6. The causal effect of UKBPPP pQTLs on oral microbiota. Supplementary Table 7. The causal effect of 36797296 pQTLs on oral microbiota. Supplementary Table 8. Results of horizontal pleiotropy test. Supplementary Table 9. Results of heterogeneity. [file 12672_2026_4387_MOESM1_ESM.zip › Supplementary Table 1.xlsx]

## Sheet: Sheet1
Supplementary Table 1:Details of genetic instruments excluded due to association with potential confounders identified via PhenoScanner.
rsid	hg19_coordinates	hg38_coordinates	a1	a2	afr	amr	eas	eur	sas	consequence	protein_position	amino_acids	ensembl	hgnc	trait	efo	study	pmid	year	beta	se	p	direction	n	n_cases	n_controls	n_studies	unit	dataset	group
rs3748825	chr1:2483270	chr1:2551831	T	C	0.2602	0.4841	0.4266	0.5199	0.3108	upstream	-	-	ENSG00000157873	TNFRSF14	Primary sclerosing cholangitis	EFO_0004268	Ji S	27992413	2017	0.1579	0.035	5.125e-06	+	14890	2871	12019	3	log OR	Ji-S_PSC_EUR_2017	cholangiocarcinoma
rs2258734	chr1:2483961	chr1:2552522	A	G	0.5847	0.4207	0.4812	0.3141	0.4928	upstream	-	-	ENSG00000157873	TNFRSF14	Primary sclerosing cholangitis	EFO_0004268	Ji S	27992413	2017	-0.1706	0.039	7.465e-06	-	14890	2871	12019	3	log OR	Ji-S_PSC_EUR_2017	cholangiocarcinoma
rs2227312	chr1:2487663	chr1:2556224	A	C	0.736	0.5115	0.5387	0.4692	0.6728	5_prime_UTR	-	-	ENSG00000157873	TNFRSF14	Primary sclerosing cholangitis	EFO_0004268	Ji S	27992413	2017	-0.1561	0.035	6.277e-06	-	14890	2871	12019	3	log OR	Ji-S_PSC_EUR_2017	cholangiocarcinoma
rs4870	chr1:2488153	chr1:2556714	A	G	0.2163	0.4697	0.4603	0.5318	0.3252	missense	17	K/R	ENSG00000157873	TNFRSF14	Primary sclerosing cholangitis	EFO_0004268	Ji S	27992413	2017	0.1553	0.035	6.664e-06	+	14890	2871	12019	3	log OR	Ji-S_PSC_EUR_2017	cholangiocarcinoma
rs8725	chr1:2494785	chr1:2563346	A	G	0.7776	0.5591	0.5734	0.493	0.6902	3_prime_UTR	-	-	ENSG00000157873	TNFRSF14	Primary sclerosing cholangitis	EFO_0004268	Ji S	27992413	2017	-0.1337	0.03	7.813e-06	-	14890	2871	12019	3	log OR	Ji-S_PSC_EUR_2017	cholangiocarcinoma
rs10910090	chr1:2496214	chr1:2564775	T	C	0.6536	0.5476	0.5734	0.493	0.6902	intron	-	-	ENSG00000157873	TNFRSF14	Primary sclerosing cholangitis	EFO_0004268	Ji S	27992413	2017	-0.1354	0.03	6.434e-06	-	14890	2871	12019	3	log OR	Ji-S_PSC_EUR_2017	cholangiocarcinoma
rs7544646	chr1:2496649	chr1:2565210	C	G	0.3132	0.4741	0.4315	0.5308	0.3139	3_prime_UTR	-	-	ENSG00000157873	TNFRSF14	Primary sclerosing cholangitis	EFO_0004268	Ji S	27992413	2017	0.1432	0.031	1.982e-06	+	14890	2871	12019	3	log OR	Ji-S_PSC_EUR_2017	cholangiocarcinoma
rs7515633	chr1:2496653	chr1:2565214	A	G	0.0976	0.428	0.4266	0.508	0.3088	3_prime_UTR	-	-	ENSG00000157873	TNFRSF14	Primary sclerosing cholangitis	EFO_0004268	Ji S	27992413	2017	0.1354	0.03	5.976e-06	+	14890	2871	12019	3	log OR	Ji-S_PSC_EUR_2017	cholangiocarcinoma
rs7550231	chr1:2497641	chr1:2566202	A	G	0.7874	0.562	0.5754	0.4901	0.6922	downstream	-	-	ENSG00000157873	TNFRSF14	Primary sclerosing cholangitis	EFO_0004268	Ji S	27992413	2017	-0.1354	0.03	5.776e-06	-	14890	2871	12019	3	log OR	Ji-S_PSC_EUR_2017	cholangiocarcinoma
rs11577783	chr1:2497678	chr1:2566239	A	G	0.3714	0.4568	0.4236	0.5109	0.3088	downstream	-	-	ENSG00000157873	TNFRSF14	Primary sclerosing cholangitis	EFO_0004268	Ji S	27992413	2017	0.1363	0.03	5.32e-06	+	14890	2871	12019	3	log OR	Ji-S_PSC_EUR_2017	cholangiocarcinoma
rs2495365	chr1:2498027	chr1:2566588	A	G	0.0893	0.4265	0.4246	0.507	0.3088	downstream	-	-	ENSG00000157873	TNFRSF14	Primary sclerosing cholangitis	EFO_0004268	Ji S	27992413	2017	0.1354	0.03	6.033e-06	+	14890	2871	12019	3	log OR	Ji-S_PSC_EUR_2017	cholangiocarcinoma
rs61054170	chr1:2498052	chr1:2566613	T	C	0.6309	0.5432	0.5754	0.4901	0.6902	downstream	-	-	ENSG00000157873	TNFRSF14	Primary sclerosing cholangitis	EFO_0004268	Ji S	27992413	2017	-0.1372	0.03	4.742e-06	-	14890	2871	12019	3	log OR	Ji-S_PSC_EUR_2017	cholangiocarcinoma
rs10910089	chr1:2498618	chr1:2567179	T	G	0.8691	0.5648	0.5754	0.4901	0.6912	downstream	-	-	ENSG00000157873	TNFRSF14	Primary sclerosing cholangitis	EFO_0004268	Ji S	27992413	2017	-0.1363	0.03	5.405e-06	-	14890	2871	12019	3	log OR	Ji-S_PSC_EUR_2017	cholangiocarcinoma
rs1555791	chr1:2498862	chr1:2567423	C	G	0.6286	0.5432	0.5754	0.4901	0.6902	downstream	-	-	ENSG00000157873	TNFRSF14	Primary sclerosing cholangitis	EFO_0004268	Ji S	27992413	2017	-0.1372	0.03	4.6e-06	-	14890	2871	12019	3	log OR	Ji-S_PSC_EUR_2017	cholangiocarcinoma
rs2182176	chr1:2499254	chr1:2567815	A	G	0.6278	0.4539	0.5685	0.4672	0.6881	downstream	-	-	ENSG00000157873	TNFRSF14	Primary sclerosing cholangitis	EFO_0004268	Ji S	27992413	2017	-0.1432	0.031	1.865e-06	-	14890	2871	12019	3	log OR	Ji-S_PSC_EUR_2017	cholangiocarcinoma
rs138680782	chr1:2499459	chr1:2568020	T	C	0.2927	0.4553	0.4246	0.5109	0.3108	downstream	-	-	ENSG00000157873	TNFRSF14	Primary sclerosing cholangitis	EFO_0004268	Ji S	27992413	2017	0.1372	0.03	4.575e-06	+	14890	2871	12019	3	log OR	Ji-S_PSC_EUR_2017	cholangiocarcinoma
rs4465142	chr1:2499780	chr1:2568341	A	G	0.8654	0.5648	0.5754	0.4861	0.6902	downstream	-	-	ENSG00000157873	TNFRSF14	Primary sclerosing cholangitis	EFO_0004268	Ji S	27992413	2017	-0.1372	0.03	4.584e-06	-	14890	2871	12019	3	log OR	Ji-S_PSC_EUR_2017	cholangiocarcinoma
rs4449972	chr1:2499810	chr1:2568371	A	G	0.3722	0.4813	0.4296	0.5318	0.3119	downstream	-	-	ENSG00000157873	TNFRSF14	Primary sclerosing cholangitis	EFO_0004268	Ji S	27992413	2017	0.1441	0.031	1.766e-06	+	14890	2871	12019	3	log OR	Ji-S_PSC_EUR_2017	cholangiocarcinoma
rs4385650	chr1:2499898	chr1:2568459	A	G	-	-	-	-	-	downstream	-	-	ENSG00000157873	TNFRSF14	Primary sclerosing cholangitis	EFO_0004268	Ji S	27992413	2017	-0.179	0.034	6.581e-08	-	14890	2871	12019	3	log OR	Ji-S_PSC_EUR_2017	cholangiocarcinoma
rs4648647	chr1:2500893	chr1:2569454	A	G	0.6271	0.5173	0.5675	0.4682	0.681	downstream	-	-	ENSG00000157873	TNFRSF14	Primary sclerosing cholangitis	EFO_0004268	Ji S	27992413	2017	-0.145	0.031	1.537e-06	-	14890	2871	12019	3	log OR	Ji-S_PSC_EUR_2017	cholangiocarcinoma
rs10797431	chr1:2501222	chr1:2569783	T	G	0.5741	0.451	0.5089	0.341	0.5133	downstream	-	-	ENSG00000157873	TNFRSF14	Primary sclerosing cholangitis	EFO_0004268	Ji S	27992413	2017	-0.1689	0.033	1.88e-07	-	14890	2871	12019	3	log OR	Ji-S_PSC_EUR_2017	cholangiocarcinoma
rs10797432	chr1:2501338	chr1:2569899	T	C	0.6271	0.5187	0.5694	0.4682	0.6881	downstream	-	-	ENSG00000157873	TNFRSF14	Primary sclerosing cholangitis	EFO_0004268	Ji S	27992413	2017	-0.1432	0.031	1.78e-06	-	14890	2871	12019	3	log OR	Ji-S_PSC_EUR_2017	cholangiocarcinoma
rs10910092	chr1:2501516	chr1:2570077	A	G	0.3722	0.4813	0.4296	0.5318	0.3119	downstream	-	-	ENSG00000157873	TNFRSF14	Primary sclerosing cholangitis	EFO_0004268	Ji S	27992413	2017	0.1441	0.031	1.725e-06	+	14890	2871	12019	3	log OR	Ji-S_PSC_EUR_2017	cholangiocarcinoma
rs10797433	chr1:2502010	chr1:2570571	T	C	0.2912	0.4553	0.4246	0.5089	0.3098	downstream	-	-	-	RP3-395M20.7	Primary sclerosing cholangitis	EFO_0004268	Ji S	27992413	2017	0.1363	0.03	5.346e-06	+	14890	2871	12019	3	log OR	Ji-S_PSC_EUR_2017	cholangiocarcinoma
rs6667605	chr1:2502780	chr1:2571341	T	C	0.6286	0.5432	0.5754	0.4891	0.6902	downstream	-	-	-	RP3-395M20.7	Primary sclerosing cholangitis	EFO_0004268	Ji S	27992413	2017	-0.1372	0.03	4.665e-06	-	14890	2871	12019	3	log OR	Ji-S_PSC_EUR_2017	cholangiocarcinoma
rs6672381	chr1:2502834	chr1:2571395	A	G	0.3714	0.4568	0.4246	0.5109	0.3098	downstream	-	-	-	RP3-395M20.7	Primary sclerosing cholangitis	EFO_0004268	Ji S	27992413	2017	0.1372	0.03	4.433e-06	+	14890	2871	12019	3	log OR	Ji-S_PSC_EUR_2017	cholangiocarcinoma
rs6671426	chr1:2504234	chr1:2572795	A	C	0.8676	0.5418	0.5694	0.4682	0.6892	downstream	-	-	-	RP3-395M20.7	Primary sclerosing cholangitis	EFO_0004268	Ji S	27992413	2017	-0.1432	0.031	1.857e-06	-	14890	2871	12019	3	log OR	Ji-S_PSC_EUR_2017	cholangiocarcinoma
rs10910094	chr1:2506488	chr1:2575049	T	C	0.7648	0.5461	0.5744	0.4871	0.6912	intergenic	-	-	-	RP3-395M20.7	Primary sclerosing cholangitis	EFO_0004268	Ji S	27992413	2017	-0.1363	0.03	5.205e-06	-	14890	2871	12019	3	log OR	Ji-S_PSC_EUR_2017	cholangiocarcinoma
rs10752745	chr1:2507938	chr1:2576499	A	G	0.3812	0.4813	0.4315	0.5338	0.3119	intergenic	-	-	-	RP3-395M20.9	Primary sclerosing cholangitis	EFO_0004268	Ji S	27992413	2017	0.1476	0.031	9.116e-07	+	14890	2871	12019	3	log OR	Ji-S_PSC_EUR_2017	cholangiocarcinoma
rs10797434	chr1:2511280	chr1:2579841	T	C	0.77	0.5461	0.5734	0.4911	0.6912	upstream	-	-	-	RP3-395M20.9	Primary sclerosing cholangitis	EFO_0004268	Ji S	27992413	2017	-0.1363	0.03	5.191e-06	-	14890	2871	12019	3	log OR	Ji-S_PSC_EUR_2017	cholangiocarcinoma
rs4648648	chr1:2512452	chr1:2581013	A	G	0.8593	0.5648	0.5724	0.4901	0.6912	upstream	-	-	-	RP3-395M20.9	Primary sclerosing cholangitis	EFO_0004268	Ji S	27992413	2017	-0.1354	0.03	6.274e-06	-	14890	2871	12019	3	log OR	Ji-S_PSC_EUR_2017	cholangiocarcinoma
rs4648649	chr1:2512650	chr1:2581211	T	C	0.1415	0.4597	0.4325	0.5308	0.3108	upstream	-	-	-	RP3-395M20.9	Primary sclerosing cholangitis	EFO_0004268	Ji S	27992413	2017	0.1424	0.031	2.331e-06	+	14890	2871	12019	3	log OR	Ji-S_PSC_EUR_2017	cholangiocarcinoma
rs10910096	chr1:2512710	chr1:2581271	T	C	0.1415	0.4597	0.4325	0.5308	0.3108	upstream	-	-	-	RP3-395M20.9	Primary sclerosing cholangitis	EFO_0004268	Ji S	27992413	2017	0.1424	0.031	2.317e-06	+	14890	2871	12019	3	log OR	Ji-S_PSC_EUR_2017	cholangiocarcinoma
rs4486391	chr1:2513055	chr1:2581616	A	T	0.1407	0.4352	0.4276	0.5099	0.3088	non_coding_transcript_exon	-	-	-	RP3-395M20.9	Primary sclerosing cholangitis	EFO_0004268	Ji S	27992413	2017	0.1328	0.03	8.847e-06	+	14890	2871	12019	3	log OR	Ji-S_PSC_EUR_2017	cholangiocarcinoma
rs734999	chr1:2513216	chr1:2581777	T	C	0.8585	0.5403	0.5675	0.4692	0.6892	upstream	-	-	ENSG00000157870	FAM213B	Primary sclerosing cholangitis	EFO_0004268	Ji S	27992413	2017	-0.1424	0.031	2.302e-06	-	14890	2871	12019	3	log OR	Ji-S_PSC_EUR_2017	cholangiocarcinoma
rs2016175	chr1:2513632	chr1:2582193	C	G	0.1407	0.4352	0.4276	0.5099	0.3108	upstream	-	-	ENSG00000157870	FAM213B	Primary sclerosing cholangitis	EFO_0004268	Ji S	27992413	2017	0.1345	0.03	6.569e-06	+	14890	2871	12019	3	log OR	Ji-S_PSC_EUR_2017	cholangiocarcinoma
rs2016366	chr1:2513678	chr1:2582239	A	T	0.1415	0.4597	0.4325	0.5308	0.3129	upstream	-	-	ENSG00000157870	FAM213B	Primary sclerosing cholangitis	EFO_0004268	Ji S	27992413	2017	0.1424	0.031	2.415e-06	+	14890	2871	12019	3	log OR	Ji-S_PSC_EUR_2017	cholangiocarcinoma
rs60733400	chr1:2516781	chr1:2585342	A	G	0.6952	0.4669	0.5278	0.3141	0.5317	upstream	-	-	ENSG00000157870	FAM213B	Primary sclerosing cholangitis	EFO_0004268	Ji S	27992413	2017	-0.179	0.034	8.118e-08	-	14890	2871	12019	3	log OR	Ji-S_PSC_EUR_2017	cholangiocarcinoma
rs6667564	chr1:2520302	chr1:2588863	T	C	0.1959	0.5115	0.4573	0.667	0.4642	intron	-	-	ENSG00000157870	FAM213B	Primary sclerosing cholangitis	EFO_0004268	Ji S	27992413	2017	0.1638	0.033	6.072e-07	+	14890	2871	12019	3	log OR	Ji-S_PSC_EUR_2017	cholangiocarcinoma
rs6701238	chr1:2520500	chr1:2589061	A	G	0.7995	0.4885	0.5427	0.333	0.5327	intron	-	-	ENSG00000157870	FAM213B	Primary sclerosing cholangitis	EFO_0004268	Ji S	27992413	2017	-0.163	0.033	6.687e-07	-	14890	2871	12019	3	log OR	Ji-S_PSC_EUR_2017	cholangiocarcinoma
rs6670198	chr1:2520527	chr1:2589088	T	C	0.1997	0.5115	0.4573	0.667	0.4663	intron	-	-	ENSG00000157870	FAM213B	Primary sclerosing cholangitis	EFO_0004268	Ji S	27992413	2017	0.163	0.033	6.134e-07	+	14890	2871	12019	3	log OR	Ji-S_PSC_EUR_2017	cholangiocarcinoma
rs876938	chr1:2523212	chr1:2591773	C	G	0.6135	0.4438	0.5337	0.3121	0.5389	intron	-	-	ENSG00000142606	MMEL1	Primary sclerosing cholangitis	EFO_0004268	Ji S	27992413	2017	-0.1807	0.034	7.493e-08	-	14890	2871	12019	3	log OR	Ji-S_PSC_EUR_2017	cholangiocarcinoma
rs867435	chr1:2523706	chr1:2592267	T	C	0.6135	0.4524	0.5317	0.3131	0.5389	intron	-	-	ENSG00000142606	MMEL1	Primary sclerosing cholangitis	EFO_0004268	Ji S	27992413	2017	-0.1748	0.039	4.773e-06	-	14890	2871	12019	3	log OR	Ji-S_PSC_EUR_2017	cholangiocarcinoma
rs192349427	chr1:2523807	chr1:2592368	A	C	0.6157	0.4481	0.5308	0.3121	0.5378	intron	-	-	ENSG00000142606	MMEL1	Primary sclerosing cholangitis	EFO_0004268	Ji S	27992413	2017	-0.1781	0.039	3.165e-06	-	14890	2871	12019	3	log OR	Ji-S_PSC_EUR_2017	cholangiocarcinoma
rs182464181	chr1:2523810	chr1:2592371	T	C	0.3843	0.5519	0.4692	0.6879	0.4622	intron	-	-	ENSG00000142606	MMEL1	Primary sclerosing cholangitis	EFO_0004268	Ji S	27992413	2017	0.1781	0.039	3.256e-06	+	14890	2871	12019	3	log OR	Ji-S_PSC_EUR_2017	cholangiocarcinoma
rs187786174	chr1:2523811	chr1:2592372	A	G	0.6157	0.4481	0.5308	0.3121	0.5378	intron	-	-	ENSG00000142606	MMEL1	Primary sclerosing cholangitis	EFO_0004268	Ji S	27992413	2017	-0.1756	0.039	4.646e-06	-	14890	2871	12019	3	log OR	Ji-S_PSC_EUR_2017	cholangiocarcinoma
rs745368	chr1:2524205	chr1:2592766	T	C	0.6142	0.4452	0.5288	0.3101	0.5368	intron	-	-	ENSG00000142606	MMEL1	Primary sclerosing cholangitis	EFO_0004268	Ji S	27992413	2017	-0.1798	0.034	8.122e-08	-	14890	2871	12019	3	log OR	Ji-S_PSC_EUR_2017	cholangiocarcinoma
rs745367	chr1:2524457	chr1:2593018	T	C	0.2716	0.5115	0.4663	0.669	0.4601	intron	-	-	ENSG00000142606	MMEL1	Primary sclerosing cholangitis	EFO_0004268	Ji S	27992413	2017	0.1664	0.033	3.765e-07	+	14890	2871	12019	3	log OR	Ji-S_PSC_EUR_2017	cholangiocarcinoma
rs10752747	chr1:2524915	chr1:2593476	T	G	0.6142	0.4452	0.5288	0.3101	0.5368	intron	-	-	ENSG00000142606	MMEL1	Primary sclerosing cholangitis	EFO_0004268	Ji S	27992413	2017	-0.174	0.039	5.691e-06	-	14890	2871	12019	3	log OR	Ji-S_PSC_EUR_2017	cholangiocarcinoma
rs3828154	chr1:2524943	chr1:2593504	A	G	0.7284	0.4885	0.5337	0.331	0.5399	intron	-	-	ENSG00000142606	MMEL1	Primary sclerosing cholangitis	EFO_0004268	Ji S	27992413	2017	-0.1647	0.033	5.301e-07	-	14890	2871	12019	3	log OR	Ji-S_PSC_EUR_2017	cholangiocarcinoma
rs3748819	chr1:2524966	chr1:2593527	T	C	0.7118	0.464	0.5288	0.3101	0.5368	intron	-	-	ENSG00000142606	MMEL1	Primary sclerosing cholangitis	EFO_0004268	Ji S	27992413	2017	-0.1781	0.034	1.182e-07	-	14890	2871	12019	3	log OR	Ji-S_PSC_EUR_2017	cholangiocarcinoma
rs3748818	chr1:2525660	chr1:2594221	A	G	0.5635	0.4424	0.5288	0.3101	0.5378	intron	-	-	ENSG00000142606	MMEL1	Primary sclerosing cholangitis	EFO_0004268	Ji S	27992413	2017	-0.1807	0.034	7.212e-08	-	14890	2871	12019	3	log OR	Ji-S_PSC_EUR_2017	cholangiocarcinoma
rs3748817	chr1:2525665	chr1:2594226	T	C	0.2708	0.5115	0.4663	0.669	0.4591	intron	-	-	ENSG00000142606	MMEL1	Primary sclerosing cholangitis	EFO_0004268	Ji S	27992413	2017	0.1672	0.033	3.421e-07	+	14890	2871	12019	3	log OR	Ji-S_PSC_EUR_2017	cholangiocarcinoma
rs3748816	chr1:2526746	chr1:2595307	A	G	0.2716	0.513	0.4593	0.668	0.4571	missense	518	M/T	ENSG00000142606	MMEL1	Primary sclerosing cholangitis	EFO_0004268	Ji S	27992413	2017	0.1672	0.033	3.542e-07	+	14890	2871	12019	3	log OR	Ji-S_PSC_EUR_2017	cholangiocarcinoma
rs2260976	chr1:2527678	chr1:2596239	A	G	0.6157	0.4467	0.5288	0.3101	0.5358	intron	-	-	ENSG00000142606	MMEL1	Primary sclerosing cholangitis	EFO_0004268	Ji S	27992413	2017	-0.1731	0.039	6.046e-06	-	14890	2871	12019	3	log OR	Ji-S_PSC_EUR_2017	cholangiocarcinoma
rs2843401	chr1:2528133	chr1:2596694	T	C	0.6165	0.4481	0.5278	0.3111	0.5368	splice_region	-	-	ENSG00000142606	MMEL1	Primary sclerosing cholangitis	EFO_0004268	Ji S	27992413	2017	-0.1765	0.034	1.294e-07	-	14890	2871	12019	3	log OR	Ji-S_PSC_EUR_2017	cholangiocarcinoma
rs2843402	chr1:2528682	chr1:2597243	T	C	0.6354	0.4524	0.5278	0.3111	0.5368	intron	-	-	ENSG00000142606	MMEL1	Primary sclerosing cholangitis	EFO_0004268	Ji S	27992413	2017	-0.1765	0.034	1.34e-07	-	14890	2871	12019	3	log OR	Ji-S_PSC_EUR_2017	cholangiocarcinoma
rs2764845	chr1:2528999	chr1:2597560	T	G	0.2708	0.5072	0.4673	0.668	0.4601	intron	-	-	ENSG00000142606	MMEL1	Primary sclerosing cholangitis	EFO_0004268	Ji S	27992413	2017	0.163	0.033	6.373e-07	+	14890	2871	12019	3	log OR	Ji-S_PSC_EUR_2017	cholangiocarcinoma
rs2843403	chr1:2529097	chr1:2597658	T	C	0.7292	0.4928	0.5327	0.332	0.5389	intron	-	-	ENSG00000142606	MMEL1	Primary sclerosing cholangitis	EFO_0004268	Ji S	27992413	2017	-0.1638	0.033	5.891e-07	-	14890	2871	12019	3	log OR	Ji-S_PSC_EUR_2017	cholangiocarcinoma
rs2764842	chr1:2529192	chr1:2597753	A	G	0.6324	0.451	0.5278	0.3111	0.5358	intron	-	-	ENSG00000142606	MMEL1	Primary sclerosing cholangitis	EFO_0004268	Ji S	27992413	2017	-0.1765	0.034	1.337e-07	-	14890	2871	12019	3	log OR	Ji-S_PSC_EUR_2017	cholangiocarcinoma
rs2764841	chr1:2529360	chr1:2597921	A	G	0.2716	0.5043	0.4673	0.668	0.4611	intron	-	-	ENSG00000142606	MMEL1	Primary sclerosing cholangitis	EFO_0004268	Ji S	27992413	2017	0.163	0.033	6.14e-07	+	14890	2871	12019	3	log OR	Ji-S_PSC_EUR_2017	cholangiocarcinoma
rs2764840	chr1:2529437	chr1:2597998	T	C	0.2708	0.5072	0.4673	0.668	0.4601	intron	-	-	ENSG00000142606	MMEL1	Primary sclerosing cholangitis	EFO_0004268	Ji S	27992413	2017	0.163	0.033	6.121e-07	+	14890	2871	12019	3	log OR	Ji-S_PSC_EUR_2017	cholangiocarcinoma
rs2843404	chr1:2530558	chr1:2599119	T	C	0.6301	0.451	0.5278	0.3111	0.5297	intron	-	-	ENSG00000142606	MMEL1	Primary sclerosing cholangitis	EFO_0004268	Ji S	27992413	2017	-0.1756	0.034	1.537e-07	-	14890	2871	12019	3	log OR	Ji-S_PSC_EUR_2017	cholangiocarcinoma
rs2764848	chr1:2530694	chr1:2599255	A	G	0.3888	0.5519	0.4722	0.6889	0.4703	intron	-	-	ENSG00000142606	MMEL1	Primary sclerosing cholangitis	EFO_0004268	Ji S	27992413	2017	0.1765	0.034	1.394e-07	+	14890	2871	12019	3	log OR	Ji-S_PSC_EUR_2017	cholangiocarcinoma
rs2985855	chr1:2531372	chr1:2599933	A	C	0.6309	0.4524	0.5278	0.3111	0.5297	intron	-	-	ENSG00000142606	MMEL1	Primary sclerosing cholangitis	EFO_0004268	Ji S	27992413	2017	-0.1765	0.034	1.45e-07	-	14890	2871	12019	3	log OR	Ji-S_PSC_EUR_2017	cholangiocarcinoma
rs6689711	chr1:2531467	chr1:2600028	T	C	0.6301	0.4524	0.5278	0.3111	0.5297	intron	-	-	ENSG00000142606	MMEL1	Primary sclerosing cholangitis	EFO_0004268	Ji S	27992413	2017	-0.1756	0.039	5.101e-06	-	14890	2871	12019	3	log OR	Ji-S_PSC_EUR_2017	cholangiocarcinoma
rs6682043	chr1:2531514	chr1:2600075	A	C	0.3699	0.5476	0.4722	0.6889	0.4714	intron	-	-	ENSG00000142606	MMEL1	Primary sclerosing cholangitis	EFO_0004268	Ji S	27992413	2017	0.1756	0.039	5.578e-06	+	14890	2871	12019	3	log OR	Ji-S_PSC_EUR_2017	cholangiocarcinoma
rs139552946	chr1:2532159	chr1:2600720	C	CTGT	0.6301	0.4524	0.5288	0.3121	0.5317	-	-	-	-	-	Primary sclerosing cholangitis	EFO_0004268	Ji S	27992413	2017	-0.1723	0.039	6.467e-06	-	14890	2871	12019	3	log OR	Ji-S_PSC_EUR_2017	cholangiocarcinoma
rs2985859	chr1:2532416	chr1:2600977	T	C	0.6165	0.4481	0.5278	0.3111	0.5297	intron	-	-	ENSG00000142606	MMEL1	Primary sclerosing cholangitis	EFO_0004268	Ji S	27992413	2017	-0.1773	0.034	1.301e-07	-	14890	2871	12019	3	log OR	Ji-S_PSC_EUR_2017	cholangiocarcinoma
rs3001837	chr1:2532506	chr1:2601067	A	G	0.3843	0.5504	0.4722	0.6889	0.4703	intron	-	-	ENSG00000142606	MMEL1	Primary sclerosing cholangitis	EFO_0004268	Ji S	27992413	2017	0.1773	0.034	1.15e-07	+	14890	2871	12019	3	log OR	Ji-S_PSC_EUR_2017	cholangiocarcinoma
rs2985857	chr1:2532624	chr1:2601185	T	C	0.3797	0.5476	0.4722	0.6889	0.4703	intron	-	-	ENSG00000142606	MMEL1	Primary sclerosing cholangitis	EFO_0004268	Ji S	27992413	2017	0.1765	0.034	1.37e-07	+	14890	2871	12019	3	log OR	Ji-S_PSC_EUR_2017	cholangiocarcinoma
rs6424092	chr1:2532899	chr1:2601460	A	C	0.3926	0.5519	0.4712	0.6889	0.4703	intron	-	-	ENSG00000142606	MMEL1	Primary sclerosing cholangitis	EFO_0004268	Ji S	27992413	2017	0.1781	0.034	1.09e-07	+	14890	2871	12019	3	log OR	Ji-S_PSC_EUR_2017	cholangiocarcinoma
rs10910098	chr1:2533250	chr1:2601811	A	C	0.6104	0.4481	0.5288	0.3111	0.5297	intron	-	-	ENSG00000142606	MMEL1	Primary sclerosing cholangitis	EFO_0004268	Ji S	27992413	2017	-0.1765	0.034	1.349e-07	-	14890	2871	12019	3	log OR	Ji-S_PSC_EUR_2017	cholangiocarcinoma
rs10910099	chr1:2533552	chr1:2602113	A	C	0.3865	0.5519	0.4722	0.6889	0.4714	intron	-	-	ENSG00000142606	MMEL1	Primary sclerosing cholangitis	EFO_0004268	Ji S	27992413	2017	0.1781	0.034	1.051e-07	+	14890	2871	12019	3	log OR	Ji-S_PSC_EUR_2017	cholangiocarcinoma
rs60520190	chr1:2533706	chr1:2602267	A	G	0.612	0.4481	0.5288	0.3111	0.5297	intron	-	-	ENSG00000142606	MMEL1	Primary sclerosing cholangitis	EFO_0004268	Ji S	27992413	2017	-0.1773	0.034	1.206e-07	-	14890	2871	12019	3	log OR	Ji-S_PSC_EUR_2017	cholangiocarcinoma
rs11585048	chr1:2534087	chr1:2602648	T	C	0.5552	0.4452	0.5288	0.3111	0.5297	intron	-	-	ENSG00000142606	MMEL1	Primary sclerosing cholangitis	EFO_0004268	Ji S	27992413	2017	-0.1773	0.034	1.168e-07	-	14890	2871	12019	3	log OR	Ji-S_PSC_EUR_2017	cholangiocarcinoma
rs10797435	chr1:2534801	chr1:2603362	C	G	0.6112	0.4481	0.5288	0.3121	0.5297	intron	-	-	ENSG00000142606	MMEL1	Primary sclerosing cholangitis	EFO_0004268	Ji S	27992413	2017	-0.1781	0.034	1.125e-07	-	14890	2871	12019	3	log OR	Ji-S_PSC_EUR_2017	cholangiocarcinoma
rs6664969	chr1:2534978	chr1:2603539	A	G	0.5454	0.4452	0.5288	0.3121	0.5297	intron	-	-	ENSG00000142606	MMEL1	Primary sclerosing cholangitis	EFO_0004268	Ji S	27992413	2017	-0.1756	0.034	1.663e-07	-	14890	2871	12019	3	log OR	Ji-S_PSC_EUR_2017	cholangiocarcinoma
rs4648562	chr1:2535613	chr1:2604174	A	C	0.6112	0.4481	0.5288	0.3121	0.5297	synonymous	308	V	ENSG00000142606	MMEL1	Primary sclerosing cholangitis	EFO_0004268	Ji S	27992413	2017	-0.1781	0.034	1.104e-07	-	14890	2871	12019	3	log OR	Ji-S_PSC_EUR_2017	cholangiocarcinoma
rs4648652	chr1:2535758	chr1:2604319	A	G	0.2685	0.5072	0.4673	0.668	0.4673	intron	-	-	ENSG00000142606	MMEL1	Primary sclerosing cholangitis	EFO_0004268	Ji S	27992413	2017	0.1638	0.033	5.636e-07	+	14890	2871	12019	3	log OR	Ji-S_PSC_EUR_2017	cholangiocarcinoma
rs4648653	chr1:2535895	chr1:2604456	T	C	0.6127	0.4467	0.5218	0.3111	0.5297	intron	-	-	ENSG00000142606	MMEL1	Primary sclerosing cholangitis	EFO_0004268	Ji S	27992413	2017	-0.1807	0.034	8.18e-08	-	14890	2871	12019	3	log OR	Ji-S_PSC_EUR_2017	cholangiocarcinoma
rs4648563	chr1:2536002	chr1:2604563	C	G	0.3873	0.5519	0.4712	0.6879	0.4683	intron	-	-	ENSG00000142606	MMEL1	Primary sclerosing cholangitis	EFO_0004268	Ji S	27992413	2017	0.1773	0.034	1.319e-07	+	14890	2871	12019	3	log OR	Ji-S_PSC_EUR_2017	cholangiocarcinoma
rs78506337	chr1:2537095	chr1:2605656	A	G	0.649	0.4625	0.5308	0.3111	0.5307	intron	-	-	ENSG00000142606	MMEL1	Primary sclerosing cholangitis	EFO_0004268	Ji S	27992413	2017	-0.1773	0.034	1.331e-07	-	14890	2871	12019	3	log OR	Ji-S_PSC_EUR_2017	cholangiocarcinoma
rs4074789	chr1:2537464	chr1:2606025	A	G	0.2648	0.5101	0.4623	0.671	0.4673	intron	-	-	ENSG00000142606	MMEL1	Primary sclerosing cholangitis	EFO_0004268	Ji S	27992413	2017	0.1621	0.033	8.494e-07	+	14890	2871	12019	3	log OR	Ji-S_PSC_EUR_2017	cholangiocarcinoma
rs41300092	chr1:2537838	chr1:2606399	T	C	0.5356	0.4452	0.5337	0.3091	0.5297	intron	-	-	ENSG00000142606	MMEL1	Primary sclerosing cholangitis	EFO_0004268	Ji S	27992413	2017	-0.1781	0.034	1.18e-07	-	14890	2871	12019	3	log OR	Ji-S_PSC_EUR_2017	cholangiocarcinoma
rs10910105	chr1:2538209	chr1:2606770	A	G	0.5356	0.4452	0.5317	0.3091	0.5297	intron	-	-	ENSG00000142606	MMEL1	Primary sclerosing cholangitis	EFO_0004268	Ji S	27992413	2017	-0.179	0.034	1.138e-07	-	14890	2871	12019	3	log OR	Ji-S_PSC_EUR_2017	cholangiocarcinoma
rs10797436	chr1:2538349	chr1:2606910	A	G	0.5356	0.4452	0.5317	0.3111	0.5297	intron	-	-	ENSG00000142606	MMEL1	Primary sclerosing cholangitis	EFO_0004268	Ji S	27992413	2017	-0.179	0.034	1.145e-07	-	14890	2871	12019	3	log OR	Ji-S_PSC_EUR_2017	cholangiocarcinoma
rs10910106	chr1:2538886	chr1:2607447	T	G	0.5356	0.4452	0.5317	0.3091	0.5297	intron	-	-	ENSG00000142606	MMEL1	Primary sclerosing cholangitis	EFO_0004268	Ji S	27992413	2017	-0.179	0.034	1.119e-07	-	14890	2871	12019	3	log OR	Ji-S_PSC_EUR_2017	cholangiocarcinoma
rs10797437	chr1:2539006	chr1:2607567	T	C	0.2965	0.5115	0.4633	0.671	0.4683	intron	-	-	ENSG00000142606	MMEL1	Primary sclerosing cholangitis	EFO_0004268	Ji S	27992413	2017	0.1621	0.033	8.245e-07	+	14890	2871	12019	3	log OR	Ji-S_PSC_EUR_2017	cholangiocarcinoma
rs10910107	chr1:2539181	chr1:2607742	T	C	0.7035	0.4885	0.5367	0.329	0.5327	intron	-	-	ENSG00000142606	MMEL1	Primary sclerosing cholangitis	EFO_0004268	Ji S	27992413	2017	-0.163	0.033	7.353e-07	-	14890	2871	12019	3	log OR	Ji-S_PSC_EUR_2017	cholangiocarcinoma
rs4445406	chr1:2539400	chr1:2607961	T	C	0.4395	0.5303	0.4643	0.671	0.4673	intron	-	-	ENSG00000142606	MMEL1	Primary sclerosing cholangitis	EFO_0004268	Ji S	27992413	2017	0.163	0.033	6.938e-07	+	14890	2871	12019	3	log OR	Ji-S_PSC_EUR_2017	cholangiocarcinoma
rs10797438	chr1:2540262	chr1:2608823	T	C	0.7209	0.4899	0.5357	0.329	0.5327	intron	-	-	ENSG00000142606	MMEL1	Primary sclerosing cholangitis	EFO_0004268	Ji S	27992413	2017	-0.163	0.033	7.179e-07	-	14890	2871	12019	3	log OR	Ji-S_PSC_EUR_2017	cholangiocarcinoma
rs10797439	chr1:2540364	chr1:2608925	A	G	0.7307	0.4899	0.5357	0.329	0.5327	intron	-	-	ENSG00000142606	MMEL1	Primary sclerosing cholangitis	EFO_0004268	Ji S	27992413	2017	-0.163	0.033	6.965e-07	-	14890	2871	12019	3	log OR	Ji-S_PSC_EUR_2017	cholangiocarcinoma
rs10797440	chr1:2541269	chr1:2609830	A	G	0.2973	0.5115	0.4643	0.67	0.4663	splice_region	98	A	ENSG00000142606	MMEL1	Primary sclerosing cholangitis	EFO_0004268	Ji S	27992413	2017	0.163	0.033	6.852e-07	+	14890	2871	12019	3	log OR	Ji-S_PSC_EUR_2017	cholangiocarcinoma
rs10910111	chr1:2542653	chr1:2611214	A	G	0.2716	0.5058	0.4653	0.669	0.4673	intron	-	-	ENSG00000142606	MMEL1	Primary sclerosing cholangitis	EFO_0004268	Ji S	27992413	2017	0.1638	0.033	6.263e-07	+	14890	2871	12019	3	log OR	Ji-S_PSC_EUR_2017	cholangiocarcinoma
rs10752748	chr1:2544640	chr1:2613201	A	G	0.5325	0.4452	0.5278	0.3091	0.5266	intron	-	-	ENSG00000142606	MMEL1	Primary sclerosing cholangitis	EFO_0004268	Ji S	27992413	2017	-0.1773	0.034	1.311e-07	-	14890	2871	12019	3	log OR	Ji-S_PSC_EUR_2017	cholangiocarcinoma
rs6684865	chr1:2546229	chr1:2614790	A	G	0.5446	0.4481	0.5317	0.3091	0.5276	intron	-	-	ENSG00000142606	MMEL1	Primary sclerosing cholangitis	EFO_0004268	Ji S	27992413	2017	-0.179	0.034	1.084e-07	-	14890	2871	12019	3	log OR	Ji-S_PSC_EUR_2017	cholangiocarcinoma
rs10910112	chr1:2551053	chr1:2619614	T	C	0.2791	0.5115	0.4633	0.671	0.4693	intron	-	-	ENSG00000142606	MMEL1	Primary sclerosing cholangitis	EFO_0004268	Ji S	27992413	2017	0.163	0.033	7.344e-07	+	14890	2871	12019	3	log OR	Ji-S_PSC_EUR_2017	cholangiocarcinoma
rs10797441	chr1:2551660	chr1:2620221	T	G	0.4675	0.5562	0.4683	0.6909	0.4714	intron	-	-	ENSG00000142606	MMEL1	Primary sclerosing cholangitis	EFO_0004268	Ji S	27992413	2017	0.1781	0.034	1.223e-07	+	14890	2871	12019	3	log OR	Ji-S_PSC_EUR_2017	cholangiocarcinoma
rs6673993	chr1:2552071	chr1:2620632	T	C	0.2791	0.5115	0.4633	0.671	0.4693	intron	-	-	ENSG00000142606	MMEL1	Primary sclerosing cholangitis	EFO_0004268	Ji S	27992413	2017	0.1621	0.033	8.107e-07	+	14890	2871	12019	3	log OR	Ji-S_PSC_EUR_2017	cholangiocarcinoma
rs4648654	chr1:2553083	chr1:2621644	A	G	0.7209	0.4885	0.5367	0.328	0.5307	intron	-	-	ENSG00000142606	MMEL1	Primary sclerosing cholangitis	EFO_0004268	Ji S	27992413	2017	-0.163	0.033	7.036e-07	-	14890	2871	12019	3	log OR	Ji-S_PSC_EUR_2017	cholangiocarcinoma
rs74731535	chr1:2553542	chr1:2622103	T	TAGG	0.6725	0.4856	0.5367	0.329	0.5286	-	-	-	-	-	Primary sclerosing cholangitis	EFO_0004268	Ji S	27992413	2017	-0.163	0.033	7.032e-07	-	14890	2871	12019	3	log OR	Ji-S_PSC_EUR_2017	cholangiocarcinoma
rs3890745	chr1:2553624	chr1:2622185	T	C	0.4183	0.5519	0.4683	0.6909	0.4888	intron	-	-	ENSG00000142606	MMEL1	Primary sclerosing cholangitis	EFO_0004268	Ji S	27992413	2017	0.179	0.034	1.058e-07	+	14890	2871	12019	3	log OR	Ji-S_PSC_EUR_2017	cholangiocarcinoma
rs4474198	chr1:2553758	chr1:2622319	T	C	0.7209	0.4899	0.5367	0.33	0.5307	intron	-	-	ENSG00000142606	MMEL1	Primary sclerosing cholangitis	EFO_0004268	Ji S	27992413	2017	-0.1621	0.033	8.542e-07	-	14890	2871	12019	3	log OR	Ji-S_PSC_EUR_2017	cholangiocarcinoma
rs10797442	chr1:2554344	chr1:2622905	T	G	0.3275	0.536	0.4683	0.6909	0.4714	intron	-	-	ENSG00000142606	MMEL1	Primary sclerosing cholangitis	EFO_0004268	Ji S	27992413	2017	0.1798	0.034	9.926e-08	+	14890	2871	12019	3	log OR	Ji-S_PSC_EUR_2017	cholangiocarcinoma
rs12146058	chr1:2554563	chr1:2623124	A	G	0.4357	0.5533	0.4683	0.6909	0.4714	intron	-	-	ENSG00000142606	MMEL1	Primary sclerosing cholangitis	EFO_0004268	Ji S	27992413	2017	0.1798	0.034	9.964e-08	+	14890	2871	12019	3	log OR	Ji-S_PSC_EUR_2017	cholangiocarcinoma
rs28568531	chr1:2555640	chr1:2624201	A	T	0.6301	0.451	0.5317	0.3091	0.5286	intron	-	-	ENSG00000142606	MMEL1	Primary sclerosing cholangitis	EFO_0004268	Ji S	27992413	2017	-0.179	0.034	1.071e-07	-	14890	2871	12019	3	log OR	Ji-S_PSC_EUR_2017	cholangiocarcinoma
.	chr1:2556125	chr1:2624686	T	C	0.5401	0.4438	0.5317	0.3091	0.5286	intron	-	-	ENSG00000142606	MMEL1	Primary sclerosing cholangitis	EFO_0004268	Ji S	27992413	2017	-0.179	0.034	1.082e-07	-	14890	2871	12019	3	log OR	Ji-S_PSC_EUR_2017	cholangiocarcinoma
.	chr1:2556548	chr1:2625109	T	C	0.5711	0.4467	0.5317	0.3091	0.5286	intron	-	-	ENSG00000142606	MMEL1	Primary sclerosing cholangitis	EFO_0004268	Ji S	27992413	2017	-0.1781	0.034	1.291e-07	-	14890	2871	12019	3	log OR	Ji-S_PSC_EUR_2017	cholangiocarcinoma
.	chr1:2556709	chr1:2625270	A	G	0.5711	0.4467	0.5317	0.3091	0.5286	intron	-	-	ENSG00000142606	MMEL1	Primary sclerosing cholangitis	EFO_0004268	Ji S	27992413	2017	-0.179	0.034	1.123e-07	-	14890	2871	12019	3	log OR	Ji-S_PSC_EUR_2017	cholangiocarcinoma
rs7523364	chr1:2557191	chr1:2625752	T	C	0.4289	0.5519	0.4692	0.6909	0.4714	intron	-	-	ENSG00000142606	MMEL1	Primary sclerosing cholangitis	EFO_0004268	Ji S	27992413	2017	0.1798	0.034	9.094e-08	+	14890	2871	12019	3	log OR	Ji-S_PSC_EUR_2017	cholangiocarcinoma
rs112944993	chr1:2557376	chr1:2625937	G	GGAA	0.7345	0.4899	0.5367	0.329	0.5307	-	-	-	-	-	Primary sclerosing cholangitis	EFO_0004268	Ji S	27992413	2017	-0.1638	0.033	6.183e-07	-	14890	2871	12019	3	log OR	Ji-S_PSC_EUR_2017	cholangiocarcinoma
rs6422657	chr1:2557531	chr1:2626092	T	C	0.4289	0.5533	0.4683	0.6909	0.4714	intron	-	-	ENSG00000142606	MMEL1	Primary sclerosing cholangitis	EFO_0004268	Ji S	27992413	2017	0.179	0.034	1.117e-07	+	14890	2871	12019	3	log OR	Ji-S_PSC_EUR_2017	cholangiocarcinoma
rs6668149	chr1:2558308	chr1:2626869	A	C	0.5711	0.4481	0.5317	0.3091	0.5286	intron	-	-	ENSG00000142606	MMEL1	Primary sclerosing cholangitis	EFO_0004268	Ji S	27992413	2017	-0.179	0.034	1.104e-07	-	14890	2871	12019	3	log OR	Ji-S_PSC_EUR_2017	cholangiocarcinoma
rs12748729	chr1:2558740	chr1:2627301	T	C	0.441	0.5519	0.4683	0.6909	0.4714	intron	-	-	ENSG00000142606	MMEL1	Primary sclerosing cholangitis	EFO_0004268	Ji S	27992413	2017	0.179	0.034	1.077e-07	+	14890	2871	12019	3	log OR	Ji-S_PSC_EUR_2017	cholangiocarcinoma
rs12730932	chr1:2559589	chr1:2628150	T	G	0.5522	0.4481	0.5317	0.3091	0.5256	intron	-	-	ENSG00000142606	MMEL1	Primary sclerosing cholangitis	EFO_0004268	Ji S	27992413	2017	-0.179	0.034	1.072e-07	-	14890	2871	12019	3	log OR	Ji-S_PSC_EUR_2017	cholangiocarcinoma
rs4648657	chr1:2560735	chr1:2629296	A	G	0.5598	0.451	0.5298	0.3091	0.5286	intron	-	-	ENSG00000142606	MMEL1	Primary sclerosing cholangitis	EFO_0004268	Ji S	27992413	2017	-0.179	0.034	1.051e-07	-	14890	2871	12019	3	log OR	Ji-S_PSC_EUR_2017	cholangiocarcinoma
rs4648658	chr1:2560882	chr1:2629443	A	G	0.2693	0.5101	0.4633	0.672	0.4683	synonymous	14	A	ENSG00000142606	MMEL1	Primary sclerosing cholangitis	EFO_0004268	Ji S	27992413	2017	0.1638	0.033	6.452e-07	+	14890	2871	12019	3	log OR	Ji-S_PSC_EUR_2017	cholangiocarcinoma
rs4648659	chr1:2560903	chr1:2629464	T	G	0.5666	0.4481	0.5317	0.3091	0.5297	synonymous	7	P	ENSG00000142606	MMEL1	Primary sclerosing cholangitis	EFO_0004268	Ji S	27992413	2017	-0.1773	0.034	1.331e-07	-	14890	2871	12019	3	log OR	Ji-S_PSC_EUR_2017	cholangiocarcinoma
rs28532547	chr1:2561286	chr1:2629847	T	G	0.5666	0.4481	0.5317	0.3091	0.5297	intron	-	-	ENSG00000142606	MMEL1	Primary sclerosing cholangitis	EFO_0004268	Ji S	27992413	2017	-0.1815	0.034	8.314e-08	-	14890	2871	12019	3	log OR	Ji-S_PSC_EUR_2017	cholangiocarcinoma
rs4648564	chr1:2562169	chr1:2630730	T	C	0.2799	0.5331	0.4683	0.6909	0.4703	intron	-	-	ENSG00000142606	MMEL1	Primary sclerosing cholangitis	EFO_0004268	Ji S	27992413	2017	0.179	0.034	1.077e-07	+	14890	2871	12019	3	log OR	Ji-S_PSC_EUR_2017	cholangiocarcinoma
rs12749591	chr1:2563250	chr1:2631811	T	G	0.267	0.5101	0.4623	0.671	0.4693	intron	-	-	ENSG00000142606	MMEL1	Primary sclerosing cholangitis	EFO_0004268	Ji S	27992413	2017	0.1655	0.033	5.211e-07	+	14890	2871	12019	3	log OR	Ji-S_PSC_EUR_2017	cholangiocarcinoma
rs6698817	chr1:2564183	chr1:2632744	T	C	0.5598	0.4481	0.5327	0.3091	0.5297	intron	-	-	ENSG00000142606	MMEL1	Primary sclerosing cholangitis	EFO_0004268	Ji S	27992413	2017	-0.179	0.034	1.047e-07	-	14890	2871	12019	3	log OR	Ji-S_PSC_EUR_2017	cholangiocarcinoma
rs12752515	chr1:2564465	chr1:2633026	T	C	0.5598	0.4467	0.5327	0.3091	0.5297	upstream	-	-	ENSG00000142606	MMEL1	Primary sclerosing cholangitis	EFO_0004268	Ji S	27992413	2017	-0.1798	0.034	9.9e-08	-	14890	2871	12019	3	log OR	Ji-S_PSC_EUR_2017	cholangiocarcinoma
rs6666788	chr1:2567500	chr1:2636061	A	G	0.6346	0.464	0.5327	0.3091	0.5297	3_prime_UTR	-	-	ENSG00000215912	TTC34	Primary sclerosing cholangitis	EFO_0004268	Ji S	27992413	2017	-0.1765	0.034	1.707e-07	-	14890	2871	12019	3	log OR	Ji-S_PSC_EUR_2017	cholangiocarcinoma
rs4648565	chr1:2570023	chr1:2638584	A	G	0.5303	0.438	0.5337	0.3052	0.5297	3_prime_UTR	-	-	ENSG00000215912	TTC34	Primary sclerosing cholangitis	EFO_0004268	Ji S	27992413	2017	-0.1798	0.034	9.657e-08	-	14890	2871	12019	3	log OR	Ji-S_PSC_EUR_2017	cholangiocarcinoma
rs28690427	chr1:2571823	chr1:2640384	A	G	0.5401	0.4452	0.5337	0.3091	0.5297	3_prime_UTR	-	-	ENSG00000215912	TTC34	Primary sclerosing cholangitis	EFO_0004268	Ji S	27992413	2017	-0.179	0.034	1.102e-07	-	14890	2871	12019	3	log OR	Ji-S_PSC_EUR_2017	cholangiocarcinoma
rs9970196	chr1:2574078	chr1:2642639	T	C	0.5393	0.4467	0.5675	0.3091	0.5307	intron	-	-	ENSG00000215912	TTC34	Primary sclerosing cholangitis	EFO_0004268	Ji S	27992413	2017	-0.1798	0.034	9.825e-08	-	14890	2871	12019	3	log OR	Ji-S_PSC_EUR_2017	cholangiocarcinoma
rs28611770	chr1:2581542	chr1:2650103	A	G	0.497	0.4424	0.5526	0.3052	0.502	intron	-	-	ENSG00000215912	TTC34	Primary sclerosing cholangitis	EFO_0004268	Ji S	27992413	2017	-0.1815	0.035	9.251e-08	-	14890	2871	12019	3	log OR	Ji-S_PSC_EUR_2017	cholangiocarcinoma
rs66517664	chr1:2684782	chr1:2768235	A	G	-	-	-	-	-	intron	-	-	ENSG00000215912	TTC34	Primary sclerosing cholangitis	EFO_0004268	Ji S	27992413	2017	-0.1873	0.034	3.025e-08	-	14890	2871	12019	3	log OR	Ji-S_PSC_EUR_2017	cholangiocarcinoma
rs4648448	chr1:2695687	chr1:2779144	T	C	0.5136	0.4481	0.5635	0.3091	0.5102	intron	-	-	ENSG00000215912	TTC34	Primary sclerosing cholangitis	EFO_0004268	Ji S	27992413	2017	-0.1856	0.034	3.6e-08	-	14890	2871	12019	3	log OR	Ji-S_PSC_EUR_2017	cholangiocarcinoma
rs6666430	chr1:2698950	chr1:2782407	A	G	0.5008	0.4467	0.5655	0.3091	0.5102	intron	-	-	ENSG00000215912	TTC34	Primary sclerosing cholangitis	EFO_0004268	Ji S	27992413	2017	-0.1865	0.034	3.536e-08	-	14890	2871	12019	3	log OR	Ji-S_PSC_EUR_2017	cholangiocarcinoma
rs6657596	chr1:2703107	chr1:2786542	T	G	-	-	-	-	-	intron	-	-	ENSG00000215912	TTC34	Primary sclerosing cholangitis	EFO_0004268	Ji S	27992413	2017	0.1881	0.034	2.701e-08	+	14890	2871	12019	3	log OR	Ji-S_PSC_EUR_2017	cholangiocarcinoma
rs10909839	chr1:2708430	chr1:2791865	A	G	0.5121	0.4481	0.5635	0.3082	0.5102	intron	-	-	ENSG00000215912	TTC34	Primary sclerosing cholangitis	EFO_0004268	Ji S	27992413	2017	-0.1865	0.034	3.164e-08	-	14890	2871	12019	3	log OR	Ji-S_PSC_EUR_2017	cholangiocarcinoma
rs4648356	chr1:2709164	chr1:2792599	A	C	0.5015	0.4452	0.5615	0.3082	0.5072	intron	-	-	ENSG00000215912	TTC34	Primary sclerosing cholangitis	EFO_0004268	Ji S	27992413	2017	-0.1865	0.034	3.307e-08	-	14890	2871	12019	3	log OR	Ji-S_PSC_EUR_2017	cholangiocarcinoma
rs897628	chr1:2716624	chr1:2800059	T	C	0.497	0.4452	0.5635	0.3082	0.5072	missense	257	S/G	ENSG00000215912	TTC34	Primary sclerosing cholangitis	EFO_0004268	Ji S	27992413	2017	-0.1765	0.039	4.669e-06	-	14890	2871	12019	3	log OR	Ji-S_PSC_EUR_2017	cholangiocarcinoma
rs60389769	chr1:2717470	chr1:2800905	A	G	0.4523	0.438	0.4921	0.3082	0.4918	intron	-	-	ENSG00000215912	TTC34	Primary sclerosing cholangitis	EFO_0004268	Ji S	27992413	2017	-0.1765	0.039	4.637e-06	-	14890	2871	12019	3	log OR	Ji-S_PSC_EUR_2017	cholangiocarcinoma
rs897625	chr1:2720173	chr1:2803608	A	G	0.4304	0.5533	0.4385	0.6938	0.4867	upstream	-	-	ENSG00000215912	TTC34	Primary sclerosing cholangitis	EFO_0004268	Ji S	27992413	2017	0.1714	0.039	7.951e-06	+	14890	2871	12019	3	log OR	Ji-S_PSC_EUR_2017	cholangiocarcinoma
rs897624	chr1:2720175	chr1:2803610	T	C	0.4304	0.5533	0.4385	0.6938	0.4867	upstream	-	-	ENSG00000215912	TTC34	Primary sclerosing cholangitis	EFO_0004268	Ji S	27992413	2017	0.1731	0.039	6.764e-06	+	14890	2871	12019	3	log OR	Ji-S_PSC_EUR_2017	cholangiocarcinoma
rs2100574	chr1:2721149	chr1:2804584	A	G	0.4992	0.4452	0.5605	0.3072	0.5102	upstream	-	-	ENSG00000215912	TTC34	Primary sclerosing cholangitis	EFO_0004268	Ji S	27992413	2017	-0.1731	0.039	6.576e-06	-	14890	2871	12019	3	log OR	Ji-S_PSC_EUR_2017	cholangiocarcinoma
rs137906203	chr1:191946769	chr1:191977639	T	C	0	0.0173	0	0.0288	0.0041	intron	-	-	-	RP11-541F9.2	Primary sclerosing cholangitis	EFO_0004268	Ji S	27992413	2017	0.3757	0.085	4.197e-06	+	14890	2871	12019	3	log OR	Ji-S_PSC_EUR_2017	cholangiocarcinoma
rs200969930	chr1:191947703	chr1:191978573	T	TA	-	-	-	-	-	-	-	-	-	-	Primary sclerosing cholangitis	EFO_0004268	Ji S	27992413	2017	0.3907	0.085	1.726e-06	+	14890	2871	12019	3	log OR	Ji-S_PSC_EUR_2017	cholangiocarcinoma
rs116708101	chr1:192037459	chr1:192068329	A	C	0.0008	0.0173	0	0.0328	0.0184	intergenic	-	-	-	RP11-541F9.2	Primary sclerosing cholangitis	EFO_0004268	Ji S	27992413	2017	0.3646	0.081	2.879e-06	+	14890	2871	12019	3	log OR	Ji-S_PSC_EUR_2017	cholangiocarcinoma
rs145931087	chr1:192038977	chr1:192069847	T	C	0.9992	0.9827	1	0.9672	0.9806	intergenic	-	-	-	RP11-541F9.2	Primary sclerosing cholangitis	EFO_0004268	Ji S	27992413	2017	-0.3653	0.08	2.287e-06	-	14890	2871	12019	3	log OR	Ji-S_PSC_EUR_2017	cholangiocarcinoma
rs138652000	chr1:192083515	chr1:192114385	T	C	0.9992	0.9841	1	0.9672	0.9806	intergenic	-	-	-	RGS18	Primary sclerosing cholangitis	EFO_0004268	Ji S	27992413	2017	-0.3521	0.08	5.019e-06	-	14890	2871	12019	3	log OR	Ji-S_PSC_EUR_2017	cholangiocarcinoma
rs149191924	chr1:192091993	chr1:192122863	C	CAATT	0.1172	0.0331	0	0.0328	0.0194	-	-	-	-	-	Primary sclerosing cholangitis	EFO_0004268	Ji S	27992413	2017	0.3521	0.078	2.495e-06	+	14890	2871	12019	3	log OR	Ji-S_PSC_EUR_2017	cholangiocarcinoma
rs2901182	chr2:61087829	chr2:60860694	T	C	0.0144	0.134	0.0119	0.1839	0.0378	intron	-	-	-	LINC01185	Primary sclerosing cholangitis	EFO_0004268	Ji S	27992413	2017	0.157	0.035	5.696e-06	+	14890	2871	12019	3	log OR	Ji-S_PSC_EUR_2017	cholangiocarcinoma
rs67248863	chr2:111851198	chr2:111093621	A	T	0.7693	0.8746	0.88	0.7972	0.7219	3_prime_UTR	-	-	ENSG00000153093	ACOXL	Primary sclerosing cholangitis	EFO_0004268	Ji S	27992413	2017	-0.1604	0.037	9.27e-06	-	14890	2871	12019	3	log OR	Ji-S_PSC_EUR_2017	cholangiocarcinoma
rs7559055	chr2:111851616	chr2:111094039	A	G	0.77	0.8761	0.88	0.8012	0.7219	3_prime_UTR	-	-	ENSG00000153093	ACOXL	Primary sclerosing cholangitis	EFO_0004268	Ji S	27992413	2017	-0.1621	0.037	7.385e-06	-	14890	2871	12019	3	log OR	Ji-S_PSC_EUR_2017	cholangiocarcinoma
rs56308728	chr2:111852366	chr2:111094789	A	G	0.8283	0.9107	0.9802	0.8191	0.9264	intron	-	-	ENSG00000153093	ACOXL	Primary sclerosing cholangitis	EFO_0004268	Ji S	27992413	2017	-0.1898	0.038	3.249e-07	-	14890	2871	12019	3	log OR	Ji-S_PSC_EUR_2017	cholangiocarcinoma
rs72946301	chr2:111861838	chr2:111104261	A	G	0.0424	0.0548	0	0.1113	0.0266	intron	-	-	ENSG00000153093	ACOXL	Primary sclerosing cholangitis	EFO_0004268	Ji S	27992413	2017	0.2776	0.053	5.867e-08	+	14890	2871	12019	3	log OR	Ji-S_PSC_EUR_2017	cholangiocarcinoma
rs143791406	chr2:111863994	chr2:111106417	C	CT	0.0182	0.0548	0.002	0.1123	0.0317	-	-	-	-	-	Primary sclerosing cholangitis	EFO_0004268	Ji S	27992413	2017	0.2791	0.053	5.738e-08	+	14890	2871	12019	3	log OR	Ji-S_PSC_EUR_2017	cholangiocarcinoma
rs139541361	chr2:111868601	chr2:111111024	T	TTGAG	0.0136	0.0519	0	0.1103	0.0266	-	-	-	-	-	Primary sclerosing cholangitis	EFO_0004268	Ji S	27992413	2017	0.2837	0.053	3.806e-08	+	14890	2871	12019	3	log OR	Ji-S_PSC_EUR_2017	cholangiocarcinoma
rs77004761	chr2:111868691	chr2:111111114	A	T	0.003	0.0533	0	0.1193	0.0266	intron	-	-	ENSG00000153093	ACOXL	Primary sclerosing cholangitis	EFO_0004268	Ji S	27992413	2017	0.2822	0.052	2.183e-08	+	14890	2871	12019	3	log OR	Ji-S_PSC_EUR_2017	cholangiocarcinoma
rs72836344	chr2:111874699	chr2:111117122	T	G	0.0023	0.0533	0	0.1183	0.0266	intron	-	-	ENSG00000153093	ACOXL	Primary sclerosing cholangitis	EFO_0004268	Ji S	27992413	2017	0.2844	0.052	1.492e-08	+	14890	2871	12019	3	log OR	Ji-S_PSC_EUR_2017	cholangiocarcinoma
rs72836345	chr2:111876539	chr2:111118962	T	C	0.9977	0.9467	1	0.8807	0.9734	upstream	-	-	ENSG00000153094	BCL2L11	Primary sclerosing cholangitis	EFO_0004268	Ji S	27992413	2017	-0.2844	0.052	1.504e-08	-	14890	2871	12019	3	log OR	Ji-S_PSC_EUR_2017	cholangiocarcinoma
rs113135335	chr2:111887754	chr2:111130177	T	G	0.944	0.9424	1	0.8827	0.9734	intron	-	-	ENSG00000153094	BCL2L11	Primary sclerosing cholangitis	EFO_0004268	Ji S	27992413	2017	-0.2859	0.052	1.429e-08	-	14890	2871	12019	3	log OR	Ji-S_PSC_EUR_2017	cholangiocarcinoma
rs72836348	chr2:111888043	chr2:111130466	A	G	0.0023	0.0533	0	0.1173	0.0266	intron	-	-	ENSG00000153094	BCL2L11	Primary sclerosing cholangitis	EFO_0004268	Ji S	27992413	2017	0.2889	0.052	8.836e-09	+	14890	2871	12019	3	log OR	Ji-S_PSC_EUR_2017	cholangiocarcinoma
rs72836349	chr2:111891795	chr2:111134218	T	C	0.9977	0.9467	1	0.8827	0.9734	intron	-	-	ENSG00000153094	BCL2L11	Primary sclerosing cholangitis	EFO_0004268	Ji S	27992413	2017	-0.2874	0.052	1.086e-08	-	14890	2871	12019	3	log OR	Ji-S_PSC_EUR_2017	cholangiocarcinoma
rs72836352	chr2:111894874	chr2:111137297	T	C	0.0023	0.0533	0	0.1163	0.0266	intron	-	-	ENSG00000153094	BCL2L11	Primary sclerosing cholangitis	EFO_0004268	Ji S	27992413	2017	0.2979	0.052	2.998e-09	+	14890	2871	12019	3	log OR	Ji-S_PSC_EUR_2017	cholangiocarcinoma
rs17484848	chr2:111900560	chr2:111142983	T	C	0.9977	0.9467	1	0.8847	0.9734	intron	-	-	ENSG00000153094	BCL2L11	Primary sclerosing cholangitis	EFO_0004268	Ji S	27992413	2017	-0.2897	0.052	7.831e-09	-	14890	2871	12019	3	log OR	Ji-S_PSC_EUR_2017	cholangiocarcinoma
rs144569746	chr2:111908567	chr2:111150990	T	C	0.0023	0.0519	0	0.1163	0.0266	intron	-	-	ENSG00000153094	BCL2L11	Primary sclerosing cholangitis	EFO_0004268	Ji S	27992413	2017	0.2971	0.052	3.256e-09	+	14890	2871	12019	3	log OR	Ji-S_PSC_EUR_2017	cholangiocarcinoma
rs13405741	chr2:111913056	chr2:111155479	T	C	0.8828	0.9308	0.999	0.8897	0.9611	intron	-	-	ENSG00000153094	BCL2L11	Primary sclerosing cholangitis	EFO_0004268	Ji S	27992413	2017	-0.306	0.052	1.365e-09	-	14890	2871	12019	3	log OR	Ji-S_PSC_EUR_2017	cholangiocarcinoma
rs72837816	chr2:111916868	chr2:111159291	A	C	0.9977	0.9481	1	0.8837	0.9744	intron	-	-	ENSG00000153094	BCL2L11	Primary sclerosing cholangitis	EFO_0004268	Ji S	27992413	2017	-0.3023	0.052	1.727e-09	-	14890	2871	12019	3	log OR	Ji-S_PSC_EUR_2017	cholangiocarcinoma
rs72837826	chr2:111933001	chr2:111175424	T	G	0.0242	0.0533	0	0.1133	0.0256	intergenic	-	-	-	BCL2L11	Primary sclerosing cholangitis	EFO_0004268	Ji S	27992413	2017	0.3038	0.051	1.261e-09	+	14890	2871	12019	3	log OR	Ji-S_PSC_EUR_2017	cholangiocarcinoma
rs79950062	chr2:111940612	chr2:111183035	T	C	0.8737	0.9251	1	0.8529	0.9499	intergenic	-	-	-	AC108463.1	Primary sclerosing cholangitis	EFO_0004268	Ji S	27992413	2017	-0.2492	0.048	1.152e-07	-	14890	2871	12019	3	log OR	Ji-S_PSC_EUR_2017	cholangiocarcinoma
rs72837843	chr2:111964721	chr2:111207144	A	G	0.0053	0.0605	0.001	0.1322	0.0552	intron	-	-	-	MIR4435-2HG	Primary sclerosing cholangitis	EFO_0004268	Ji S	27992413	2017	0.2461	0.051	7.411e-07	+	14890	2871	12019	3	log OR	Ji-S_PSC_EUR_2017	cholangiocarcinoma
rs72837847	chr2:111979004	chr2:111221427	A	G	0.9962	0.9395	0.999	0.8678	0.9458	intron	-	-	-	MIR4435-2HG	Primary sclerosing cholangitis	EFO_0004268	Ji S	27992413	2017	-0.2398	0.051	1.409e-06	-	14890	2871	12019	3	log OR	Ji-S_PSC_EUR_2017	cholangiocarcinoma
rs6720394	chr2:111989372	chr2:111231795	T	G	0.8601	0.9337	0.999	0.8678	0.9458	intron	-	-	-	MIR4435-2HG	Primary sclerosing cholangitis	EFO_0004268	Ji S	27992413	2017	-0.2374	0.051	1.849e-06	-	14890	2871	12019	3	log OR	Ji-S_PSC_EUR_2017	cholangiocarcinoma
rs72837849	chr2:111989858	chr2:111232281	T	C	0.9947	0.9395	0.999	0.8678	0.9458	intron	-	-	-	MIR4435-2HG	Primary sclerosing cholangitis	EFO_0004268	Ji S	27992413	2017	-0.2406	0.051	1.289e-06	-	14890	2871	12019	3	log OR	Ji-S_PSC_EUR_2017	cholangiocarcinoma
rs72837850	chr2:111991881	chr2:111234304	A	G	0.9947	0.9395	0.999	0.8678	0.9468	intron	-	-	-	MIR4435-2HG	Primary sclerosing cholangitis	EFO_0004268	Ji S	27992413	2017	-0.2398	0.051	1.384e-06	-	14890	2871	12019	3	log OR	Ji-S_PSC_EUR_2017	cholangiocarcinoma
rs72837868	chr2:112010094	chr2:111252517	A	G	0.9939	0.9409	0.999	0.8658	0.9448	intron	-	-	-	MIR4435-2HG	Primary sclerosing cholangitis	EFO_0004268	Ji S	27992413	2017	-0.2414	0.051	1.255e-06	-	14890	2871	12019	3	log OR	Ji-S_PSC_EUR_2017	cholangiocarcinoma
rs115636853	chr2:112020816	chr2:111263239	C	G	0.9811	0.938	0.999	0.8638	0.9448	intron	-	-	-	MIR4435-2HG	Primary sclerosing cholangitis	EFO_0004268	Ji S	27992413	2017	-0.239	0.052	1.986e-06	-	14890	2871	12019	3	log OR	Ji-S_PSC_EUR_2017	cholangiocarcinoma
rs73956806	chr2:112023842	chr2:111266265	T	C	0.1914	0.072	0.001	0.1312	0.0552	intron	-	-	-	MIR4435-2HG	Primary sclerosing cholangitis	EFO_0004268	Ji S	27992413	2017	0.239	0.052	2.047e-06	+	14890	2871	12019	3	log OR	Ji-S_PSC_EUR_2017	cholangiocarcinoma
rs185241389	chr2:112024305	chr2:111266728	T	C	0.0174	0.0591	0.001	0.1312	0.0552	intron	-	-	-	MIR4435-2HG	Primary sclerosing cholangitis	EFO_0004268	Ji S	27992413	2017	0.2406	0.052	1.818e-06	+	14890	2871	12019	3	log OR	Ji-S_PSC_EUR_2017	cholangiocarcinoma
rs274841	chr2:145927315	chr2:145169748	A	G	0.823	0.464	0.5863	0.3082	0.4397	intron	-	-	ENSG00000226674	TEX41	Primary sclerosing cholangitis	EFO_0004268	Ji S	27992413	2017	-0.1655	0.037	4.177e-06	-	14890	2871	12019	3	log OR	Ji-S_PSC_EUR_2017	cholangiocarcinoma
rs3116488	chr2:204586076	chr2:203721353	C	G	0.7511	0.7522	0.9286	0.7346	0.9264	intron	-	-	ENSG00000178562	CD28	Primary sclerosing cholangitis	EFO_0004268	Ji S	27992413	2017	-0.151	0.035	8.946e-06	-	14890	2871	12019	3	log OR	Ji-S_PSC_EUR_2017	cholangiocarcinoma
rs3116493	chr2:204589281	chr2:203724558	T	G	0.8298	0.7522	0.9276	0.7366	0.9264	intron	-	-	ENSG00000178562	CD28	Primary sclerosing cholangitis	EFO_0004268	Ji S	27992413	2017	-0.151	0.035	9.038e-06	-	14890	2871	12019	3	log OR	Ji-S_PSC_EUR_2017	cholangiocarcinoma
rs3116494	chr2:204592021	chr2:203727298	A	G	0.7761	0.7522	0.9306	0.7366	0.9264	intron	-	-	ENSG00000178562	CD28	Primary sclerosing cholangitis	EFO_0004268	Ji S	27992413	2017	-0.1501	0.035	9.453e-06	-	14890	2871	12019	3	log OR	Ji-S_PSC_EUR_2017	cholangiocarcinoma
rs12468949	chr2:204604603	chr2:203739880	A	G	0.3835	0.3516	0.5754	0.2893	0.1391	downstream	-	-	ENSG00000178562	CD28	Primary sclerosing cholangitis	EFO_0004268	Ji S	27992413	2017	0.1579	0.035	3.695e-06	+	14890	2871	12019	3	log OR	Ji-S_PSC_EUR_2017	cholangiocarcinoma
rs4675364	chr2:204605288	chr2:203740565	A	T	0.4312	0.353	0.5754	0.2903	0.1391	downstream	-	-	ENSG00000178562	CD28	Primary sclerosing cholangitis	EFO_0004268	Ji S	27992413	2017	0.1579	0.035	3.626e-06	+	14890	2871	12019	3	log OR	Ji-S_PSC_EUR_2017	cholangiocarcinoma
rs4675365	chr2:204605455	chr2:203740732	A	T	0.5386	0.3703	0.5754	0.2903	0.1401	downstream	-	-	ENSG00000178562	CD28	Primary sclerosing cholangitis	EFO_0004268	Ji S	27992413	2017	0.1579	0.035	3.865e-06	+	14890	2871	12019	3	log OR	Ji-S_PSC_EUR_2017	cholangiocarcinoma
rs4673260	chr2:204605487	chr2:203740764	T	C	0.5613	0.6427	0.4246	0.7097	0.8609	downstream	-	-	ENSG00000178562	CD28	Primary sclerosing cholangitis	EFO_0004268	Ji S	27992413	2017	-0.1579	0.035	3.899e-06	-	14890	2871	12019	3	log OR	Ji-S_PSC_EUR_2017	cholangiocarcinoma
rs6728441	chr2:204606215	chr2:203741492	A	G	0.5681	0.6484	0.4246	0.7097	0.8609	downstream	-	-	ENSG00000178562	CD28	Primary sclerosing cholangitis	EFO_0004268	Ji S	27992413	2017	-0.1587	0.035	3.24e-06	-	14890	2871	12019	3	log OR	Ji-S_PSC_EUR_2017	cholangiocarcinoma
rs13035157	chr2:204606632	chr2:203741909	A	G	0.4697	0.3588	0.5744	0.2903	0.1391	downstream	-	-	ENSG00000178562	CD28	Primary sclerosing cholangitis	EFO_0004268	Ji S	27992413	2017	0.1579	0.035	3.873e-06	+	14890	2871	12019	3	log OR	Ji-S_PSC_EUR_2017	cholangiocarcinoma
rs10490574	chr2:204608664	chr2:203743941	A	G	0.9637	0.8905	0.9494	0.8141	0.956	intergenic	-	-	-	CD28	Primary sclerosing cholangitis	EFO_0004268	Ji S	27992413	2017	-0.1748	0.04	8.604e-06	-	14890	2871	12019	3	log OR	Ji-S_PSC_EUR_2017	cholangiocarcinoma
rs10497872	chr2:204609274	chr2:203744551	A	G	0.9637	0.8905	0.9504	0.8141	0.956	intergenic	-	-	-	CD28	Primary sclerosing cholangitis	EFO_0004268	Ji S	27992413	2017	-0.1756	0.04	7.905e-06	-	14890	2871	12019	3	log OR	Ji-S_PSC_EUR_2017	cholangiocarcinoma
rs12616709	chr2:204609318	chr2:203744595	T	G	0.9637	0.8905	0.9504	0.8131	0.956	intergenic	-	-	-	CD28	Primary sclerosing cholangitis	EFO_0004268	Ji S	27992413	2017	-0.1756	0.04	8.323e-06	-	14890	2871	12019	3	log OR	Ji-S_PSC_EUR_2017	cholangiocarcinoma
rs62183989	chr2:204609402	chr2:203744679	T	C	0.0363	0.1095	0.0496	0.1859	0.044	intergenic	-	-	-	CD28	Primary sclerosing cholangitis	EFO_0004268	Ji S	27992413	2017	0.174	0.04	9.679e-06	+	14890	2871	12019	3	log OR	Ji-S_PSC_EUR_2017	cholangiocarcinoma
rs55828835	chr2:204609555	chr2:203744832	T	G	0.9637	0.8905	0.9494	0.8141	0.956	intergenic	-	-	-	CD28	Primary sclerosing cholangitis	EFO_0004268	Ji S	27992413	2017	-0.1765	0.04	7.37e-06	-	14890	2871	12019	3	log OR	Ji-S_PSC_EUR_2017	cholangiocarcinoma
rs2142371	chr2:204609987	chr2:203745264	A	G	0.9629	0.889	0.9504	0.8141	0.956	intergenic	-	-	-	CD28	Primary sclerosing cholangitis	EFO_0004268	Ji S	27992413	2017	-0.1765	0.04	8.156e-06	-	14890	2871	12019	3	log OR	Ji-S_PSC_EUR_2017	cholangiocarcinoma
rs1980421	chr2:204610004	chr2:203745281	A	G	0.18	0.1657	0.0933	0.2594	0.0695	intergenic	-	-	-	CD28	Primary sclerosing cholangitis	EFO_0004268	Ji S	27992413	2017	0.1931	0.036	4.479e-08	+	14890	2871	12019	3	log OR	Ji-S_PSC_EUR_2017	cholangiocarcinoma
rs1980422	chr2:204610396	chr2:203745673	T	C	0.7579	0.8343	0.9067	0.7396	0.9305	intergenic	-	-	-	CD28	Primary sclerosing cholangitis	EFO_0004268	Ji S	27992413	2017	-0.1931	0.036	3.591e-08	-	14890	2871	12019	3	log OR	Ji-S_PSC_EUR_2017	cholangiocarcinoma
rs6435203	chr2:204611195	chr2:203746472	A	G	0.612	0.6527	0.4246	0.7087	0.863	intergenic	-	-	-	CD28	Primary sclerosing cholangitis	EFO_0004268	Ji S	27992413	2017	-0.1681	0.035	8.686e-07	-	14890	2871	12019	3	log OR	Ji-S_PSC_EUR_2017	cholangiocarcinoma
rs7422494	chr2:204611807	chr2:203747084	A	G	0.8964	0.8415	0.9067	0.7406	0.9305	intergenic	-	-	-	CD28	Primary sclerosing cholangitis	EFO_0004268	Ji S	27992413	2017	-0.1947	0.036	3.128e-08	-	14890	2871	12019	3	log OR	Ji-S_PSC_EUR_2017	cholangiocarcinoma
rs62183991	chr2:204611916	chr2:203747193	T	C	0.0363	0.1095	0.0496	0.1859	0.044	intergenic	-	-	-	CD28	Primary sclerosing cholangitis	EFO_0004268	Ji S	27992413	2017	0.1781	0.04	6.177e-06	+	14890	2871	12019	3	log OR	Ji-S_PSC_EUR_2017	cholangiocarcinoma
rs7426056	chr2:204612058	chr2:203747335	A	G	0.1036	0.1585	0.0933	0.2594	0.0695	intergenic	-	-	-	CD28	Primary sclerosing cholangitis	EFO_0004268	Ji S	27992413	2017	0.1939	0.036	3.265e-08	+	14890	2871	12019	3	log OR	Ji-S_PSC_EUR_2017	cholangiocarcinoma
rs62183992	chr2:204613654	chr2:203748931	A	G	0.0363	0.1095	0.0496	0.1859	0.044	intergenic	-	-	-	CD28	Primary sclerosing cholangitis	EFO_0004268	Ji S	27992413	2017	0.179	0.04	5.462e-06	+	14890	2871	12019	3	log OR	Ji-S_PSC_EUR_2017	cholangiocarcinoma
rs60750729	chr2:204614079	chr2:203749356	A	AT	0.0855	0.1167	0.0575	0.1899	0.0583	-	-	-	-	-	Primary sclerosing cholangitis	EFO_0004268	Ji S	27992413	2017	0.1765	0.04	7.603e-06	+	14890	2871	12019	3	log OR	Ji-S_PSC_EUR_2017	cholangiocarcinoma
rs7588874	chr2:204614508	chr2:203749785	A	G	0.8169	0.8357	0.9048	0.7386	0.9294	intergenic	-	-	-	CD28	Primary sclerosing cholangitis	EFO_0004268	Ji S	27992413	2017	-0.1964	0.036	2.167e-08	-	14890	2871	12019	3	log OR	Ji-S_PSC_EUR_2017	cholangiocarcinoma
rs62184012	chr2:204615676	chr2:203750953	A	T	0.0356	0.1081	0.0506	0.1859	0.044	intergenic	-	-	-	CD28	Primary sclerosing cholangitis	EFO_0004268	Ji S	27992413	2017	0.1798	0.04	4.987e-06	+	14890	2871	12019	3	log OR	Ji-S_PSC_EUR_2017	cholangiocarcinoma
rs67895606	chr2:204615889	chr2:203751166	A	AC	0.8971	0.8429	0.9048	0.7406	0.9305	-	-	-	-	-	Primary sclerosing cholangitis	EFO_0004268	Ji S	27992413	2017	-0.1964	0.036	2.337e-08	-	14890	2871	12019	3	log OR	Ji-S_PSC_EUR_2017	cholangiocarcinoma
rs62184013	chr2:204616807	chr2:203752084	T	C	0.9644	0.8919	0.9454	0.8141	0.956	intergenic	-	-	-	KRT18P39	Primary sclerosing cholangitis	EFO_0004268	Ji S	27992413	2017	-0.1807	0.04	4.606e-06	-	14890	2871	12019	3	log OR	Ji-S_PSC_EUR_2017	cholangiocarcinoma
rs12693994	chr2:204617138	chr2:203752415	T	C	0.4319	0.3545	0.5754	0.2922	0.1329	intergenic	-	-	-	KRT18P39	Primary sclerosing cholangitis	EFO_0004268	Ji S	27992413	2017	0.1689	0.035	8.083e-07	+	14890	2871	12019	3	log OR	Ji-S_PSC_EUR_2017	cholangiocarcinoma
rs1961361	chr2:204619397	chr2:203754674	T	C	0.3669	0.3458	0.5764	0.2913	0.1329	intergenic	-	-	-	KRT18P39	Primary sclerosing cholangitis	EFO_0004268	Ji S	27992413	2017	0.1723	0.035	4.642e-07	+	14890	2871	12019	3	log OR	Ji-S_PSC_EUR_2017	cholangiocarcinoma
rs62184014	chr2:204620614	chr2:203755891	A	G	0.9644	0.8919	0.9454	0.8141	0.956	intergenic	-	-	-	KRT18P39	Primary sclerosing cholangitis	EFO_0004268	Ji S	27992413	2017	-0.184	0.04	3.046e-06	-	14890	2871	12019	3	log OR	Ji-S_PSC_EUR_2017	cholangiocarcinoma
rs62184015	chr2:204620693	chr2:203755970	A	G	0.9637	0.8919	0.9464	0.8141	0.956	intergenic	-	-	-	KRT18P39	Primary sclerosing cholangitis	EFO_0004268	Ji S	27992413	2017	-0.1856	0.04	2.431e-06	-	14890	2871	12019	3	log OR	Ji-S_PSC_EUR_2017	cholangiocarcinoma
rs231385	chr2:204621491	chr2:203756768	A	G	0.4864	0.3559	0.5764	0.2932	0.1329	intergenic	-	-	-	KRT18P39	Primary sclerosing cholangitis	EFO_0004268	Ji S	27992413	2017	0.1731	0.035	4.141e-07	+	14890	2871	12019	3	log OR	Ji-S_PSC_EUR_2017	cholangiocarcinoma
rs11571321	chr2:204621634	chr2:203756911	A	G	-	-	-	-	-	intergenic	-	-	-	KRT18P39	Primary sclerosing cholangitis	EFO_0004268	Ji S	27992413	2017	-0.174	0.035	3.719e-07	-	14890	2871	12019	3	log OR	Ji-S_PSC_EUR_2017	cholangiocarcinoma
rs2352407	chr2:204623245	chr2:203758522	A	C	0.5862	0.6499	0.4127	0.7087	0.863	intergenic	-	-	-	KRT18P39	Primary sclerosing cholangitis	EFO_0004268	Ji S	27992413	2017	-0.1756	0.035	2.679e-07	-	14890	2871	12019	3	log OR	Ji-S_PSC_EUR_2017	cholangiocarcinoma
rs62184016	chr2:204623481	chr2:203758758	T	C	0.9644	0.8919	0.9425	0.8141	0.956	intergenic	-	-	-	KRT18P39	Primary sclerosing cholangitis	EFO_0004268	Ji S	27992413	2017	-0.1873	0.04	1.788e-06	-	14890	2871	12019	3	log OR	Ji-S_PSC_EUR_2017	cholangiocarcinoma
rs10186048	chr2:204624056	chr2:203759333	A	G	0.584	0.6542	0.4087	0.7078	0.863	downstream	-	-	ENSG00000224791	KRT18P39	Primary sclerosing cholangitis	EFO_0004268	Ji S	27992413	2017	-0.174	0.035	3.508e-07	-	14890	2871	12019	3	log OR	Ji-S_PSC_EUR_2017	cholangiocarcinoma
rs10932018	chr2:204627407	chr2:203762684	A	G	0.6006	0.7478	0.5	0.7167	0.8712	downstream	-	-	ENSG00000224791	KRT18P39	Primary sclerosing cholangitis	EFO_0004268	Ji S	27992413	2017	-0.179	0.035	1.711e-07	-	14890	2871	12019	3	log OR	Ji-S_PSC_EUR_2017	cholangiocarcinoma
rs6435207	chr2:204627409	chr2:203762686	C	G	0.6936	0.7565	0.5407	0.7406	0.8742	downstream	-	-	ENSG00000224791	KRT18P39	Primary sclerosing cholangitis	EFO_0004268	Ji S	27992413	2017	-0.1881	0.035	5.548e-08	-	14890	2871	12019	3	log OR	Ji-S_PSC_EUR_2017	cholangiocarcinoma
rs56209416	chr2:204627500	chr2:203762777	T	C	0.9675	0.8905	0.9484	0.8181	0.956	downstream	-	-	ENSG00000224791	KRT18P39	Primary sclerosing cholangitis	EFO_0004268	Ji S	27992413	2017	-0.1856	0.04	2.247e-06	-	14890	2871	12019	3	log OR	Ji-S_PSC_EUR_2017	cholangiocarcinoma
rs12467195	chr2:204628328	chr2:203763605	A	G	0.3918	0.2507	0.498	0.2833	0.1288	downstream	-	-	ENSG00000224791	KRT18P39	Primary sclerosing cholangitis	EFO_0004268	Ji S	27992413	2017	0.1807	0.035	1.302e-07	+	14890	2871	12019	3	log OR	Ji-S_PSC_EUR_2017	cholangiocarcinoma
rs10932019	chr2:204628810	chr2:203764087	A	G	0.6036	0.7464	0.501	0.7167	0.8712	downstream	-	-	ENSG00000224791	KRT18P39	Primary sclerosing cholangitis	EFO_0004268	Ji S	27992413	2017	-0.1807	0.035	1.279e-07	-	14890	2871	12019	3	log OR	Ji-S_PSC_EUR_2017	cholangiocarcinoma
rs6721210	chr2:204629096	chr2:203764373	A	G	0.6203	0.7507	0.5417	0.7396	0.8742	non_coding_transcript_exon	-	-	ENSG00000224791	KRT18P39	Primary sclerosing cholangitis	EFO_0004268	Ji S	27992413	2017	-0.1865	0.035	6.152e-08	-	14890	2871	12019	3	log OR	Ji-S_PSC_EUR_2017	cholangiocarcinoma
rs1974996	chr2:204629421	chr2:203764698	T	C	0.6029	0.7478	0.501	0.7167	0.8712	non_coding_transcript_exon	-	-	ENSG00000224791	KRT18P39	Primary sclerosing cholangitis	EFO_0004268	Ji S	27992413	2017	-0.1815	0.035	1.081e-07	-	14890	2871	12019	3	log OR	Ji-S_PSC_EUR_2017	cholangiocarcinoma
rs1973872	chr2:204631016	chr2:203766293	T	G	0.379	0.2464	0.4593	0.2604	0.1258	upstream	-	-	ENSG00000224791	KRT18P39	Primary sclerosing cholangitis	EFO_0004268	Ji S	27992413	2017	0.1865	0.035	6.605e-08	+	14890	2871	12019	3	log OR	Ji-S_PSC_EUR_2017	cholangiocarcinoma
rs56216383	chr2:204631712	chr2:203766989	A	G	0.9675	0.8905	0.9484	0.8181	0.956	upstream	-	-	ENSG00000224791	KRT18P39	Primary sclerosing cholangitis	EFO_0004268	Ji S	27992413	2017	-0.1873	0.04	1.829e-06	-	14890	2871	12019	3	log OR	Ji-S_PSC_EUR_2017	cholangiocarcinoma
rs56258732	chr2:204631760	chr2:203767037	A	AC	-	-	-	-	-	-	-	-	-	-	Primary sclerosing cholangitis	EFO_0004268	Ji S	27992413	2017	-0.1881	0.04	1.8e-06	-	14890	2871	12019	3	log OR	Ji-S_PSC_EUR_2017	cholangiocarcinoma
rs7420136	chr2:204632071	chr2:203767348	T	C	0.6036	0.7493	0.5	0.7167	0.8712	upstream	-	-	ENSG00000224791	KRT18P39	Primary sclerosing cholangitis	EFO_0004268	Ji S	27992413	2017	-0.1798	0.035	1.395e-07	-	14890	2871	12019	3	log OR	Ji-S_PSC_EUR_2017	cholangiocarcinoma
rs10210464	chr2:204632810	chr2:203768087	T	C	0.3986	0.2507	0.499	0.2833	0.1288	upstream	-	-	ENSG00000224791	KRT18P39	Primary sclerosing cholangitis	EFO_0004268	Ji S	27992413	2017	0.1798	0.035	1.34e-07	+	14890	2871	12019	3	log OR	Ji-S_PSC_EUR_2017	cholangiocarcinoma
rs231387	chr2:204632931	chr2:203768208	A	G	0.4523	0.2579	0.499	0.2843	0.1288	upstream	-	-	ENSG00000224791	KRT18P39	Primary sclerosing cholangitis	EFO_0004268	Ji S	27992413	2017	0.179	0.035	1.641e-07	+	14890	2871	12019	3	log OR	Ji-S_PSC_EUR_2017	cholangiocarcinoma
rs10932020	chr2:204633156	chr2:203768433	A	G	0.6036	0.7493	0.501	0.7167	0.8712	upstream	-	-	ENSG00000224791	KRT18P39	Primary sclerosing cholangitis	EFO_0004268	Ji S	27992413	2017	-0.179	0.035	1.641e-07	-	14890	2871	12019	3	log OR	Ji-S_PSC_EUR_2017	cholangiocarcinoma
rs10932021	chr2:204633260	chr2:203768537	A	C	0.5998	0.7493	0.5	0.7167	0.8701	upstream	-	-	ENSG00000224791	KRT18P39	Primary sclerosing cholangitis	EFO_0004268	Ji S	27992413	2017	-0.1807	0.035	1.246e-07	-	14890	2871	12019	3	log OR	Ji-S_PSC_EUR_2017	cholangiocarcinoma
rs62184019	chr2:204633784	chr2:203769061	T	C	0.034	0.1066	0.0536	0.1809	0.047	upstream	-	-	ENSG00000224791	KRT18P39	Primary sclerosing cholangitis	EFO_0004268	Ji S	27992413	2017	0.2021	0.046	7.341e-06	+	14890	2871	12019	3	log OR	Ji-S_PSC_EUR_2017	cholangiocarcinoma
rs149383773	chr2:204633829	chr2:203769106	A	AG	0.034	0.1066	0.0536	0.1809	0.046	-	-	-	-	-	Primary sclerosing cholangitis	EFO_0004268	Ji S	27992413	2017	0.1923	0.04	1.057e-06	+	14890	2871	12019	3	log OR	Ji-S_PSC_EUR_2017	cholangiocarcinoma
rs62184020	chr2:204634004	chr2:203769281	T	C	0.0356	0.1066	0.0585	0.1819	0.045	upstream	-	-	ENSG00000224791	KRT18P39	Primary sclerosing cholangitis	EFO_0004268	Ji S	27992413	2017	0.1964	0.04	6.711e-07	+	14890	2871	12019	3	log OR	Ji-S_PSC_EUR_2017	cholangiocarcinoma
rs4673266	chr2:204634569	chr2:203769846	A	T	0.7829	0.8343	0.8948	0.7475	0.9346	upstream	-	-	ENSG00000224791	KRT18P39	Primary sclerosing cholangitis	EFO_0004268	Ji S	27992413	2017	-0.2062	0.036	4.671e-09	-	14890	2871	12019	3	log OR	Ji-S_PSC_EUR_2017	cholangiocarcinoma
rs231389	chr2:204634730	chr2:203770007	T	C	0.6868	0.8256	0.8938	0.7465	0.9335	upstream	-	-	ENSG00000224791	KRT18P39	Primary sclerosing cholangitis	EFO_0004268	Ji S	27992413	2017	-0.2062	0.036	4.42e-09	-	14890	2871	12019	3	log OR	Ji-S_PSC_EUR_2017	cholangiocarcinoma
rs13429019	chr2:204635693	chr2:203770970	T	C	0.2186	0.1671	0.1071	0.2525	0.0665	downstream	-	-	ENSG00000213925	NPM1P33	Primary sclerosing cholangitis	EFO_0004268	Ji S	27992413	2017	0.2054	0.036	4.983e-09	+	14890	2871	12019	3	log OR	Ji-S_PSC_EUR_2017	cholangiocarcinoma
rs2558210	chr2:204636190	chr2:203771467	A	G	0.4531	0.2565	0.5089	0.2813	0.1319	downstream	-	-	ENSG00000213925	NPM1P33	Primary sclerosing cholangitis	EFO_0004268	Ji S	27992413	2017	0.1832	0.035	7.979e-08	+	14890	2871	12019	3	log OR	Ji-S_PSC_EUR_2017	cholangiocarcinoma
rs7369876	chr2:204636472	chr2:203771749	T	C	0.7746	0.8818	0.9335	0.8181	0.954	downstream	-	-	ENSG00000213925	NPM1P33	Primary sclerosing cholangitis	EFO_0004268	Ji S	27992413	2017	-0.1989	0.04	4.361e-07	-	14890	2871	12019	3	log OR	Ji-S_PSC_EUR_2017	cholangiocarcinoma
rs10187250	chr2:204642322	chr2:203777599	A	G	0.8994	0.8963	0.9335	0.8181	0.9346	upstream	-	-	ENSG00000213925	NPM1P33	Primary sclerosing cholangitis	EFO_0004268	Ji S	27992413	2017	-0.198	0.04	4.844e-07	-	14890	2871	12019	3	log OR	Ji-S_PSC_EUR_2017	cholangiocarcinoma
rs11888947	chr2:204642460	chr2:203777737	A	T	0.5348	0.7421	0.4921	0.7177	0.8671	upstream	-	-	ENSG00000213925	NPM1P33	Primary sclerosing cholangitis	EFO_0004268	Ji S	27992413	2017	-0.1997	0.04	2.893e-07	-	14890	2871	12019	3	log OR	Ji-S_PSC_EUR_2017	cholangiocarcinoma
rs10211209	chr2:204642533	chr2:203777810	A	G	0.1006	0.1037	0.0665	0.1819	0.046	upstream	-	-	ENSG00000213925	NPM1P33	Primary sclerosing cholangitis	EFO_0004268	Ji S	27992413	2017	0.1997	0.04	4.106e-07	+	14890	2871	12019	3	log OR	Ji-S_PSC_EUR_2017	cholangiocarcinoma
rs200424720	chr2:204643497	chr2:203778774	A	ATT	-	-	-	-	-	-	-	-	-	-	Primary sclerosing cholangitis	EFO_0004268	Ji S	27992413	2017	0.2143	0.046	2.031e-06	+	14890	2871	12019	3	log OR	Ji-S_PSC_EUR_2017	cholangiocarcinoma
rs147724190	chr2:204643498	chr2:203778775	A	T	0.1006	0.1037	0.0665	0.1799	0.046	upstream	-	-	ENSG00000206970	RNU6-474P	Primary sclerosing cholangitis	EFO_0004268	Ji S	27992413	2017	0.2175	0.046	1.548e-06	+	14890	2871	12019	3	log OR	Ji-S_PSC_EUR_2017	cholangiocarcinoma
rs142600227	chr2:204643499	chr2:203778776	A	T	0.1006	0.1037	0.0665	0.1799	0.046	upstream	-	-	ENSG00000206970	RNU6-474P	Primary sclerosing cholangitis	EFO_0004268	Ji S	27992413	2017	0.2159	0.046	1.818e-06	+	14890	2871	12019	3	log OR	Ji-S_PSC_EUR_2017	cholangiocarcinoma
rs111707441	chr2:204643646	chr2:203778923	C	CA	0.9478	0.8919	0.9335	0.8191	0.9489	-	-	-	-	-	Primary sclerosing cholangitis	EFO_0004268	Ji S	27992413	2017	-0.1997	0.04	3.861e-07	-	14890	2871	12019	3	log OR	Ji-S_PSC_EUR_2017	cholangiocarcinoma
rs10169758	chr2:204643711	chr2:203778988	T	C	0.1248	0.1052	0.0665	0.1809	0.046	upstream	-	-	ENSG00000206970	RNU6-474P	Primary sclerosing cholangitis	EFO_0004268	Ji S	27992413	2017	0.2013	0.04	3.072e-07	+	14890	2871	12019	3	log OR	Ji-S_PSC_EUR_2017	cholangiocarcinoma
rs10170254	chr2:204643999	chr2:203779276	A	G	0.3994	0.2493	0.5089	0.2803	0.1329	upstream	-	-	ENSG00000206970	RNU6-474P	Primary sclerosing cholangitis	EFO_0004268	Ji S	27992413	2017	0.1898	0.035	3.4e-08	+	14890	2871	12019	3	log OR	Ji-S_PSC_EUR_2017	cholangiocarcinoma
rs55828908	chr2:204644018	chr2:203779295	T	C	0.0348	0.1037	0.0645	0.1799	0.046	upstream	-	-	ENSG00000206970	RNU6-474P	Primary sclerosing cholangitis	EFO_0004268	Ji S	27992413	2017	0.2029	0.041	3.368e-07	+	14890	2871	12019	3	log OR	Ji-S_PSC_EUR_2017	cholangiocarcinoma
rs2882969	chr2:204646188	chr2:203781465	C	G	0.5265	0.7435	0.4901	0.7187	0.8661	upstream	-	-	ENSG00000206970	RNU6-474P	Primary sclerosing cholangitis	EFO_0004268	Ji S	27992413	2017	-0.1898	0.035	2.609e-08	-	14890	2871	12019	3	log OR	Ji-S_PSC_EUR_2017	cholangiocarcinoma
rs749933	chr2:204647261	chr2:203782538	A	G	0.4576	0.2565	0.5099	0.2813	0.1329	downstream	-	-	ENSG00000206970	RNU6-474P	Primary sclerosing cholangitis	EFO_0004268	Ji S	27992413	2017	0.1832	0.035	8.566e-08	+	14890	2871	12019	3	log OR	Ji-S_PSC_EUR_2017	cholangiocarcinoma
rs17187469	chr2:204648363	chr2:203783640	T	C	0.8994	0.8963	0.9335	0.8181	0.953	downstream	-	-	ENSG00000206970	RNU6-474P	Primary sclerosing cholangitis	EFO_0004268	Ji S	27992413	2017	-0.198	0.04	4.592e-07	-	14890	2871	12019	3	log OR	Ji-S_PSC_EUR_2017	cholangiocarcinoma
rs3116499	chr2:204649276	chr2:203784553	A	G	0.6626	0.8242	0.8938	0.7455	0.9335	downstream	-	-	ENSG00000206970	RNU6-474P	Primary sclerosing cholangitis	EFO_0004268	Ji S	27992413	2017	-0.2046	0.036	5.54e-09	-	14890	2871	12019	3	log OR	Ji-S_PSC_EUR_2017	cholangiocarcinoma
rs13406632	chr2:204649338	chr2:203784615	C	G	0.1006	0.1052	0.0665	0.1819	0.046	downstream	-	-	ENSG00000206970	RNU6-474P	Primary sclerosing cholangitis	EFO_0004268	Ji S	27992413	2017	0.1989	0.04	4.649e-07	+	14890	2871	12019	3	log OR	Ji-S_PSC_EUR_2017	cholangiocarcinoma
rs62184031	chr2:204650328	chr2:203785605	C	G	0.9675	0.8963	0.9335	0.8191	0.954	downstream	-	-	ENSG00000206970	RNU6-474P	Primary sclerosing cholangitis	EFO_0004268	Ji S	27992413	2017	-0.198	0.04	5.107e-07	-	14890	2871	12019	3	log OR	Ji-S_PSC_EUR_2017	cholangiocarcinoma
rs13404978	chr2:204653886	chr2:203789163	T	C	0.1006	0.1066	0.0675	0.1809	0.046	intergenic	-	-	-	RNU6-474P	Primary sclerosing cholangitis	EFO_0004268	Ji S	27992413	2017	0.198	0.04	5.141e-07	+	14890	2871	12019	3	log OR	Ji-S_PSC_EUR_2017	cholangiocarcinoma
rs3116507	chr2:204661524	chr2:203796801	A	G	0.3593	0.7406	0.4921	0.7734	0.8783	intergenic	-	-	-	RNU6-474P	Primary sclerosing cholangitis	EFO_0004268	Ji S	27992413	2017	-0.1923	0.041	1.527e-06	-	14890	2871	12019	3	log OR	Ji-S_PSC_EUR_2017	cholangiocarcinoma
rs71939723	chr2:204667330	chr2:203802607	C	CATGATAGA	0.205	0.1297	0.0635	0.1511	0.0491	-	-	-	-	-	Primary sclerosing cholangitis	EFO_0004268	Ji S	27992413	2017	0.2038	0.045	3.418e-06	+	14890	2871	12019	3	log OR	Ji-S_PSC_EUR_2017	cholangiocarcinoma
rs7591187	chr2:204676238	chr2:203811515	T	C	0.4191	0.7464	0.495	0.7763	0.8732	intergenic	-	-	-	RNU6-474P	Primary sclerosing cholangitis	EFO_0004268	Ji S	27992413	2017	-0.1923	0.041	1.431e-06	-	14890	2871	12019	3	log OR	Ji-S_PSC_EUR_2017	cholangiocarcinoma
rs231836	chr2:204679031	chr2:203814308	T	C	0.5023	0.7651	0.496	0.7763	0.8753	intergenic	-	-	-	RNU6-474P	Primary sclerosing cholangitis	EFO_0004268	Ji S	27992413	2017	-0.1964	0.041	9.171e-07	-	14890	2871	12019	3	log OR	Ji-S_PSC_EUR_2017	cholangiocarcinoma
rs231750	chr2:204686224	chr2:203821501	C	G	0.5083	0.2435	0.5149	0.2326	0.1472	intergenic	-	-	-	RNU6-474P	Primary sclerosing cholangitis	EFO_0004268	Ji S	27992413	2017	0.1823	0.041	4.77e-06	+	14890	2871	12019	3	log OR	Ji-S_PSC_EUR_2017	cholangiocarcinoma
rs76876134	chr2:241364815	chr2:240425398	C	G	0.0038	0.0519	0.0734	0.0974	0.1656	intergenic	-	-	-	GPC1	Primary sclerosing cholangitis	EFO_0004268	Ji S	27992413	2017	0.2445	0.056	6.815e-06	+	14890	2871	12019	3	log OR	Ji-S_PSC_EUR_2017	cholangiocarcinoma
rs182280716	chr3:20163276	chr3:20121784	A	G	-	-	-	-	-	intron	-	-	ENSG00000114166	KAT2B	Primary sclerosing cholangitis	EFO_0004268	Ji S	27992413	2017	-0.424	0.095	3.22e-06	-	14890	2871	12019	3	log OR	Ji-S_PSC_EUR_2017	cholangiocarcinoma
rs4858820	chr3:48484016	chr3:48442607	A	T	0.9228	0.6023	0.3938	0.7535	0.637	intron	-	-	ENSG00000232112	TMA7	Primary sclerosing cholangitis	EFO_0004268	Ji S	27992413	2017	0.1458	0.033	9.026e-06	+	14890	2871	12019	3	log OR	Ji-S_PSC_EUR_2017	cholangiocarcinoma
rs2267846	chr3:48556339	chr3:48518906	A	G	0.0628	0.1657	0.1478	0.2604	0.3354	3_prime_UTR	-	-	ENSG00000114268	PFKFB4	Primary sclerosing cholangitis	EFO_0004268	Ji S	27992413	2017	-0.1848	0.039	9.867e-07	-	14890	2871	12019	3	log OR	Ji-S_PSC_EUR_2017	cholangiocarcinoma
rs2286652	chr3:48689192	chr3:48651759	A	G	0.1271	0.0793	0.1171	0.1193	0.0409	intron	-	-	ENSG00000008300	CELSR3	Primary sclerosing cholangitis	EFO_0004268	Ji S	27992413	2017	0.1923	0.044	7.359e-06	+	14890	2871	12019	3	log OR	Ji-S_PSC_EUR_2017	cholangiocarcinoma
rs12107418	chr3:48689787	chr3:48652354	A	G	0.5189	0.8746	0.879	0.8718	0.9571	intron	-	-	ENSG00000008300	CELSR3	Primary sclerosing cholangitis	EFO_0004268	Ji S	27992413	2017	-0.1997	0.043	2.068e-06	-	14890	2871	12019	3	log OR	Ji-S_PSC_EUR_2017	cholangiocarcinoma
rs2302295	chr3:48690110	chr3:48652677	T	C	0.7179	0.9092	0.879	0.8797	0.9591	intron	-	-	ENSG00000008300	CELSR3	Primary sclerosing cholangitis	EFO_0004268	Ji S	27992413	2017	-0.1947	0.044	5.64e-06	-	14890	2871	12019	3	log OR	Ji-S_PSC_EUR_2017	cholangiocarcinoma
rs12107252	chr3:48691316	chr3:48653883	T	C	0.4924	0.8746	0.8819	0.8708	0.9571	missense	1758	Q/R	ENSG00000008300	CELSR3	Primary sclerosing cholangitis	EFO_0004268	Ji S	27992413	2017	-0.2005	0.043	1.967e-06	-	14890	2871	12019	3	log OR	Ji-S_PSC_EUR_2017	cholangiocarcinoma
rs2286651	chr3:48694147	chr3:48656714	A	G	0.1263	0.0793	0.1171	0.1183	0.0409	synonymous	1461	C	ENSG00000008300	CELSR3	Primary sclerosing cholangitis	EFO_0004268	Ji S	27992413	2017	0.1939	0.044	6.372e-06	+	14890	2871	12019	3	log OR	Ji-S_PSC_EUR_2017	cholangiocarcinoma
rs9812200	chr3:48695667	chr3:48658234	A	G	0.5227	0.1282	0.122	0.1262	0.0429	intron	-	-	ENSG00000008300	CELSR3	Primary sclerosing cholangitis	EFO_0004268	Ji S	27992413	2017	0.2021	0.043	1.497e-06	+	14890	2871	12019	3	log OR	Ji-S_PSC_EUR_2017	cholangiocarcinoma
rs3821875	chr3:48697654	chr3:48660221	C	G	0.8729	0.9207	0.8829	0.8807	0.9591	missense	805	S/T	ENSG00000008300	CELSR3	Primary sclerosing cholangitis	EFO_0004268	Ji S	27992413	2017	-0.1947	0.044	5.858e-06	-	14890	2871	12019	3	log OR	Ji-S_PSC_EUR_2017	cholangiocarcinoma
rs3733086	chr3:48699519	chr3:48662086	T	C	0.1271	0.0793	0.1171	0.1173	0.0409	synonymous	183	K	ENSG00000008300	CELSR3	Primary sclerosing cholangitis	EFO_0004268	Ji S	27992413	2017	0.1947	0.044	5.989e-06	+	14890	2871	12019	3	log OR	Ji-S_PSC_EUR_2017	cholangiocarcinoma
rs9811318	chr3:48702606	chr3:48665173	A	G	0.5348	0.8775	0.879	0.8728	0.9571	upstream	-	-	ENSG00000008300	CELSR3	Primary sclerosing cholangitis	EFO_0004268	Ji S	27992413	2017	-0.2021	0.043	1.609e-06	-	14890	2871	12019	3	log OR	Ji-S_PSC_EUR_2017	cholangiocarcinoma
rs71074265	chr3:48702890	chr3:48665457	A	ACT	0.1278	0.0793	0.1171	0.1173	0.0409	-	-	-	-	-	Primary sclerosing cholangitis	EFO_0004268	Ji S	27992413	2017	0.1956	0.044	5.535e-06	+	14890	2871	12019	3	log OR	Ji-S_PSC_EUR_2017	cholangiocarcinoma
rs13070798	chr3:48705934	chr3:48668501	T	C	0.7413	0.9121	0.879	0.8797	0.9591	intron	-	-	-	CELSR3-AS1	Primary sclerosing cholangitis	EFO_0004268	Ji S	27992413	2017	-0.1964	0.044	4.705e-06	-	14890	2871	12019	3	log OR	Ji-S_PSC_EUR_2017	cholangiocarcinoma
rs28452701	chr3:48708575	chr3:48671142	T	C	0.2201	0.0865	0.1161	0.1193	0.0409	downstream	-	-	ENSG00000213672	NCKIPSD	Primary sclerosing cholangitis	EFO_0004268	Ji S	27992413	2017	0.1972	0.044	4.21e-06	+	14890	2871	12019	3	log OR	Ji-S_PSC_EUR_2017	cholangiocarcinoma
rs12715429	chr3:48709246	chr3:48671813	T	G	0.2587	0.0879	0.1181	0.1193	0.0409	downstream	-	-	ENSG00000213672	NCKIPSD	Primary sclerosing cholangitis	EFO_0004268	Ji S	27992413	2017	0.1947	0.044	5.404e-06	+	14890	2871	12019	3	log OR	Ji-S_PSC_EUR_2017	cholangiocarcinoma
rs9858236	chr3:48709529	chr3:48672096	A	G	0.2201	0.0865	0.1151	0.1193	0.0409	downstream	-	-	ENSG00000213672	NCKIPSD	Primary sclerosing cholangitis	EFO_0004268	Ji S	27992413	2017	0.1972	0.044	4.183e-06	+	14890	2871	12019	3	log OR	Ji-S_PSC_EUR_2017	cholangiocarcinoma
rs144754472	chr3:48710301	chr3:48672868	A	AAAC	0.7141	0.9107	0.879	0.8807	0.9591	-	-	-	-	-	Primary sclerosing cholangitis	EFO_0004268	Ji S	27992413	2017	-0.1964	0.044	4.592e-06	-	14890	2871	12019	3	log OR	Ji-S_PSC_EUR_2017	cholangiocarcinoma
rs13324119	chr3:48710606	chr3:48673173	C	G	0.2201	0.0865	0.1181	0.1193	0.0409	downstream	-	-	ENSG00000213672	NCKIPSD	Primary sclerosing cholangitis	EFO_0004268	Ji S	27992413	2017	0.1972	0.044	4.47e-06	+	14890	2871	12019	3	log OR	Ji-S_PSC_EUR_2017	cholangiocarcinoma
rs9873726	chr3:48712367	chr3:48674934	T	C	0.4856	0.1254	0.121	0.1272	0.0429	intron	-	-	ENSG00000213672	NCKIPSD	Primary sclerosing cholangitis	EFO_0004268	Ji S	27992413	2017	0.2021	0.043	1.574e-06	+	14890	2871	12019	3	log OR	Ji-S_PSC_EUR_2017	cholangiocarcinoma
rs9836462	chr3:48712791	chr3:48675358	A	G	0.4932	0.8703	0.879	0.8728	0.9571	intron	-	-	ENSG00000213672	NCKIPSD	Primary sclerosing cholangitis	EFO_0004268	Ji S	27992413	2017	-0.2029	0.043	1.4e-06	-	14890	2871	12019	3	log OR	Ji-S_PSC_EUR_2017	cholangiocarcinoma
rs9841602	chr3:48713570	chr3:48676137	A	G	0.4932	0.8718	0.879	0.8728	0.9571	intron	-	-	ENSG00000213672	NCKIPSD	Primary sclerosing cholangitis	EFO_0004268	Ji S	27992413	2017	-0.2046	0.043	1.158e-06	-	14890	2871	12019	3	log OR	Ji-S_PSC_EUR_2017	cholangiocarcinoma
rs34051806	chr3:48713669	chr3:48676236	C	CAT	0.2428	0.0865	0.1181	0.1193	0.0409	-	-	-	-	-	Primary sclerosing cholangitis	EFO_0004268	Ji S	27992413	2017	0.1972	0.044	4.226e-06	+	14890	2871	12019	3	log OR	Ji-S_PSC_EUR_2017	cholangiocarcinoma
rs6768448	chr3:48714165	chr3:48676732	A	G	0.5348	0.8761	0.879	0.8728	0.9571	intron	-	-	ENSG00000213672	NCKIPSD	Primary sclerosing cholangitis	EFO_0004268	Ji S	27992413	2017	-0.2021	0.043	1.541e-06	-	14890	2871	12019	3	log OR	Ji-S_PSC_EUR_2017	cholangiocarcinoma
rs112928349	chr3:48714335	chr3:48676902	C	G	0.2859	0.0893	0.121	0.1193	0.0409	intron	-	-	ENSG00000213672	NCKIPSD	Primary sclerosing cholangitis	EFO_0004268	Ji S	27992413	2017	0.1964	0.044	4.833e-06	+	14890	2871	12019	3	log OR	Ji-S_PSC_EUR_2017	cholangiocarcinoma
rs9809222	chr3:48714411	chr3:48676978	T	C	0.4629	0.1239	0.121	0.1272	0.0429	intron	-	-	ENSG00000213672	NCKIPSD	Primary sclerosing cholangitis	EFO_0004268	Ji S	27992413	2017	0.2021	0.043	1.513e-06	+	14890	2871	12019	3	log OR	Ji-S_PSC_EUR_2017	cholangiocarcinoma
rs9821797	chr3:48718253	chr3:48680820	A	T	0.4463	0.1254	0.121	0.1272	0.0429	intron	-	-	ENSG00000213672	NCKIPSD	Primary sclerosing cholangitis	EFO_0004268	Ji S	27992413	2017	0.2054	0.043	1.077e-06	+	14890	2871	12019	3	log OR	Ji-S_PSC_EUR_2017	cholangiocarcinoma
rs9877794	chr3:48718388	chr3:48680955	C	G	0.447	0.1254	0.121	0.1272	0.0429	intron	-	-	ENSG00000213672	NCKIPSD	Primary sclerosing cholangitis	EFO_0004268	Ji S	27992413	2017	0.2119	0.044	8.356e-07	+	14890	2871	12019	3	log OR	Ji-S_PSC_EUR_2017	cholangiocarcinoma
rs9877501	chr3:48718390	chr3:48680957	C	G	0.5295	0.8761	0.879	0.8728	0.9571	intron	-	-	ENSG00000213672	NCKIPSD	Primary sclerosing cholangitis	EFO_0004268	Ji S	27992413	2017	-0.2094	0.044	1.109e-06	-	14890	2871	12019	3	log OR	Ji-S_PSC_EUR_2017	cholangiocarcinoma
rs9811027	chr3:48725014	chr3:48687581	C	G	0.2216	0.0893	0.0486	0.1243	0.0409	upstream	-	-	ENSG00000213672	NCKIPSD	Primary sclerosing cholangitis	EFO_0004268	Ji S	27992413	2017	0.198	0.043	2.166e-06	+	14890	2871	12019	3	log OR	Ji-S_PSC_EUR_2017	cholangiocarcinoma
rs6806356	chr3:48727636	chr3:48690203	A	G	0.8593	0.8458	1	0.7753	0.9591	intron	-	-	ENSG00000068745	IP6K2	Primary sclerosing cholangitis	EFO_0004268	Ji S	27992413	2017	0.1613	0.035	2.163e-06	+	14890	2871	12019	3	log OR	Ji-S_PSC_EUR_2017	cholangiocarcinoma
rs35006957	chr3:48728048	chr3:48690615	C	CCT	0.2216	0.0893	0.0486	0.1243	0.0317	-	-	-	-	-	Primary sclerosing cholangitis	EFO_0004268	Ji S	27992413	2017	0.198	0.043	2.217e-06	+	14890	2871	12019	3	log OR	Ji-S_PSC_EUR_2017	cholangiocarcinoma
rs111881466	chr3:48729460	chr3:48692027	T	C	0.7784	0.9107	0.9504	0.8757	0.9683	intron	-	-	ENSG00000068745	IP6K2	Primary sclerosing cholangitis	EFO_0004268	Ji S	27992413	2017	-0.2005	0.043	1.867e-06	-	14890	2871	12019	3	log OR	Ji-S_PSC_EUR_2017	cholangiocarcinoma
rs11557629	chr3:48732223	chr3:48694790	A	G	0.298	0.0922	0.0516	0.1243	0.0317	3_prime_UTR	-	-	ENSG00000068745	IP6K2	Primary sclerosing cholangitis	EFO_0004268	Ji S	27992413	2017	0.198	0.043	2.259e-06	+	14890	2871	12019	3	log OR	Ji-S_PSC_EUR_2017	cholangiocarcinoma
rs17080319	chr3:48732480	chr3:48695047	T	C	0.7451	0.9107	0.9514	0.8757	0.9683	missense	141	D/G	ENSG00000068745	IP6K2	Primary sclerosing cholangitis	EFO_0004268	Ji S	27992413	2017	-0.1972	0.043	2.475e-06	-	14890	2871	12019	3	log OR	Ji-S_PSC_EUR_2017	cholangiocarcinoma
rs9854034	chr3:48733507	chr3:48696074	T	C	0.2549	0.0893	0.0496	0.1243	0.0317	intron	-	-	ENSG00000068745	IP6K2	Primary sclerosing cholangitis	EFO_0004268	Ji S	27992413	2017	0.1989	0.043	2.024e-06	+	14890	2871	12019	3	log OR	Ji-S_PSC_EUR_2017	cholangiocarcinoma
rs4858830	chr3:48734002	chr3:48696569	T	C	0.1392	0.1542	0	0.2227	0.0409	intron	-	-	ENSG00000068745	IP6K2	Primary sclerosing cholangitis	EFO_0004268	Ji S	27992413	2017	-0.163	0.035	1.891e-06	-	14890	2871	12019	3	log OR	Ji-S_PSC_EUR_2017	cholangiocarcinoma
rs201593848	chr3:48734470	chr3:48697037	T	TG	-	-	-	-	-	-	-	-	-	-	Primary sclerosing cholangitis	EFO_0004268	Ji S	27992413	2017	0.1681	0.035	9.677e-07	+	14890	2871	12019	3	log OR	Ji-S_PSC_EUR_2017	cholangiocarcinoma
rs6763557	chr3:48734471	chr3:48697038	T	G	0.8896	0.8588	0.998	0.7843	0.9611	intron	-	-	ENSG00000068745	IP6K2	Primary sclerosing cholangitis	EFO_0004268	Ji S	27992413	2017	0.1706	0.035	6.639e-07	+	14890	2871	12019	3	log OR	Ji-S_PSC_EUR_2017	cholangiocarcinoma
rs6442129	chr3:48735256	chr3:48697823	T	C	0.1392	0.1542	0	0.2227	0.0409	intron	-	-	ENSG00000068745	IP6K2	Primary sclerosing cholangitis	EFO_0004268	Ji S	27992413	2017	-0.163	0.035	1.903e-06	-	14890	2871	12019	3	log OR	Ji-S_PSC_EUR_2017	cholangiocarcinoma
rs11719291	chr3:48735706	chr3:48698273	A	G	0.7012	0.9078	0.9514	0.8748	0.9591	intron	-	-	ENSG00000068745	IP6K2	Primary sclerosing cholangitis	EFO_0004268	Ji S	27992413	2017	-0.1997	0.043	1.816e-06	-	14890	2871	12019	3	log OR	Ji-S_PSC_EUR_2017	cholangiocarcinoma
rs28657585	chr3:48736216	chr3:48698783	A	T	0.7277	0.9092	0.9514	0.8757	0.9591	intron	-	-	ENSG00000068745	IP6K2	Primary sclerosing cholangitis	EFO_0004268	Ji S	27992413	2017	-0.1972	0.043	2.368e-06	-	14890	2871	12019	3	log OR	Ji-S_PSC_EUR_2017	cholangiocarcinoma
rs13434258	chr3:48738491	chr3:48701058	T	C	0.7784	0.9107	0.9514	0.8757	0.9591	intron	-	-	ENSG00000068745	IP6K2	Primary sclerosing cholangitis	EFO_0004268	Ji S	27992413	2017	-0.1997	0.043	1.729e-06	-	14890	2871	12019	3	log OR	Ji-S_PSC_EUR_2017	cholangiocarcinoma
rs11706983	chr3:48738678	chr3:48701245	A	G	0.7776	0.9107	0.9514	0.8757	0.9591	intron	-	-	ENSG00000068745	IP6K2	Primary sclerosing cholangitis	EFO_0004268	Ji S	27992413	2017	-0.1997	0.043	1.789e-06	-	14890	2871	12019	3	log OR	Ji-S_PSC_EUR_2017	cholangiocarcinoma
rs34153629	chr3:48739149	chr3:48701716	A	G	0.7451	0.9107	0.9504	0.8757	0.9591	intron	-	-	ENSG00000068745	IP6K2	Primary sclerosing cholangitis	EFO_0004268	Ji S	27992413	2017	-0.1972	0.043	2.281e-06	-	14890	2871	12019	3	log OR	Ji-S_PSC_EUR_2017	cholangiocarcinoma
rs35064573	chr3:48740280	chr3:48702847	A	C	0.2216	0.0893	0.0486	0.1243	0.0409	intron	-	-	ENSG00000068745	IP6K2	Primary sclerosing cholangitis	EFO_0004268	Ji S	27992413	2017	0.1997	0.043	1.853e-06	+	14890	2871	12019	3	log OR	Ji-S_PSC_EUR_2017	cholangiocarcinoma
rs13090013	chr3:48742578	chr3:48705145	A	G	0.2201	0.0893	0.0486	0.1243	0.0317	intron	-	-	ENSG00000068745	IP6K2	Primary sclerosing cholangitis	EFO_0004268	Ji S	27992413	2017	0.2013	0.043	1.512e-06	+	14890	2871	12019	3	log OR	Ji-S_PSC_EUR_2017	cholangiocarcinoma
rs28567949	chr3:48744560	chr3:48707127	A	G	0.2209	0.0893	0.0486	0.1252	0.0317	intron	-	-	ENSG00000068745	IP6K2	Primary sclerosing cholangitis	EFO_0004268	Ji S	27992413	2017	0.2005	0.043	1.723e-06	+	14890	2871	12019	3	log OR	Ji-S_PSC_EUR_2017	cholangiocarcinoma
rs13316551	chr3:48745167	chr3:48707734	A	C	0.7784	0.9107	0.9514	0.8777	0.9683	intron	-	-	ENSG00000068745	IP6K2	Primary sclerosing cholangitis	EFO_0004268	Ji S	27992413	2017	-0.1997	0.043	1.776e-06	-	14890	2871	12019	3	log OR	Ji-S_PSC_EUR_2017	cholangiocarcinoma
rs11706203	chr3:48746239	chr3:48708806	A	T	0.2216	0.0893	0.0486	0.1223	0.0409	intron	-	-	ENSG00000068745	IP6K2	Primary sclerosing cholangitis	EFO_0004268	Ji S	27992413	2017	0.1997	0.043	1.78e-06	+	14890	2871	12019	3	log OR	Ji-S_PSC_EUR_2017	cholangiocarcinoma
rs7610519	chr3:48746427	chr3:48708994	C	G	0.1407	0.1542	0	0.2227	0.0409	intron	-	-	ENSG00000068745	IP6K2	Primary sclerosing cholangitis	EFO_0004268	Ji S	27992413	2017	-0.1621	0.035	1.998e-06	-	14890	2871	12019	3	log OR	Ji-S_PSC_EUR_2017	cholangiocarcinoma
rs9877542	chr3:48748545	chr3:48711112	T	C	0.2557	0.0893	0.0486	0.1213	0.0409	intron	-	-	ENSG00000068745	IP6K2	Primary sclerosing cholangitis	EFO_0004268	Ji S	27992413	2017	0.1989	0.043	2.108e-06	+	14890	2871	12019	3	log OR	Ji-S_PSC_EUR_2017	cholangiocarcinoma
rs9877685	chr3:48748588	chr3:48711155	T	C	0.2216	0.0893	0.0486	0.1213	0.0409	intron	-	-	ENSG00000068745	IP6K2	Primary sclerosing cholangitis	EFO_0004268	Ji S	27992413	2017	0.2013	0.043	1.588e-06	+	14890	2871	12019	3	log OR	Ji-S_PSC_EUR_2017	cholangiocarcinoma
rs9882443	chr3:48749064	chr3:48711631	A	G	0.9002	0.8631	1	0.7843	0.9611	intron	-	-	ENSG00000068745	IP6K2	Primary sclerosing cholangitis	EFO_0004268	Ji S	27992413	2017	0.1655	0.035	1.336e-06	+	14890	2871	12019	3	log OR	Ji-S_PSC_EUR_2017	cholangiocarcinoma
rs9882549	chr3:48749358	chr3:48711925	T	C	0.2738	0.0908	0.0486	0.1213	0.0409	intron	-	-	ENSG00000068745	IP6K2	Primary sclerosing cholangitis	EFO_0004268	Ji S	27992413	2017	0.1972	0.043	2.473e-06	+	14890	2871	12019	3	log OR	Ji-S_PSC_EUR_2017	cholangiocarcinoma
rs13063223	chr3:48750340	chr3:48712907	A	G	0.2216	0.0893	0.0486	0.1213	0.0409	intron	-	-	ENSG00000068745	IP6K2	Primary sclerosing cholangitis	EFO_0004268	Ji S	27992413	2017	0.2005	0.043	1.699e-06	+	14890	2871	12019	3	log OR	Ji-S_PSC_EUR_2017	cholangiocarcinoma
rs143737533	chr3:48751363	chr3:48713930	A	AAC	0.7791	0.9107	0.9514	0.8787	0.9591	-	-	-	-	-	Primary sclerosing cholangitis	EFO_0004268	Ji S	27992413	2017	-0.1997	0.043	1.781e-06	-	14890	2871	12019	3	log OR	Ji-S_PSC_EUR_2017	cholangiocarcinoma
rs146456944	chr3:48752262	chr3:48714829	C	CAGAG	0.2216	0.0893	0.0496	0.1213	0.0409	-	-	-	-	-	Primary sclerosing cholangitis	EFO_0004268	Ji S	27992413	2017	0.2005	0.043	1.735e-06	+	14890	2871	12019	3	log OR	Ji-S_PSC_EUR_2017	cholangiocarcinoma
rs11708786	chr3:48752654	chr3:48715221	T	C	0.2557	0.0893	0.0486	0.1213	0.0409	intron	-	-	ENSG00000068745	IP6K2	Primary sclerosing cholangitis	EFO_0004268	Ji S	27992413	2017	0.198	0.043	2.277e-06	+	14890	2871	12019	3	log OR	Ji-S_PSC_EUR_2017	cholangiocarcinoma
rs9834996	chr3:48754877	chr3:48717444	T	G	0.2216	0.0893	0.0486	0.1223	0.0409	upstream	-	-	ENSG00000068745	IP6K2	Primary sclerosing cholangitis	EFO_0004268	Ji S	27992413	2017	0.2013	0.043	1.638e-06	+	14890	2871	12019	3	log OR	Ji-S_PSC_EUR_2017	cholangiocarcinoma
rs4858800	chr3:48755820	chr3:48718387	A	G	0.1377	0.1542	0	0.2227	0.0409	upstream	-	-	ENSG00000068745	IP6K2	Primary sclerosing cholangitis	EFO_0004268	Ji S	27992413	2017	-0.163	0.035	1.791e-06	-	14890	2871	12019	3	log OR	Ji-S_PSC_EUR_2017	cholangiocarcinoma
rs4077495	chr3:48756512	chr3:48719079	T	C	0.2557	0.0893	0.0486	0.1213	0.0409	upstream	-	-	ENSG00000068745	IP6K2	Primary sclerosing cholangitis	EFO_0004268	Ji S	27992413	2017	0.1989	0.043	2.212e-06	+	14890	2871	12019	3	log OR	Ji-S_PSC_EUR_2017	cholangiocarcinoma
rs61137521	chr3:48757773	chr3:48720340	A	G	0.7262	0.9078	0.9514	0.8787	0.9591	upstream	-	-	ENSG00000068745	IP6K2	Primary sclerosing cholangitis	EFO_0004268	Ji S	27992413	2017	-0.1947	0.043	3.131e-06	-	14890	2871	12019	3	log OR	Ji-S_PSC_EUR_2017	cholangiocarcinoma
rs10865953	chr3:48759562	chr3:48722129	T	C	0.8601	0.8458	1	0.7763	0.9591	upstream	-	-	ENSG00000068745	IP6K2	Primary sclerosing cholangitis	EFO_0004268	Ji S	27992413	2017	0.1638	0.035	1.612e-06	+	14890	2871	12019	3	log OR	Ji-S_PSC_EUR_2017	cholangiocarcinoma
rs9848268	chr3:48762271	chr3:48724838	T	C	0.9909	0.8732	1	0.7843	0.9611	intron	-	-	ENSG00000068745	IP6K2	Primary sclerosing cholangitis	EFO_0004268	Ji S	27992413	2017	0.1731	0.035	5.408e-07	+	14890	2871	12019	3	log OR	Ji-S_PSC_EUR_2017	cholangiocarcinoma
rs13324950	chr3:48762409	chr3:48724976	A	T	0.2224	0.0893	0.0486	0.1213	0.0429	intron	-	-	ENSG00000068745	IP6K2	Primary sclerosing cholangitis	EFO_0004268	Ji S	27992413	2017	0.2021	0.043	1.389e-06	+	14890	2871	12019	3	log OR	Ji-S_PSC_EUR_2017	cholangiocarcinoma
rs7641050	chr3:48762507	chr3:48725074	T	C	0.1346	0.1542	0.001	0.2227	0.0409	intron	-	-	ENSG00000068745	IP6K2	Primary sclerosing cholangitis	EFO_0004268	Ji S	27992413	2017	-0.1621	0.035	2.182e-06	-	14890	2871	12019	3	log OR	Ji-S_PSC_EUR_2017	cholangiocarcinoma
rs28793701	chr3:48762683	chr3:48725250	C	G	0.7784	0.9107	0.9514	0.8787	0.9571	intron	-	-	ENSG00000068745	IP6K2	Primary sclerosing cholangitis	EFO_0004268	Ji S	27992413	2017	-0.2021	0.043	1.379e-06	-	14890	2871	12019	3	log OR	Ji-S_PSC_EUR_2017	cholangiocarcinoma
rs11715177	chr3:48763894	chr3:48726461	A	G	0.2201	0.0893	0.0486	0.1213	0.0419	intron	-	-	ENSG00000068745	IP6K2	Primary sclerosing cholangitis	EFO_0004268	Ji S	27992413	2017	0.2005	0.043	1.671e-06	+	14890	2871	12019	3	log OR	Ji-S_PSC_EUR_2017	cholangiocarcinoma
rs56735597	chr3:48765168	chr3:48727735	A	G	0.7821	0.9121	0.9663	0.8807	0.9622	intron	-	-	ENSG00000068745	IP6K2	Primary sclerosing cholangitis	EFO_0004268	Ji S	27992413	2017	-0.2111	0.044	8.009e-07	-	14890	2871	12019	3	log OR	Ji-S_PSC_EUR_2017	cholangiocarcinoma
rs11715689	chr3:48770281	chr3:48732848	T	C	0.0159	0.0663	0.0526	0.1153	0.044	intron	-	-	ENSG00000068745	IP6K2	Primary sclerosing cholangitis	EFO_0004268	Ji S	27992413	2017	0.2094	0.045	2.134e-06	+	14890	2871	12019	3	log OR	Ji-S_PSC_EUR_2017	cholangiocarcinoma
rs11715713	chr3:48770306	chr3:48732873	T	C	0.0098	0.0648	0.0516	0.1143	0.044	intron	-	-	ENSG00000068745	IP6K2	Primary sclerosing cholangitis	EFO_0004268	Ji S	27992413	2017	0.2094	0.045	2.138e-06	+	14890	2871	12019	3	log OR	Ji-S_PSC_EUR_2017	cholangiocarcinoma
rs11715835	chr3:48770732	chr3:48733299	T	C	0.0098	0.0648	0.0496	0.1143	0.044	intron	-	-	ENSG00000068745	IP6K2	Primary sclerosing cholangitis	EFO_0004268	Ji S	27992413	2017	0.2103	0.045	2.098e-06	+	14890	2871	12019	3	log OR	Ji-S_PSC_EUR_2017	cholangiocarcinoma
rs13084000	chr3:48772714	chr3:48735281	C	G	0.0159	0.0663	0.0516	0.1143	0.044	intron	-	-	ENSG00000068745	IP6K2	Primary sclerosing cholangitis	EFO_0004268	Ji S	27992413	2017	0.2062	0.045	3.146e-06	+	14890	2871	12019	3	log OR	Ji-S_PSC_EUR_2017	cholangiocarcinoma
rs9873227	chr3:48773108	chr3:48735675	C	G	0.9902	0.8746	1	0.7833	0.9632	intron	-	-	ENSG00000068745	IP6K2	Primary sclerosing cholangitis	EFO_0004268	Ji S	27992413	2017	0.1798	0.035	1.456e-07	+	14890	2871	12019	3	log OR	Ji-S_PSC_EUR_2017	cholangiocarcinoma
rs6801211	chr3:48774420	chr3:48736987	C	G	0.3616	0.1628	0	0.2197	0.0368	intron	-	-	ENSG00000068745	IP6K2	Primary sclerosing cholangitis	EFO_0004268	Ji S	27992413	2017	-0.1823	0.035	8.403e-08	-	14890	2871	12019	3	log OR	Ji-S_PSC_EUR_2017	cholangiocarcinoma
rs6796790	chr3:48780317	chr3:48742884	A	G	0.6384	0.8343	1	0.7803	0.9632	downstream	-	-	ENSG00000114302	PRKAR2A	Primary sclerosing cholangitis	EFO_0004268	Ji S	27992413	2017	0.1823	0.035	8.49e-08	+	14890	2871	12019	3	log OR	Ji-S_PSC_EUR_2017	cholangiocarcinoma
rs6442131	chr3:48782573	chr3:48745140	A	C	0.6384	0.8343	1	0.7803	0.9632	intron	-	-	ENSG00000114302	PRKAR2A	Primary sclerosing cholangitis	EFO_0004268	Ji S	27992413	2017	0.1823	0.035	8.494e-08	+	14890	2871	12019	3	log OR	Ji-S_PSC_EUR_2017	cholangiocarcinoma
rs14018	chr3:48784270	chr3:48746837	A	G	0.9902	0.8746	1	0.7843	0.9632	3_prime_UTR	-	-	ENSG00000114302	PRKAR2A	Primary sclerosing cholangitis	EFO_0004268	Ji S	27992413	2017	0.1798	0.035	1.261e-07	+	14890	2871	12019	3	log OR	Ji-S_PSC_EUR_2017	cholangiocarcinoma
rs6766238	chr3:48801929	chr3:48764496	A	G	0.8986	0.8602	1	0.7813	0.9632	intron	-	-	ENSG00000114302	PRKAR2A	Primary sclerosing cholangitis	EFO_0004268	Ji S	27992413	2017	0.1807	0.035	1.048e-07	+	14890	2871	12019	3	log OR	Ji-S_PSC_EUR_2017	cholangiocarcinoma
rs7429596	chr3:48808531	chr3:48771098	T	C	0.0098	0.1268	0	0.2167	0.0368	intron	-	-	ENSG00000114302	PRKAR2A	Primary sclerosing cholangitis	EFO_0004268	Ji S	27992413	2017	-0.179	0.035	1.53e-07	-	14890	2871	12019	3	log OR	Ji-S_PSC_EUR_2017	cholangiocarcinoma
rs13074318	chr3:48816725	chr3:48779292	T	C	0.0023	0.0648	0.0337	0.1113	0.0419	intron	-	-	ENSG00000114302	PRKAR2A	Primary sclerosing cholangitis	EFO_0004268	Ji S	27992413	2017	0.2054	0.046	4.113e-06	+	14890	2871	12019	3	log OR	Ji-S_PSC_EUR_2017	cholangiocarcinoma
rs34037363	chr3:48821036	chr3:48783603	T	C	0.0106	0.0663	0.0486	0.1143	0.044	intron	-	-	ENSG00000114302	PRKAR2A	Primary sclerosing cholangitis	EFO_0004268	Ji S	27992413	2017	0.2078	0.045	2.815e-06	+	14890	2871	12019	3	log OR	Ji-S_PSC_EUR_2017	cholangiocarcinoma
rs11713694	chr3:48833615	chr3:48796182	T	G	0.0098	0.0648	0.0486	0.1143	0.044	intron	-	-	ENSG00000114302	PRKAR2A	Primary sclerosing cholangitis	EFO_0004268	Ji S	27992413	2017	0.207	0.045	2.905e-06	+	14890	2871	12019	3	log OR	Ji-S_PSC_EUR_2017	cholangiocarcinoma
rs9859473	chr3:48837182	chr3:48799749	T	C	0.0991	0.1398	0	0.2187	0.0368	intron	-	-	ENSG00000114302	PRKAR2A	Primary sclerosing cholangitis	EFO_0004268	Ji S	27992413	2017	-0.1798	0.035	1.257e-07	-	14890	2871	12019	3	log OR	Ji-S_PSC_EUR_2017	cholangiocarcinoma
rs13094900	chr3:48837732	chr3:48800299	A	G	0.0098	0.0648	0.0486	0.1143	0.044	intron	-	-	ENSG00000114302	PRKAR2A	Primary sclerosing cholangitis	EFO_0004268	Ji S	27992413	2017	0.2103	0.045	2.025e-06	+	14890	2871	12019	3	log OR	Ji-S_PSC_EUR_2017	cholangiocarcinoma
rs7639370	chr3:48837917	chr3:48800484	T	C	0.941	0.8631	1	0.7813	0.9632	intron	-	-	ENSG00000114302	PRKAR2A	Primary sclerosing cholangitis	EFO_0004268	Ji S	27992413	2017	0.1798	0.035	1.419e-07	+	14890	2871	12019	3	log OR	Ji-S_PSC_EUR_2017	cholangiocarcinoma
rs7611628	chr3:48838364	chr3:48800931	T	C	0.1006	0.1398	0	0.2187	0.0368	intron	-	-	ENSG00000114302	PRKAR2A	Primary sclerosing cholangitis	EFO_0004268	Ji S	27992413	2017	-0.1798	0.035	1.288e-07	-	14890	2871	12019	3	log OR	Ji-S_PSC_EUR_2017	cholangiocarcinoma
rs9879978	chr3:48846600	chr3:48809167	T	G	0.1014	0.1398	0	0.2197	0.0368	intron	-	-	ENSG00000114302	PRKAR2A	Primary sclerosing cholangitis	EFO_0004268	Ji S	27992413	2017	-0.1781	0.035	1.561e-07	-	14890	2871	12019	3	log OR	Ji-S_PSC_EUR_2017	cholangiocarcinoma
rs9311431	chr3:48848787	chr3:48811354	A	T	0.9902	0.8732	1	0.7833	0.9632	intron	-	-	ENSG00000114302	PRKAR2A	Primary sclerosing cholangitis	EFO_0004268	Ji S	27992413	2017	0.1798	0.035	1.455e-07	+	14890	2871	12019	3	log OR	Ji-S_PSC_EUR_2017	cholangiocarcinoma
rs11709246	chr3:48859498	chr3:48822065	A	G	0.0098	0.0648	0.0496	0.1143	0.044	intron	-	-	ENSG00000114302	PRKAR2A	Primary sclerosing cholangitis	EFO_0004268	Ji S	27992413	2017	0.2094	0.045	2.151e-06	+	14890	2871	12019	3	log OR	Ji-S_PSC_EUR_2017	cholangiocarcinoma
rs71324924	chr3:48865444	chr3:48828011	A	G	0.0098	0.0648	0.0496	0.1143	0.044	intron	-	-	ENSG00000114302	PRKAR2A	Primary sclerosing cholangitis	EFO_0004268	Ji S	27992413	2017	0.2094	0.045	2.28e-06	+	14890	2871	12019	3	log OR	Ji-S_PSC_EUR_2017	cholangiocarcinoma
rs67332931	chr3:48866548	chr3:48829115	T	C	0.0098	0.0648	0.0496	0.1143	0.044	intron	-	-	ENSG00000114302	PRKAR2A	Primary sclerosing cholangitis	EFO_0004268	Ji S	27992413	2017	0.2094	0.045	2.232e-06	+	14890	2871	12019	3	log OR	Ji-S_PSC_EUR_2017	cholangiocarcinoma
rs9284885	chr3:48883100	chr3:48845667	A	C	0.3533	0.1643	0	0.2207	0.0368	intron	-	-	ENSG00000114302	PRKAR2A	Primary sclerosing cholangitis	EFO_0004268	Ji S	27992413	2017	-0.1807	0.035	1.041e-07	-	14890	2871	12019	3	log OR	Ji-S_PSC_EUR_2017	cholangiocarcinoma
rs11708022	chr3:48893136	chr3:48855703	A	G	0.0098	0.0648	0.0496	0.1143	0.044	downstream	-	-	ENSG00000178537	SLC25A20	Primary sclerosing cholangitis	EFO_0004268	Ji S	27992413	2017	0.207	0.045	2.796e-06	+	14890	2871	12019	3	log OR	Ji-S_PSC_EUR_2017	cholangiocarcinoma
rs4974088	chr3:48898749	chr3:48861316	T	C	0.0098	0.1268	0	0.2177	0.0368	intron	-	-	ENSG00000178537	SLC25A20	Primary sclerosing cholangitis	EFO_0004268	Ji S	27992413	2017	-0.179	0.035	1.488e-07	-	14890	2871	12019	3	log OR	Ji-S_PSC_EUR_2017	cholangiocarcinoma
rs112837572	chr3:48901171	chr3:48863738	T	C	0.0038	0.0648	0.0258	0.1103	0.0399	intron	-	-	ENSG00000178537	SLC25A20	Primary sclerosing cholangitis	EFO_0004268	Ji S	27992413	2017	0.2078	0.046	3.112e-06	+	14890	2871	12019	3	log OR	Ji-S_PSC_EUR_2017	cholangiocarcinoma
rs13073997	chr3:48911647	chr3:48874214	T	C	0.0098	0.0634	0.0496	0.1143	0.044	intron	-	-	ENSG00000178537	SLC25A20	Primary sclerosing cholangitis	EFO_0004268	Ji S	27992413	2017	0.2062	0.045	3.125e-06	+	14890	2871	12019	3	log OR	Ji-S_PSC_EUR_2017	cholangiocarcinoma
rs67060340	chr3:48915321	chr3:48877888	T	C	0.0348	0.0677	0.0506	0.1143	0.045	intron	-	-	ENSG00000178537	SLC25A20	Primary sclerosing cholangitis	EFO_0004268	Ji S	27992413	2017	0.2054	0.045	3.473e-06	+	14890	2871	12019	3	log OR	Ji-S_PSC_EUR_2017	cholangiocarcinoma
rs7611358	chr3:48927856	chr3:48890423	T	C	0.8986	0.8602	1	0.7803	0.9632	intron	-	-	ENSG00000178537	SLC25A20	Primary sclerosing cholangitis	EFO_0004268	Ji S	27992413	2017	0.179	0.035	1.431e-07	+	14890	2871	12019	3	log OR	Ji-S_PSC_EUR_2017	cholangiocarcinoma
rs7621226	chr3:48928759	chr3:48891326	T	C	0.1021	0.1398	0	0.2197	0.0368	intron	-	-	ENSG00000178537	SLC25A20	Primary sclerosing cholangitis	EFO_0004268	Ji S	27992413	2017	-0.1798	0.035	1.343e-07	-	14890	2871	12019	3	log OR	Ji-S_PSC_EUR_2017	cholangiocarcinoma
rs201181809	chr3:48932474	chr3:48895041	A	ACT	-	-	-	-	-	-	-	-	-	-	Primary sclerosing cholangitis	EFO_0004268	Ji S	27992413	2017	-0.1807	0.035	1.16e-07	-	14890	2871	12019	3	log OR	Ji-S_PSC_EUR_2017	cholangiocarcinoma
rs34477108	chr3:48941782	chr3:48904349	A	G	0.9902	0.9352	0.9504	0.8857	0.956	intergenic	-	-	-	SLC25A20	Primary sclerosing cholangitis	EFO_0004268	Ji S	27992413	2017	-0.207	0.045	2.885e-06	-	14890	2871	12019	3	log OR	Ji-S_PSC_EUR_2017	cholangiocarcinoma
rs12715430	chr3:48942855	chr3:48905422	A	C	0.0991	0.1398	0	0.2197	0.0368	intergenic	-	-	-	SLC25A20	Primary sclerosing cholangitis	EFO_0004268	Ji S	27992413	2017	-0.1807	0.035	1.137e-07	-	14890	2871	12019	3	log OR	Ji-S_PSC_EUR_2017	cholangiocarcinoma
rs62259536	chr3:48947164	chr3:48909731	T	C	0.0991	0.1398	0	0.2197	0.0368	intergenic	-	-	-	ARIH2OS	Primary sclerosing cholangitis	EFO_0004268	Ji S	27992413	2017	-0.1807	0.035	1.318e-07	-	14890	2871	12019	3	log OR	Ji-S_PSC_EUR_2017	cholangiocarcinoma
rs116432667	chr3:48947589	chr3:48910156	T	C	0.0098	0.0648	0.0496	0.1143	0.044	intergenic	-	-	-	ARIH2OS	Primary sclerosing cholangitis	EFO_0004268	Ji S	27992413	2017	0.207	0.045	2.868e-06	+	14890	2871	12019	3	log OR	Ji-S_PSC_EUR_2017	cholangiocarcinoma
rs80170003	chr3:48951640	chr3:48914207	T	C	0.9977	0.9352	0.9742	0.8897	0.9601	upstream	-	-	ENSG00000177479	ARIH2	Primary sclerosing cholangitis	EFO_0004268	Ji S	27992413	2017	-0.2127	0.046	2.141e-06	-	14890	2871	12019	3	log OR	Ji-S_PSC_EUR_2017	cholangiocarcinoma
rs112736626	chr3:48952483	chr3:48915050	A	G	0.0166	0.0648	0.0258	0.1103	0.0399	upstream	-	-	ENSG00000177479	ARIH2	Primary sclerosing cholangitis	EFO_0004268	Ji S	27992413	2017	0.2127	0.046	2.233e-06	+	14890	2871	12019	3	log OR	Ji-S_PSC_EUR_2017	cholangiocarcinoma
rs11707968	chr3:48953349	chr3:48915916	T	C	0.9009	0.8602	1	0.7803	0.9632	upstream	-	-	ENSG00000177479	ARIH2	Primary sclerosing cholangitis	EFO_0004268	Ji S	27992413	2017	0.1807	0.035	1.146e-07	+	14890	2871	12019	3	log OR	Ji-S_PSC_EUR_2017	cholangiocarcinoma
rs56318350	chr3:48953777	chr3:48916344	A	G	0.0098	0.0648	0.0496	0.1143	0.044	upstream	-	-	ENSG00000177479	ARIH2	Primary sclerosing cholangitis	EFO_0004268	Ji S	27992413	2017	0.207	0.045	2.853e-06	+	14890	2871	12019	3	log OR	Ji-S_PSC_EUR_2017	cholangiocarcinoma
rs7373072	chr3:48960017	chr3:48922584	A	T	0.6233	0.8357	1	0.7793	0.9632	intron	-	-	ENSG00000177479	ARIH2	Primary sclerosing cholangitis	EFO_0004268	Ji S	27992413	2017	0.1823	0.035	8.875e-08	+	14890	2871	12019	3	log OR	Ji-S_PSC_EUR_2017	cholangiocarcinoma
rs13087930	chr3:48961726	chr3:48924293	A	G	0.9902	0.9352	0.9504	0.8857	0.956	intron	-	-	ENSG00000177479	ARIH2	Primary sclerosing cholangitis	EFO_0004268	Ji S	27992413	2017	-0.2062	0.045	3.037e-06	-	14890	2871	12019	3	log OR	Ji-S_PSC_EUR_2017	cholangiocarcinoma
rs34509487	chr3:48964108	chr3:48926675	T	C	0.0098	0.0648	0.0496	0.1143	0.044	intron	-	-	ENSG00000177479	ARIH2	Primary sclerosing cholangitis	EFO_0004268	Ji S	27992413	2017	0.207	0.045	2.84e-06	+	14890	2871	12019	3	log OR	Ji-S_PSC_EUR_2017	cholangiocarcinoma
rs11717978	chr3:48969036	chr3:48931603	A	T	0.0098	0.0648	0.0496	0.1143	0.044	intron	-	-	ENSG00000177479	ARIH2	Primary sclerosing cholangitis	EFO_0004268	Ji S	27992413	2017	0.207	0.045	2.838e-06	+	14890	2871	12019	3	log OR	Ji-S_PSC_EUR_2017	cholangiocarcinoma
rs7653408	chr3:48972351	chr3:48934918	A	C	0.0991	0.1398	0	0.2197	0.0368	intron	-	-	ENSG00000177479	ARIH2	Primary sclerosing cholangitis	EFO_0004268	Ji S	27992413	2017	-0.1798	0.035	1.386e-07	-	14890	2871	12019	3	log OR	Ji-S_PSC_EUR_2017	cholangiocarcinoma
rs11719457	chr3:48974385	chr3:48936952	T	C	0.0098	0.0648	0.0496	0.1143	0.044	intron	-	-	ENSG00000177479	ARIH2	Primary sclerosing cholangitis	EFO_0004268	Ji S	27992413	2017	0.207	0.045	2.931e-06	+	14890	2871	12019	3	log OR	Ji-S_PSC_EUR_2017	cholangiocarcinoma
rs111661834	chr3:48977202	chr3:48939769	A	C	0.997	0.9352	0.9742	0.8897	0.9601	intron	-	-	ENSG00000177479	ARIH2	Primary sclerosing cholangitis	EFO_0004268	Ji S	27992413	2017	-0.2127	0.046	2.21e-06	-	14890	2871	12019	3	log OR	Ji-S_PSC_EUR_2017	cholangiocarcinoma
rs13090839	chr3:48977633	chr3:48940200	T	C	0.0098	0.0648	0.0496	0.1143	0.044	intron	-	-	ENSG00000177479	ARIH2	Primary sclerosing cholangitis	EFO_0004268	Ji S	27992413	2017	0.2062	0.045	3.039e-06	+	14890	2871	12019	3	log OR	Ji-S_PSC_EUR_2017	cholangiocarcinoma
rs9864243	chr3:48982732	chr3:48945299	A	G	0.8964	0.8602	1	0.7803	0.9632	intron	-	-	ENSG00000177479	ARIH2	Primary sclerosing cholangitis	EFO_0004268	Ji S	27992413	2017	0.1807	0.035	1.119e-07	+	14890	2871	12019	3	log OR	Ji-S_PSC_EUR_2017	cholangiocarcinoma
rs7372883	chr3:48991255	chr3:48953822	A	G	0.8979	0.8602	1	0.7803	0.9632	intron	-	-	ENSG00000177479	ARIH2	Primary sclerosing cholangitis	EFO_0004268	Ji S	27992413	2017	0.1807	0.035	1.184e-07	+	14890	2871	12019	3	log OR	Ji-S_PSC_EUR_2017	cholangiocarcinoma
rs4974083	chr3:49000626	chr3:48963193	A	G	0.0098	0.1268	0	0.2177	0.0368	intron	-	-	ENSG00000177479	ARIH2	Primary sclerosing cholangitis	EFO_0004268	Ji S	27992413	2017	-0.1815	0.035	1.053e-07	-	14890	2871	12019	3	log OR	Ji-S_PSC_EUR_2017	cholangiocarcinoma
rs13086240	chr3:49001409	chr3:48963976	A	G	0.0098	0.0648	0.0486	0.1143	0.044	intron	-	-	ENSG00000177479	ARIH2	Primary sclerosing cholangitis	EFO_0004268	Ji S	27992413	2017	0.2062	0.045	3.136e-06	+	14890	2871	12019	3	log OR	Ji-S_PSC_EUR_2017	cholangiocarcinoma
rs6446200	chr3:49013376	chr3:48975943	C	G	0.9902	0.8732	1	0.7823	0.9632	intron	-	-	ENSG00000177479	ARIH2	Primary sclerosing cholangitis	EFO_0004268	Ji S	27992413	2017	0.1807	0.035	1.29e-07	+	14890	2871	12019	3	log OR	Ji-S_PSC_EUR_2017	cholangiocarcinoma
rs201254369	chr3:49026331	chr3:48988898	A	ATT	-	-	-	-	-	-	-	-	-	-	Primary sclerosing cholangitis	EFO_0004268	Ji S	27992413	2017	0.1613	0.034	1.435e-06	+	14890	2871	12019	3	log OR	Ji-S_PSC_EUR_2017	cholangiocarcinoma
rs34504524	chr3:49032381	chr3:48994948	T	C	0.0091	0.0648	0.0486	0.1153	0.044	intron	-	-	ENSG00000178467	P4HTM	Primary sclerosing cholangitis	EFO_0004268	Ji S	27992413	2017	0.2005	0.045	5.916e-06	+	14890	2871	12019	3	log OR	Ji-S_PSC_EUR_2017	cholangiocarcinoma
rs7434187	chr3:49032967	chr3:48995534	T	C	0.944	0.8689	1	0.7833	0.9632	intron	-	-	ENSG00000178467	P4HTM	Primary sclerosing cholangitis	EFO_0004268	Ji S	27992413	2017	0.1823	0.035	8.965e-08	+	14890	2871	12019	3	log OR	Ji-S_PSC_EUR_2017	cholangiocarcinoma
rs6446204	chr3:49034879	chr3:48997446	T	C	0.0098	0.1268	0	0.2167	0.0368	intron	-	-	ENSG00000178467	P4HTM	Primary sclerosing cholangitis	EFO_0004268	Ji S	27992413	2017	-0.1823	0.035	8.905e-08	-	14890	2871	12019	3	log OR	Ji-S_PSC_EUR_2017	cholangiocarcinoma
rs6772452	chr3:49040462	chr3:49003029	A	G	0.4697	0.1686	0.0188	0.2207	0.0399	intron	-	-	ENSG00000178467	P4HTM	Primary sclerosing cholangitis	EFO_0004268	Ji S	27992413	2017	-0.1815	0.035	1.033e-07	-	14890	2871	12019	3	log OR	Ji-S_PSC_EUR_2017	cholangiocarcinoma
rs67651198	chr3:49040735	chr3:49003302	C	CTGTGGCTGGA	0.5318	0.83	0.9812	0.7823	0.9601	-	-	-	-	-	Primary sclerosing cholangitis	EFO_0004268	Ji S	27992413	2017	0.1823	0.035	1.028e-07	+	14890	2871	12019	3	log OR	Ji-S_PSC_EUR_2017	cholangiocarcinoma
rs71324929	chr3:49044713	chr3:49007280	T	C	0.0023	0.0648	0.0218	0.1113	0.0419	5_prime_UTR	-	-	ENSG00000178252	WDR6	Primary sclerosing cholangitis	EFO_0004268	Ji S	27992413	2017	0.2013	0.046	6.223e-06	+	14890	2871	12019	3	log OR	Ji-S_PSC_EUR_2017	cholangiocarcinoma
rs7100	chr3:49053219	chr3:49015786	A	G	0.0968	0.1354	0	0.2137	0.0378	3_prime_UTR	-	-	ENSG00000178252	WDR6	Primary sclerosing cholangitis	EFO_0004268	Ji S	27992413	2017	-0.1807	0.035	1.395e-07	-	14890	2871	12019	3	log OR	Ji-S_PSC_EUR_2017	cholangiocarcinoma
rs3087866	chr3:49054692	chr3:49017259	T	C	0.0983	0.1354	0	0.2137	0.0378	missense	299	Q/R	ENSG00000178149	DALRD3	Primary sclerosing cholangitis	EFO_0004268	Ji S	27992413	2017	-0.1815	0.035	1.095e-07	-	14890	2871	12019	3	log OR	Ji-S_PSC_EUR_2017	cholangiocarcinoma
rs3923475	chr3:49055788	chr3:49018355	T	G	-	-	-	-	-	intron	-	-	ENSG00000178149	DALRD3	Primary sclerosing cholangitis	EFO_0004268	Ji S	27992413	2017	0.2021	0.045	5.137e-06	+	14890	2871	12019	3	log OR	Ji-S_PSC_EUR_2017	cholangiocarcinoma
rs6414614	chr3:49061328	chr3:49023895	T	C	0.0098	0.1268	0	0.2167	0.0378	upstream	-	-	ENSG00000178149	DALRD3	Primary sclerosing cholangitis	EFO_0004268	Ji S	27992413	2017	-0.1832	0.035	7.86e-08	-	14890	2871	12019	3	log OR	Ji-S_PSC_EUR_2017	cholangiocarcinoma
rs11706052	chr3:49064110	chr3:49026677	A	G	0.9909	0.9352	0.9514	0.8847	0.956	intron	-	-	ENSG00000178035	IMPDH2	Primary sclerosing cholangitis	EFO_0004268	Ji S	27992413	2017	-0.2005	0.045	5.749e-06	-	14890	2871	12019	3	log OR	Ji-S_PSC_EUR_2017	cholangiocarcinoma
rs61729488	chr3:49067904	chr3:49030471	T	C	0.9977	0.9352	0.9742	0.8877	0.9601	missense	771	N/S	ENSG00000198218	QRICH1	Primary sclerosing cholangitis	EFO_0004268	Ji S	27992413	2017	-0.2062	0.046	4.485e-06	-	14890	2871	12019	3	log OR	Ji-S_PSC_EUR_2017	cholangiocarcinoma
rs4974081	chr3:49070499	chr3:49033066	T	C	0.9024	0.8602	1	0.7803	0.9622	intron	-	-	ENSG00000198218	QRICH1	Primary sclerosing cholangitis	EFO_0004268	Ji S	27992413	2017	0.1815	0.035	1.027e-07	+	14890	2871	12019	3	log OR	Ji-S_PSC_EUR_2017	cholangiocarcinoma
rs9810318	chr3:49076071	chr3:49038638	T	C	0.0106	0.1268	0	0.2167	0.0368	intron	-	-	ENSG00000198218	QRICH1	Primary sclerosing cholangitis	EFO_0004268	Ji S	27992413	2017	-0.1832	0.035	8.032e-08	-	14890	2871	12019	3	log OR	Ji-S_PSC_EUR_2017	cholangiocarcinoma
rs13080725	chr3:49076092	chr3:49038659	A	G	0.0083	0.0648	0.0486	0.1153	0.044	intron	-	-	ENSG00000198218	QRICH1	Primary sclerosing cholangitis	EFO_0004268	Ji S	27992413	2017	0.2013	0.045	5.395e-06	+	14890	2871	12019	3	log OR	Ji-S_PSC_EUR_2017	cholangiocarcinoma
rs6787808	chr3:49079105	chr3:49041672	T	C	0.0976	0.1398	0	0.2197	0.0378	intron	-	-	ENSG00000198218	QRICH1	Primary sclerosing cholangitis	EFO_0004268	Ji S	27992413	2017	-0.1823	0.035	8.474e-08	-	14890	2871	12019	3	log OR	Ji-S_PSC_EUR_2017	cholangiocarcinoma
rs13072554	chr3:49087211	chr3:49049778	A	G	0.0083	0.0648	0.0486	0.1153	0.044	intron	-	-	ENSG00000198218	QRICH1	Primary sclerosing cholangitis	EFO_0004268	Ji S	27992413	2017	0.2013	0.045	5.338e-06	+	14890	2871	12019	3	log OR	Ji-S_PSC_EUR_2017	cholangiocarcinoma
rs35108630	chr3:49088356	chr3:49050923	A	T	0.0083	0.0648	0.0486	0.1153	0.044	intron	-	-	ENSG00000198218	QRICH1	Primary sclerosing cholangitis	EFO_0004268	Ji S	27992413	2017	0.2013	0.045	5.328e-06	+	14890	2871	12019	3	log OR	Ji-S_PSC_EUR_2017	cholangiocarcinoma
rs6798112	chr3:49093377	chr3:49055944	A	G	0.0983	0.1398	0	0.2197	0.0378	intron	-	-	ENSG00000198218	QRICH1	Primary sclerosing cholangitis	EFO_0004268	Ji S	27992413	2017	-0.1832	0.035	7.928e-08	-	14890	2871	12019	3	log OR	Ji-S_PSC_EUR_2017	cholangiocarcinoma
rs13099075	chr3:49100305	chr3:49062872	T	C	0.0983	0.1398	0	0.2197	0.0378	intron	-	-	ENSG00000198218	QRICH1	Primary sclerosing cholangitis	EFO_0004268	Ji S	27992413	2017	-0.1823	0.035	8.621e-08	-	14890	2871	12019	3	log OR	Ji-S_PSC_EUR_2017	cholangiocarcinoma
rs6446247	chr3:49102001	chr3:49064568	A	T	0.0983	0.1398	0	0.2197	0.0378	intron	-	-	ENSG00000198218	QRICH1	Primary sclerosing cholangitis	EFO_0004268	Ji S	27992413	2017	-0.1832	0.035	8.186e-08	-	14890	2871	12019	3	log OR	Ji-S_PSC_EUR_2017	cholangiocarcinoma
rs4955416	chr3:49108428	chr3:49070995	T	C	0.3495	0.1643	0	0.2207	0.0378	intron	-	-	ENSG00000198218	QRICH1	Primary sclerosing cholangitis	EFO_0004268	Ji S	27992413	2017	-0.1848	0.035	6.102e-08	-	14890	2871	12019	3	log OR	Ji-S_PSC_EUR_2017	cholangiocarcinoma
rs35102816	chr3:49109585	chr3:49072152	A	G	0.0083	0.0663	0.0486	0.1153	0.044	intron	-	-	ENSG00000198218	QRICH1	Primary sclerosing cholangitis	EFO_0004268	Ji S	27992413	2017	0.2013	0.046	6.568e-06	+	14890	2871	12019	3	log OR	Ji-S_PSC_EUR_2017	cholangiocarcinoma
rs11130181	chr3:49109919	chr3:49072486	A	G	0.6498	0.8271	1	0.7744	0.9601	intron	-	-	ENSG00000198218	QRICH1	Primary sclerosing cholangitis	EFO_0004268	Ji S	27992413	2017	0.1765	0.035	2.046e-07	+	14890	2871	12019	3	log OR	Ji-S_PSC_EUR_2017	cholangiocarcinoma
rs7621347	chr3:49110889	chr3:49073456	T	C	0.0098	0.1268	0	0.2157	0.0378	intron	-	-	ENSG00000198218	QRICH1	Primary sclerosing cholangitis	EFO_0004268	Ji S	27992413	2017	-0.1865	0.035	5.119e-08	-	14890	2871	12019	3	log OR	Ji-S_PSC_EUR_2017	cholangiocarcinoma
rs35283189	chr3:49113668	chr3:49076235	T	C	0.9917	0.9352	0.9504	0.8847	0.956	intron	-	-	ENSG00000198218	QRICH1	Primary sclerosing cholangitis	EFO_0004268	Ji S	27992413	2017	-0.2021	0.045	5.056e-06	-	14890	2871	12019	3	log OR	Ji-S_PSC_EUR_2017	cholangiocarcinoma
rs34580506	chr3:49113713	chr3:49076280	A	C	0.0083	0.0648	0.0496	0.1153	0.044	intron	-	-	ENSG00000198218	QRICH1	Primary sclerosing cholangitis	EFO_0004268	Ji S	27992413	2017	0.2021	0.045	5.118e-06	+	14890	2871	12019	3	log OR	Ji-S_PSC_EUR_2017	cholangiocarcinoma
rs11712006	chr3:49115948	chr3:49078515	T	C	0.0083	0.0648	0.0496	0.1153	0.044	intron	-	-	ENSG00000198218	QRICH1	Primary sclerosing cholangitis	EFO_0004268	Ji S	27992413	2017	0.2046	0.045	3.858e-06	+	14890	2871	12019	3	log OR	Ji-S_PSC_EUR_2017	cholangiocarcinoma
rs34889065	chr3:49124817	chr3:49087384	T	G	0.9917	0.9352	0.9514	0.8847	0.956	intron	-	-	ENSG00000198218	QRICH1	Primary sclerosing cholangitis	EFO_0004268	Ji S	27992413	2017	-0.2038	0.045	4.054e-06	-	14890	2871	12019	3	log OR	Ji-S_PSC_EUR_2017	cholangiocarcinoma
rs7619073	chr3:49125652	chr3:49088219	C	G	0.9902	0.8732	1	0.7843	0.9622	intron	-	-	ENSG00000198218	QRICH1	Primary sclerosing cholangitis	EFO_0004268	Ji S	27992413	2017	0.1823	0.035	9.481e-08	+	14890	2871	12019	3	log OR	Ji-S_PSC_EUR_2017	cholangiocarcinoma
rs11718982	chr3:49132554	chr3:49095121	T	C	0.0023	0.0648	0.0268	0.1113	0.0399	upstream	-	-	ENSG00000198218	QRICH1	Primary sclerosing cholangitis	EFO_0004268	Ji S	27992413	2017	0.2078	0.046	3.358e-06	+	14890	2871	12019	3	log OR	Ji-S_PSC_EUR_2017	cholangiocarcinoma
rs34326553	chr3:49134429	chr3:49096996	A	G	0.9924	0.9366	0.9504	0.8857	0.956	intron	-	-	ENSG00000172053	QARS	Primary sclerosing cholangitis	EFO_0004268	Ji S	27992413	2017	-0.2054	0.045	3.901e-06	-	14890	2871	12019	3	log OR	Ji-S_PSC_EUR_2017	cholangiocarcinoma
rs35673421	chr3:49139406	chr3:49101973	A	G	0.0076	0.0648	0.0496	0.1153	0.044	intron	-	-	ENSG00000172053	QARS	Primary sclerosing cholangitis	EFO_0004268	Ji S	27992413	2017	0.2038	0.045	3.794e-06	+	14890	2871	12019	3	log OR	Ji-S_PSC_EUR_2017	cholangiocarcinoma
rs5030795	chr3:49141116	chr3:49103683	A	G	0.0076	0.0648	0.0506	0.1153	0.044	synonymous	133	H	ENSG00000172053	QARS	Primary sclerosing cholangitis	EFO_0004268	Ji S	27992413	2017	0.2062	0.045	2.868e-06	+	14890	2871	12019	3	log OR	Ji-S_PSC_EUR_2017	cholangiocarcinoma
rs4955426	chr3:49143438	chr3:49106005	A	C	0.9909	0.8761	1	0.8002	0.9622	upstream	-	-	ENSG00000172053	QARS	Primary sclerosing cholangitis	EFO_0004268	Ji S	27992413	2017	0.1706	0.036	1.05e-06	+	14890	2871	12019	3	log OR	Ji-S_PSC_EUR_2017	cholangiocarcinoma
rs4955411	chr3:49145304	chr3:49107871	A	G	0.3495	0.1599	0	0.2028	0.0378	upstream	-	-	ENSG00000172053	QARS	Primary sclerosing cholangitis	EFO_0004268	Ji S	27992413	2017	-0.174	0.035	5.733e-07	-	14890	2871	12019	3	log OR	Ji-S_PSC_EUR_2017	cholangiocarcinoma
rs4292260	chr3:49148890	chr3:49111457	T	C	0.3495	0.1599	0	0.2028	0.0378	intron	-	-	ENSG00000172046	USP19	Primary sclerosing cholangitis	EFO_0004268	Ji S	27992413	2017	-0.1731	0.036	6.924e-07	-	14890	2871	12019	3	log OR	Ji-S_PSC_EUR_2017	cholangiocarcinoma
rs9865051	chr3:49166069	chr3:49128636	T	C	0.8994	0.853	1	0.7913	0.9601	intron	-	-	ENSG00000172037	LAMB2	Primary sclerosing cholangitis	EFO_0004268	Ji S	27992413	2017	0.163	0.035	2.57e-06	+	14890	2871	12019	3	log OR	Ji-S_PSC_EUR_2017	cholangiocarcinoma
rs10154895	chr3:49174356	chr3:49136923	T	G	0.059	0.072	0.0456	0.1143	0.0429	upstream	-	-	ENSG00000172037	LAMB2	Primary sclerosing cholangitis	EFO_0004268	Ji S	27992413	2017	0.2103	0.045	1.903e-06	+	14890	2871	12019	3	log OR	Ji-S_PSC_EUR_2017	cholangiocarcinoma
rs9880088	chr3:49178990	chr3:49141557	A	G	0.059	0.072	0.0456	0.1143	0.0429	intron	-	-	-	RP11-694I15.7	Primary sclerosing cholangitis	EFO_0004268	Ji S	27992413	2017	0.2086	0.045	2.077e-06	+	14890	2871	12019	3	log OR	Ji-S_PSC_EUR_2017	cholangiocarcinoma
rs138754768	chr3:49194118	chr3:49156685	T	TA	0.059	0.072	0.0456	0.1143	0.0429	-	-	-	-	-	Primary sclerosing cholangitis	EFO_0004268	Ji S	27992413	2017	0.2078	0.045	2.334e-06	+	14890	2871	12019	3	log OR	Ji-S_PSC_EUR_2017	cholangiocarcinoma
rs9862483	chr3:49195441	chr3:49158008	A	G	0.059	0.072	0.0456	0.1143	0.0429	downstream	-	-	ENSG00000177352	CCDC71	Primary sclerosing cholangitis	EFO_0004268	Ji S	27992413	2017	0.2086	0.045	2.109e-06	+	14890	2871	12019	3	log OR	Ji-S_PSC_EUR_2017	cholangiocarcinoma
rs200034021	chr3:49207092	chr3:49169659	A	AT	-	-	-	-	-	-	-	-	-	-	Primary sclerosing cholangitis	EFO_0004268	Ji S	27992413	2017	0.2046	0.046	5.753e-06	+	14890	2871	12019	3	log OR	Ji-S_PSC_EUR_2017	cholangiocarcinoma
rs9813813	chr3:49207093	chr3:49169660	A	T	0.0121	0.0663	0.0298	0.1103	0.046	upstream	-	-	ENSG00000177352	CCDC71	Primary sclerosing cholangitis	EFO_0004268	Ji S	27992413	2017	0.2021	0.047	9.932e-06	+	14890	2871	12019	3	log OR	Ji-S_PSC_EUR_2017	cholangiocarcinoma
rs9814987	chr3:49207849	chr3:49170416	T	C	0.8744	0.9236	0.9514	0.8847	0.956	upstream	-	-	ENSG00000177352	CCDC71	Primary sclerosing cholangitis	EFO_0004268	Ji S	27992413	2017	-0.2086	0.045	2.043e-06	-	14890	2871	12019	3	log OR	Ji-S_PSC_EUR_2017	cholangiocarcinoma
rs34571182	chr3:49209057	chr3:49171624	A	T	0.0847	0.0735	0.0456	0.1143	0.044	5_prime_UTR	-	-	ENSG00000185909	KLHDC8B	Primary sclerosing cholangitis	EFO_0004268	Ji S	27992413	2017	0.2086	0.045	2.045e-06	+	14890	2871	12019	3	log OR	Ji-S_PSC_EUR_2017	cholangiocarcinoma
rs13096406	chr3:49209058	chr3:49171625	A	C	0.0847	0.0735	0.0456	0.1143	0.044	5_prime_UTR	-	-	ENSG00000185909	KLHDC8B	Primary sclerosing cholangitis	EFO_0004268	Ji S	27992413	2017	0.2086	0.045	2.045e-06	+	14890	2871	12019	3	log OR	Ji-S_PSC_EUR_2017	cholangiocarcinoma
rs11706189	chr3:49210833	chr3:49173400	A	C	0.084	0.0735	0.0456	0.1143	0.045	intron	-	-	ENSG00000185909	KLHDC8B	Primary sclerosing cholangitis	EFO_0004268	Ji S	27992413	2017	0.2086	0.045	2.086e-06	+	14890	2871	12019	3	log OR	Ji-S_PSC_EUR_2017	cholangiocarcinoma
rs11713297	chr3:49213030	chr3:49175597	T	C	0.916	0.9265	0.9544	0.8857	0.956	splice_region	-	-	ENSG00000185909	KLHDC8B	Primary sclerosing cholangitis	EFO_0004268	Ji S	27992413	2017	-0.2094	0.045	1.804e-06	-	14890	2871	12019	3	log OR	Ji-S_PSC_EUR_2017	cholangiocarcinoma
rs9837237	chr3:49215583	chr3:49178150	T	G	0.112	0.0764	0.0446	0.1143	0.044	intron	-	-	ENSG00000236980	C3orf84	Primary sclerosing cholangitis	EFO_0004268	Ji S	27992413	2017	0.2086	0.045	2.081e-06	+	14890	2871	12019	3	log OR	Ji-S_PSC_EUR_2017	cholangiocarcinoma
rs9837625	chr3:49215966	chr3:49178533	T	C	0.084	0.0735	0.0446	0.1143	0.044	synonymous	49	P	ENSG00000236980	C3orf84	Primary sclerosing cholangitis	EFO_0004268	Ji S	27992413	2017	0.2094	0.045	1.941e-06	+	14890	2871	12019	3	log OR	Ji-S_PSC_EUR_2017	cholangiocarcinoma
rs9834003	chr3:49216472	chr3:49179039	T	C	0.3933	0.2089	0.0119	0.2445	0.0573	intron	-	-	ENSG00000236980	C3orf84	Primary sclerosing cholangitis	EFO_0004268	Ji S	27992413	2017	-0.1714	0.033	1.677e-07	-	14890	2871	12019	3	log OR	Ji-S_PSC_EUR_2017	cholangiocarcinoma
rs4955421	chr3:49218888	chr3:49181455	A	G	0.6142	0.7925	0.9881	0.7555	0.9427	intron	-	-	ENSG00000236980	C3orf84	Primary sclerosing cholangitis	EFO_0004268	Ji S	27992413	2017	0.1706	0.033	1.91e-07	+	14890	2871	12019	3	log OR	Ji-S_PSC_EUR_2017	cholangiocarcinoma
rs7631586	chr3:49220137	chr3:49182704	A	G	0.0113	0.1571	0.0119	0.2336	0.0552	intron	-	-	ENSG00000236980	C3orf84	Primary sclerosing cholangitis	EFO_0004268	Ji S	27992413	2017	-0.1756	0.034	1.046e-07	-	14890	2871	12019	3	log OR	Ji-S_PSC_EUR_2017	cholangiocarcinoma
rs9835439	chr3:49220330	chr3:49182897	C	G	0.084	0.0735	0.0437	0.1133	0.044	intron	-	-	ENSG00000236980	C3orf84	Primary sclerosing cholangitis	EFO_0004268	Ji S	27992413	2017	0.207	0.045	2.586e-06	+	14890	2871	12019	3	log OR	Ji-S_PSC_EUR_2017	cholangiocarcinoma
rs4955423	chr3:49220448	chr3:49183015	A	G	0.6021	0.7911	0.9881	0.7555	0.9427	intron	-	-	ENSG00000236980	C3orf84	Primary sclerosing cholangitis	EFO_0004268	Ji S	27992413	2017	0.1714	0.033	1.808e-07	+	14890	2871	12019	3	log OR	Ji-S_PSC_EUR_2017	cholangiocarcinoma
rs7432077	chr3:49222904	chr3:49185471	T	C	0.3979	0.2089	0.0119	0.2445	0.0573	intron	-	-	ENSG00000236980	C3orf84	Primary sclerosing cholangitis	EFO_0004268	Ji S	27992413	2017	-0.1731	0.033	1.359e-07	-	14890	2871	12019	3	log OR	Ji-S_PSC_EUR_2017	cholangiocarcinoma
rs6446256	chr3:49224210	chr3:49186777	A	G	0.3949	0.2089	0.0119	0.2445	0.0573	intron	-	-	ENSG00000236980	C3orf84	Primary sclerosing cholangitis	EFO_0004268	Ji S	27992413	2017	-0.1714	0.033	1.776e-07	-	14890	2871	12019	3	log OR	Ji-S_PSC_EUR_2017	cholangiocarcinoma
rs66991555	chr3:49228643	chr3:49191210	A	G	0.8744	0.9236	0.9534	0.8857	0.956	intron	-	-	ENSG00000236980	C3orf84	Primary sclerosing cholangitis	EFO_0004268	Ji S	27992413	2017	-0.2103	0.045	1.832e-06	-	14890	2871	12019	3	log OR	Ji-S_PSC_EUR_2017	cholangiocarcinoma
rs7429661	chr3:49228800	chr3:49191367	A	G	0.8578	0.8199	0.9881	0.7565	0.9427	intron	-	-	ENSG00000236980	C3orf84	Primary sclerosing cholangitis	EFO_0004268	Ji S	27992413	2017	0.1697	0.033	2.424e-07	+	14890	2871	12019	3	log OR	Ji-S_PSC_EUR_2017	cholangiocarcinoma
rs11130183	chr3:49228946	chr3:49191513	A	G	0.3971	0.2089	0.0119	0.2445	0.0573	intron	-	-	ENSG00000236980	C3orf84	Primary sclerosing cholangitis	EFO_0004268	Ji S	27992413	2017	-0.1714	0.033	1.696e-07	-	14890	2871	12019	3	log OR	Ji-S_PSC_EUR_2017	cholangiocarcinoma
rs9855123	chr3:49229457	chr3:49192024	T	C	0.084	0.0735	0.0437	0.1143	0.044	upstream	-	-	ENSG00000236980	C3orf84	Primary sclerosing cholangitis	EFO_0004268	Ji S	27992413	2017	0.2086	0.045	2.087e-06	+	14890	2871	12019	3	log OR	Ji-S_PSC_EUR_2017	cholangiocarcinoma
rs74477111	chr3:49233006	chr3:49195573	A	G	0.0832	0.0735	0.0437	0.1133	0.044	upstream	-	-	ENSG00000173421	CCDC36	Primary sclerosing cholangitis	EFO_0004268	Ji S	27992413	2017	0.207	0.045	2.615e-06	+	14890	2871	12019	3	log OR	Ji-S_PSC_EUR_2017	cholangiocarcinoma
rs6808036	chr3:49236439	chr3:49199006	T	G	0.388	0.2089	0.0119	0.2445	0.0573	5_prime_UTR	-	-	ENSG00000173421	CCDC36	Primary sclerosing cholangitis	EFO_0004268	Ji S	27992413	2017	-0.1723	0.033	1.518e-07	-	14890	2871	12019	3	log OR	Ji-S_PSC_EUR_2017	cholangiocarcinoma
rs34006532	chr3:49237169	chr3:49199736	T	TG	0.084	0.0706	0.0437	0.1133	0.0429	-	-	-	-	-	Primary sclerosing cholangitis	EFO_0004268	Ji S	27992413	2017	0.207	0.045	2.877e-06	+	14890	2871	12019	3	log OR	Ji-S_PSC_EUR_2017	cholangiocarcinoma
rs13091206	chr3:49238718	chr3:49201285	A	G	0.0091	0.1225	0	0.2038	0.0399	intron	-	-	ENSG00000173421	CCDC36	Primary sclerosing cholangitis	EFO_0004268	Ji S	27992413	2017	-0.1773	0.036	4.21e-07	-	14890	2871	12019	3	log OR	Ji-S_PSC_EUR_2017	cholangiocarcinoma
rs113943883	chr3:49238722	chr3:49201289	A	G	0.084	0.0735	0.0437	0.1133	0.044	intron	-	-	ENSG00000173421	CCDC36	Primary sclerosing cholangitis	EFO_0004268	Ji S	27992413	2017	0.2086	0.045	2.475e-06	+	14890	2871	12019	3	log OR	Ji-S_PSC_EUR_2017	cholangiocarcinoma
rs6769821	chr3:49244657	chr3:49207224	A	G	0.9871	0.8343	0.9881	0.7604	0.9427	intron	-	-	ENSG00000173421	CCDC36	Primary sclerosing cholangitis	EFO_0004268	Ji S	27992413	2017	0.1731	0.033	1.451e-07	+	14890	2871	12019	3	log OR	Ji-S_PSC_EUR_2017	cholangiocarcinoma
rs34566463	chr3:49245077	chr3:49207644	T	C	0.8631	0.9236	0.9534	0.8867	0.956	intron	-	-	ENSG00000173421	CCDC36	Primary sclerosing cholangitis	EFO_0004268	Ji S	27992413	2017	-0.2086	0.045	2.183e-06	-	14890	2871	12019	3	log OR	Ji-S_PSC_EUR_2017	cholangiocarcinoma
rs11719220	chr3:49245201	chr3:49207768	A	G	0.938	0.9294	0.9563	0.8857	0.956	intron	-	-	ENSG00000173421	CCDC36	Primary sclerosing cholangitis	EFO_0004268	Ji S	27992413	2017	-0.2062	0.045	2.917e-06	-	14890	2871	12019	3	log OR	Ji-S_PSC_EUR_2017	cholangiocarcinoma
rs4955439	chr3:49245645	chr3:49208212	T	G	0.1399	0.1816	0.0119	0.2435	0.0573	intron	-	-	ENSG00000173421	CCDC36	Primary sclerosing cholangitis	EFO_0004268	Ji S	27992413	2017	-0.1723	0.033	1.496e-07	-	14890	2871	12019	3	log OR	Ji-S_PSC_EUR_2017	cholangiocarcinoma
rs71324939	chr3:49248608	chr3:49211175	T	C	0.916	0.9265	0.9563	0.8867	0.956	intron	-	-	ENSG00000173421	CCDC36	Primary sclerosing cholangitis	EFO_0004268	Ji S	27992413	2017	-0.207	0.045	2.594e-06	-	14890	2871	12019	3	log OR	Ji-S_PSC_EUR_2017	cholangiocarcinoma
rs9867285	chr3:49249381	chr3:49211948	A	G	0.1422	0.1816	0.0119	0.2435	0.0573	intron	-	-	ENSG00000173421	CCDC36	Primary sclerosing cholangitis	EFO_0004268	Ji S	27992413	2017	-0.1706	0.033	1.982e-07	-	14890	2871	12019	3	log OR	Ji-S_PSC_EUR_2017	cholangiocarcinoma
rs60105146	chr3:49249780	chr3:49212347	T	TA	0.5908	0.7882	0.9871	0.7475	0.9397	-	-	-	-	-	Primary sclerosing cholangitis	EFO_0004268	Ji S	27992413	2017	0.1714	0.034	2.147e-07	+	14890	2871	12019	3	log OR	Ji-S_PSC_EUR_2017	cholangiocarcinoma
rs11710247	chr3:49249800	chr3:49212367	T	G	0.1157	0.0764	0.0466	0.1133	0.044	intron	-	-	ENSG00000173421	CCDC36	Primary sclerosing cholangitis	EFO_0004268	Ji S	27992413	2017	0.207	0.045	2.595e-06	+	14890	2871	12019	3	log OR	Ji-S_PSC_EUR_2017	cholangiocarcinoma
rs147681743	chr3:49250580	chr3:49213147	G	GAC	0.1301	0.2867	0.1538	0.3121	0.1973	-	-	-	-	-	Primary sclerosing cholangitis	EFO_0004268	Ji S	27992413	2017	-0.1798	0.034	5.011e-08	-	14890	2871	12019	3	log OR	Ji-S_PSC_EUR_2017	cholangiocarcinoma
rs6446257	chr3:49253492	chr3:49216059	T	C	0.8555	0.8184	0.9881	0.7565	0.9427	intron	-	-	ENSG00000173421	CCDC36	Primary sclerosing cholangitis	EFO_0004268	Ji S	27992413	2017	0.1706	0.033	1.9e-07	+	14890	2871	12019	3	log OR	Ji-S_PSC_EUR_2017	cholangiocarcinoma
rs147876732	chr3:49254385	chr3:49216952	T	C	0.0613	0.0706	0.0437	0.1133	0.044	intron	-	-	ENSG00000173421	CCDC36	Primary sclerosing cholangitis	EFO_0004268	Ji S	27992413	2017	0.207	0.045	2.607e-06	+	14890	2871	12019	3	log OR	Ji-S_PSC_EUR_2017	cholangiocarcinoma
rs6803264	chr3:49254427	chr3:49216994	T	C	0.0083	0.1225	0	0.2028	0.0399	intron	-	-	ENSG00000173421	CCDC36	Primary sclerosing cholangitis	EFO_0004268	Ji S	27992413	2017	-0.1756	0.036	5.152e-07	-	14890	2871	12019	3	log OR	Ji-S_PSC_EUR_2017	cholangiocarcinoma
rs2082923	chr3:49255172	chr3:49217739	T	C	0.3888	0.2089	0.0119	0.2445	0.0573	intron	-	-	ENSG00000173421	CCDC36	Primary sclerosing cholangitis	EFO_0004268	Ji S	27992413	2017	-0.1723	0.033	1.468e-07	-	14890	2871	12019	3	log OR	Ji-S_PSC_EUR_2017	cholangiocarcinoma
rs35060561	chr3:49255503	chr3:49218070	T	C	0.941	0.9294	0.9563	0.8867	0.956	intron	-	-	ENSG00000173421	CCDC36	Primary sclerosing cholangitis	EFO_0004268	Ji S	27992413	2017	-0.2094	0.045	1.983e-06	-	14890	2871	12019	3	log OR	Ji-S_PSC_EUR_2017	cholangiocarcinoma
rs4955427	chr3:49260646	chr3:49223213	T	C	0.0106	0.1571	0.0119	0.2346	0.0552	intron	-	-	ENSG00000173421	CCDC36	Primary sclerosing cholangitis	EFO_0004268	Ji S	27992413	2017	-0.1781	0.034	6.497e-08	-	14890	2871	12019	3	log OR	Ji-S_PSC_EUR_2017	cholangiocarcinoma
rs9826525	chr3:49264615	chr3:49227182	A	T	0.084	0.0735	0.0437	0.1133	0.044	intron	-	-	ENSG00000173421	CCDC36	Primary sclerosing cholangitis	EFO_0004268	Ji S	27992413	2017	0.207	0.045	2.735e-06	+	14890	2871	12019	3	log OR	Ji-S_PSC_EUR_2017	cholangiocarcinoma
rs67286839	chr3:49265744	chr3:49228311	T	C	0.059	0.0706	0.0437	0.1133	0.044	intron	-	-	ENSG00000173421	CCDC36	Primary sclerosing cholangitis	EFO_0004268	Ji S	27992413	2017	0.207	0.045	2.61e-06	+	14890	2871	12019	3	log OR	Ji-S_PSC_EUR_2017	cholangiocarcinoma
rs11720460	chr3:49269270	chr3:49231837	A	C	0.059	0.0706	0.0437	0.1133	0.044	intron	-	-	ENSG00000173421	CCDC36	Primary sclerosing cholangitis	EFO_0004268	Ji S	27992413	2017	0.207	0.045	2.667e-06	+	14890	2871	12019	3	log OR	Ji-S_PSC_EUR_2017	cholangiocarcinoma
rs2099526	chr3:49269758	chr3:49232325	T	G	0.6112	0.7911	0.9881	0.7565	0.9427	intron	-	-	ENSG00000173421	CCDC36	Primary sclerosing cholangitis	EFO_0004268	Ji S	27992413	2017	0.1706	0.033	2.017e-07	+	14890	2871	12019	3	log OR	Ji-S_PSC_EUR_2017	cholangiocarcinoma
rs73084135	chr3:49272218	chr3:49234785	A	G	0.9977	0.9352	0.9792	0.8907	0.9581	intron	-	-	ENSG00000173421	CCDC36	Primary sclerosing cholangitis	EFO_0004268	Ji S	27992413	2017	-0.2029	0.046	6.832e-06	-	14890	2871	12019	3	log OR	Ji-S_PSC_EUR_2017	cholangiocarcinoma
rs7619016	chr3:49272589	chr3:49235156	T	C	0.8563	0.8184	0.9881	0.7575	0.9427	intron	-	-	ENSG00000173421	CCDC36	Primary sclerosing cholangitis	EFO_0004268	Ji S	27992413	2017	0.1723	0.033	1.658e-07	+	14890	2871	12019	3	log OR	Ji-S_PSC_EUR_2017	cholangiocarcinoma
rs113186424	chr3:49272726	chr3:49235293	T	C	0.8661	0.9236	0.9534	0.8867	0.956	intron	-	-	ENSG00000173421	CCDC36	Primary sclerosing cholangitis	EFO_0004268	Ji S	27992413	2017	-0.2078	0.045	2.394e-06	-	14890	2871	12019	3	log OR	Ji-S_PSC_EUR_2017	cholangiocarcinoma
rs34784192	chr3:49274823	chr3:49237390	T	G	0.1339	0.0764	0.0466	0.1133	0.044	intron	-	-	ENSG00000173421	CCDC36	Primary sclerosing cholangitis	EFO_0004268	Ji S	27992413	2017	0.2062	0.045	3.137e-06	+	14890	2871	12019	3	log OR	Ji-S_PSC_EUR_2017	cholangiocarcinoma
rs11130186	chr3:49275828	chr3:49238395	A	G	0.3865	0.2104	0.0119	0.2435	0.0573	intron	-	-	ENSG00000173421	CCDC36	Primary sclerosing cholangitis	EFO_0004268	Ji S	27992413	2017	-0.1731	0.033	1.208e-07	-	14890	2871	12019	3	log OR	Ji-S_PSC_EUR_2017	cholangiocarcinoma
rs10154992	chr3:49276077	chr3:49238644	T	C	0.6112	0.7911	0.9881	0.7565	0.9427	intron	-	-	ENSG00000173421	CCDC36	Primary sclerosing cholangitis	EFO_0004268	Ji S	27992413	2017	0.1714	0.033	1.661e-07	+	14890	2871	12019	3	log OR	Ji-S_PSC_EUR_2017	cholangiocarcinoma
rs35185152	chr3:49277521	chr3:49240088	T	C	0.0605	0.0706	0.0437	0.1133	0.044	intron	-	-	ENSG00000173421	CCDC36	Primary sclerosing cholangitis	EFO_0004268	Ji S	27992413	2017	0.207	0.045	2.656e-06	+	14890	2871	12019	3	log OR	Ji-S_PSC_EUR_2017	cholangiocarcinoma
rs12637346	chr3:49284513	chr3:49247080	A	G	0.3896	0.2089	0.0119	0.2435	0.0573	intron	-	-	ENSG00000173421	CCDC36	Primary sclerosing cholangitis	EFO_0004268	Ji S	27992413	2017	-0.1714	0.033	1.671e-07	-	14890	2871	12019	3	log OR	Ji-S_PSC_EUR_2017	cholangiocarcinoma
rs4955443	chr3:49286618	chr3:49249185	T	G	0.388	0.2089	0.0119	0.2435	0.0573	intron	-	-	ENSG00000173421	CCDC36	Primary sclerosing cholangitis	EFO_0004268	Ji S	27992413	2017	-0.1723	0.033	1.556e-07	-	14890	2871	12019	3	log OR	Ji-S_PSC_EUR_2017	cholangiocarcinoma
rs9850917	chr3:49286983	chr3:49249550	A	G	0.8661	0.9236	0.9534	0.8867	0.956	intron	-	-	ENSG00000173421	CCDC36	Primary sclerosing cholangitis	EFO_0004268	Ji S	27992413	2017	-0.2078	0.045	2.241e-06	-	14890	2871	12019	3	log OR	Ji-S_PSC_EUR_2017	cholangiocarcinoma
rs111256226	chr3:49288614	chr3:49251181	T	C	0.8661	0.9236	0.9534	0.8867	0.956	intron	-	-	ENSG00000173421	CCDC36	Primary sclerosing cholangitis	EFO_0004268	Ji S	27992413	2017	-0.2119	0.046	2.421e-06	-	14890	2871	12019	3	log OR	Ji-S_PSC_EUR_2017	cholangiocarcinoma
rs9847839	chr3:49289003	chr3:49251570	T	C	0.8654	0.9236	0.9534	0.8867	0.956	intron	-	-	ENSG00000173421	CCDC36	Primary sclerosing cholangitis	EFO_0004268	Ji S	27992413	2017	-0.2094	0.045	1.876e-06	-	14890	2871	12019	3	log OR	Ji-S_PSC_EUR_2017	cholangiocarcinoma
rs9828310	chr3:49289387	chr3:49251954	C	G	0.916	0.9265	0.9563	0.8867	0.956	intron	-	-	ENSG00000173421	CCDC36	Primary sclerosing cholangitis	EFO_0004268	Ji S	27992413	2017	-0.207	0.045	2.718e-06	-	14890	2871	12019	3	log OR	Ji-S_PSC_EUR_2017	cholangiocarcinoma
rs4384984	chr3:49289878	chr3:49252445	T	G	-	-	-	-	-	intron	-	-	ENSG00000173421	CCDC36	Primary sclerosing cholangitis	EFO_0004268	Ji S	27992413	2017	-0.1723	0.033	1.525e-07	-	14890	2871	12019	3	log OR	Ji-S_PSC_EUR_2017	cholangiocarcinoma
rs9990153	chr3:49291883	chr3:49254450	T	C	0.084	0.0735	0.0437	0.1133	0.044	intron	-	-	ENSG00000173421	CCDC36	Primary sclerosing cholangitis	EFO_0004268	Ji S	27992413	2017	0.207	0.045	2.55e-06	+	14890	2871	12019	3	log OR	Ji-S_PSC_EUR_2017	cholangiocarcinoma
rs13068038	chr3:49294250	chr3:49256817	A	C	0.059	0.0706	0.0437	0.1133	0.044	missense	440	E/D	ENSG00000173421	CCDC36	Primary sclerosing cholangitis	EFO_0004268	Ji S	27992413	2017	0.2086	0.045	2.058e-06	+	14890	2871	12019	3	log OR	Ji-S_PSC_EUR_2017	cholangiocarcinoma
rs12715434	chr3:49295025	chr3:49257592	C	G	0.084	0.0735	0.0437	0.1133	0.044	3_prime_UTR	-	-	ENSG00000173421	CCDC36	Primary sclerosing cholangitis	EFO_0004268	Ji S	27992413	2017	0.207	0.045	2.597e-06	+	14890	2871	12019	3	log OR	Ji-S_PSC_EUR_2017	cholangiocarcinoma
rs7626076	chr3:49298139	chr3:49260706	A	G	0.8578	0.8184	0.9881	0.7575	0.9427	downstream	-	-	ENSG00000173421	CCDC36	Primary sclerosing cholangitis	EFO_0004268	Ji S	27992413	2017	0.1689	0.033	2.527e-07	+	14890	2871	12019	3	log OR	Ji-S_PSC_EUR_2017	cholangiocarcinoma
rs4955417	chr3:49298205	chr3:49260772	T	C	0.438	0.2118	0.0149	0.2435	0.0583	downstream	-	-	ENSG00000173421	CCDC36	Primary sclerosing cholangitis	EFO_0004268	Ji S	27992413	2017	-0.1714	0.033	1.679e-07	-	14890	2871	12019	3	log OR	Ji-S_PSC_EUR_2017	cholangiocarcinoma
rs9880309	chr3:49304329	chr3:49266896	C	G	0.0825	0.0735	0.0437	0.1133	0.044	downstream	-	-	ENSG00000188315	C3orf62	Primary sclerosing cholangitis	EFO_0004268	Ji S	27992413	2017	0.207	0.045	2.688e-06	+	14890	2871	12019	3	log OR	Ji-S_PSC_EUR_2017	cholangiocarcinoma
rs11130187	chr3:49307872	chr3:49270439	T	C	0.3888	0.2089	0.0119	0.2445	0.0573	3_prime_UTR	-	-	ENSG00000188315	C3orf62	Primary sclerosing cholangitis	EFO_0004268	Ji S	27992413	2017	-0.174	0.033	1.256e-07	-	14890	2871	12019	3	log OR	Ji-S_PSC_EUR_2017	cholangiocarcinoma
rs34343820	chr3:49309534	chr3:49272101	C	G	0.941	0.9294	0.9563	0.8867	0.956	intron	-	-	ENSG00000188315	C3orf62	Primary sclerosing cholangitis	EFO_0004268	Ji S	27992413	2017	-0.2078	0.045	2.423e-06	-	14890	2871	12019	3	log OR	Ji-S_PSC_EUR_2017	cholangiocarcinoma
rs10049462	chr3:49309684	chr3:49272251	T	C	0.0598	0.0706	0.0446	0.1133	0.044	intron	-	-	ENSG00000188315	C3orf62	Primary sclerosing cholangitis	EFO_0004268	Ji S	27992413	2017	0.2078	0.045	2.422e-06	+	14890	2871	12019	3	log OR	Ji-S_PSC_EUR_2017	cholangiocarcinoma
rs6809851	chr3:49309787	chr3:49272354	A	C	0.8328	0.8156	0.9355	0.7565	0.9376	intron	-	-	ENSG00000188315	C3orf62	Primary sclerosing cholangitis	EFO_0004268	Ji S	27992413	2017	0.1714	0.033	1.706e-07	+	14890	2871	12019	3	log OR	Ji-S_PSC_EUR_2017	cholangiocarcinoma
rs9311439	chr3:49310408	chr3:49272975	A	G	0.916	0.9265	0.9534	0.8867	0.956	intron	-	-	ENSG00000188315	C3orf62	Primary sclerosing cholangitis	EFO_0004268	Ji S	27992413	2017	-0.207	0.045	2.563e-06	-	14890	2871	12019	3	log OR	Ji-S_PSC_EUR_2017	cholangiocarcinoma
rs67831908	chr3:49313513	chr3:49276080	T	G	0.916	0.9265	0.9563	0.8867	0.956	intron	-	-	ENSG00000188315	C3orf62	Primary sclerosing cholangitis	EFO_0004268	Ji S	27992413	2017	-0.207	0.045	2.503e-06	-	14890	2871	12019	3	log OR	Ji-S_PSC_EUR_2017	cholangiocarcinoma
rs13077498	chr3:49313978	chr3:49276545	T	C	0.059	0.0706	0.0417	0.1133	0.044	missense	110	K/E	ENSG00000188315	C3orf62	Primary sclerosing cholangitis	EFO_0004268	Ji S	27992413	2017	0.2078	0.045	2.476e-06	+	14890	2871	12019	3	log OR	Ji-S_PSC_EUR_2017	cholangiocarcinoma
rs56306491	chr3:49314960	chr3:49277527	A	G	0.0023	0.0648	0.0208	0.1103	0.0419	5_prime_UTR	-	-	ENSG00000188315	C3orf62	Primary sclerosing cholangitis	EFO_0004268	Ji S	27992413	2017	0.2038	0.046	6.725e-06	+	14890	2871	12019	3	log OR	Ji-S_PSC_EUR_2017	cholangiocarcinoma
rs6778080	chr3:49317338	chr3:49279905	T	C	0.2912	0.2017	0.0119	0.2435	0.0573	intron	-	-	ENSG00000114316	USP4	Primary sclerosing cholangitis	EFO_0004268	Ji S	27992413	2017	-0.1723	0.033	1.533e-07	-	14890	2871	12019	3	log OR	Ji-S_PSC_EUR_2017	cholangiocarcinoma
rs4955414	chr3:49317727	chr3:49280294	C	G	0.3011	0.2017	0.0119	0.2425	0.0573	intron	-	-	ENSG00000114316	USP4	Primary sclerosing cholangitis	EFO_0004268	Ji S	27992413	2017	-0.1714	0.033	1.799e-07	-	14890	2871	12019	3	log OR	Ji-S_PSC_EUR_2017	cholangiocarcinoma
rs9833388	chr3:49320183	chr3:49282750	C	G	0.9834	0.8674	1	0.7962	0.9601	intron	-	-	ENSG00000114316	USP4	Primary sclerosing cholangitis	EFO_0004268	Ji S	27992413	2017	0.1706	0.036	1.061e-06	+	14890	2871	12019	3	log OR	Ji-S_PSC_EUR_2017	cholangiocarcinoma
rs2304442	chr3:49322027	chr3:49284594	A	T	0.2564	0.111	0.0476	0.1978	0.0542	intron	-	-	ENSG00000114316	USP4	Primary sclerosing cholangitis	EFO_0004268	Ji S	27992413	2017	0.2103	0.037	6.067e-09	+	14890	2871	12019	3	log OR	Ji-S_PSC_EUR_2017	cholangiocarcinoma
rs9874474	chr3:49326178	chr3:49288745	A	G	0.7421	0.8876	0.9524	0.8022	0.9468	intron	-	-	ENSG00000114316	USP4	Primary sclerosing cholangitis	EFO_0004268	Ji S	27992413	2017	-0.2094	0.037	6.523e-09	-	14890	2871	12019	3	log OR	Ji-S_PSC_EUR_2017	cholangiocarcinoma
rs4410472	chr3:49329090	chr3:49291657	A	T	0.9342	0.902	0.9554	0.8032	0.9468	intron	-	-	ENSG00000114316	USP4	Primary sclerosing cholangitis	EFO_0004268	Ji S	27992413	2017	-0.2103	0.037	6.39e-09	-	14890	2871	12019	3	log OR	Ji-S_PSC_EUR_2017	cholangiocarcinoma
rs9883409	chr3:49331060	chr3:49293627	T	C	0.7428	0.8876	0.9524	0.8022	0.9468	intron	-	-	ENSG00000114316	USP4	Primary sclerosing cholangitis	EFO_0004268	Ji S	27992413	2017	-0.2086	0.037	7.516e-09	-	14890	2871	12019	3	log OR	Ji-S_PSC_EUR_2017	cholangiocarcinoma
rs13077723	chr3:49336926	chr3:49299493	C	G	0.7519	0.8876	0.9425	0.8022	0.9468	intron	-	-	ENSG00000114316	USP4	Primary sclerosing cholangitis	EFO_0004268	Ji S	27992413	2017	-0.2086	0.037	7.261e-09	-	14890	2871	12019	3	log OR	Ji-S_PSC_EUR_2017	cholangiocarcinoma
rs12715435	chr3:49338992	chr3:49301559	A	G	0.0908	0.1009	0.0546	0.1978	0.0532	intron	-	-	ENSG00000114316	USP4	Primary sclerosing cholangitis	EFO_0004268	Ji S	27992413	2017	0.2111	0.037	5.37e-09	+	14890	2871	12019	3	log OR	Ji-S_PSC_EUR_2017	cholangiocarcinoma
rs2230929	chr3:49343175	chr3:49305742	A	G	0.0651	0.098	0.0546	0.1968	0.0532	synonymous	367	D	ENSG00000114316	USP4	Primary sclerosing cholangitis	EFO_0004268	Ji S	27992413	2017	0.2094	0.037	6.841e-09	+	14890	2871	12019	3	log OR	Ji-S_PSC_EUR_2017	cholangiocarcinoma
rs11710434	chr3:49346130	chr3:49308697	T	C	0.3215	0.2017	0.0129	0.2306	0.0613	intron	-	-	ENSG00000114316	USP4	Primary sclerosing cholangitis	EFO_0004268	Ji S	27992413	2017	-0.1798	0.034	5.693e-08	-	14890	2871	12019	3	log OR	Ji-S_PSC_EUR_2017	cholangiocarcinoma
rs11130189	chr3:49347357	chr3:49309924	A	C	0.6725	0.7968	0.9861	0.7614	0.9315	intron	-	-	ENSG00000114316	USP4	Primary sclerosing cholangitis	EFO_0004268	Ji S	27992413	2017	0.1848	0.034	2.887e-08	+	14890	2871	12019	3	log OR	Ji-S_PSC_EUR_2017	cholangiocarcinoma
rs35446411	chr3:49350033	chr3:49312600	A	C	0.9342	0.902	0.9454	0.7992	0.9468	missense	237	L/V	ENSG00000114316	USP4	Primary sclerosing cholangitis	EFO_0004268	Ji S	27992413	2017	-0.2143	0.037	3.233e-09	-	14890	2871	12019	3	log OR	Ji-S_PSC_EUR_2017	cholangiocarcinoma
rs9881860	chr3:49352522	chr3:49315089	A	T	0.1452	0.1772	0.0129	0.2306	0.0613	intron	-	-	ENSG00000114316	USP4	Primary sclerosing cholangitis	EFO_0004268	Ji S	27992413	2017	-0.1773	0.034	8.88e-08	-	14890	2871	12019	3	log OR	Ji-S_PSC_EUR_2017	cholangiocarcinoma
rs9864406	chr3:49352619	chr3:49315186	T	C	0.7413	0.8876	0.9425	0.7982	0.9468	intron	-	-	ENSG00000114316	USP4	Primary sclerosing cholangitis	EFO_0004268	Ji S	27992413	2017	-0.2135	0.037	3.878e-09	-	14890	2871	12019	3	log OR	Ji-S_PSC_EUR_2017	cholangiocarcinoma
rs115753735	chr3:49355005	chr3:49317572	T	C	0.6989	0.8862	0.9425	0.7972	0.9427	intron	-	-	ENSG00000114316	USP4	Primary sclerosing cholangitis	EFO_0004268	Ji S	27992413	2017	-0.2086	0.037	7.584e-09	-	14890	2871	12019	3	log OR	Ji-S_PSC_EUR_2017	cholangiocarcinoma
rs9860285	chr3:49355374	chr3:49317941	T	G	0.938	0.8271	0.9881	0.7704	0.9427	intron	-	-	ENSG00000114316	USP4	Primary sclerosing cholangitis	EFO_0004268	Ji S	27992413	2017	0.1765	0.034	1.042e-07	+	14890	2871	12019	3	log OR	Ji-S_PSC_EUR_2017	cholangiocarcinoma
rs11720542	chr3:49357427	chr3:49319994	A	G	0.3215	0.2017	0.0129	0.2306	0.0613	intron	-	-	ENSG00000114316	USP4	Primary sclerosing cholangitis	EFO_0004268	Ji S	27992413	2017	-0.179	0.034	6.665e-08	-	14890	2871	12019	3	log OR	Ji-S_PSC_EUR_2017	cholangiocarcinoma
rs139015750	chr3:49357880	chr3:49320447	A	AAAAAAG	-	-	-	-	-	-	-	-	-	-	Primary sclerosing cholangitis	EFO_0004268	Ji S	27992413	2017	-0.1798	0.034	6.562e-08	-	14890	2871	12019	3	log OR	Ji-S_PSC_EUR_2017	cholangiocarcinoma
rs34915642	chr3:49358646	chr3:49321213	A	G	0.2572	0.1124	0.0575	0.2018	0.0532	intron	-	-	ENSG00000114316	USP4	Primary sclerosing cholangitis	EFO_0004268	Ji S	27992413	2017	0.2103	0.037	6.176e-09	+	14890	2871	12019	3	log OR	Ji-S_PSC_EUR_2017	cholangiocarcinoma
rs35869135	chr3:49359102	chr3:49321669	A	G	0.8669	0.8977	0.9454	0.7972	0.9427	intron	-	-	ENSG00000114316	USP4	Primary sclerosing cholangitis	EFO_0004268	Ji S	27992413	2017	-0.2086	0.037	8.701e-09	-	14890	2871	12019	3	log OR	Ji-S_PSC_EUR_2017	cholangiocarcinoma
rs9873994	chr3:49359943	chr3:49322510	T	C	0.9349	0.902	0.9454	0.7982	0.9468	intron	-	-	ENSG00000114316	USP4	Primary sclerosing cholangitis	EFO_0004268	Ji S	27992413	2017	-0.2119	0.037	5.027e-09	-	14890	2871	12019	3	log OR	Ji-S_PSC_EUR_2017	cholangiocarcinoma
rs56038006	chr3:49362369	chr3:49324936	T	C	0.0651	0.098	0.0546	0.1988	0.0532	synonymous	197	K	ENSG00000114316	USP4	Primary sclerosing cholangitis	EFO_0004268	Ji S	27992413	2017	0.2094	0.037	7.201e-09	+	14890	2871	12019	3	log OR	Ji-S_PSC_EUR_2017	cholangiocarcinoma
rs9863142	chr3:49366741	chr3:49329308	C	G	0.2579	0.1124	0.0575	0.2028	0.0532	intron	-	-	ENSG00000114316	USP4	Primary sclerosing cholangitis	EFO_0004268	Ji S	27992413	2017	0.2103	0.037	5.881e-09	+	14890	2871	12019	3	log OR	Ji-S_PSC_EUR_2017	cholangiocarcinoma
rs13088309	chr3:49368317	chr3:49330884	A	G	0.3253	0.2032	0.0129	0.2336	0.0613	intron	-	-	ENSG00000114316	USP4	Primary sclerosing cholangitis	EFO_0004268	Ji S	27992413	2017	-0.1765	0.034	9.456e-08	-	14890	2871	12019	3	log OR	Ji-S_PSC_EUR_2017	cholangiocarcinoma
rs6809204	chr3:49369383	chr3:49331950	T	C	0.8548	0.8228	0.9871	0.7664	0.9387	intron	-	-	ENSG00000114316	USP4	Primary sclerosing cholangitis	EFO_0004268	Ji S	27992413	2017	0.1765	0.034	1.061e-07	+	14890	2871	12019	3	log OR	Ji-S_PSC_EUR_2017	cholangiocarcinoma
rs34514189	chr3:49373045	chr3:49335612	A	G	0.9349	0.902	0.9504	0.8012	0.9468	intron	-	-	ENSG00000114316	USP4	Primary sclerosing cholangitis	EFO_0004268	Ji S	27992413	2017	-0.2111	0.037	5.666e-09	-	14890	2871	12019	3	log OR	Ji-S_PSC_EUR_2017	cholangiocarcinoma
rs34567776	chr3:49375349	chr3:49337916	C	G	0.91	0.8991	0.9504	0.8012	0.9468	intron	-	-	ENSG00000114316	USP4	Primary sclerosing cholangitis	EFO_0004268	Ji S	27992413	2017	-0.2103	0.037	5.93e-09	-	14890	2871	12019	3	log OR	Ji-S_PSC_EUR_2017	cholangiocarcinoma
rs4955430	chr3:49378088	chr3:49340655	A	G	0.6755	0.7983	0.9871	0.7664	0.9387	upstream	-	-	ENSG00000114316	USP4	Primary sclerosing cholangitis	EFO_0004268	Ji S	27992413	2017	0.1781	0.034	7.613e-08	+	14890	2871	12019	3	log OR	Ji-S_PSC_EUR_2017	cholangiocarcinoma
rs67882627	chr3:49380441	chr3:49343008	A	T	0.9138	0.902	0.9504	0.8012	0.9468	upstream	-	-	ENSG00000114316	USP4	Primary sclerosing cholangitis	EFO_0004268	Ji S	27992413	2017	-0.2103	0.037	6.349e-09	-	14890	2871	12019	3	log OR	Ji-S_PSC_EUR_2017	cholangiocarcinoma
rs6784203	chr3:49381678	chr3:49344245	T	C	0.8548	0.8228	0.9871	0.7664	0.9387	upstream	-	-	ENSG00000114316	USP4	Primary sclerosing cholangitis	EFO_0004268	Ji S	27992413	2017	0.1765	0.034	1.025e-07	+	14890	2871	12019	3	log OR	Ji-S_PSC_EUR_2017	cholangiocarcinoma
rs6774724	chr3:49381911	chr3:49344478	T	G	0.8548	0.8199	0.9831	0.7654	0.9294	upstream	-	-	ENSG00000114316	USP4	Primary sclerosing cholangitis	EFO_0004268	Ji S	27992413	2017	0.1765	0.034	1.093e-07	+	14890	2871	12019	3	log OR	Ji-S_PSC_EUR_2017	cholangiocarcinoma
rs9818758	chr3:49382925	chr3:49345492	A	G	0.0658	0.098	0.0496	0.1988	0.0532	upstream	-	-	ENSG00000114316	USP4	Primary sclerosing cholangitis	EFO_0004268	Ji S	27992413	2017	0.2111	0.037	5.808e-09	+	14890	2871	12019	3	log OR	Ji-S_PSC_EUR_2017	cholangiocarcinoma
rs4955424	chr3:49383078	chr3:49345645	A	G	0.1452	0.1772	0.0129	0.2326	0.0613	upstream	-	-	ENSG00000114316	USP4	Primary sclerosing cholangitis	EFO_0004268	Ji S	27992413	2017	-0.1765	0.034	1.008e-07	-	14890	2871	12019	3	log OR	Ji-S_PSC_EUR_2017	cholangiocarcinoma
rs4955425	chr3:49383178	chr3:49345745	A	G	0.1452	0.1772	0.0139	0.2336	0.0613	intergenic	-	-	-	USP4	Primary sclerosing cholangitis	EFO_0004268	Ji S	27992413	2017	-0.1765	0.034	1.006e-07	-	14890	2871	12019	3	log OR	Ji-S_PSC_EUR_2017	cholangiocarcinoma
rs13086611	chr3:49385417	chr3:49347984	A	T	0.5968	0.8141	0.9246	0.664	0.7975	intergenic	-	-	-	USP4	Primary sclerosing cholangitis	EFO_0004268	Ji S	27992413	2017	-0.2523	0.031	8.156e-17	-	14890	2871	12019	3	log OR	Ji-S_PSC_EUR_2017	cholangiocarcinoma
rs4955440	chr3:49388633	chr3:49351200	T	C	0.2821	0.1988	0.0129	0.2316	0.0573	intergenic	-	-	-	GPX1	Primary sclerosing cholangitis	EFO_0004268	Ji S	27992413	2017	-0.1781	0.034	7.371e-08	-	14890	2871	12019	3	log OR	Ji-S_PSC_EUR_2017	cholangiocarcinoma
rs17080528	chr3:49389842	chr3:49352409	T	C	0.2716	0.1744	0.0724	0.336	0.2025	downstream	-	-	ENSG00000233276	GPX1	Primary sclerosing cholangitis	EFO_0004268	Ji S	27992413	2017	0.2531	0.031	6.579e-17	+	14890	2871	12019	3	log OR	Ji-S_PSC_EUR_2017	cholangiocarcinoma
rs13090388	chr3:49391082	chr3:49353649	T	C	0.2716	0.1744	0.0724	0.336	0.2025	downstream	-	-	ENSG00000233276	GPX1	Primary sclerosing cholangitis	EFO_0004268	Ji S	27992413	2017	0.2531	0.031	5.901e-17	+	14890	2871	12019	3	log OR	Ji-S_PSC_EUR_2017	cholangiocarcinoma
rs11711536	chr3:49391240	chr3:49353807	T	C	0.2716	0.1744	0.0724	0.336	0.2025	downstream	-	-	ENSG00000233276	GPX1	Primary sclerosing cholangitis	EFO_0004268	Ji S	27992413	2017	0.2531	0.031	6.373e-17	+	14890	2871	12019	3	log OR	Ji-S_PSC_EUR_2017	cholangiocarcinoma
rs11720657	chr3:49392620	chr3:49355187	A	G	0.2897	0.1988	0.0129	0.2316	0.0573	downstream	-	-	ENSG00000233276	GPX1	Primary sclerosing cholangitis	EFO_0004268	Ji S	27992413	2017	-0.1807	0.034	4.876e-08	-	14890	2871	12019	3	log OR	Ji-S_PSC_EUR_2017	cholangiocarcinoma
rs6790105	chr3:49393409	chr3:49355976	T	C	0.5953	0.7896	0.9841	0.7674	0.9427	downstream	-	-	ENSG00000233276	GPX1	Primary sclerosing cholangitis	EFO_0004268	Ji S	27992413	2017	0.1815	0.034	4.27e-08	+	14890	2871	12019	3	log OR	Ji-S_PSC_EUR_2017	cholangiocarcinoma
rs1050450	chr3:49394834	chr3:49357401	A	G	0.2716	0.1744	0.0724	0.336	0.2025	missense	200	L/P	ENSG00000233276	GPX1	Primary sclerosing cholangitis	EFO_0004268	Ji S	27992413	2017	0.2531	0.031	6.067e-17	+	14890	2871	12019	3	log OR	Ji-S_PSC_EUR_2017	cholangiocarcinoma
rs1800668	chr3:49395757	chr3:49358324	A	G	0.211	0.1715	0.0724	0.336	0.2025	5_prime_UTR	-	-	ENSG00000233276	GPX1	Primary sclerosing cholangitis	EFO_0004268	Ji S	27992413	2017	0.2531	0.031	5.42e-17	+	14890	2871	12019	3	log OR	Ji-S_PSC_EUR_2017	cholangiocarcinoma
rs3811699	chr3:49396360	chr3:49358927	T	C	0.7284	0.8256	0.9196	0.664	0.7945	upstream	-	-	ENSG00000233276	GPX1	Primary sclerosing cholangitis	EFO_0004268	Ji S	27992413	2017	-0.2531	0.031	5.679e-17	-	14890	2871	12019	3	log OR	Ji-S_PSC_EUR_2017	cholangiocarcinoma
rs3448	chr3:49396751	chr3:49359318	T	C	0.2814	0.1988	0.0129	0.2316	0.0573	3_prime_UTR	-	-	ENSG00000067560	RHOA	Primary sclerosing cholangitis	EFO_0004268	Ji S	27992413	2017	-0.1815	0.034	4.49e-08	-	14890	2871	12019	3	log OR	Ji-S_PSC_EUR_2017	cholangiocarcinoma
rs1987628	chr3:49399259	chr3:49361826	A	G	0.211	0.1715	0.0724	0.336	0.2025	intron	-	-	ENSG00000067560	RHOA	Primary sclerosing cholangitis	EFO_0004268	Ji S	27992413	2017	0.2531	0.031	6.044e-17	+	14890	2871	12019	3	log OR	Ji-S_PSC_EUR_2017	cholangiocarcinoma
rs974495	chr3:49400482	chr3:49363049	T	C	0.4047	0.2104	0.0159	0.2326	0.0573	intron	-	-	ENSG00000067560	RHOA	Primary sclerosing cholangitis	EFO_0004268	Ji S	27992413	2017	-0.1798	0.034	5.618e-08	-	14890	2871	12019	3	log OR	Ji-S_PSC_EUR_2017	cholangiocarcinoma
rs6446262	chr3:49401153	chr3:49363720	T	C	0.1021	0.1744	0.0129	0.2316	0.0573	intron	-	-	ENSG00000067560	RHOA	Primary sclerosing cholangitis	EFO_0004268	Ji S	27992413	2017	-0.1798	0.034	6.095e-08	-	14890	2871	12019	3	log OR	Ji-S_PSC_EUR_2017	cholangiocarcinoma
rs11130190	chr3:49402137	chr3:49364704	T	C	0.2821	0.1988	0.0129	0.2316	0.0573	intron	-	-	ENSG00000067560	RHOA	Primary sclerosing cholangitis	EFO_0004268	Ji S	27992413	2017	-0.1815	0.034	4.543e-08	-	14890	2871	12019	3	log OR	Ji-S_PSC_EUR_2017	cholangiocarcinoma
rs9812360	chr3:49402351	chr3:49364918	T	C	0.1021	0.1744	0.0129	0.2316	0.0573	intron	-	-	ENSG00000067560	RHOA	Primary sclerosing cholangitis	EFO_0004268	Ji S	27992413	2017	-0.1798	0.034	6.07e-08	-	14890	2871	12019	3	log OR	Ji-S_PSC_EUR_2017	cholangiocarcinoma
rs67485053	chr3:49405164	chr3:49367731	A	G	0.7678	0.8285	0.9276	0.664	0.7975	intron	-	-	ENSG00000067560	RHOA	Primary sclerosing cholangitis	EFO_0004268	Ji S	27992413	2017	-0.2531	0.031	6.336e-17	-	14890	2871	12019	3	log OR	Ji-S_PSC_EUR_2017	cholangiocarcinoma
rs148734725	chr3:49406708	chr3:49369275	A	G	0.2716	0.1744	0.0724	0.336	0.2025	intron	-	-	ENSG00000067560	RHOA	Primary sclerosing cholangitis	EFO_0004268	Ji S	27992413	2017	0.2539	0.031	4.977e-17	+	14890	2871	12019	3	log OR	Ji-S_PSC_EUR_2017	cholangiocarcinoma
rs34588335	chr3:49407660	chr3:49370227	C	G	0.2716	0.1744	0.0724	0.336	0.2025	intron	-	-	ENSG00000067560	RHOA	Primary sclerosing cholangitis	EFO_0004268	Ji S	27992413	2017	0.2523	0.031	6.703e-17	+	14890	2871	12019	3	log OR	Ji-S_PSC_EUR_2017	cholangiocarcinoma
rs6796147	chr3:49408816	chr3:49371383	C	G	0.5953	0.7896	0.9841	0.7674	0.9427	intron	-	-	ENSG00000067560	RHOA	Primary sclerosing cholangitis	EFO_0004268	Ji S	27992413	2017	0.1823	0.034	3.924e-08	+	14890	2871	12019	3	log OR	Ji-S_PSC_EUR_2017	cholangiocarcinoma
rs13087851	chr3:49408974	chr3:49371541	A	G	0.7685	0.8285	0.9276	0.664	0.7975	intron	-	-	ENSG00000067560	RHOA	Primary sclerosing cholangitis	EFO_0004268	Ji S	27992413	2017	-0.2531	0.031	5.282e-17	-	14890	2871	12019	3	log OR	Ji-S_PSC_EUR_2017	cholangiocarcinoma
rs11719762	chr3:49409002	chr3:49371569	C	G	0.5961	0.7896	0.9841	0.7674	0.9427	intron	-	-	ENSG00000067560	RHOA	Primary sclerosing cholangitis	EFO_0004268	Ji S	27992413	2017	0.1823	0.034	4.045e-08	+	14890	2871	12019	3	log OR	Ji-S_PSC_EUR_2017	cholangiocarcinoma
rs4955413	chr3:49410066	chr3:49372633	A	C	0.2821	0.1988	0.0159	0.2316	0.0573	intron	-	-	ENSG00000067560	RHOA	Primary sclerosing cholangitis	EFO_0004268	Ji S	27992413	2017	-0.1823	0.034	3.867e-08	-	14890	2871	12019	3	log OR	Ji-S_PSC_EUR_2017	cholangiocarcinoma
rs6769744	chr3:49412015	chr3:49374582	T	C	0.5953	0.7896	0.9841	0.7674	0.9427	intron	-	-	ENSG00000067560	RHOA	Primary sclerosing cholangitis	EFO_0004268	Ji S	27992413	2017	0.1815	0.034	4.307e-08	+	14890	2871	12019	3	log OR	Ji-S_PSC_EUR_2017	cholangiocarcinoma
rs6775069	chr3:49412496	chr3:49375063	A	G	0.4047	0.2104	0.0159	0.2326	0.0573	intron	-	-	ENSG00000067560	RHOA	Primary sclerosing cholangitis	EFO_0004268	Ji S	27992413	2017	-0.1832	0.034	3.328e-08	-	14890	2871	12019	3	log OR	Ji-S_PSC_EUR_2017	cholangiocarcinoma
rs6809216	chr3:49412559	chr3:49375126	A	G	0.2716	0.1744	0.0724	0.336	0.2025	intron	-	-	ENSG00000067560	RHOA	Primary sclerosing cholangitis	EFO_0004268	Ji S	27992413	2017	0.2531	0.031	6.267e-17	+	14890	2871	12019	3	log OR	Ji-S_PSC_EUR_2017	cholangiocarcinoma
rs9847585	chr3:49414062	chr3:49376629	T	C	0.4047	0.2104	0.0159	0.2326	0.0573	intron	-	-	ENSG00000067560	RHOA	Primary sclerosing cholangitis	EFO_0004268	Ji S	27992413	2017	-0.1823	0.034	4.066e-08	-	14890	2871	12019	3	log OR	Ji-S_PSC_EUR_2017	cholangiocarcinoma
rs7623659	chr3:49414791	chr3:49377358	T	C	0.2716	0.1744	0.0734	0.336	0.2025	intron	-	-	ENSG00000067560	RHOA	Primary sclerosing cholangitis	EFO_0004268	Ji S	27992413	2017	0.2539	0.031	5.262e-17	+	14890	2871	12019	3	log OR	Ji-S_PSC_EUR_2017	cholangiocarcinoma
rs71077801	chr3:49415044	chr3:49377611	G	GA	0.3638	0.2723	0.1131	0.3101	0.1963	-	-	-	-	-	Primary sclerosing cholangitis	EFO_0004268	Ji S	27992413	2017	-0.1823	0.034	4.767e-08	-	14890	2871	12019	3	log OR	Ji-S_PSC_EUR_2017	cholangiocarcinoma
rs7648841	chr3:49416825	chr3:49379392	A	G	0.2322	0.1715	0.0724	0.336	0.2035	intron	-	-	ENSG00000067560	RHOA	Primary sclerosing cholangitis	EFO_0004268	Ji S	27992413	2017	0.25	0.031	1.344e-16	+	14890	2871	12019	3	log OR	Ji-S_PSC_EUR_2017	cholangiocarcinoma
rs6446264	chr3:49417243	chr3:49379810	A	C	0.2322	0.1715	0.0724	0.336	0.2025	intron	-	-	ENSG00000067560	RHOA	Primary sclerosing cholangitis	EFO_0004268	Ji S	27992413	2017	0.2531	0.031	5.958e-17	+	14890	2871	12019	3	log OR	Ji-S_PSC_EUR_2017	cholangiocarcinoma
rs58545098	chr3:49423141	chr3:49385708	G	GT	0.2821	0.1988	0.0129	0.2316	0.0573	-	-	-	-	-	Primary sclerosing cholangitis	EFO_0004268	Ji S	27992413	2017	-0.1832	0.034	3.508e-08	-	14890	2871	12019	3	log OR	Ji-S_PSC_EUR_2017	cholangiocarcinoma
rs35169793	chr3:49423274	chr3:49385841	A	G	0.7284	0.8256	0.9276	0.664	0.7975	intron	-	-	ENSG00000067560	RHOA	Primary sclerosing cholangitis	EFO_0004268	Ji S	27992413	2017	-0.2531	0.031	5.85e-17	-	14890	2871	12019	3	log OR	Ji-S_PSC_EUR_2017	cholangiocarcinoma
rs6793308	chr3:49424283	chr3:49386850	T	C	0.2716	0.1744	0.0724	0.336	0.2025	intron	-	-	ENSG00000067560	RHOA	Primary sclerosing cholangitis	EFO_0004268	Ji S	27992413	2017	0.2523	0.031	6.955e-17	+	14890	2871	12019	3	log OR	Ji-S_PSC_EUR_2017	cholangiocarcinoma
rs62259943	chr3:49425167	chr3:49387734	A	G	0.8971	0.8256	0.9871	0.7664	0.9427	intron	-	-	ENSG00000067560	RHOA	Primary sclerosing cholangitis	EFO_0004268	Ji S	27992413	2017	0.1823	0.034	4.024e-08	+	14890	2871	12019	3	log OR	Ji-S_PSC_EUR_2017	cholangiocarcinoma
rs111903592	chr3:49427319	chr3:49389886	C	G	0.2708	0.1744	0.0724	0.336	0.2025	intron	-	-	ENSG00000067560	RHOA	Primary sclerosing cholangitis	EFO_0004268	Ji S	27992413	2017	0.2523	0.031	7.895e-17	+	14890	2871	12019	3	log OR	Ji-S_PSC_EUR_2017	cholangiocarcinoma
rs9842132	chr3:49427933	chr3:49390500	A	G	0.2821	0.1988	0.0129	0.2316	0.0573	intron	-	-	ENSG00000067560	RHOA	Primary sclerosing cholangitis	EFO_0004268	Ji S	27992413	2017	-0.1823	0.034	4.016e-08	-	14890	2871	12019	3	log OR	Ji-S_PSC_EUR_2017	cholangiocarcinoma
rs62259944	chr3:49430883	chr3:49393450	A	G	0.0136	0.1671	0.0129	0.2316	0.0573	intron	-	-	ENSG00000067560	RHOA	Primary sclerosing cholangitis	EFO_0004268	Ji S	27992413	2017	-0.1807	0.034	5.228e-08	-	14890	2871	12019	3	log OR	Ji-S_PSC_EUR_2017	cholangiocarcinoma
rs11716974	chr3:49431853	chr3:49394420	A	G	0.2118	0.1715	0.0724	0.336	0.2014	intron	-	-	ENSG00000067560	RHOA	Primary sclerosing cholangitis	EFO_0004268	Ji S	27992413	2017	0.2531	0.031	6.351e-17	+	14890	2871	12019	3	log OR	Ji-S_PSC_EUR_2017	cholangiocarcinoma
rs10155014	chr3:49432321	chr3:49394888	T	C	0.5953	0.7896	0.9841	0.7674	0.9417	intron	-	-	ENSG00000067560	RHOA	Primary sclerosing cholangitis	EFO_0004268	Ji S	27992413	2017	0.1815	0.034	4.471e-08	+	14890	2871	12019	3	log OR	Ji-S_PSC_EUR_2017	cholangiocarcinoma
rs73088122	chr3:49432404	chr3:49394971	T	C	0.146	0.0749	0.003	0.1491	0.1524	intron	-	-	ENSG00000067560	RHOA	Primary sclerosing cholangitis	EFO_0004268	Ji S	27992413	2017	0.1765	0.04	7.892e-06	+	14890	2871	12019	3	log OR	Ji-S_PSC_EUR_2017	cholangiocarcinoma
rs9878943	chr3:49434654	chr3:49397221	A	G	0.27	0.1744	0.0724	0.336	0.2014	intron	-	-	ENSG00000067560	RHOA	Primary sclerosing cholangitis	EFO_0004268	Ji S	27992413	2017	0.2523	0.031	7.437e-17	+	14890	2871	12019	3	log OR	Ji-S_PSC_EUR_2017	cholangiocarcinoma
rs6785045	chr3:49435243	chr3:49397810	C	G	0.2821	0.1988	0.0129	0.2316	0.0573	intron	-	-	ENSG00000067560	RHOA	Primary sclerosing cholangitis	EFO_0004268	Ji S	27992413	2017	-0.1823	0.034	4.016e-08	-	14890	2871	12019	3	log OR	Ji-S_PSC_EUR_2017	cholangiocarcinoma
rs9861027	chr3:49436584	chr3:49399151	T	C	0.2821	0.1988	0.0129	0.2316	0.0573	intron	-	-	ENSG00000067560	RHOA	Primary sclerosing cholangitis	EFO_0004268	Ji S	27992413	2017	-0.1823	0.034	4.015e-08	-	14890	2871	12019	3	log OR	Ji-S_PSC_EUR_2017	cholangiocarcinoma
rs111533129	chr3:49437600	chr3:49400167	C	G	0.0053	0.0533	0.002	0.1431	0.1503	intron	-	-	ENSG00000067560	RHOA	Primary sclerosing cholangitis	EFO_0004268	Ji S	27992413	2017	0.1823	0.041	4.774e-06	+	14890	2871	12019	3	log OR	Ji-S_PSC_EUR_2017	cholangiocarcinoma
rs56127630	chr3:49438036	chr3:49400603	C	G	0.7171	0.8012	0.9871	0.7674	0.9427	intron	-	-	ENSG00000067560	RHOA	Primary sclerosing cholangitis	EFO_0004268	Ji S	27992413	2017	0.1823	0.034	3.939e-08	+	14890	2871	12019	3	log OR	Ji-S_PSC_EUR_2017	cholangiocarcinoma
rs9871380	chr3:49438221	chr3:49400788	A	G	0.27	0.1744	0.0724	0.336	0.2014	intron	-	-	ENSG00000067560	RHOA	Primary sclerosing cholangitis	EFO_0004268	Ji S	27992413	2017	0.2523	0.031	7.571e-17	+	14890	2871	12019	3	log OR	Ji-S_PSC_EUR_2017	cholangiocarcinoma
rs7648995	chr3:49438803	chr3:49401370	T	C	0.2821	0.1988	0.0129	0.2316	0.0573	intron	-	-	ENSG00000067560	RHOA	Primary sclerosing cholangitis	EFO_0004268	Ji S	27992413	2017	-0.1823	0.034	4.015e-08	-	14890	2871	12019	3	log OR	Ji-S_PSC_EUR_2017	cholangiocarcinoma
rs2140270	chr3:49439440	chr3:49402007	A	G	0.7179	0.8012	0.9871	0.7684	0.9427	intron	-	-	ENSG00000067560	RHOA	Primary sclerosing cholangitis	EFO_0004268	Ji S	27992413	2017	0.1823	0.034	3.995e-08	+	14890	2871	12019	3	log OR	Ji-S_PSC_EUR_2017	cholangiocarcinoma
rs2177268	chr3:49439725	chr3:49402292	A	T	0.7179	0.8012	0.9871	0.7684	0.9427	intron	-	-	ENSG00000067560	RHOA	Primary sclerosing cholangitis	EFO_0004268	Ji S	27992413	2017	0.1823	0.034	4.016e-08	+	14890	2871	12019	3	log OR	Ji-S_PSC_EUR_2017	cholangiocarcinoma
rs62259947	chr3:49439924	chr3:49402491	T	C	0.8979	0.8256	0.9871	0.7684	0.9427	intron	-	-	ENSG00000067560	RHOA	Primary sclerosing cholangitis	EFO_0004268	Ji S	27992413	2017	0.1807	0.034	5.233e-08	+	14890	2871	12019	3	log OR	Ji-S_PSC_EUR_2017	cholangiocarcinoma
rs111271782	chr3:49440568	chr3:49403135	A	G	0.0053	0.0533	0.002	0.1431	0.1503	intron	-	-	ENSG00000067560	RHOA	Primary sclerosing cholangitis	EFO_0004268	Ji S	27992413	2017	0.1823	0.041	4.74e-06	+	14890	2871	12019	3	log OR	Ji-S_PSC_EUR_2017	cholangiocarcinoma
rs11706370	chr3:49441091	chr3:49403658	A	G	0.211	0.1715	0.0724	0.336	0.2014	intron	-	-	ENSG00000067560	RHOA	Primary sclerosing cholangitis	EFO_0004268	Ji S	27992413	2017	0.2531	0.031	6.398e-17	+	14890	2871	12019	3	log OR	Ji-S_PSC_EUR_2017	cholangiocarcinoma
rs9757181	chr3:49441847	chr3:49404414	A	G	0.4047	0.2104	0.0159	0.2326	0.0573	intron	-	-	ENSG00000067560	RHOA	Primary sclerosing cholangitis	EFO_0004268	Ji S	27992413	2017	-0.1815	0.034	4.539e-08	-	14890	2871	12019	3	log OR	Ji-S_PSC_EUR_2017	cholangiocarcinoma
rs11715060	chr3:49442020	chr3:49404587	A	G	0.4047	0.2104	0.0159	0.2326	0.0573	intron	-	-	ENSG00000067560	RHOA	Primary sclerosing cholangitis	EFO_0004268	Ji S	27992413	2017	-0.1815	0.034	4.47e-08	-	14890	2871	12019	3	log OR	Ji-S_PSC_EUR_2017	cholangiocarcinoma
rs9817807	chr3:49442548	chr3:49405115	A	G	0.2829	0.1988	0.0129	0.2316	0.0573	intron	-	-	ENSG00000067560	RHOA	Primary sclerosing cholangitis	EFO_0004268	Ji S	27992413	2017	-0.1823	0.034	3.749e-08	-	14890	2871	12019	3	log OR	Ji-S_PSC_EUR_2017	cholangiocarcinoma
rs13096474	chr3:49443081	chr3:49405648	T	C	0.4047	0.2104	0.0159	0.2326	0.0573	intron	-	-	ENSG00000067560	RHOA	Primary sclerosing cholangitis	EFO_0004268	Ji S	27992413	2017	-0.1798	0.034	5.962e-08	-	14890	2871	12019	3	log OR	Ji-S_PSC_EUR_2017	cholangiocarcinoma
rs13061396	chr3:49444904	chr3:49407471	T	C	0.413	0.2104	0.0179	0.2326	0.0573	intron	-	-	ENSG00000067560	RHOA	Primary sclerosing cholangitis	EFO_0004268	Ji S	27992413	2017	-0.1807	0.034	5.562e-08	-	14890	2871	12019	3	log OR	Ji-S_PSC_EUR_2017	cholangiocarcinoma
rs73088137	chr3:49448423	chr3:49410990	A	G	0.1014	0.1744	0.0129	0.2316	0.0573	intron	-	-	ENSG00000067560	RHOA	Primary sclerosing cholangitis	EFO_0004268	Ji S	27992413	2017	-0.1807	0.034	5.24e-08	-	14890	2871	12019	3	log OR	Ji-S_PSC_EUR_2017	cholangiocarcinoma
rs7623687	chr3:49448566	chr3:49411133	A	C	0.854	0.9251	0.997	0.8509	0.8487	intron	-	-	ENSG00000067560	RHOA	Primary sclerosing cholangitis	EFO_0004268	Ji S	27992413	2017	-0.1773	0.04	7.426e-06	-	14890	2871	12019	3	log OR	Ji-S_PSC_EUR_2017	cholangiocarcinoma
rs940045	chr3:49449638	chr3:49412205	A	G	0.5946	0.7896	0.9841	0.7674	0.9427	upstream	-	-	ENSG00000067560	RHOA	Primary sclerosing cholangitis	EFO_0004268	Ji S	27992413	2017	0.1815	0.034	4.448e-08	+	14890	2871	12019	3	log OR	Ji-S_PSC_EUR_2017	cholangiocarcinoma
rs6779524	chr3:49450449	chr3:49413016	T	C	0.2738	0.1744	0.0724	0.336	0.2014	intron	-	-	ENSG00000145022	TCTA	Primary sclerosing cholangitis	EFO_0004268	Ji S	27992413	2017	0.2515	0.031	9.773e-17	+	14890	2871	12019	3	log OR	Ji-S_PSC_EUR_2017	cholangiocarcinoma
rs7620024	chr3:49451691	chr3:49414258	A	G	0.2829	0.1988	0.0129	0.2316	0.0583	intron	-	-	ENSG00000145022	TCTA	Primary sclerosing cholangitis	EFO_0004268	Ji S	27992413	2017	-0.1823	0.034	4.038e-08	-	14890	2871	12019	3	log OR	Ji-S_PSC_EUR_2017	cholangiocarcinoma
rs7638750	chr3:49452957	chr3:49415524	A	T	0.7141	0.7954	0.9861	0.7634	0.9264	3_prime_UTR	-	-	ENSG00000145022	TCTA	Primary sclerosing cholangitis	EFO_0004268	Ji S	27992413	2017	0.1807	0.034	5.26e-08	+	14890	2871	12019	3	log OR	Ji-S_PSC_EUR_2017	cholangiocarcinoma
rs6997	chr3:49453834	chr3:49416401	T	C	0.2738	0.1744	0.0724	0.336	0.2014	3_prime_UTR	-	-	ENSG00000145022	TCTA	Primary sclerosing cholangitis	EFO_0004268	Ji S	27992413	2017	0.2523	0.031	8.26e-17	+	14890	2871	12019	3	log OR	Ji-S_PSC_EUR_2017	cholangiocarcinoma
rs9814873	chr3:49454112	chr3:49416679	A	G	0.789	0.8285	0.9276	0.664	0.7986	upstream	-	-	ENSG00000067560	RHOA	Primary sclerosing cholangitis	EFO_0004268	Ji S	27992413	2017	-0.2523	0.031	7.434e-17	-	14890	2871	12019	3	log OR	Ji-S_PSC_EUR_2017	cholangiocarcinoma
rs10640	chr3:49454277	chr3:49416844	A	G	0.2322	0.1715	0.0724	0.336	0.2014	3_prime_UTR	-	-	-	RP11-949J7.8	Primary sclerosing cholangitis	EFO_0004268	Ji S	27992413	2017	0.2523	0.031	8.55e-17	+	14890	2871	12019	3	log OR	Ji-S_PSC_EUR_2017	cholangiocarcinoma
rs11715915	chr3:49455330	chr3:49417897	T	C	0.2126	0.17	0.0734	0.336	0.2014	synonymous	397	R	-	RP11-949J7.8	Primary sclerosing cholangitis	EFO_0004268	Ji S	27992413	2017	0.2523	0.031	7.464e-17	+	14890	2871	12019	3	log OR	Ji-S_PSC_EUR_2017	cholangiocarcinoma
rs9859556	chr3:49455986	chr3:49418553	T	G	0.211	0.1715	0.0724	0.336	0.2014	intron	-	-	-	RP11-949J7.8	Primary sclerosing cholangitis	EFO_0004268	Ji S	27992413	2017	0.2523	0.031	8.816e-17	+	14890	2871	12019	3	log OR	Ji-S_PSC_EUR_2017	cholangiocarcinoma
rs11922013	chr3:49458355	chr3:49420922	C	G	0.2738	0.1744	0.0724	0.336	0.2014	intron	-	-	-	RP11-949J7.8	Primary sclerosing cholangitis	EFO_0004268	Ji S	27992413	2017	0.2515	0.031	9.005e-17	+	14890	2871	12019	3	log OR	Ji-S_PSC_EUR_2017	cholangiocarcinoma
rs1464569	chr3:49460350	chr3:49422917	A	G	0.4002	0.2075	0.0169	0.2326	0.0573	intron	-	-	-	RP11-949J7.8	Primary sclerosing cholangitis	EFO_0004268	Ji S	27992413	2017	-0.179	0.034	6.51e-08	-	14890	2871	12019	3	log OR	Ji-S_PSC_EUR_2017	cholangiocarcinoma
rs8897	chr3:49460407	chr3:49422974	T	C	0.2844	0.1974	0.0129	0.2316	0.0573	3_prime_UTR	-	-	ENSG00000145029	NICN1	Primary sclerosing cholangitis	EFO_0004268	Ji S	27992413	2017	-0.1807	0.034	5.35e-08	-	14890	2871	12019	3	log OR	Ji-S_PSC_EUR_2017	cholangiocarcinoma
rs6446272	chr3:49463287	chr3:49425854	A	G	0.2731	0.1744	0.0724	0.336	0.2014	intron	-	-	-	RP11-949J7.8	Primary sclerosing cholangitis	EFO_0004268	Ji S	27992413	2017	0.2515	0.031	9.177e-17	+	14890	2871	12019	3	log OR	Ji-S_PSC_EUR_2017	cholangiocarcinoma
rs73088161	chr3:49465162	chr3:49427729	T	C	0.0053	0.0519	0.002	0.1412	0.1483	intron	-	-	-	RP11-949J7.8	Primary sclerosing cholangitis	EFO_0004268	Ji S	27992413	2017	0.1832	0.041	4.637e-06	+	14890	2871	12019	3	log OR	Ji-S_PSC_EUR_2017	cholangiocarcinoma
rs6446275	chr3:49466871	chr3:49429438	A	G	0.7171	0.8012	0.9871	0.7684	0.9427	upstream	-	-	-	RP11-949J7.8	Primary sclerosing cholangitis	EFO_0004268	Ji S	27992413	2017	0.1798	0.034	5.664e-08	+	14890	2871	12019	3	log OR	Ji-S_PSC_EUR_2017	cholangiocarcinoma
rs77648866	chr3:49469449	chr3:49432016	A	G	0.0159	0.1571	0.0129	0.2256	0.0562	upstream	-	-	-	RP11-949J7.8	Primary sclerosing cholangitis	EFO_0004268	Ji S	27992413	2017	-0.1865	0.034	2.521e-08	-	14890	2871	12019	3	log OR	Ji-S_PSC_EUR_2017	cholangiocarcinoma
rs62259933	chr3:49469703	chr3:49432270	A	G	0.2821	0.1988	0.0129	0.2316	0.0573	upstream	-	-	-	RP11-949J7.8	Primary sclerosing cholangitis	EFO_0004268	Ji S	27992413	2017	-0.1807	0.034	5.487e-08	-	14890	2871	12019	3	log OR	Ji-S_PSC_EUR_2017	cholangiocarcinoma
rs7646366	chr3:49470668	chr3:49433235	A	G	0.2337	0.1715	0.0724	0.336	0.2004	upstream	-	-	-	RP11-949J7.8	Primary sclerosing cholangitis	EFO_0004268	Ji S	27992413	2017	0.2515	0.031	9.066e-17	+	14890	2871	12019	3	log OR	Ji-S_PSC_EUR_2017	cholangiocarcinoma
rs6805609	chr3:49471522	chr3:49434089	C	G	0.1157	0.1772	0.0129	0.2316	0.0573	upstream	-	-	-	RP11-949J7.8	Primary sclerosing cholangitis	EFO_0004268	Ji S	27992413	2017	-0.1798	0.034	6.333e-08	-	14890	2871	12019	3	log OR	Ji-S_PSC_EUR_2017	cholangiocarcinoma
rs6446277	chr3:49473077	chr3:49435644	A	G	0.3169	0.1758	0.0724	0.337	0.2055	intergenic	-	-	-	NICN1	Primary sclerosing cholangitis	EFO_0004268	Ji S	27992413	2017	0.25	0.031	1.806e-16	+	14890	2871	12019	3	log OR	Ji-S_PSC_EUR_2017	cholangiocarcinoma
rs35115732	chr3:49475155	chr3:49437722	T	C	0.789	0.8285	0.9276	0.664	0.7986	intergenic	-	-	-	NICN1	Primary sclerosing cholangitis	EFO_0004268	Ji S	27992413	2017	-0.2523	0.031	8.228e-17	-	14890	2871	12019	3	log OR	Ji-S_PSC_EUR_2017	cholangiocarcinoma
rs7619789	chr3:49476263	chr3:49438830	T	C	0.4054	0.2104	0.0159	0.2326	0.0573	intergenic	-	-	-	NICN1	Primary sclerosing cholangitis	EFO_0004268	Ji S	27992413	2017	-0.1798	0.034	6.162e-08	-	14890	2871	12019	3	log OR	Ji-S_PSC_EUR_2017	cholangiocarcinoma
rs13079643	chr3:49477466	chr3:49440033	A	G	0.2345	0.1715	0.0724	0.336	0.2014	intergenic	-	-	-	NICN1	Primary sclerosing cholangitis	EFO_0004268	Ji S	27992413	2017	0.2523	0.031	8.334e-17	+	14890	2871	12019	3	log OR	Ji-S_PSC_EUR_2017	cholangiocarcinoma
rs35200461	chr3:49478988	chr3:49441555	C	CT	0.2345	0.1715	0.0724	0.334	0.2014	-	-	-	-	-	Primary sclerosing cholangitis	EFO_0004268	Ji S	27992413	2017	0.2554	0.031	4.188e-17	+	14890	2871	12019	3	log OR	Ji-S_PSC_EUR_2017	cholangiocarcinoma
rs9654010	chr3:49480908	chr3:49443475	T	C	0.7171	0.8012	0.9871	0.7684	0.9427	intergenic	-	-	-	NICN1	Primary sclerosing cholangitis	EFO_0004268	Ji S	27992413	2017	0.1798	0.034	5.944e-08	+	14890	2871	12019	3	log OR	Ji-S_PSC_EUR_2017	cholangiocarcinoma
rs57273516	chr3:49483074	chr3:49445641	A	G	0.4054	0.2104	0.0159	0.2326	0.0583	intergenic	-	-	-	NICN1	Primary sclerosing cholangitis	EFO_0004268	Ji S	27992413	2017	-0.1798	0.034	6.27e-08	-	14890	2871	12019	3	log OR	Ji-S_PSC_EUR_2017	cholangiocarcinoma
rs138084484	chr3:49483193	chr3:49445760	T	C	0.1014	0.1744	0.0129	0.2306	0.0573	intergenic	-	-	-	NICN1	Primary sclerosing cholangitis	EFO_0004268	Ji S	27992413	2017	-0.179	0.034	6.957e-08	-	14890	2871	12019	3	log OR	Ji-S_PSC_EUR_2017	cholangiocarcinoma
rs11923032	chr3:49484992	chr3:49447559	T	C	0.4054	0.2104	0.0159	0.2326	0.0573	intergenic	-	-	-	NICN1	Primary sclerosing cholangitis	EFO_0004268	Ji S	27992413	2017	-0.1807	0.034	5.081e-08	-	14890	2871	12019	3	log OR	Ji-S_PSC_EUR_2017	cholangiocarcinoma
rs71324962	chr3:49487487	chr3:49450054	A	C	0.7262	0.8256	0.9276	0.664	0.7996	intergenic	-	-	-	RNA5SP130	Primary sclerosing cholangitis	EFO_0004268	Ji S	27992413	2017	-0.2508	0.031	1.407e-16	-	14890	2871	12019	3	log OR	Ji-S_PSC_EUR_2017	cholangiocarcinoma
rs4855869	chr3:49488984	chr3:49451551	T	C	0.4062	0.2104	0.0169	0.2326	0.0573	intergenic	-	-	-	RNA5SP130	Primary sclerosing cholangitis	EFO_0004268	Ji S	27992413	2017	-0.1798	0.034	5.759e-08	-	14890	2871	12019	3	log OR	Ji-S_PSC_EUR_2017	cholangiocarcinoma
rs113741748	chr3:49490780	chr3:49453347	A	G	0.2829	0.1988	0.0159	0.2316	0.0573	intergenic	-	-	-	RNA5SP130	Primary sclerosing cholangitis	EFO_0004268	Ji S	27992413	2017	-0.1807	0.034	5.216e-08	-	14890	2871	12019	3	log OR	Ji-S_PSC_EUR_2017	cholangiocarcinoma
rs11711485	chr3:49491983	chr3:49454550	T	G	-	-	-	-	-	intergenic	-	-	-	RNA5SP130	Primary sclerosing cholangitis	EFO_0004268	Ji S	27992413	2017	0.2546	0.031	4.396e-17	+	14890	2871	12019	3	log OR	Ji-S_PSC_EUR_2017	cholangiocarcinoma
rs9841110	chr3:49492481	chr3:49455048	C	G	0.789	0.8285	0.9276	0.667	0.7996	intergenic	-	-	-	RNA5SP130	Primary sclerosing cholangitis	EFO_0004268	Ji S	27992413	2017	-0.2546	0.031	5.26e-17	-	14890	2871	12019	3	log OR	Ji-S_PSC_EUR_2017	cholangiocarcinoma
rs67216675	chr3:49493151	chr3:49455718	T	G	0.2345	0.1715	0.0724	0.334	0.2004	intergenic	-	-	-	RNA5SP130	Primary sclerosing cholangitis	EFO_0004268	Ji S	27992413	2017	0.2539	0.031	5.789e-17	+	14890	2871	12019	3	log OR	Ji-S_PSC_EUR_2017	cholangiocarcinoma
rs73073007	chr3:49496059	chr3:49458626	A	G	0.0068	0.049	0.002	0.1352	0.0992	intergenic	-	-	-	RNA5SP130	Primary sclerosing cholangitis	EFO_0004268	Ji S	27992413	2017	0.2029	0.042	9.897e-07	+	14890	2871	12019	3	log OR	Ji-S_PSC_EUR_2017	cholangiocarcinoma
rs2329025	chr3:49496263	chr3:49458830	A	G	0.5938	0.7882	0.9841	0.7674	0.9427	intergenic	-	-	-	RNA5SP130	Primary sclerosing cholangitis	EFO_0004268	Ji S	27992413	2017	0.1798	0.034	5.902e-08	+	14890	2871	12019	3	log OR	Ji-S_PSC_EUR_2017	cholangiocarcinoma
rs1106620	chr3:49500414	chr3:49462981	A	G	0.2829	0.1988	0.0159	0.2306	0.0573	downstream	-	-	ENSG00000201301	RNA5SP130	Primary sclerosing cholangitis	EFO_0004268	Ji S	27992413	2017	-0.1807	0.034	5.361e-08	-	14890	2871	12019	3	log OR	Ji-S_PSC_EUR_2017	cholangiocarcinoma
rs111599092	chr3:49502779	chr3:49465346	A	G	0.1452	0.072	0.003	0.1402	0.1002	upstream	-	-	ENSG00000173402	DAG1	Primary sclerosing cholangitis	EFO_0004268	Ji S	27992413	2017	0.1997	0.042	1.197e-06	+	14890	2871	12019	3	log OR	Ji-S_PSC_EUR_2017	cholangiocarcinoma
rs9860055	chr3:49506900	chr3:49469467	T	C	0.2829	0.1988	0.0129	0.2316	0.0573	intron	-	-	ENSG00000173402	DAG1	Primary sclerosing cholangitis	EFO_0004268	Ji S	27992413	2017	-0.1807	0.034	5.003e-08	-	14890	2871	12019	3	log OR	Ji-S_PSC_EUR_2017	cholangiocarcinoma
rs7613491	chr3:49508976	chr3:49471543	T	C	0.8971	0.8256	0.9871	0.7684	0.9427	intron	-	-	ENSG00000173402	DAG1	Primary sclerosing cholangitis	EFO_0004268	Ji S	27992413	2017	0.179	0.034	6.805e-08	+	14890	2871	12019	3	log OR	Ji-S_PSC_EUR_2017	cholangiocarcinoma
rs7647973	chr3:49510931	chr3:49473498	A	G	0.1006	0.1744	0.0129	0.2336	0.0573	intron	-	-	ENSG00000173402	DAG1	Primary sclerosing cholangitis	EFO_0004268	Ji S	27992413	2017	-0.1807	0.034	4.85e-08	-	14890	2871	12019	3	log OR	Ji-S_PSC_EUR_2017	cholangiocarcinoma
rs9853683	chr3:49512588	chr3:49475155	A	G	0.7655	0.8285	0.9276	0.667	0.7996	intron	-	-	ENSG00000173402	DAG1	Primary sclerosing cholangitis	EFO_0004268	Ji S	27992413	2017	-0.2554	0.031	4.023e-17	-	14890	2871	12019	3	log OR	Ji-S_PSC_EUR_2017	cholangiocarcinoma
rs12330269	chr3:49513910	chr3:49476477	A	G	0.2345	0.1715	0.0724	0.333	0.2004	intron	-	-	ENSG00000173402	DAG1	Primary sclerosing cholangitis	EFO_0004268	Ji S	27992413	2017	0.2546	0.031	4.293e-17	+	14890	2871	12019	3	log OR	Ji-S_PSC_EUR_2017	cholangiocarcinoma
rs9827021	chr3:49514764	chr3:49477331	A	C	0.2738	0.1744	0.0724	0.333	0.2004	intron	-	-	ENSG00000173402	DAG1	Primary sclerosing cholangitis	EFO_0004268	Ji S	27992413	2017	0.2546	0.031	4.528e-17	+	14890	2871	12019	3	log OR	Ji-S_PSC_EUR_2017	cholangiocarcinoma
rs9809237	chr3:49516350	chr3:49478917	A	G	0.5946	0.7896	0.9841	0.7674	0.9427	intron	-	-	ENSG00000173402	DAG1	Primary sclerosing cholangitis	EFO_0004268	Ji S	27992413	2017	0.1807	0.034	5.275e-08	+	14890	2871	12019	3	log OR	Ji-S_PSC_EUR_2017	cholangiocarcinoma
rs7355800	chr3:49516519	chr3:49479086	T	C	0.2829	0.1988	0.0129	0.2316	0.0573	intron	-	-	ENSG00000173402	DAG1	Primary sclerosing cholangitis	EFO_0004268	Ji S	27992413	2017	-0.1807	0.034	4.834e-08	-	14890	2871	12019	3	log OR	Ji-S_PSC_EUR_2017	cholangiocarcinoma
rs72934271	chr3:49517668	chr3:49480235	A	G	0.7171	0.8012	0.9871	0.7674	0.9427	intron	-	-	ENSG00000173402	DAG1	Primary sclerosing cholangitis	EFO_0004268	Ji S	27992413	2017	0.1807	0.034	4.918e-08	+	14890	2871	12019	3	log OR	Ji-S_PSC_EUR_2017	cholangiocarcinoma
rs71615484	chr3:49518299	chr3:49480866	A	G	0.764	0.8127	0.9276	0.6272	0.7914	intron	-	-	ENSG00000173402	DAG1	Primary sclerosing cholangitis	EFO_0004268	Ji S	27992413	2017	-0.2546	0.031	4.219e-17	-	14890	2871	12019	3	log OR	Ji-S_PSC_EUR_2017	cholangiocarcinoma
rs7622786	chr3:49518551	chr3:49481118	A	G	0.4054	0.2104	0.0159	0.2326	0.0573	intron	-	-	ENSG00000173402	DAG1	Primary sclerosing cholangitis	EFO_0004268	Ji S	27992413	2017	-0.1807	0.034	5.413e-08	-	14890	2871	12019	3	log OR	Ji-S_PSC_EUR_2017	cholangiocarcinoma
rs1009051	chr3:49521549	chr3:49484116	A	G	0.5946	0.7896	0.9841	0.7674	0.9427	intron	-	-	ENSG00000173402	DAG1	Primary sclerosing cholangitis	EFO_0004268	Ji S	27992413	2017	0.1815	0.034	4.731e-08	+	14890	2871	12019	3	log OR	Ji-S_PSC_EUR_2017	cholangiocarcinoma
rs62261183	chr3:49522458	chr3:49485025	T	C	0.2829	0.1988	0.0129	0.2316	0.0573	intron	-	-	ENSG00000173402	DAG1	Primary sclerosing cholangitis	EFO_0004268	Ji S	27992413	2017	-0.1815	0.034	4.768e-08	-	14890	2871	12019	3	log OR	Ji-S_PSC_EUR_2017	cholangiocarcinoma
rs7630869	chr3:49522543	chr3:49485110	T	C	0.2595	0.183	0.0724	0.333	0.2004	intron	-	-	ENSG00000173402	DAG1	Primary sclerosing cholangitis	EFO_0004268	Ji S	27992413	2017	0.2554	0.031	3.382e-17	+	14890	2871	12019	3	log OR	Ji-S_PSC_EUR_2017	cholangiocarcinoma
rs6783003	chr3:49524778	chr3:49487345	C	G	0.1006	0.1744	0.0129	0.2316	0.0573	5_prime_UTR	-	-	ENSG00000173402	DAG1	Primary sclerosing cholangitis	EFO_0004268	Ji S	27992413	2017	-0.179	0.034	6.472e-08	-	14890	2871	12019	3	log OR	Ji-S_PSC_EUR_2017	cholangiocarcinoma
rs9818590	chr3:49525096	chr3:49487663	A	G	0.7262	0.8256	0.9276	0.667	0.7996	intron	-	-	ENSG00000173402	DAG1	Primary sclerosing cholangitis	EFO_0004268	Ji S	27992413	2017	-0.2546	0.031	4.522e-17	-	14890	2871	12019	3	log OR	Ji-S_PSC_EUR_2017	cholangiocarcinoma
rs11719996	chr3:49525958	chr3:49488525	T	C	0.764	0.8271	0.9276	0.667	0.7996	intron	-	-	ENSG00000173402	DAG1	Primary sclerosing cholangitis	EFO_0004268	Ji S	27992413	2017	-0.2546	0.031	4.232e-17	-	14890	2871	12019	3	log OR	Ji-S_PSC_EUR_2017	cholangiocarcinoma
rs9850072	chr3:49529482	chr3:49492049	T	C	0.2345	0.1715	0.0724	0.333	0.2004	intron	-	-	ENSG00000173402	DAG1	Primary sclerosing cholangitis	EFO_0004268	Ji S	27992413	2017	0.2546	0.031	5.02e-17	+	14890	2871	12019	3	log OR	Ji-S_PSC_EUR_2017	cholangiocarcinoma
rs4855858	chr3:49529601	chr3:49492168	T	G	0.5946	0.7896	0.9841	0.7674	0.9427	intron	-	-	ENSG00000173402	DAG1	Primary sclerosing cholangitis	EFO_0004268	Ji S	27992413	2017	0.1807	0.034	5.243e-08	+	14890	2871	12019	3	log OR	Ji-S_PSC_EUR_2017	cholangiocarcinoma
rs7374731	chr3:49533094	chr3:49495661	C	G	0.4145	0.2104	0.0159	0.2326	0.0573	intron	-	-	ENSG00000173402	DAG1	Primary sclerosing cholangitis	EFO_0004268	Ji S	27992413	2017	-0.1798	0.034	5.879e-08	-	14890	2871	12019	3	log OR	Ji-S_PSC_EUR_2017	cholangiocarcinoma
rs7651372	chr3:49533931	chr3:49496498	T	C	0.1029	0.1744	0.0129	0.2316	0.0573	intron	-	-	ENSG00000173402	DAG1	Primary sclerosing cholangitis	EFO_0004268	Ji S	27992413	2017	-0.1798	0.034	6.076e-08	-	14890	2871	12019	3	log OR	Ji-S_PSC_EUR_2017	cholangiocarcinoma
rs3870339	chr3:49536863	chr3:49499430	A	T	0.5946	0.7896	0.9841	0.7674	0.9427	intron	-	-	ENSG00000173402	DAG1	Primary sclerosing cholangitis	EFO_0004268	Ji S	27992413	2017	0.1832	0.034	3.682e-08	+	14890	2871	12019	3	log OR	Ji-S_PSC_EUR_2017	cholangiocarcinoma
rs34363169	chr3:49537712	chr3:49500279	A	G	0.2352	0.1715	0.0724	0.333	0.2004	intron	-	-	ENSG00000173402	DAG1	Primary sclerosing cholangitis	EFO_0004268	Ji S	27992413	2017	0.2546	0.031	4.187e-17	+	14890	2871	12019	3	log OR	Ji-S_PSC_EUR_2017	cholangiocarcinoma
rs35261698	chr3:49537839	chr3:49500406	C	G	0.7262	0.8256	0.9276	0.667	0.7996	intron	-	-	ENSG00000173402	DAG1	Primary sclerosing cholangitis	EFO_0004268	Ji S	27992413	2017	-0.2546	0.031	4.497e-17	-	14890	2871	12019	3	log OR	Ji-S_PSC_EUR_2017	cholangiocarcinoma
rs6766131	chr3:49538932	chr3:49501499	T	C	0.7262	0.8256	0.9276	0.667	0.7996	intron	-	-	ENSG00000173402	DAG1	Primary sclerosing cholangitis	EFO_0004268	Ji S	27992413	2017	-0.2546	0.031	4.789e-17	-	14890	2871	12019	3	log OR	Ji-S_PSC_EUR_2017	cholangiocarcinoma
rs6797664	chr3:49539222	chr3:49501789	A	G	0.2345	0.1715	0.0724	0.333	0.2004	intron	-	-	ENSG00000173402	DAG1	Primary sclerosing cholangitis	EFO_0004268	Ji S	27992413	2017	0.2554	0.031	3.976e-17	+	14890	2871	12019	3	log OR	Ji-S_PSC_EUR_2017	cholangiocarcinoma
rs6766581	chr3:49539401	chr3:49501968	T	C	0.7655	0.8285	0.9276	0.667	0.7996	intron	-	-	ENSG00000173402	DAG1	Primary sclerosing cholangitis	EFO_0004268	Ji S	27992413	2017	-0.2546	0.031	4.239e-17	-	14890	2871	12019	3	log OR	Ji-S_PSC_EUR_2017	cholangiocarcinoma
rs11708955	chr3:49540114	chr3:49502681	T	C	0.7655	0.8256	0.9276	0.665	0.7975	intron	-	-	ENSG00000173402	DAG1	Primary sclerosing cholangitis	EFO_0004268	Ji S	27992413	2017	-0.2546	0.031	4.882e-17	-	14890	2871	12019	3	log OR	Ji-S_PSC_EUR_2017	cholangiocarcinoma
rs11712569	chr3:49540152	chr3:49502719	A	G	0.7436	0.8256	0.9276	0.667	0.7996	intron	-	-	ENSG00000173402	DAG1	Primary sclerosing cholangitis	EFO_0004268	Ji S	27992413	2017	-0.2546	0.031	4.493e-17	-	14890	2871	12019	3	log OR	Ji-S_PSC_EUR_2017	cholangiocarcinoma
rs10212296	chr3:49542273	chr3:49504840	T	C	0.7655	0.8285	0.9276	0.667	0.7996	intron	-	-	ENSG00000173402	DAG1	Primary sclerosing cholangitis	EFO_0004268	Ji S	27992413	2017	-0.2546	0.031	4.306e-17	-	14890	2871	12019	3	log OR	Ji-S_PSC_EUR_2017	cholangiocarcinoma
rs74471041	chr3:49542543	chr3:49505110	T	G	0.7171	0.8012	0.9871	0.7684	0.9427	intron	-	-	ENSG00000173402	DAG1	Primary sclerosing cholangitis	EFO_0004268	Ji S	27992413	2017	0.1815	0.034	4.438e-08	+	14890	2871	12019	3	log OR	Ji-S_PSC_EUR_2017	cholangiocarcinoma
rs9858418	chr3:49543288	chr3:49505855	A	G	0.7262	0.8256	0.9276	0.667	0.7996	intron	-	-	ENSG00000173402	DAG1	Primary sclerosing cholangitis	EFO_0004268	Ji S	27992413	2017	-0.2546	0.031	4.491e-17	-	14890	2871	12019	3	log OR	Ji-S_PSC_EUR_2017	cholangiocarcinoma
rs149273410	chr3:49543515	chr3:49506082	T	C	0.1029	0.1729	0.0129	0.2316	0.0573	intron	-	-	ENSG00000173402	DAG1	Primary sclerosing cholangitis	EFO_0004268	Ji S	27992413	2017	-0.1798	0.034	5.796e-08	-	14890	2871	12019	3	log OR	Ji-S_PSC_EUR_2017	cholangiocarcinoma
rs9821311	chr3:49543656	chr3:49506223	T	C	0.2738	0.1744	0.0724	0.333	0.2004	intron	-	-	ENSG00000173402	DAG1	Primary sclerosing cholangitis	EFO_0004268	Ji S	27992413	2017	0.2546	0.031	4.529e-17	+	14890	2871	12019	3	log OR	Ji-S_PSC_EUR_2017	cholangiocarcinoma
rs56324858	chr3:49544229	chr3:49506796	A	G	0.9909	0.8732	1	0.7982	0.9622	intron	-	-	ENSG00000173402	DAG1	Primary sclerosing cholangitis	EFO_0004268	Ji S	27992413	2017	0.1748	0.036	6.889e-07	+	14890	2871	12019	3	log OR	Ji-S_PSC_EUR_2017	cholangiocarcinoma
rs7644148	chr3:49545241	chr3:49507808	A	G	0.2829	0.1988	0.0129	0.2316	0.0573	intron	-	-	ENSG00000173402	DAG1	Primary sclerosing cholangitis	EFO_0004268	Ji S	27992413	2017	-0.1815	0.034	4.627e-08	-	14890	2871	12019	3	log OR	Ji-S_PSC_EUR_2017	cholangiocarcinoma
rs140543125	chr3:49547442	chr3:49510009	A	G	0	0.0086	0	0.0268	0.0102	intron	-	-	ENSG00000173402	DAG1	Primary sclerosing cholangitis	EFO_0004268	Ji S	27992413	2017	0.475	0.108	3.637e-06	+	14890	2871	12019	3	log OR	Ji-S_PSC_EUR_2017	cholangiocarcinoma
rs7622302	chr3:49547561	chr3:49510128	T	C	0.789	0.8271	0.9276	0.666	0.7996	intron	-	-	ENSG00000173402	DAG1	Primary sclerosing cholangitis	EFO_0004268	Ji S	27992413	2017	-0.2554	0.031	4.207e-17	-	14890	2871	12019	3	log OR	Ji-S_PSC_EUR_2017	cholangiocarcinoma
rs3905330	chr3:49550774	chr3:49513341	A	G	0.4054	0.2104	0.0159	0.2326	0.0573	intron	-	-	ENSG00000173402	DAG1	Primary sclerosing cholangitis	EFO_0004268	Ji S	27992413	2017	-0.1815	0.034	4.835e-08	-	14890	2871	12019	3	log OR	Ji-S_PSC_EUR_2017	cholangiocarcinoma
rs9871024	chr3:49554241	chr3:49516808	T	C	0.7171	0.8012	0.9871	0.7684	0.9427	intron	-	-	ENSG00000173402	DAG1	Primary sclerosing cholangitis	EFO_0004268	Ji S	27992413	2017	0.1815	0.034	4.676e-08	+	14890	2871	12019	3	log OR	Ji-S_PSC_EUR_2017	cholangiocarcinoma
rs13322887	chr3:49555583	chr3:49518150	A	G	0.2829	0.1988	0.0129	0.2316	0.0573	intron	-	-	ENSG00000173402	DAG1	Primary sclerosing cholangitis	EFO_0004268	Ji S	27992413	2017	-0.1807	0.034	4.882e-08	-	14890	2871	12019	3	log OR	Ji-S_PSC_EUR_2017	cholangiocarcinoma
rs7633271	chr3:49555963	chr3:49518530	T	C	0.7655	0.8285	0.9286	0.667	0.7996	intron	-	-	ENSG00000173402	DAG1	Primary sclerosing cholangitis	EFO_0004268	Ji S	27992413	2017	-0.2546	0.031	5.176e-17	-	14890	2871	12019	3	log OR	Ji-S_PSC_EUR_2017	cholangiocarcinoma
rs3926569	chr3:49558716	chr3:49521283	T	C	0.2345	0.1715	0.0714	0.333	0.2004	intron	-	-	ENSG00000173402	DAG1	Primary sclerosing cholangitis	EFO_0004268	Ji S	27992413	2017	0.2554	0.031	3.74e-17	+	14890	2871	12019	3	log OR	Ji-S_PSC_EUR_2017	cholangiocarcinoma
rs13062429	chr3:49559485	chr3:49522052	A	G	0.3336	0.183	0.0724	0.333	0.2004	intron	-	-	ENSG00000173402	DAG1	Primary sclerosing cholangitis	EFO_0004268	Ji S	27992413	2017	0.2562	0.031	3.265e-17	+	14890	2871	12019	3	log OR	Ji-S_PSC_EUR_2017	cholangiocarcinoma
rs34196454	chr3:49563456	chr3:49526023	A	G	0.211	0.1715	0.0724	0.333	0.2004	intron	-	-	ENSG00000173402	DAG1	Primary sclerosing cholangitis	EFO_0004268	Ji S	27992413	2017	0.2546	0.031	4.793e-17	+	14890	2871	12019	3	log OR	Ji-S_PSC_EUR_2017	cholangiocarcinoma
rs66518420	chr3:49564316	chr3:49526883	A	ATAT	0.2837	0.1988	0.0129	0.2316	0.0573	-	-	-	-	-	Primary sclerosing cholangitis	EFO_0004268	Ji S	27992413	2017	-0.1823	0.034	3.956e-08	-	14890	2871	12019	3	log OR	Ji-S_PSC_EUR_2017	cholangiocarcinoma
rs7638643	chr3:49565842	chr3:49528409	T	C	0.1437	0.0735	0.003	0.1441	0.1483	intron	-	-	ENSG00000173402	DAG1	Primary sclerosing cholangitis	EFO_0004268	Ji S	27992413	2017	0.1956	0.041	1.195e-06	+	14890	2871	12019	3	log OR	Ji-S_PSC_EUR_2017	cholangiocarcinoma
rs1801143	chr3:49570200	chr3:49532767	T	C	0.2693	0.1744	0.0724	0.333	0.2004	synonymous	752	H	ENSG00000173402	DAG1	Primary sclerosing cholangitis	EFO_0004268	Ji S	27992413	2017	0.2546	0.031	4.664e-17	+	14890	2871	12019	3	log OR	Ji-S_PSC_EUR_2017	cholangiocarcinoma
rs12583	chr3:49571462	chr3:49534029	T	G	0.2829	0.1988	0.0129	0.2316	0.0573	3_prime_UTR	-	-	ENSG00000173402	DAG1	Primary sclerosing cholangitis	EFO_0004268	Ji S	27992413	2017	-0.1815	0.034	4.954e-08	-	14890	2871	12019	3	log OR	Ji-S_PSC_EUR_2017	cholangiocarcinoma
rs4625	chr3:49572140	chr3:49534707	A	G	0.7262	0.8256	0.9276	0.667	0.7996	3_prime_UTR	-	-	ENSG00000173402	DAG1	Primary sclerosing cholangitis	EFO_0004268	Ji S	27992413	2017	-0.2508	0.031	1.272e-16	-	14890	2871	12019	3	log OR	Ji-S_PSC_EUR_2017	cholangiocarcinoma
rs13079082	chr3:49574808	chr3:49537375	C	G	0.7262	0.8242	0.9286	0.667	0.7996	downstream	-	-	ENSG00000173402	DAG1	Primary sclerosing cholangitis	EFO_0004268	Ji S	27992413	2017	-0.2601	0.031	8.197e-18	-	14890	2871	12019	3	log OR	Ji-S_PSC_EUR_2017	cholangiocarcinoma
rs140523972	chr3:49575137	chr3:49537704	A	ATTTCT	0.2738	0.1729	0.0714	0.333	0.2004	-	-	-	-	-	Primary sclerosing cholangitis	EFO_0004268	Ji S	27992413	2017	0.2601	0.031	2.097e-17	+	14890	2871	12019	3	log OR	Ji-S_PSC_EUR_2017	cholangiocarcinoma
rs11130203	chr3:49575367	chr3:49537934	A	G	0.2738	0.1758	0.0714	0.333	0.2004	downstream	-	-	ENSG00000173402	DAG1	Primary sclerosing cholangitis	EFO_0004268	Ji S	27992413	2017	0.2608	0.031	7.937e-18	+	14890	2871	12019	3	log OR	Ji-S_PSC_EUR_2017	cholangiocarcinoma
rs4052546	chr3:49575549	chr3:49538116	C	G	0.7171	0.8012	0.9841	0.7684	0.9427	downstream	-	-	ENSG00000173402	DAG1	Primary sclerosing cholangitis	EFO_0004268	Ji S	27992413	2017	0.1807	0.034	4.888e-08	+	14890	2871	12019	3	log OR	Ji-S_PSC_EUR_2017	cholangiocarcinoma
rs73074830	chr3:49577017	chr3:49539584	A	C	0.9947	0.9467	0.998	0.8608	0.8528	downstream	-	-	ENSG00000173402	DAG1	Primary sclerosing cholangitis	EFO_0004268	Ji S	27992413	2017	-0.1972	0.041	7.377e-07	-	14890	2871	12019	3	log OR	Ji-S_PSC_EUR_2017	cholangiocarcinoma
rs10582618	chr3:49577046	chr3:49539613	T	TAG	0.2345	0.1729	0.0714	0.333	0.2014	-	-	-	-	-	Primary sclerosing cholangitis	EFO_0004268	Ji S	27992413	2017	0.2608	0.031	6.974e-18	+	14890	2871	12019	3	log OR	Ji-S_PSC_EUR_2017	cholangiocarcinoma
rs1982861	chr3:49577665	chr3:49540232	A	G	0.2837	0.1988	0.0129	0.2316	0.0573	downstream	-	-	ENSG00000173402	DAG1	Primary sclerosing cholangitis	EFO_0004268	Ji S	27992413	2017	-0.179	0.034	6.425e-08	-	14890	2871	12019	3	log OR	Ji-S_PSC_EUR_2017	cholangiocarcinoma
rs34293138	chr3:49579017	chr3:49541584	T	C	0.7262	0.8242	0.9286	0.667	0.7996	intergenic	-	-	-	DAG1	Primary sclerosing cholangitis	EFO_0004268	Ji S	27992413	2017	-0.2601	0.031	8.675e-18	-	14890	2871	12019	3	log OR	Ji-S_PSC_EUR_2017	cholangiocarcinoma
rs4855853	chr3:49579331	chr3:49541898	T	G	0.2837	0.1988	0.0129	0.2316	0.0562	intergenic	-	-	-	DAG1	Primary sclerosing cholangitis	EFO_0004268	Ji S	27992413	2017	-0.1798	0.034	5.586e-08	-	14890	2871	12019	3	log OR	Ji-S_PSC_EUR_2017	cholangiocarcinoma
rs4855838	chr3:49579876	chr3:49542443	A	G	0.2837	0.1988	0.0159	0.2316	0.0573	intergenic	-	-	-	DAG1	Primary sclerosing cholangitis	EFO_0004268	Ji S	27992413	2017	-0.1823	0.034	3.89e-08	-	14890	2871	12019	3	log OR	Ji-S_PSC_EUR_2017	cholangiocarcinoma
rs10865956	chr3:49581559	chr3:49544126	A	C	0.7163	0.8012	0.9871	0.7674	0.9427	intergenic	-	-	-	BSN-AS2	Primary sclerosing cholangitis	EFO_0004268	Ji S	27992413	2017	0.1773	0.034	8.858e-08	+	14890	2871	12019	3	log OR	Ji-S_PSC_EUR_2017	cholangiocarcinoma
rs4855837	chr3:49582677	chr3:49545244	T	C	0.2829	0.1988	0.0129	0.2316	0.0573	downstream	-	-	ENSG00000226913	BSN-AS2	Primary sclerosing cholangitis	EFO_0004268	Ji S	27992413	2017	-0.1798	0.034	5.581e-08	-	14890	2871	12019	3	log OR	Ji-S_PSC_EUR_2017	cholangiocarcinoma
rs3866330	chr3:49582994	chr3:49545561	T	C	0.4047	0.2104	0.0159	0.2326	0.0573	downstream	-	-	ENSG00000226913	BSN-AS2	Primary sclerosing cholangitis	EFO_0004268	Ji S	27992413	2017	-0.1798	0.034	5.933e-08	-	14890	2871	12019	3	log OR	Ji-S_PSC_EUR_2017	cholangiocarcinoma
rs11130204	chr3:49584243	chr3:49546810	A	G	0.2829	0.1988	0.0139	0.2326	0.0573	downstream	-	-	ENSG00000226913	BSN-AS2	Primary sclerosing cholangitis	EFO_0004268	Ji S	27992413	2017	-0.1798	0.034	5.565e-08	-	14890	2871	12019	3	log OR	Ji-S_PSC_EUR_2017	cholangiocarcinoma
rs3870341	chr3:49584745	chr3:49547312	A	G	0.4047	0.2104	0.0159	0.2336	0.0573	downstream	-	-	ENSG00000226913	BSN-AS2	Primary sclerosing cholangitis	EFO_0004268	Ji S	27992413	2017	-0.179	0.034	6.618e-08	-	14890	2871	12019	3	log OR	Ji-S_PSC_EUR_2017	cholangiocarcinoma
rs56049603	chr3:49585243	chr3:49547810	C	G	0.9909	0.8732	0.999	0.7972	0.9611	downstream	-	-	ENSG00000226913	BSN-AS2	Primary sclerosing cholangitis	EFO_0004268	Ji S	27992413	2017	0.1748	0.036	5.892e-07	+	14890	2871	12019	3	log OR	Ji-S_PSC_EUR_2017	cholangiocarcinoma
rs3811697	chr3:49590770	chr3:49553337	T	C	0.2738	0.1758	0.0704	0.333	0.2004	upstream	-	-	ENSG00000164061	BSN	Primary sclerosing cholangitis	EFO_0004268	Ji S	27992413	2017	0.2593	0.031	9.675e-18	+	14890	2871	12019	3	log OR	Ji-S_PSC_EUR_2017	cholangiocarcinoma
rs62261249	chr3:49594060	chr3:49556627	T	C	0.9402	0.8285	0.9871	0.7684	0.9427	intron	-	-	ENSG00000164061	BSN	Primary sclerosing cholangitis	EFO_0004268	Ji S	27992413	2017	0.1807	0.034	5.349e-08	+	14890	2871	12019	3	log OR	Ji-S_PSC_EUR_2017	cholangiocarcinoma
rs7625857	chr3:49596462	chr3:49559029	T	C	0.5946	0.7896	0.9841	0.7674	0.9427	intron	-	-	ENSG00000164061	BSN	Primary sclerosing cholangitis	EFO_0004268	Ji S	27992413	2017	0.179	0.034	7.088e-08	+	14890	2871	12019	3	log OR	Ji-S_PSC_EUR_2017	cholangiocarcinoma
rs9837027	chr3:49597013	chr3:49559580	T	C	0.2738	0.1758	0.0724	0.333	0.2014	intron	-	-	ENSG00000164061	BSN	Primary sclerosing cholangitis	EFO_0004268	Ji S	27992413	2017	0.2593	0.031	1.059e-17	+	14890	2871	12019	3	log OR	Ji-S_PSC_EUR_2017	cholangiocarcinoma
rs35999162	chr3:49597230	chr3:49559797	C	G	0.789	0.8256	0.9276	0.667	0.7986	intron	-	-	ENSG00000164061	BSN	Primary sclerosing cholangitis	EFO_0004268	Ji S	27992413	2017	-0.2608	0.031	7.482e-18	-	14890	2871	12019	3	log OR	Ji-S_PSC_EUR_2017	cholangiocarcinoma
rs9858280	chr3:49597737	chr3:49560304	T	C	0.7262	0.8242	0.9276	0.667	0.7996	intron	-	-	ENSG00000164061	BSN	Primary sclerosing cholangitis	EFO_0004268	Ji S	27992413	2017	-0.2601	0.031	8.851e-18	-	14890	2871	12019	3	log OR	Ji-S_PSC_EUR_2017	cholangiocarcinoma
rs9862534	chr3:49598064	chr3:49560631	T	C	0.4123	0.2089	0.0169	0.2316	0.0573	intron	-	-	ENSG00000164061	BSN	Primary sclerosing cholangitis	EFO_0004268	Ji S	27992413	2017	-0.1781	0.034	7.872e-08	-	14890	2871	12019	3	log OR	Ji-S_PSC_EUR_2017	cholangiocarcinoma
rs4241407	chr3:49600319	chr3:49562886	A	G	0.7163	0.8012	0.9841	0.7684	0.9427	intron	-	-	ENSG00000164061	BSN	Primary sclerosing cholangitis	EFO_0004268	Ji S	27992413	2017	0.1807	0.034	5.313e-08	+	14890	2871	12019	3	log OR	Ji-S_PSC_EUR_2017	cholangiocarcinoma
rs2312462	chr3:49601255	chr3:49563822	T	C	0.2837	0.1988	0.0139	0.2316	0.0573	intron	-	-	ENSG00000164061	BSN	Primary sclerosing cholangitis	EFO_0004268	Ji S	27992413	2017	-0.1781	0.034	7.129e-08	-	14890	2871	12019	3	log OR	Ji-S_PSC_EUR_2017	cholangiocarcinoma
rs11926781	chr3:49603289	chr3:49565856	T	C	0.211	0.1729	0.0714	0.333	0.2025	intron	-	-	ENSG00000164061	BSN	Primary sclerosing cholangitis	EFO_0004268	Ji S	27992413	2017	0.2593	0.031	1.045e-17	+	14890	2871	12019	3	log OR	Ji-S_PSC_EUR_2017	cholangiocarcinoma
rs11928090	chr3:49604904	chr3:49567471	A	G	0.5946	0.7896	0.9841	0.7674	0.9427	intron	-	-	ENSG00000164061	BSN	Primary sclerosing cholangitis	EFO_0004268	Ji S	27992413	2017	0.179	0.034	6.721e-08	+	14890	2871	12019	3	log OR	Ji-S_PSC_EUR_2017	cholangiocarcinoma
rs56116382	chr3:49606188	chr3:49568755	A	C	0.7935	0.8746	0.9315	0.7972	0.8937	intron	-	-	ENSG00000164061	BSN	Primary sclerosing cholangitis	EFO_0004268	Ji S	27992413	2017	-0.1989	0.036	2.437e-08	-	14890	2871	12019	3	log OR	Ji-S_PSC_EUR_2017	cholangiocarcinoma
rs73074855	chr3:49606385	chr3:49568952	A	G	0.0068	0.0476	0.002	0.1292	0.0971	intron	-	-	ENSG00000164061	BSN	Primary sclerosing cholangitis	EFO_0004268	Ji S	27992413	2017	0.2255	0.042	4.594e-08	+	14890	2871	12019	3	log OR	Ji-S_PSC_EUR_2017	cholangiocarcinoma
rs34427167	chr3:49610223	chr3:49572790	T	C	0.2352	0.1729	0.0714	0.333	0.2004	intron	-	-	ENSG00000164061	BSN	Primary sclerosing cholangitis	EFO_0004268	Ji S	27992413	2017	0.2593	0.031	1.102e-17	+	14890	2871	12019	3	log OR	Ji-S_PSC_EUR_2017	cholangiocarcinoma
rs11720458	chr3:49610957	chr3:49573524	T	C	0.2103	0.6729	0.9127	0.5179	0.7607	intron	-	-	ENSG00000164061	BSN	Primary sclerosing cholangitis	EFO_0004268	Ji S	27992413	2017	-0.1424	0.029	6.719e-07	-	14890	2871	12019	3	log OR	Ji-S_PSC_EUR_2017	cholangiocarcinoma
rs147264431	chr3:49611088	chr3:49573655	T	TG	-	-	-	-	-	-	-	-	-	-	Primary sclerosing cholangitis	EFO_0004268	Ji S	27992413	2017	0.2577	0.031	1.606e-17	+	14890	2871	12019	3	log OR	Ji-S_PSC_EUR_2017	cholangiocarcinoma
rs11713474	chr3:49611457	chr3:49574024	A	G	0.7254	0.8242	0.9286	0.667	0.7996	intron	-	-	ENSG00000164061	BSN	Primary sclerosing cholangitis	EFO_0004268	Ji S	27992413	2017	-0.2593	0.031	1.241e-17	-	14890	2871	12019	3	log OR	Ji-S_PSC_EUR_2017	cholangiocarcinoma
rs33999608	chr3:49611660	chr3:49574227	C	CA	0.2746	0.1758	0.0714	0.333	0.1994	-	-	-	-	-	Primary sclerosing cholangitis	EFO_0004268	Ji S	27992413	2017	0.2593	0.031	1.175e-17	+	14890	2871	12019	3	log OR	Ji-S_PSC_EUR_2017	cholangiocarcinoma
rs35451560	chr3:49617202	chr3:49579769	A	AT	0.3132	0.6816	0.9127	0.5199	0.7648	-	-	-	-	-	Primary sclerosing cholangitis	EFO_0004268	Ji S	27992413	2017	-0.1424	0.029	6.585e-07	-	14890	2871	12019	3	log OR	Ji-S_PSC_EUR_2017	cholangiocarcinoma
rs71324979	chr3:49619651	chr3:49582218	T	C	0.7648	0.8271	0.9286	0.667	0.7996	intron	-	-	ENSG00000164061	BSN	Primary sclerosing cholangitis	EFO_0004268	Ji S	27992413	2017	-0.2593	0.031	1.082e-17	-	14890	2871	12019	3	log OR	Ji-S_PSC_EUR_2017	cholangiocarcinoma
rs6782577	chr3:49620770	chr3:49583337	A	G	0.7307	0.3199	0.0873	0.4821	0.2393	intron	-	-	ENSG00000164061	BSN	Primary sclerosing cholangitis	EFO_0004268	Ji S	27992413	2017	0.1415	0.029	7.55e-07	+	14890	2871	12019	3	log OR	Ji-S_PSC_EUR_2017	cholangiocarcinoma
rs143311886	chr3:49621367	chr3:49583934	T	C	0.0053	0.0519	0.002	0.1392	0.1472	intron	-	-	ENSG00000164061	BSN	Primary sclerosing cholangitis	EFO_0004268	Ji S	27992413	2017	0.2094	0.048	6.539e-06	+	14890	2871	12019	3	log OR	Ji-S_PSC_EUR_2017	cholangiocarcinoma
rs139928512	chr3:49622149	chr3:49584716	A	G	0	0.0086	0	0.0268	0.0102	intron	-	-	ENSG00000164061	BSN	Primary sclerosing cholangitis	EFO_0004268	Ji S	27992413	2017	0.4849	0.108	2.147e-06	+	14890	2871	12019	3	log OR	Ji-S_PSC_EUR_2017	cholangiocarcinoma
rs9811982	chr3:49624377	chr3:49586944	A	C	0.7254	0.8242	0.9286	0.667	0.7996	intron	-	-	ENSG00000164061	BSN	Primary sclerosing cholangitis	EFO_0004268	Ji S	27992413	2017	-0.2593	0.031	1.147e-17	-	14890	2871	12019	3	log OR	Ji-S_PSC_EUR_2017	cholangiocarcinoma
rs6787417	chr3:49626182	chr3:49588749	T	G	0.7716	0.3256	0.0873	0.4821	0.2393	intron	-	-	ENSG00000164061	BSN	Primary sclerosing cholangitis	EFO_0004268	Ji S	27992413	2017	0.1424	0.029	6.342e-07	+	14890	2871	12019	3	log OR	Ji-S_PSC_EUR_2017	cholangiocarcinoma
rs12636099	chr3:49631326	chr3:49593893	T	C	0.211	0.6729	0.9127	0.5179	0.7607	intron	-	-	ENSG00000164061	BSN	Primary sclerosing cholangitis	EFO_0004268	Ji S	27992413	2017	-0.1432	0.029	5.719e-07	-	14890	2871	12019	3	log OR	Ji-S_PSC_EUR_2017	cholangiocarcinoma
rs9875617	chr3:49634696	chr3:49597263	A	G	0.2345	0.1729	0.0714	0.333	0.2004	intron	-	-	ENSG00000164061	BSN	Primary sclerosing cholangitis	EFO_0004268	Ji S	27992413	2017	0.2608	0.031	7.66e-18	+	14890	2871	12019	3	log OR	Ji-S_PSC_EUR_2017	cholangiocarcinoma
rs11720597	chr3:49635354	chr3:49597921	A	G	0.211	0.1729	0.0714	0.333	0.2004	intron	-	-	ENSG00000164061	BSN	Primary sclerosing cholangitis	EFO_0004268	Ji S	27992413	2017	0.2608	0.031	8.132e-18	+	14890	2871	12019	3	log OR	Ji-S_PSC_EUR_2017	cholangiocarcinoma
rs13064576	chr3:49642430	chr3:49604997	T	C	0.2632	0.1744	0.0565	0.331	0.1994	intron	-	-	ENSG00000164061	BSN	Primary sclerosing cholangitis	EFO_0004268	Ji S	27992413	2017	0.2716	0.031	5.939e-19	+	14890	2871	12019	3	log OR	Ji-S_PSC_EUR_2017	cholangiocarcinoma
rs11917431	chr3:49644012	chr3:49606579	T	C	0.2186	0.1715	0.0565	0.331	0.1994	intron	-	-	ENSG00000164061	BSN	Primary sclerosing cholangitis	EFO_0004268	Ji S	27992413	2017	0.2716	0.031	5.107e-19	+	14890	2871	12019	3	log OR	Ji-S_PSC_EUR_2017	cholangiocarcinoma
rs11921590	chr3:49644193	chr3:49606760	T	C	0.736	0.8256	0.9435	0.669	0.8006	intron	-	-	ENSG00000164061	BSN	Primary sclerosing cholangitis	EFO_0004268	Ji S	27992413	2017	-0.2716	0.031	5.945e-19	-	14890	2871	12019	3	log OR	Ji-S_PSC_EUR_2017	cholangiocarcinoma
rs4855835	chr3:49647821	chr3:49610388	T	G	0.3185	0.6844	0.9276	0.5219	0.7618	intron	-	-	ENSG00000164061	BSN	Primary sclerosing cholangitis	EFO_0004268	Ji S	27992413	2017	-0.151	0.029	1.386e-07	-	14890	2871	12019	3	log OR	Ji-S_PSC_EUR_2017	cholangiocarcinoma
rs4855852	chr3:49649071	chr3:49611638	T	C	0.3147	0.6758	0.9276	0.503	0.7587	intron	-	-	ENSG00000164061	BSN	Primary sclerosing cholangitis	EFO_0004268	Ji S	27992413	2017	-0.1345	0.029	2.477e-06	-	14890	2871	12019	3	log OR	Ji-S_PSC_EUR_2017	cholangiocarcinoma
rs9827708	chr3:49649989	chr3:49612556	C	G	0.736	0.8256	0.9435	0.669	0.8006	intron	-	-	ENSG00000164061	BSN	Primary sclerosing cholangitis	EFO_0004268	Ji S	27992413	2017	-0.2731	0.031	3.176e-19	-	14890	2871	12019	3	log OR	Ji-S_PSC_EUR_2017	cholangiocarcinoma
rs7614725	chr3:49650395	chr3:49612962	A	G	0.2648	0.1744	0.0565	0.331	0.1994	intron	-	-	ENSG00000164061	BSN	Primary sclerosing cholangitis	EFO_0004268	Ji S	27992413	2017	0.2731	0.031	3.179e-19	+	14890	2871	12019	3	log OR	Ji-S_PSC_EUR_2017	cholangiocarcinoma
rs9833611	chr3:49651210	chr3:49613777	A	G	0.264	0.1744	0.0565	0.331	0.1994	intron	-	-	ENSG00000164061	BSN	Primary sclerosing cholangitis	EFO_0004268	Ji S	27992413	2017	0.2731	0.031	3.115e-19	+	14890	2871	12019	3	log OR	Ji-S_PSC_EUR_2017	cholangiocarcinoma
rs1352889	chr3:49652148	chr3:49614715	T	C	0.3336	0.1441	0.0159	0.166	0.0358	intron	-	-	ENSG00000164061	BSN	Primary sclerosing cholangitis	EFO_0004268	Ji S	27992413	2017	-0.1848	0.041	3.398e-06	-	14890	2871	12019	3	log OR	Ji-S_PSC_EUR_2017	cholangiocarcinoma
rs1352890	chr3:49652156	chr3:49614723	T	C	0.3563	0.6801	0.9306	0.503	0.7607	intron	-	-	ENSG00000164061	BSN	Primary sclerosing cholangitis	EFO_0004268	Ji S	27992413	2017	-0.1337	0.029	2.808e-06	-	14890	2871	12019	3	log OR	Ji-S_PSC_EUR_2017	cholangiocarcinoma
rs4855849	chr3:49653378	chr3:49615945	A	G	0.2905	0.1398	0.0129	0.166	0.0368	intron	-	-	ENSG00000164061	BSN	Primary sclerosing cholangitis	EFO_0004268	Ji S	27992413	2017	-0.1856	0.041	3.065e-06	-	14890	2871	12019	3	log OR	Ji-S_PSC_EUR_2017	cholangiocarcinoma
rs4855848	chr3:49653457	chr3:49616024	T	C	0.7095	0.8602	0.9871	0.834	0.9632	intron	-	-	ENSG00000164061	BSN	Primary sclerosing cholangitis	EFO_0004268	Ji S	27992413	2017	0.1856	0.041	3.062e-06	+	14890	2871	12019	3	log OR	Ji-S_PSC_EUR_2017	cholangiocarcinoma
rs62262672	chr3:49655927	chr3:49618494	A	T	0.062	0.1124	0.0129	0.166	0.0368	intron	-	-	ENSG00000164061	BSN	Primary sclerosing cholangitis	EFO_0004268	Ji S	27992413	2017	-0.1848	0.041	3.549e-06	-	14890	2871	12019	3	log OR	Ji-S_PSC_EUR_2017	cholangiocarcinoma
rs67035515	chr3:49656530	chr3:49619097	C	CTGAA	0.8888	0.8847	0.9871	0.834	0.9632	-	-	-	-	-	Primary sclerosing cholangitis	EFO_0004268	Ji S	27992413	2017	0.184	0.041	3.728e-06	+	14890	2871	12019	3	log OR	Ji-S_PSC_EUR_2017	cholangiocarcinoma
rs11919311	chr3:49656789	chr3:49619356	T	G	0.3147	0.6744	0.9266	0.503	0.7597	intron	-	-	ENSG00000164061	BSN	Primary sclerosing cholangitis	EFO_0004268	Ji S	27992413	2017	-0.1345	0.029	2.501e-06	-	14890	2871	12019	3	log OR	Ji-S_PSC_EUR_2017	cholangiocarcinoma
rs4855833	chr3:49657441	chr3:49620008	A	G	0.3336	0.1441	0.0159	0.166	0.0368	intron	-	-	ENSG00000164061	BSN	Primary sclerosing cholangitis	EFO_0004268	Ji S	27992413	2017	-0.1848	0.041	3.176e-06	-	14890	2871	12019	3	log OR	Ji-S_PSC_EUR_2017	cholangiocarcinoma
rs12490267	chr3:49657852	chr3:49620419	T	C	0.208	0.6671	0.9276	0.503	0.7597	intron	-	-	ENSG00000164061	BSN	Primary sclerosing cholangitis	EFO_0004268	Ji S	27992413	2017	-0.1345	0.029	2.803e-06	-	14890	2871	12019	3	log OR	Ji-S_PSC_EUR_2017	cholangiocarcinoma
rs13096480	chr3:49658084	chr3:49620651	A	G	0.2905	0.1398	0.0129	0.166	0.0368	intron	-	-	ENSG00000164061	BSN	Primary sclerosing cholangitis	EFO_0004268	Ji S	27992413	2017	-0.1865	0.041	2.86e-06	-	14890	2871	12019	3	log OR	Ji-S_PSC_EUR_2017	cholangiocarcinoma
rs62262673	chr3:49661634	chr3:49624201	T	C	0.0129	0.098	0.0129	0.16	0.0348	intron	-	-	ENSG00000164061	BSN	Primary sclerosing cholangitis	EFO_0004268	Ji S	27992413	2017	-0.1972	0.041	9.181e-07	-	14890	2871	12019	3	log OR	Ji-S_PSC_EUR_2017	cholangiocarcinoma
rs9837341	chr3:49664767	chr3:49627334	A	G	0.7587	0.8285	0.9444	0.669	0.8006	intron	-	-	ENSG00000164061	BSN	Primary sclerosing cholangitis	EFO_0004268	Ji S	27992413	2017	-0.2731	0.031	3.018e-19	-	14890	2871	12019	3	log OR	Ji-S_PSC_EUR_2017	cholangiocarcinoma
rs2131108	chr3:49665390	chr3:49627957	A	G	0.7095	0.8602	0.9871	0.835	0.9632	intron	-	-	ENSG00000164061	BSN	Primary sclerosing cholangitis	EFO_0004268	Ji S	27992413	2017	0.1865	0.041	2.732e-06	+	14890	2871	12019	3	log OR	Ji-S_PSC_EUR_2017	cholangiocarcinoma
rs6803222	chr3:49665976	chr3:49628543	T	G	0.7579	0.8285	0.9435	0.669	0.8006	intron	-	-	ENSG00000164061	BSN	Primary sclerosing cholangitis	EFO_0004268	Ji S	27992413	2017	-0.2731	0.031	3.11e-19	-	14890	2871	12019	3	log OR	Ji-S_PSC_EUR_2017	cholangiocarcinoma
rs1873625	chr3:49666964	chr3:49629531	A	C	0.2179	0.1715	0.0565	0.331	0.1994	intron	-	-	ENSG00000164061	BSN	Primary sclerosing cholangitis	EFO_0004268	Ji S	27992413	2017	0.2738	0.031	2.816e-19	+	14890	2871	12019	3	log OR	Ji-S_PSC_EUR_2017	cholangiocarcinoma
rs9883000	chr3:49667691	chr3:49630258	T	C	0.289	0.1398	0.0129	0.166	0.0368	intron	-	-	ENSG00000164061	BSN	Primary sclerosing cholangitis	EFO_0004268	Ji S	27992413	2017	-0.1865	0.041	2.759e-06	-	14890	2871	12019	3	log OR	Ji-S_PSC_EUR_2017	cholangiocarcinoma
rs12497288	chr3:49670650	chr3:49633217	A	G	0.3147	0.6758	0.9276	0.503	0.7597	intron	-	-	ENSG00000164061	BSN	Primary sclerosing cholangitis	EFO_0004268	Ji S	27992413	2017	-0.1354	0.029	2.406e-06	-	14890	2871	12019	3	log OR	Ji-S_PSC_EUR_2017	cholangiocarcinoma
rs73077107	chr3:49671037	chr3:49633604	A	G	0.0038	0.0476	0.002	0.1282	0.0982	intron	-	-	ENSG00000164061	BSN	Primary sclerosing cholangitis	EFO_0004268	Ji S	27992413	2017	0.2437	0.051	1.003e-06	+	14890	2871	12019	3	log OR	Ji-S_PSC_EUR_2017	cholangiocarcinoma
rs35007338	chr3:49671186	chr3:49633753	T	C	0.4024	0.6816	0.9276	0.503	0.7638	intron	-	-	ENSG00000164061	BSN	Primary sclerosing cholangitis	EFO_0004268	Ji S	27992413	2017	-0.1345	0.029	2.54e-06	-	14890	2871	12019	3	log OR	Ji-S_PSC_EUR_2017	cholangiocarcinoma
rs1586827	chr3:49671224	chr3:49633791	T	C	0.2905	0.1398	0.0129	0.165	0.0368	intron	-	-	ENSG00000164061	BSN	Primary sclerosing cholangitis	EFO_0004268	Ji S	27992413	2017	-0.1848	0.041	3.416e-06	-	14890	2871	12019	3	log OR	Ji-S_PSC_EUR_2017	cholangiocarcinoma
rs62262675	chr3:49673662	chr3:49636229	A	G	0.9871	0.902	0.9871	0.84	0.9652	intron	-	-	ENSG00000164061	BSN	Primary sclerosing cholangitis	EFO_0004268	Ji S	27992413	2017	0.198	0.041	8.353e-07	+	14890	2871	12019	3	log OR	Ji-S_PSC_EUR_2017	cholangiocarcinoma
rs9824092	chr3:49674147	chr3:49636714	C	G	0.736	0.8256	0.9435	0.669	0.8006	intron	-	-	ENSG00000164061	BSN	Primary sclerosing cholangitis	EFO_0004268	Ji S	27992413	2017	-0.2731	0.031	3.393e-19	-	14890	2871	12019	3	log OR	Ji-S_PSC_EUR_2017	cholangiocarcinoma
rs9824435	chr3:49674343	chr3:49636910	T	C	0.8971	0.8847	0.9871	0.834	0.9632	intron	-	-	ENSG00000164061	BSN	Primary sclerosing cholangitis	EFO_0004268	Ji S	27992413	2017	0.1832	0.041	3.926e-06	+	14890	2871	12019	3	log OR	Ji-S_PSC_EUR_2017	cholangiocarcinoma
rs9862080	chr3:49674458	chr3:49637025	A	G	0.736	0.8256	0.9435	0.669	0.8006	intron	-	-	ENSG00000164061	BSN	Primary sclerosing cholangitis	EFO_0004268	Ji S	27992413	2017	-0.2723	0.031	4.029e-19	-	14890	2871	12019	3	log OR	Ji-S_PSC_EUR_2017	cholangiocarcinoma
rs1873626	chr3:49675142	chr3:49637709	A	T	0.3563	0.6801	0.9276	0.503	0.7597	intron	-	-	ENSG00000164061	BSN	Primary sclerosing cholangitis	EFO_0004268	Ji S	27992413	2017	-0.1337	0.029	2.934e-06	-	14890	2871	12019	3	log OR	Ji-S_PSC_EUR_2017	cholangiocarcinoma
rs11710037	chr3:49675334	chr3:49637901	C	G	0.7572	0.8285	0.9435	0.669	0.8006	intron	-	-	ENSG00000164061	BSN	Primary sclerosing cholangitis	EFO_0004268	Ji S	27992413	2017	-0.2731	0.031	3.299e-19	-	14890	2871	12019	3	log OR	Ji-S_PSC_EUR_2017	cholangiocarcinoma
rs9830730	chr3:49675875	chr3:49638442	C	G	0.7095	0.8602	0.9871	0.834	0.9632	intron	-	-	ENSG00000164061	BSN	Primary sclerosing cholangitis	EFO_0004268	Ji S	27992413	2017	0.1856	0.041	2.9e-06	+	14890	2871	12019	3	log OR	Ji-S_PSC_EUR_2017	cholangiocarcinoma
rs4855847	chr3:49677292	chr3:49639859	C	G	0.5968	0.317	0.0724	0.4901	0.2342	intron	-	-	ENSG00000164061	BSN	Primary sclerosing cholangitis	EFO_0004268	Ji S	27992413	2017	0.1398	0.029	1.12e-06	+	14890	2871	12019	3	log OR	Ji-S_PSC_EUR_2017	cholangiocarcinoma
rs199664108	chr3:49677474	chr3:49640041	C	CCA	0.9977	1	0.998	0.999	0.999	-	-	-	-	-	Primary sclerosing cholangitis	EFO_0004268	Ji S	27992413	2017	-0.1865	0.041	2.782e-06	-	14890	2871	12019	3	log OR	Ji-S_PSC_EUR_2017	cholangiocarcinoma
rs11130212	chr3:49678077	chr3:49640644	A	G	0.3162	0.6772	0.9276	0.5099	0.7597	intron	-	-	ENSG00000164061	BSN	Primary sclerosing cholangitis	EFO_0004268	Ji S	27992413	2017	-0.1398	0.029	9.976e-07	-	14890	2871	12019	3	log OR	Ji-S_PSC_EUR_2017	cholangiocarcinoma
rs2172252	chr3:49678307	chr3:49640874	A	T	0.7829	0.83	0.9435	0.6759	0.8006	intron	-	-	ENSG00000164061	BSN	Primary sclerosing cholangitis	EFO_0004268	Ji S	27992413	2017	-0.2822	0.031	3.218e-20	-	14890	2871	12019	3	log OR	Ji-S_PSC_EUR_2017	cholangiocarcinoma
rs4283605	chr3:49678651	chr3:49641218	A	G	0.7368	0.8271	0.9435	0.6759	0.8006	intron	-	-	ENSG00000164061	BSN	Primary sclerosing cholangitis	EFO_0004268	Ji S	27992413	2017	-0.2822	0.031	3.538e-20	-	14890	2871	12019	3	log OR	Ji-S_PSC_EUR_2017	cholangiocarcinoma
rs2329021	chr3:49679072	chr3:49641639	A	G	0.7095	0.8602	0.9871	0.834	0.9632	intron	-	-	ENSG00000164061	BSN	Primary sclerosing cholangitis	EFO_0004268	Ji S	27992413	2017	0.1856	0.041	2.9e-06	+	14890	2871	12019	3	log OR	Ji-S_PSC_EUR_2017	cholangiocarcinoma
rs10452032	chr3:49680973	chr3:49643540	A	G	0.7095	0.8602	0.9871	0.834	0.9632	intron	-	-	ENSG00000164061	BSN	Primary sclerosing cholangitis	EFO_0004268	Ji S	27992413	2017	0.1865	0.041	2.717e-06	+	14890	2871	12019	3	log OR	Ji-S_PSC_EUR_2017	cholangiocarcinoma
rs6446286	chr3:49681704	chr3:49644271	A	G	0.2905	0.1398	0.0139	0.166	0.0368	intron	-	-	ENSG00000164061	BSN	Primary sclerosing cholangitis	EFO_0004268	Ji S	27992413	2017	-0.1848	0.041	3.156e-06	-	14890	2871	12019	3	log OR	Ji-S_PSC_EUR_2017	cholangiocarcinoma
rs9812791	chr3:49682311	chr3:49644878	A	G	0.2625	0.1729	0.0565	0.3241	0.1994	intron	-	-	ENSG00000164061	BSN	Primary sclerosing cholangitis	EFO_0004268	Ji S	27992413	2017	0.2822	0.031	3.516e-20	+	14890	2871	12019	3	log OR	Ji-S_PSC_EUR_2017	cholangiocarcinoma
rs4855846	chr3:49683526	chr3:49646093	A	G	0.7095	0.8602	0.9871	0.834	0.9632	intron	-	-	ENSG00000164061	BSN	Primary sclerosing cholangitis	EFO_0004268	Ji S	27992413	2017	0.1865	0.041	2.878e-06	+	14890	2871	12019	3	log OR	Ji-S_PSC_EUR_2017	cholangiocarcinoma
rs13316695	chr3:49684917	chr3:49647484	C	G	0.7368	0.8271	0.9435	0.6759	0.8006	intron	-	-	ENSG00000164061	BSN	Primary sclerosing cholangitis	EFO_0004268	Ji S	27992413	2017	-0.2822	0.031	3.473e-20	-	14890	2871	12019	3	log OR	Ji-S_PSC_EUR_2017	cholangiocarcinoma
rs2329020	chr3:49685073	chr3:49647640	A	G	0.2103	0.6686	0.9276	0.5099	0.7597	intron	-	-	ENSG00000164061	BSN	Primary sclerosing cholangitis	EFO_0004268	Ji S	27992413	2017	-0.1389	0.029	1.142e-06	-	14890	2871	12019	3	log OR	Ji-S_PSC_EUR_2017	cholangiocarcinoma
rs1078341	chr3:49685592	chr3:49648159	A	G	0.2905	0.1398	0.0129	0.166	0.0358	intron	-	-	ENSG00000164061	BSN	Primary sclerosing cholangitis	EFO_0004268	Ji S	27992413	2017	-0.1856	0.041	2.968e-06	-	14890	2871	12019	3	log OR	Ji-S_PSC_EUR_2017	cholangiocarcinoma
rs6770670	chr3:49686682	chr3:49649249	T	C	0.7368	0.8271	0.9435	0.6759	0.8006	intron	-	-	ENSG00000164061	BSN	Primary sclerosing cholangitis	EFO_0004268	Ji S	27992413	2017	-0.2837	0.031	2.632e-20	-	14890	2871	12019	3	log OR	Ji-S_PSC_EUR_2017	cholangiocarcinoma
rs4855845	chr3:49687043	chr3:49649610	T	C	0.2874	0.1398	0.0139	0.166	0.0368	intron	-	-	ENSG00000164061	BSN	Primary sclerosing cholangitis	EFO_0004268	Ji S	27992413	2017	-0.1856	0.041	3.006e-06	-	14890	2871	12019	3	log OR	Ji-S_PSC_EUR_2017	cholangiocarcinoma
rs6774202	chr3:49687779	chr3:49650346	T	G	0.3336	0.1441	0.0159	0.166	0.0358	intron	-	-	ENSG00000164061	BSN	Primary sclerosing cholangitis	EFO_0004268	Ji S	27992413	2017	-0.1856	0.041	3.043e-06	-	14890	2871	12019	3	log OR	Ji-S_PSC_EUR_2017	cholangiocarcinoma
rs34762726	chr3:49689210	chr3:49651777	A	G	0.2632	0.1729	0.0565	0.3241	0.1994	missense	741	T/A	ENSG00000164061	BSN	Primary sclerosing cholangitis	EFO_0004268	Ji S	27992413	2017	0.2837	0.031	2.594e-20	+	14890	2871	12019	3	log OR	Ji-S_PSC_EUR_2017	cholangiocarcinoma
rs4855885	chr3:49690199	chr3:49652766	A	G	0.8964	0.8847	0.9871	0.834	0.9632	synonymous	1070	T	ENSG00000164061	BSN	Primary sclerosing cholangitis	EFO_0004268	Ji S	27992413	2017	0.1832	0.041	4.235e-06	+	14890	2871	12019	3	log OR	Ji-S_PSC_EUR_2017	cholangiocarcinoma
rs11709525	chr3:49690496	chr3:49653063	T	C	0.2632	0.1657	0.0565	0.3241	0.1973	synonymous	1169	S	ENSG00000164061	BSN	Primary sclerosing cholangitis	EFO_0004268	Ji S	27992413	2017	0.2837	0.031	2.923e-20	+	14890	2871	12019	3	log OR	Ji-S_PSC_EUR_2017	cholangiocarcinoma
rs2131104	chr3:49696633	chr3:49659200	C	G	0.5968	0.317	0.0675	0.4901	0.2362	intron	-	-	ENSG00000164061	BSN	Primary sclerosing cholangitis	EFO_0004268	Ji S	27992413	2017	0.1398	0.029	1.122e-06	+	14890	2871	12019	3	log OR	Ji-S_PSC_EUR_2017	cholangiocarcinoma
rs11718165	chr3:49696797	chr3:49659364	A	G	0.7821	0.83	0.9484	0.6759	0.8006	intron	-	-	ENSG00000164061	BSN	Primary sclerosing cholangitis	EFO_0004268	Ji S	27992413	2017	-0.2814	0.031	4.753e-20	-	14890	2871	12019	3	log OR	Ji-S_PSC_EUR_2017	cholangiocarcinoma
rs9836291	chr3:49697459	chr3:49660026	A	G	0.3094	0.1744	0.0516	0.3241	0.2035	intron	-	-	ENSG00000164061	BSN	Primary sclerosing cholangitis	EFO_0004268	Ji S	27992413	2017	0.2814	0.031	4.505e-20	+	14890	2871	12019	3	log OR	Ji-S_PSC_EUR_2017	cholangiocarcinoma
rs2005557	chr3:49701298	chr3:49663865	A	G	0.4032	0.683	0.9325	0.5099	0.7638	missense	3863	T/A	ENSG00000164061	BSN	Primary sclerosing cholangitis	EFO_0004268	Ji S	27992413	2017	-0.1398	0.029	1.084e-06	-	14890	2871	12019	3	log OR	Ji-S_PSC_EUR_2017	cholangiocarcinoma
rs9858542	chr3:49701983	chr3:49664550	A	G	0.2171	0.17	0.0516	0.3241	0.1994	synonymous	3912	T	ENSG00000164061	BSN	Primary sclerosing cholangitis	EFO_0004268	Ji S	27992413	2017	0.2822	0.031	3.215e-20	+	14890	2871	12019	3	log OR	Ji-S_PSC_EUR_2017	cholangiocarcinoma
rs9882740	chr3:49702484	chr3:49665051	T	C	0.7829	0.8285	0.9435	0.674	0.8006	intron	-	-	ENSG00000164061	BSN	Primary sclerosing cholangitis	EFO_0004268	Ji S	27992413	2017	-0.2829	0.031	3.361e-20	-	14890	2871	12019	3	log OR	Ji-S_PSC_EUR_2017	cholangiocarcinoma
rs4855884	chr3:49704077	chr3:49666644	A	G	0.5514	0.3127	0.0645	0.4901	0.2362	intron	-	-	ENSG00000164061	BSN	Primary sclerosing cholangitis	EFO_0004268	Ji S	27992413	2017	0.1398	0.029	1.078e-06	+	14890	2871	12019	3	log OR	Ji-S_PSC_EUR_2017	cholangiocarcinoma
rs6765869	chr3:49704729	chr3:49667296	A	T	0.4032	0.683	0.9325	0.5099	0.7638	intron	-	-	ENSG00000164061	BSN	Primary sclerosing cholangitis	EFO_0004268	Ji S	27992413	2017	-0.1389	0.029	1.128e-06	-	14890	2871	12019	3	log OR	Ji-S_PSC_EUR_2017	cholangiocarcinoma
rs2131109	chr3:49704987	chr3:49667554	T	C	0.6846	0.3228	0.0675	0.4901	0.2403	intron	-	-	ENSG00000164061	BSN	Primary sclerosing cholangitis	EFO_0004268	Ji S	27992413	2017	0.1398	0.029	1.084e-06	+	14890	2871	12019	3	log OR	Ji-S_PSC_EUR_2017	cholangiocarcinoma
rs9823546	chr3:49705512	chr3:49668079	A	T	0.2171	0.17	0.0516	0.3241	0.1994	3_prime_UTR	-	-	ENSG00000164061	BSN	Primary sclerosing cholangitis	EFO_0004268	Ji S	27992413	2017	0.2822	0.031	3.211e-20	+	14890	2871	12019	3	log OR	Ji-S_PSC_EUR_2017	cholangiocarcinoma
rs35404120	chr3:49706738	chr3:49669305	T	C	0.4032	0.683	0.9276	0.5099	0.7628	3_prime_UTR	-	-	ENSG00000164061	BSN	Primary sclerosing cholangitis	EFO_0004268	Ji S	27992413	2017	-0.1398	0.029	1.105e-06	-	14890	2871	12019	3	log OR	Ji-S_PSC_EUR_2017	cholangiocarcinoma
rs1060962	chr3:49708502	chr3:49671069	T	G	0.3154	0.6758	0.9325	0.5099	0.7597	3_prime_UTR	-	-	ENSG00000164061	BSN	Primary sclerosing cholangitis	EFO_0004268	Ji S	27992413	2017	-0.1398	0.029	9.906e-07	-	14890	2871	12019	3	log OR	Ji-S_PSC_EUR_2017	cholangiocarcinoma
rs1060970	chr3:49708769	chr3:49671336	T	C	0.8918	0.5259	0.2192	0.7992	0.5634	3_prime_UTR	-	-	ENSG00000164061	BSN	Primary sclerosing cholangitis	EFO_0004268	Ji S	27992413	2017	0.2191	0.037	1.589e-09	+	14890	2871	12019	3	log OR	Ji-S_PSC_EUR_2017	cholangiocarcinoma
rs6767878	chr3:49710345	chr3:49672912	A	T	0.4032	0.6816	0.9325	0.5099	0.7638	upstream	-	-	ENSG00000164062	APEH	Primary sclerosing cholangitis	EFO_0004268	Ji S	27992413	2017	-0.1398	0.029	1.022e-06	-	14890	2871	12019	3	log OR	Ji-S_PSC_EUR_2017	cholangiocarcinoma
rs13093525	chr3:49710444	chr3:49673011	C	G	0.2905	0.1412	0.0129	0.166	0.0368	upstream	-	-	ENSG00000164062	APEH	Primary sclerosing cholangitis	EFO_0004268	Ji S	27992413	2017	-0.1848	0.041	3.18e-06	-	14890	2871	12019	3	log OR	Ji-S_PSC_EUR_2017	cholangiocarcinoma
rs4855883	chr3:49711314	chr3:49673881	C	G	0.2103	0.6671	0.9325	0.5109	0.7587	upstream	-	-	ENSG00000164062	APEH	Primary sclerosing cholangitis	EFO_0004268	Ji S	27992413	2017	-0.1398	0.029	1.111e-06	-	14890	2871	12019	3	log OR	Ji-S_PSC_EUR_2017	cholangiocarcinoma
rs11130213	chr3:49712297	chr3:49674864	T	C	0.2413	0.17	0.0516	0.3241	0.1994	intron	-	-	ENSG00000164062	APEH	Primary sclerosing cholangitis	EFO_0004268	Ji S	27992413	2017	0.2822	0.031	3.691e-20	+	14890	2871	12019	3	log OR	Ji-S_PSC_EUR_2017	cholangiocarcinoma
rs1131095	chr3:49714225	chr3:49676792	T	C	0.7587	0.83	0.9435	0.6759	0.8006	synonymous	284	Y	ENSG00000164062	APEH	Primary sclerosing cholangitis	EFO_0004268	Ji S	27992413	2017	-0.2822	0.031	3.192e-20	-	14890	2871	12019	3	log OR	Ji-S_PSC_EUR_2017	cholangiocarcinoma
rs4855882	chr3:49715354	chr3:49677921	T	G	0.8843	0.8804	0.9871	0.834	0.9622	intron	-	-	ENSG00000164062	APEH	Primary sclerosing cholangitis	EFO_0004268	Ji S	27992413	2017	0.184	0.041	3.806e-06	+	14890	2871	12019	3	log OR	Ji-S_PSC_EUR_2017	cholangiocarcinoma
rs4855881	chr3:49715446	chr3:49678013	A	G	0.3578	0.6816	0.9276	0.5099	0.7587	intron	-	-	ENSG00000164062	APEH	Primary sclerosing cholangitis	EFO_0004268	Ji S	27992413	2017	-0.1406	0.029	9.386e-07	-	14890	2871	12019	3	log OR	Ji-S_PSC_EUR_2017	cholangiocarcinoma
rs9822268	chr3:49719729	chr3:49682296	A	G	0.2632	0.1729	0.0565	0.3241	0.1994	intron	-	-	ENSG00000164062	APEH	Primary sclerosing cholangitis	EFO_0004268	Ji S	27992413	2017	0.2829	0.031	2.841e-20	+	14890	2871	12019	3	log OR	Ji-S_PSC_EUR_2017	cholangiocarcinoma
rs2960548	chr3:49720393	chr3:49682960	C	G	0.5968	0.3184	0.0724	0.4901	0.2372	intron	-	-	ENSG00000164062	APEH	Primary sclerosing cholangitis	EFO_0004268	Ji S	27992413	2017	0.1406	0.029	9.194e-07	+	14890	2871	12019	3	log OR	Ji-S_PSC_EUR_2017	cholangiocarcinoma
rs3197999	chr3:49721532	chr3:49684099	A	G	0.2179	0.1686	0.0565	0.3131	0.1881	missense	703	C/R	ENSG00000173531	MST1	Primary sclerosing cholangitis	EFO_0004268	Ji S	27992413	2017	0.2608	0.036	2.597e-13	+	14890	2871	12019	3	log OR	Ji-S_PSC_EUR_2017	cholangiocarcinoma
rs13085791	chr3:49721798	chr3:49684365	A	C	0.2632	0.1729	0.0565	0.3241	0.1994	synonymous	655	R	ENSG00000173531	MST1	Primary sclerosing cholangitis	EFO_0004268	Ji S	27992413	2017	0.2829	0.031	2.437e-20	+	14890	2871	12019	3	log OR	Ji-S_PSC_EUR_2017	cholangiocarcinoma
rs3020779	chr3:49724808	chr3:49687375	T	C	0.2905	0.1427	0.0129	0.166	0.0378	synonymous	153	P	ENSG00000173531	MST1	Primary sclerosing cholangitis	EFO_0004268	Ji S	27992413	2017	-0.1873	0.041	2.861e-06	-	14890	2871	12019	3	log OR	Ji-S_PSC_EUR_2017	cholangiocarcinoma
rs2960545	chr3:49730058	chr3:49692625	A	G	0.643	0.3199	0.0675	0.4901	0.2403	intron	-	-	ENSG00000164068	RNF123	Primary sclerosing cholangitis	EFO_0004268	Ji S	27992413	2017	0.138	0.029	1.395e-06	+	14890	2871	12019	3	log OR	Ji-S_PSC_EUR_2017	cholangiocarcinoma
rs9852529	chr3:49730625	chr3:49693192	A	G	0.2171	0.17	0.0516	0.3241	0.1994	intron	-	-	ENSG00000164068	RNF123	Primary sclerosing cholangitis	EFO_0004268	Ji S	27992413	2017	0.2837	0.031	2.47e-20	+	14890	2871	12019	3	log OR	Ji-S_PSC_EUR_2017	cholangiocarcinoma
rs9858213	chr3:49731861	chr3:49694428	T	G	0.2171	0.17	0.0516	0.3241	0.1994	intron	-	-	ENSG00000164068	RNF123	Primary sclerosing cholangitis	EFO_0004268	Ji S	27992413	2017	0.2837	0.031	2.426e-20	+	14890	2871	12019	3	log OR	Ji-S_PSC_EUR_2017	cholangiocarcinoma
rs11130217	chr3:49737323	chr3:49699890	A	G	0.2859	0.1412	0.0129	0.166	0.0358	intron	-	-	ENSG00000164068	RNF123	Primary sclerosing cholangitis	EFO_0004268	Ji S	27992413	2017	-0.1848	0.041	3.494e-06	-	14890	2871	12019	3	log OR	Ji-S_PSC_EUR_2017	cholangiocarcinoma
rs1491985	chr3:49739507	chr3:49702074	C	G	0.6664	0.8573	0.9871	0.834	0.9601	intron	-	-	ENSG00000164068	RNF123	Primary sclerosing cholangitis	EFO_0004268	Ji S	27992413	2017	0.1865	0.041	2.734e-06	+	14890	2871	12019	3	log OR	Ji-S_PSC_EUR_2017	cholangiocarcinoma
rs116643069	chr3:49743712	chr3:49706279	T	C	1	0.9914	1	0.9732	0.9898	intron	-	-	ENSG00000164068	RNF123	Primary sclerosing cholangitis	EFO_0004268	Ji S	27992413	2017	-0.4867	0.107	1.774e-06	-	14890	2871	12019	3	log OR	Ji-S_PSC_EUR_2017	cholangiocarcinoma
rs11709734	chr3:49745235	chr3:49707802	A	G	0.6679	0.8573	0.9871	0.834	0.9581	intron	-	-	ENSG00000164068	RNF123	Primary sclerosing cholangitis	EFO_0004268	Ji S	27992413	2017	0.1865	0.041	2.777e-06	+	14890	2871	12019	3	log OR	Ji-S_PSC_EUR_2017	cholangiocarcinoma
rs73077157	chr3:49749705	chr3:49712272	A	C	0.9924	0.9496	0.998	0.8698	0.8507	intron	-	-	ENSG00000164068	RNF123	Primary sclerosing cholangitis	EFO_0004268	Ji S	27992413	2017	-0.2406	0.042	5.612e-09	-	14890	2871	12019	3	log OR	Ji-S_PSC_EUR_2017	cholangiocarcinoma
rs12715437	chr3:49751856	chr3:49714423	T	C	0.2859	0.1412	0.0129	0.166	0.0378	intron	-	-	ENSG00000164068	RNF123	Primary sclerosing cholangitis	EFO_0004268	Ji S	27992413	2017	-0.184	0.041	3.682e-06	-	14890	2871	12019	3	log OR	Ji-S_PSC_EUR_2017	cholangiocarcinoma
rs11720705	chr3:49753788	chr3:49716355	A	G	0.3245	0.1427	0.0129	0.166	0.0399	intron	-	-	ENSG00000164068	RNF123	Primary sclerosing cholangitis	EFO_0004268	Ji S	27992413	2017	-0.1856	0.041	2.944e-06	-	14890	2871	12019	3	log OR	Ji-S_PSC_EUR_2017	cholangiocarcinoma
rs7628207	chr3:49754970	chr3:49717537	T	C	0.3313	0.1427	0.0129	0.166	0.0399	3_prime_UTR	-	-	ENSG00000176020	AMIGO3	Primary sclerosing cholangitis	EFO_0004268	Ji S	27992413	2017	-0.1865	0.041	2.812e-06	-	14890	2871	12019	3	log OR	Ji-S_PSC_EUR_2017	cholangiocarcinoma
rs200287431	chr3:49761567	chr3:49724134	T	TGGCGGATCCAAA	0.9864	0.902	0.9871	0.84	0.9652	-	-	-	-	-	Primary sclerosing cholangitis	EFO_0004268	Ji S	27992413	2017	0.1832	0.041	4.016e-06	+	14890	2871	12019	3	log OR	Ji-S_PSC_EUR_2017	cholangiocarcinoma
rs9870858	chr3:49769071	chr3:49731638	T	C	0.6679	0.8573	0.9871	0.834	0.9581	intron	-	-	ENSG00000176095	IP6K1	Primary sclerosing cholangitis	EFO_0004268	Ji S	27992413	2017	0.1865	0.041	2.731e-06	+	14890	2871	12019	3	log OR	Ji-S_PSC_EUR_2017	cholangiocarcinoma
rs62262722	chr3:49769419	chr3:49731986	C	G	0.0136	0.0994	0.0129	0.16	0.0358	intron	-	-	ENSG00000176095	IP6K1	Primary sclerosing cholangitis	EFO_0004268	Ji S	27992413	2017	-0.1848	0.041	3.589e-06	-	14890	2871	12019	3	log OR	Ji-S_PSC_EUR_2017	cholangiocarcinoma
rs115549790	chr3:49775567	chr3:49738134	T	C	0	0.0086	0	0.0268	0.0102	intron	-	-	ENSG00000176095	IP6K1	Primary sclerosing cholangitis	EFO_0004268	Ji S	27992413	2017	0.4947	0.107	1.022e-06	+	14890	2871	12019	3	log OR	Ji-S_PSC_EUR_2017	cholangiocarcinoma
rs77473999	chr3:49777660	chr3:49740227	T	C	0.938	0.8862	0.9871	0.834	0.9622	intron	-	-	ENSG00000176095	IP6K1	Primary sclerosing cholangitis	EFO_0004268	Ji S	27992413	2017	0.1848	0.041	3.541e-06	+	14890	2871	12019	3	log OR	Ji-S_PSC_EUR_2017	cholangiocarcinoma
rs7429338	chr3:49789615	chr3:49752182	A	T	-	-	-	-	-	intron	-	-	ENSG00000176095	IP6K1	Primary sclerosing cholangitis	EFO_0004268	Ji S	27992413	2017	0.179	0.041	8.837e-06	+	14890	2871	12019	3	log OR	Ji-S_PSC_EUR_2017	cholangiocarcinoma
rs9835157	chr3:49797769	chr3:49760336	A	G	0.2852	0.1412	0.0129	0.166	0.0368	intron	-	-	ENSG00000176095	IP6K1	Primary sclerosing cholangitis	EFO_0004268	Ji S	27992413	2017	-0.1848	0.041	3.218e-06	-	14890	2871	12019	3	log OR	Ji-S_PSC_EUR_2017	cholangiocarcinoma
rs7621797	chr3:49798864	chr3:49761431	A	G	0.2852	0.1412	0.0129	0.166	0.0368	intron	-	-	ENSG00000176095	IP6K1	Primary sclerosing cholangitis	EFO_0004268	Ji S	27992413	2017	-0.1856	0.041	3.032e-06	-	14890	2871	12019	3	log OR	Ji-S_PSC_EUR_2017	cholangiocarcinoma
rs6804970	chr3:49804290	chr3:49766857	T	C	0.2852	0.1398	0.0139	0.163	0.0378	intron	-	-	ENSG00000176095	IP6K1	Primary sclerosing cholangitis	EFO_0004268	Ji S	27992413	2017	-0.184	0.041	3.802e-06	-	14890	2871	12019	3	log OR	Ji-S_PSC_EUR_2017	cholangiocarcinoma
rs62262730	chr3:49808274	chr3:49770841	T	G	0.8858	0.8818	0.9871	0.837	0.9632	intron	-	-	ENSG00000176095	IP6K1	Primary sclerosing cholangitis	EFO_0004268	Ji S	27992413	2017	0.1832	0.041	4.236e-06	+	14890	2871	12019	3	log OR	Ji-S_PSC_EUR_2017	cholangiocarcinoma
rs9870755	chr3:49809841	chr3:49772408	T	C	0.2852	0.1398	0.0129	0.163	0.0368	intron	-	-	ENSG00000176095	IP6K1	Primary sclerosing cholangitis	EFO_0004268	Ji S	27992413	2017	-0.1848	0.041	3.471e-06	-	14890	2871	12019	3	log OR	Ji-S_PSC_EUR_2017	cholangiocarcinoma
rs148383796	chr3:49811047	chr3:49773614	A	G	0.0628	0.1138	0.0139	0.164	0.0368	intron	-	-	ENSG00000176095	IP6K1	Primary sclerosing cholangitis	EFO_0004268	Ji S	27992413	2017	-0.1865	0.041	2.907e-06	-	14890	2871	12019	3	log OR	Ji-S_PSC_EUR_2017	cholangiocarcinoma
rs7613603	chr3:49812866	chr3:49775433	T	C	0.2852	0.1398	0.0129	0.163	0.0368	intron	-	-	ENSG00000176095	IP6K1	Primary sclerosing cholangitis	EFO_0004268	Ji S	27992413	2017	-0.184	0.041	3.841e-06	-	14890	2871	12019	3	log OR	Ji-S_PSC_EUR_2017	cholangiocarcinoma
rs201202687	chr3:49813935	chr3:49776502	G	GC	-	-	-	-	-	-	-	-	-	-	Primary sclerosing cholangitis	EFO_0004268	Ji S	27992413	2017	-0.184	0.041	3.841e-06	-	14890	2871	12019	3	log OR	Ji-S_PSC_EUR_2017	cholangiocarcinoma
rs62260663	chr3:49814949	chr3:49777516	T	C	0.7141	0.8573	0.9871	0.834	0.9632	intron	-	-	ENSG00000176095	IP6K1	Primary sclerosing cholangitis	EFO_0004268	Ji S	27992413	2017	0.1856	0.041	2.912e-06	+	14890	2871	12019	3	log OR	Ji-S_PSC_EUR_2017	cholangiocarcinoma
rs9829155	chr3:49817450	chr3:49780017	T	C	0.7141	0.8588	0.9871	0.834	0.9632	intron	-	-	ENSG00000176095	IP6K1	Primary sclerosing cholangitis	EFO_0004268	Ji S	27992413	2017	0.1856	0.041	3.064e-06	+	14890	2871	12019	3	log OR	Ji-S_PSC_EUR_2017	cholangiocarcinoma
rs9836756	chr3:49822909	chr3:49785476	A	G	0.2844	0.1412	0.0129	0.166	0.0368	intron	-	-	ENSG00000176095	IP6K1	Primary sclerosing cholangitis	EFO_0004268	Ji S	27992413	2017	-0.1856	0.041	3.063e-06	-	14890	2871	12019	3	log OR	Ji-S_PSC_EUR_2017	cholangiocarcinoma
rs9851651	chr3:49825326	chr3:49787893	A	C	0.2844	0.1412	0.0129	0.166	0.0368	upstream	-	-	ENSG00000176095	IP6K1	Primary sclerosing cholangitis	EFO_0004268	Ji S	27992413	2017	-0.1856	0.041	3.059e-06	-	14890	2871	12019	3	log OR	Ji-S_PSC_EUR_2017	cholangiocarcinoma
rs9851930	chr3:49825369	chr3:49787936	A	G	0.2844	0.1412	0.0129	0.166	0.0368	upstream	-	-	ENSG00000176095	IP6K1	Primary sclerosing cholangitis	EFO_0004268	Ji S	27992413	2017	-0.189	0.041	2.57e-06	-	14890	2871	12019	3	log OR	Ji-S_PSC_EUR_2017	cholangiocarcinoma
rs7620848	chr3:49828021	chr3:49790588	C	G	0.2844	0.1398	0.0129	0.163	0.0368	upstream	-	-	ENSG00000176095	IP6K1	Primary sclerosing cholangitis	EFO_0004268	Ji S	27992413	2017	-0.1832	0.041	4.491e-06	-	14890	2871	12019	3	log OR	Ji-S_PSC_EUR_2017	cholangiocarcinoma
rs7637711	chr3:49829653	chr3:49792220	A	G	0.7163	0.8588	0.9871	0.834	0.9611	intron	-	-	ENSG00000187492	CDHR4	Primary sclerosing cholangitis	EFO_0004268	Ji S	27992413	2017	0.1815	0.041	4.766e-06	+	14890	2871	12019	3	log OR	Ji-S_PSC_EUR_2017	cholangiocarcinoma
rs73079003	chr3:49832788	chr3:49795355	A	G	0.0038	0.0476	0.002	0.1272	0.1452	missense	291	M/T	ENSG00000187492	CDHR4	Primary sclerosing cholangitis	EFO_0004268	Ji S	27992413	2017	0.2461	0.042	2.518e-09	+	14890	2871	12019	3	log OR	Ji-S_PSC_EUR_2017	cholangiocarcinoma
rs6809879	chr3:49834571	chr3:49797138	A	G	0.7292	0.8689	0.9841	0.84	0.9652	intron	-	-	ENSG00000187492	CDHR4	Primary sclerosing cholangitis	EFO_0004268	Ji S	27992413	2017	0.1964	0.041	1.005e-06	+	14890	2871	12019	3	log OR	Ji-S_PSC_EUR_2017	cholangiocarcinoma
rs6790568	chr3:49835450	chr3:49798017	T	C	0.2708	0.1311	0.0159	0.16	0.0348	intron	-	-	ENSG00000187492	CDHR4	Primary sclerosing cholangitis	EFO_0004268	Ji S	27992413	2017	-0.1873	0.041	3.009e-06	-	14890	2871	12019	3	log OR	Ji-S_PSC_EUR_2017	cholangiocarcinoma
rs6446296	chr3:49838052	chr3:49800619	A	G	0.9561	0.5259	0.2192	0.7972	0.5767	upstream	-	-	ENSG00000187492	CDHR4	Primary sclerosing cholangitis	EFO_0004268	Ji S	27992413	2017	0.2119	0.036	2.145e-09	+	14890	2871	12019	3	log OR	Ji-S_PSC_EUR_2017	cholangiocarcinoma
rs58339610	chr3:49845006	chr3:49807573	A	T	0.2731	0.1398	0.0139	0.163	0.0368	intron	-	-	ENSG00000182179	UBA7	Primary sclerosing cholangitis	EFO_0004268	Ji S	27992413	2017	-0.1798	0.041	6.628e-06	-	14890	2871	12019	3	log OR	Ji-S_PSC_EUR_2017	cholangiocarcinoma
rs1799844	chr3:49847642	chr3:49810209	A	G	0.0908	0.1182	0.0129	0.163	0.0368	intron	-	-	ENSG00000182179	UBA7	Primary sclerosing cholangitis	EFO_0004268	Ji S	27992413	2017	-0.1798	0.041	6.516e-06	-	14890	2871	12019	3	log OR	Ji-S_PSC_EUR_2017	cholangiocarcinoma
rs28535523	chr3:49848414	chr3:49810981	T	C	0.2572	0.1398	0.0089	0.163	0.0358	splice_region	-	-	ENSG00000182179	UBA7	Primary sclerosing cholangitis	EFO_0004268	Ji S	27992413	2017	-0.1807	0.041	5.807e-06	-	14890	2871	12019	3	log OR	Ji-S_PSC_EUR_2017	cholangiocarcinoma
rs62260720	chr3:49853796	chr3:49816363	A	T	0.2572	0.1412	0.006	0.166	0.0358	upstream	-	-	ENSG00000182179	UBA7	Primary sclerosing cholangitis	EFO_0004268	Ji S	27992413	2017	-0.1815	0.041	4.762e-06	-	14890	2871	12019	3	log OR	Ji-S_PSC_EUR_2017	cholangiocarcinoma
rs6446297	chr3:49854358	chr3:49816925	A	G	0.1097	0.4741	0.7778	0.2028	0.3947	upstream	-	-	ENSG00000182179	UBA7	Primary sclerosing cholangitis	EFO_0004268	Ji S	27992413	2017	-0.2231	0.037	9.069e-10	-	14890	2871	12019	3	log OR	Ji-S_PSC_EUR_2017	cholangiocarcinoma
rs55997059	chr3:49858661	chr3:49821228	A	T	0.6233	0.8516	0.9921	0.837	0.9632	upstream	-	-	-	AC139451.1	Primary sclerosing cholangitis	EFO_0004268	Ji S	27992413	2017	0.179	0.041	8.805e-06	+	14890	2871	12019	3	log OR	Ji-S_PSC_EUR_2017	cholangiocarcinoma
rs73079014	chr3:49863483	chr3:49826050	T	C	0.0076	0.0476	0.002	0.1292	0.1462	downstream	-	-	ENSG00000183763	TRAIP	Primary sclerosing cholangitis	EFO_0004268	Ji S	27992413	2017	0.2445	0.042	3.027e-09	+	14890	2871	12019	3	log OR	Ji-S_PSC_EUR_2017	cholangiocarcinoma
rs35129566	chr3:49866584	chr3:49829151	T	G	0.7254	0.8588	0.9871	0.834	0.9632	synonymous	454	T	ENSG00000183763	TRAIP	Primary sclerosing cholangitis	EFO_0004268	Ji S	27992413	2017	0.1781	0.04	7.054e-06	+	14890	2871	12019	3	log OR	Ji-S_PSC_EUR_2017	cholangiocarcinoma
rs7649428	chr3:49868876	chr3:49831443	A	T	0.7443	0.8588	0.9871	0.834	0.9632	intron	-	-	ENSG00000183763	TRAIP	Primary sclerosing cholangitis	EFO_0004268	Ji S	27992413	2017	0.1773	0.04	7.295e-06	+	14890	2871	12019	3	log OR	Ji-S_PSC_EUR_2017	cholangiocarcinoma
rs61557789	chr3:49871201	chr3:49833768	T	C	0.2716	0.1398	0.0079	0.163	0.0368	intron	-	-	ENSG00000183763	TRAIP	Primary sclerosing cholangitis	EFO_0004268	Ji S	27992413	2017	-0.1798	0.041	6.332e-06	-	14890	2871	12019	3	log OR	Ji-S_PSC_EUR_2017	cholangiocarcinoma
rs62260723	chr3:49872124	chr3:49834691	T	C	0.7269	0.8588	0.9911	0.834	0.9642	intron	-	-	ENSG00000183763	TRAIP	Primary sclerosing cholangitis	EFO_0004268	Ji S	27992413	2017	0.1815	0.041	5.034e-06	+	14890	2871	12019	3	log OR	Ji-S_PSC_EUR_2017	cholangiocarcinoma
rs59684465	chr3:49874246	chr3:49836813	T	C	0.2731	0.1412	0.006	0.163	0.0358	intron	-	-	ENSG00000183763	TRAIP	Primary sclerosing cholangitis	EFO_0004268	Ji S	27992413	2017	-0.1798	0.041	6.771e-06	-	14890	2871	12019	3	log OR	Ji-S_PSC_EUR_2017	cholangiocarcinoma
rs1996663	chr3:49878264	chr3:49840831	C	G	0.7254	0.8602	0.9841	0.833	0.9632	intron	-	-	ENSG00000183763	TRAIP	Primary sclerosing cholangitis	EFO_0004268	Ji S	27992413	2017	0.1781	0.04	7.154e-06	+	14890	2871	12019	3	log OR	Ji-S_PSC_EUR_2017	cholangiocarcinoma
rs1996664	chr3:49878395	chr3:49840962	A	G	0.7254	0.8588	0.9841	0.833	0.9632	intron	-	-	ENSG00000183763	TRAIP	Primary sclerosing cholangitis	EFO_0004268	Ji S	27992413	2017	0.1781	0.04	6.651e-06	+	14890	2871	12019	3	log OR	Ji-S_PSC_EUR_2017	cholangiocarcinoma
rs34484573	chr3:49880399	chr3:49842966	A	G	0.0038	0.0476	0.002	0.1282	0.1452	intron	-	-	ENSG00000183763	TRAIP	Primary sclerosing cholangitis	EFO_0004268	Ji S	27992413	2017	0.2429	0.042	3.48e-09	+	14890	2871	12019	3	log OR	Ji-S_PSC_EUR_2017	cholangiocarcinoma
rs77941694	chr3:49886319	chr3:49848886	T	G	0.0938	0.1182	0.006	0.163	0.0358	intron	-	-	ENSG00000183763	TRAIP	Primary sclerosing cholangitis	EFO_0004268	Ji S	27992413	2017	-0.1773	0.041	9.468e-06	-	14890	2871	12019	3	log OR	Ji-S_PSC_EUR_2017	cholangiocarcinoma
rs145207331	chr3:70989607	chr3:70940456	A	G	0	0.0072	0	0.0149	0.0112	intergenic	-	-	-	FOXP1	Primary sclerosing cholangitis	EFO_0004268	Ji S	27992413	2017	0.4324	0.102	8.161e-06	+	14890	2871	12019	3	log OR	Ji-S_PSC_EUR_2017	cholangiocarcinoma
rs80060485	chr3:71153890	chr3:71104739	T	C	0.997	0.9582	0.7738	0.9433	0.8763	intron	-	-	ENSG00000114861	FOXP1	Primary sclerosing cholangitis	EFO_0004268	Ji S	27992413	2017	-0.3457	0.062	8.541e-09	-	14890	2871	12019	3	log OR	Ji-S_PSC_EUR_2017	cholangiocarcinoma
rs13096070	chr3:71515426	chr3:71466275	C	G	0.3578	0.2464	0.002	0.4175	0.3016	intron	-	-	ENSG00000114861	FOXP1	Primary sclerosing cholangitis	EFO_0004268	Ji S	27992413	2017	-0.1476	0.031	1.229e-06	-	14890	2871	12019	3	log OR	Ji-S_PSC_EUR_2017	cholangiocarcinoma
rs34956723	chr3:71516105	chr3:71466954	A	G	0.3578	0.2478	0.002	0.4155	0.2945	intron	-	-	ENSG00000114861	FOXP1	Primary sclerosing cholangitis	EFO_0004268	Ji S	27992413	2017	-0.1476	0.031	1.31e-06	-	14890	2871	12019	3	log OR	Ji-S_PSC_EUR_2017	cholangiocarcinoma
rs13075282	chr3:71517039	chr3:71467888	A	G	0.3707	0.2478	0.002	0.4165	0.2945	intron	-	-	ENSG00000114861	FOXP1	Primary sclerosing cholangitis	EFO_0004268	Ji S	27992413	2017	-0.151	0.031	7.052e-07	-	14890	2871	12019	3	log OR	Ji-S_PSC_EUR_2017	cholangiocarcinoma
rs13068294	chr3:71519210	chr3:71470059	A	T	0.6339	0.7507	0.998	0.5845	0.7055	intron	-	-	ENSG00000114861	FOXP1	Primary sclerosing cholangitis	EFO_0004268	Ji S	27992413	2017	0.1501	0.031	8.833e-07	+	14890	2871	12019	3	log OR	Ji-S_PSC_EUR_2017	cholangiocarcinoma
rs35967223	chr3:71519604	chr3:71470453	A	G	0.354	0.2464	0.002	0.4135	0.2945	intron	-	-	ENSG00000114861	FOXP1	Primary sclerosing cholangitis	EFO_0004268	Ji S	27992413	2017	-0.151	0.031	7.021e-07	-	14890	2871	12019	3	log OR	Ji-S_PSC_EUR_2017	cholangiocarcinoma
rs36023390	chr3:71523093	chr3:71473942	T	C	0.3744	0.2493	0.002	0.4165	0.3006	intron	-	-	ENSG00000114861	FOXP1	Primary sclerosing cholangitis	EFO_0004268	Ji S	27992413	2017	-0.184	0.036	2.157e-07	-	14890	2871	12019	3	log OR	Ji-S_PSC_EUR_2017	cholangiocarcinoma
rs9819066	chr3:71523110	chr3:71473959	T	C	0.3858	0.2478	0.002	0.4165	0.3006	intron	-	-	ENSG00000114861	FOXP1	Primary sclerosing cholangitis	EFO_0004268	Ji S	27992413	2017	-0.151	0.031	6.964e-07	-	14890	2871	12019	3	log OR	Ji-S_PSC_EUR_2017	cholangiocarcinoma
rs56310245	chr3:71523285	chr3:71474134	A	G	0.354	0.245	0.002	0.4165	0.3006	intron	-	-	ENSG00000114861	FOXP1	Primary sclerosing cholangitis	EFO_0004268	Ji S	27992413	2017	-0.1501	0.031	8.166e-07	-	14890	2871	12019	3	log OR	Ji-S_PSC_EUR_2017	cholangiocarcinoma
rs62247160	chr3:71523651	chr3:71474500	A	G	0.3366	0.2507	0.002	0.4165	0.3006	intron	-	-	ENSG00000114861	FOXP1	Primary sclerosing cholangitis	EFO_0004268	Ji S	27992413	2017	-0.1501	0.031	7.401e-07	-	14890	2871	12019	3	log OR	Ji-S_PSC_EUR_2017	cholangiocarcinoma
rs9853632	chr3:71525367	chr3:71476216	T	C	0.5862	0.7478	0.998	0.5825	0.6994	intron	-	-	ENSG00000114861	FOXP1	Primary sclerosing cholangitis	EFO_0004268	Ji S	27992413	2017	0.1501	0.031	8.172e-07	+	14890	2871	12019	3	log OR	Ji-S_PSC_EUR_2017	cholangiocarcinoma
rs111607227	chr3:71525563	chr3:71476412	C	CTCTT	0.413	0.2522	0.002	0.4175	0.3006	-	-	-	-	-	Primary sclerosing cholangitis	EFO_0004268	Ji S	27992413	2017	-0.151	0.031	6.797e-07	-	14890	2871	12019	3	log OR	Ji-S_PSC_EUR_2017	cholangiocarcinoma
rs17108	chr3:71526205	chr3:71477054	A	G	0.3933	0.2478	0.002	0.4175	0.3006	intron	-	-	ENSG00000114861	FOXP1	Primary sclerosing cholangitis	EFO_0004268	Ji S	27992413	2017	-0.1501	0.031	7.786e-07	-	14890	2871	12019	3	log OR	Ji-S_PSC_EUR_2017	cholangiocarcinoma
rs9854068	chr3:71528078	chr3:71478927	C	G	0.4054	0.2493	0.002	0.4215	0.3006	intron	-	-	ENSG00000114861	FOXP1	Primary sclerosing cholangitis	EFO_0004268	Ji S	27992413	2017	-0.1501	0.031	7.138e-07	-	14890	2871	12019	3	log OR	Ji-S_PSC_EUR_2017	cholangiocarcinoma
rs9859717	chr3:71529263	chr3:71480112	C	G	0.4054	0.2493	0.002	0.4205	0.2935	intron	-	-	ENSG00000114861	FOXP1	Primary sclerosing cholangitis	EFO_0004268	Ji S	27992413	2017	-0.1493	0.031	8.308e-07	-	14890	2871	12019	3	log OR	Ji-S_PSC_EUR_2017	cholangiocarcinoma
rs6796042	chr3:71530120	chr3:71480969	A	G	0.6059	0.7478	0.998	0.5785	0.7065	intron	-	-	ENSG00000114861	FOXP1	Primary sclerosing cholangitis	EFO_0004268	Ji S	27992413	2017	0.1484	0.031	1.034e-06	+	14890	2871	12019	3	log OR	Ji-S_PSC_EUR_2017	cholangiocarcinoma
rs9828629	chr3:71530346	chr3:71481195	T	C	0.4138	0.2522	0.002	0.4185	0.2935	intron	-	-	ENSG00000114861	FOXP1	Primary sclerosing cholangitis	EFO_0004268	Ji S	27992413	2017	-0.1484	0.031	1.041e-06	-	14890	2871	12019	3	log OR	Ji-S_PSC_EUR_2017	cholangiocarcinoma
rs61762349	chr3:154807213	chr3:155089424	A	G	0.2791	0.0562	0.0635	0.0189	0.0573	intron	-	-	ENSG00000196549	MME	Primary sclerosing cholangitis	EFO_0004268	Ji S	27992413	2017	0.5092	0.106	3.878e-07	+	14890	2871	12019	3	log OR	Ji-S_PSC_EUR_2017	cholangiocarcinoma
rs75030813	chr3:154810318	chr3:155092529	T	C	1	0.9899	1	0.9821	0.9468	intron	-	-	ENSG00000196549	MME	Primary sclerosing cholangitis	EFO_0004268	Ji S	27992413	2017	-0.5032	0.109	1.203e-06	-	14890	2871	12019	3	log OR	Ji-S_PSC_EUR_2017	cholangiocarcinoma
rs16824558	chr3:154811957	chr3:155094168	A	G	0.2648	0.0548	0.0655	0.0189	0.0573	intron	-	-	ENSG00000196549	MME	Primary sclerosing cholangitis	EFO_0004268	Ji S	27992413	2017	0.508	0.106	4.443e-07	+	14890	2871	12019	3	log OR	Ji-S_PSC_EUR_2017	cholangiocarcinoma
rs1436631	chr3:154824652	chr3:155106863	A	G	0.3253	0.0548	0.0685	0.0189	0.0491	intron	-	-	ENSG00000196549	MME	Primary sclerosing cholangitis	EFO_0004268	Ji S	27992413	2017	0.4719	0.106	2.716e-06	+	14890	2871	12019	3	log OR	Ji-S_PSC_EUR_2017	cholangiocarcinoma
rs9291444	chr4:10713674	chr4:10712050	T	C	0.1445	0.5043	0.5536	0.497	0.4775	intergenic	-	-	-	RP11-61G19.1	Primary sclerosing cholangitis	EFO_0004268	Ji S	27992413	2017	0.1415	0.029	7.968e-07	+	14890	2871	12019	3	log OR	Ji-S_PSC_EUR_2017	cholangiocarcinoma
rs4293777	chr4:10716939	chr4:10715315	C	G	0.2186	0.5245	0.5565	0.5	0.4898	intergenic	-	-	-	RP11-61G19.1	Primary sclerosing cholangitis	EFO_0004268	Ji S	27992413	2017	0.1476	0.029	3.009e-07	+	14890	2871	12019	3	log OR	Ji-S_PSC_EUR_2017	cholangiocarcinoma
rs9685212	chr4:10718269	chr4:10716645	T	C	0.2194	0.5216	0.5556	0.499	0.4888	intergenic	-	-	-	RP11-61G19.1	Primary sclerosing cholangitis	EFO_0004268	Ji S	27992413	2017	0.1458	0.029	3.663e-07	+	14890	2871	12019	3	log OR	Ji-S_PSC_EUR_2017	cholangiocarcinoma
rs7437047	chr4:10718589	chr4:10716965	A	G	0.2186	0.5216	0.5556	0.5	0.4888	intergenic	-	-	-	RP11-61G19.1	Primary sclerosing cholangitis	EFO_0004268	Ji S	27992413	2017	0.1467	0.029	3.524e-07	+	14890	2871	12019	3	log OR	Ji-S_PSC_EUR_2017	cholangiocarcinoma
rs56817615	chr4:10718846	chr4:10717222	A	G	0.7814	0.4813	0.4444	0.499	0.5112	intergenic	-	-	-	RP11-61G19.1	Primary sclerosing cholangitis	EFO_0004268	Ji S	27992413	2017	-0.1458	0.029	3.994e-07	-	14890	2871	12019	3	log OR	Ji-S_PSC_EUR_2017	cholangiocarcinoma
rs6817932	chr4:10720549	chr4:10718925	A	G	0.7814	0.4784	0.4425	0.5	0.5112	intergenic	-	-	-	RP11-61G19.2	Primary sclerosing cholangitis	EFO_0004268	Ji S	27992413	2017	-0.1441	0.029	5.031e-07	-	14890	2871	12019	3	log OR	Ji-S_PSC_EUR_2017	cholangiocarcinoma
rs4269168	chr4:10722604	chr4:10720980	A	C	0.2413	0.5288	0.5556	0.499	0.4816	intergenic	-	-	-	RP11-61G19.2	Primary sclerosing cholangitis	EFO_0004268	Ji S	27992413	2017	0.1398	0.029	1.216e-06	+	14890	2871	12019	3	log OR	Ji-S_PSC_EUR_2017	cholangiocarcinoma
rs10003123	chr4:10723258	chr4:10721634	A	G	0.7065	0.4654	0.4435	0.501	0.5184	intergenic	-	-	-	RP11-61G19.2	Primary sclerosing cholangitis	EFO_0004268	Ji S	27992413	2017	-0.1389	0.029	1.367e-06	-	14890	2871	12019	3	log OR	Ji-S_PSC_EUR_2017	cholangiocarcinoma
rs4293778	chr4:10723504	chr4:10721880	T	G	0.7065	0.4654	0.4435	0.501	0.5194	intergenic	-	-	-	RP11-61G19.2	Primary sclerosing cholangitis	EFO_0004268	Ji S	27992413	2017	-0.1389	0.029	1.363e-06	-	14890	2871	12019	3	log OR	Ji-S_PSC_EUR_2017	cholangiocarcinoma
rs4276275	chr4:10723685	chr4:10722061	T	C	0.2179	0.5187	0.5565	0.498	0.4724	intergenic	-	-	-	RP11-61G19.2	Primary sclerosing cholangitis	EFO_0004268	Ji S	27992413	2017	0.1406	0.029	9.373e-07	+	14890	2871	12019	3	log OR	Ji-S_PSC_EUR_2017	cholangiocarcinoma
rs4293779	chr4:10723711	chr4:10722087	T	C	0.7413	0.4683	0.4435	0.501	0.5184	intergenic	-	-	-	RP11-61G19.2	Primary sclerosing cholangitis	EFO_0004268	Ji S	27992413	2017	-0.1389	0.029	1.379e-06	-	14890	2871	12019	3	log OR	Ji-S_PSC_EUR_2017	cholangiocarcinoma
rs13137278	chr4:10723874	chr4:10722250	A	G	0.7405	0.4683	0.4435	0.501	0.5184	intergenic	-	-	-	RP11-61G19.2	Primary sclerosing cholangitis	EFO_0004268	Ji S	27992413	2017	-0.1398	0.029	1.124e-06	-	14890	2871	12019	3	log OR	Ji-S_PSC_EUR_2017	cholangiocarcinoma
rs4295251	chr4:10724220	chr4:10722596	T	C	0.7821	0.4813	0.4435	0.502	0.5276	intergenic	-	-	-	RP11-61G19.2	Primary sclerosing cholangitis	EFO_0004268	Ji S	27992413	2017	-0.1415	0.029	8.673e-07	-	14890	2871	12019	3	log OR	Ji-S_PSC_EUR_2017	cholangiocarcinoma
rs4348087	chr4:10724395	chr4:10722771	A	C	0.7413	0.4683	0.4435	0.501	0.5184	intergenic	-	-	-	RP11-61G19.2	Primary sclerosing cholangitis	EFO_0004268	Ji S	27992413	2017	-0.1389	0.029	1.42e-06	-	14890	2871	12019	3	log OR	Ji-S_PSC_EUR_2017	cholangiocarcinoma
rs6448200	chr4:10724809	chr4:10723185	T	C	0.7413	0.4669	0.4435	0.501	0.5184	intergenic	-	-	-	RP11-61G19.2	Primary sclerosing cholangitis	EFO_0004268	Ji S	27992413	2017	-0.1389	0.029	1.234e-06	-	14890	2871	12019	3	log OR	Ji-S_PSC_EUR_2017	cholangiocarcinoma
rs6852722	chr4:10724893	chr4:10723269	C	G	0.7413	0.4669	0.4435	0.502	0.5235	intergenic	-	-	-	RP11-61G19.2	Primary sclerosing cholangitis	EFO_0004268	Ji S	27992413	2017	-0.1363	0.029	2.081e-06	-	14890	2871	12019	3	log OR	Ji-S_PSC_EUR_2017	cholangiocarcinoma
rs6829409	chr4:10725053	chr4:10723429	A	G	0.7413	0.4669	0.4435	0.502	0.5235	intergenic	-	-	-	RP11-61G19.2	Primary sclerosing cholangitis	EFO_0004268	Ji S	27992413	2017	-0.1363	0.029	2.013e-06	-	14890	2871	12019	3	log OR	Ji-S_PSC_EUR_2017	cholangiocarcinoma
rs11734769	chr4:10725728	chr4:10724104	T	G	0.7821	0.4798	0.4444	0.503	0.5327	intergenic	-	-	-	RP11-61G19.2	Primary sclerosing cholangitis	EFO_0004268	Ji S	27992413	2017	-0.1398	0.029	1.168e-06	-	14890	2871	12019	3	log OR	Ji-S_PSC_EUR_2017	cholangiocarcinoma
rs7654347	chr4:10725823	chr4:10724199	T	C	0.2413	0.5288	0.5556	0.498	0.4765	intergenic	-	-	-	RP11-61G19.2	Primary sclerosing cholangitis	EFO_0004268	Ji S	27992413	2017	0.1354	0.029	2.244e-06	+	14890	2871	12019	3	log OR	Ji-S_PSC_EUR_2017	cholangiocarcinoma
rs7678509	chr4:10725935	chr4:10724311	A	G	0.7587	0.4712	0.4444	0.502	0.5235	intergenic	-	-	-	RP11-61G19.2	Primary sclerosing cholangitis	EFO_0004268	Ji S	27992413	2017	-0.1363	0.029	2.137e-06	-	14890	2871	12019	3	log OR	Ji-S_PSC_EUR_2017	cholangiocarcinoma
rs7679089	chr4:10726218	chr4:10724594	A	G	0.7587	0.4712	0.4444	0.502	0.5235	intergenic	-	-	-	RP11-61G19.2	Primary sclerosing cholangitis	EFO_0004268	Ji S	27992413	2017	-0.1354	0.029	2.702e-06	-	14890	2871	12019	3	log OR	Ji-S_PSC_EUR_2017	cholangiocarcinoma
rs7655068	chr4:10726231	chr4:10724607	T	C	0.2413	0.5288	0.5556	0.498	0.4765	intergenic	-	-	-	RP11-61G19.2	Primary sclerosing cholangitis	EFO_0004268	Ji S	27992413	2017	0.1354	0.029	2.684e-06	+	14890	2871	12019	3	log OR	Ji-S_PSC_EUR_2017	cholangiocarcinoma
rs7679275	chr4:10726286	chr4:10724662	A	T	0.7587	0.4712	0.4444	0.502	0.5235	intergenic	-	-	-	RP11-61G19.2	Primary sclerosing cholangitis	EFO_0004268	Ji S	27992413	2017	-0.1372	0.029	1.879e-06	-	14890	2871	12019	3	log OR	Ji-S_PSC_EUR_2017	cholangiocarcinoma
rs13135671	chr4:10726474	chr4:10724850	T	C	0.7239	0.4683	0.496	0.502	0.5266	intergenic	-	-	-	RP11-61G19.2	Primary sclerosing cholangitis	EFO_0004268	Ji S	27992413	2017	-0.1372	0.029	1.929e-06	-	14890	2871	12019	3	log OR	Ji-S_PSC_EUR_2017	cholangiocarcinoma
rs13103285	chr4:10726520	chr4:10724896	T	C	0.2413	0.5288	0.504	0.498	0.4734	intergenic	-	-	-	RP11-61G19.2	Primary sclerosing cholangitis	EFO_0004268	Ji S	27992413	2017	0.138	0.029	1.717e-06	+	14890	2871	12019	3	log OR	Ji-S_PSC_EUR_2017	cholangiocarcinoma
rs13116306	chr4:10727697	chr4:10726073	T	C	0.2156	0.4827	0.5595	0.4344	0.4683	intergenic	-	-	-	RP11-61G19.2	Primary sclerosing cholangitis	EFO_0004268	Ji S	27992413	2017	0.1389	0.029	1.651e-06	+	14890	2871	12019	3	log OR	Ji-S_PSC_EUR_2017	cholangiocarcinoma
rs13116570	chr4:10727838	chr4:10726214	T	C	0.2148	0.487	0.5585	0.4394	0.4673	intergenic	-	-	-	RP11-61G19.2	Primary sclerosing cholangitis	EFO_0004268	Ji S	27992413	2017	0.1354	0.029	3.058e-06	+	14890	2871	12019	3	log OR	Ji-S_PSC_EUR_2017	cholangiocarcinoma
rs12501032	chr4:23951018	chr4:23949395	C	G	0.9781	0.8386	0.9405	0.7028	0.7689	intergenic	-	-	-	PPARGC1A	Primary sclerosing cholangitis	EFO_0004268	Ji S	27992413	2017	-0.2807	0.06	1.659e-06	-	14890	2871	12019	3	log OR	Ji-S_PSC_EUR_2017	cholangiocarcinoma
rs12499101	chr4:60793888	chr4:59928170	A	G	0.0552	0.0764	0.3839	0.0716	0.1748	intergenic	-	-	-	RNU6-1325P	Primary sclerosing cholangitis	EFO_0004268	Ji S	27992413	2017	-0.366	0.085	6.731e-06	-	14890	2871	12019	3	log OR	Ji-S_PSC_EUR_2017	cholangiocarcinoma
rs228618	chr4:103567348	chr4:102646191	T	G	0.5061	0.3401	0.4712	0.4881	0.5644	intron	-	-	ENSG00000109323	MANBA	Primary sclerosing cholangitis	EFO_0004268	Ji S	27992413	2017	-0.1587	0.034	2.238e-06	-	14890	2871	12019	3	log OR	Ji-S_PSC_EUR_2017	cholangiocarcinoma
rs228623	chr4:103572320	chr4:102651163	A	G	0.5053	0.3401	0.501	0.4891	0.5695	intron	-	-	ENSG00000109323	MANBA	Primary sclerosing cholangitis	EFO_0004268	Ji S	27992413	2017	-0.1398	0.029	1.42e-06	-	14890	2871	12019	3	log OR	Ji-S_PSC_EUR_2017	cholangiocarcinoma
rs228624	chr4:103572440	chr4:102651283	A	G	0.5053	0.3401	0.501	0.4891	0.5695	intron	-	-	ENSG00000109323	MANBA	Primary sclerosing cholangitis	EFO_0004268	Ji S	27992413	2017	-0.1398	0.029	1.419e-06	-	14890	2871	12019	3	log OR	Ji-S_PSC_EUR_2017	cholangiocarcinoma
rs228625	chr4:103572751	chr4:102651594	T	G	0.3502	0.33	0.501	0.4891	0.5675	intron	-	-	ENSG00000109323	MANBA	Primary sclerosing cholangitis	EFO_0004268	Ji S	27992413	2017	-0.1579	0.034	2.655e-06	-	14890	2871	12019	3	log OR	Ji-S_PSC_EUR_2017	cholangiocarcinoma
rs228626	chr4:103572946	chr4:102651789	T	C	0.4327	0.3372	0.501	0.4881	0.5675	intron	-	-	ENSG00000109323	MANBA	Primary sclerosing cholangitis	EFO_0004268	Ji S	27992413	2017	-0.1398	0.029	1.357e-06	-	14890	2871	12019	3	log OR	Ji-S_PSC_EUR_2017	cholangiocarcinoma
rs228627	chr4:103573082	chr4:102651925	T	C	0.295	0.3271	0.501	0.4891	0.5665	intron	-	-	ENSG00000109323	MANBA	Primary sclerosing cholangitis	EFO_0004268	Ji S	27992413	2017	-0.1561	0.034	3.176e-06	-	14890	2871	12019	3	log OR	Ji-S_PSC_EUR_2017	cholangiocarcinoma
rs228613	chr4:103577465	chr4:102656308	T	C	0.5144	0.6614	0.499	0.5089	0.4305	intron	-	-	ENSG00000109323	MANBA	Primary sclerosing cholangitis	EFO_0004268	Ji S	27992413	2017	0.138	0.029	1.757e-06	+	14890	2871	12019	3	log OR	Ji-S_PSC_EUR_2017	cholangiocarcinoma
rs1735667	chr4:103578395	chr4:102657238	A	G	0.9977	0.9986	1	1	1	intron	-	-	ENSG00000109323	MANBA	Primary sclerosing cholangitis	EFO_0004268	Ji S	27992413	2017	-0.1561	0.034	3.555e-06	-	14890	2871	12019	3	log OR	Ji-S_PSC_EUR_2017	cholangiocarcinoma
rs228614	chr4:103578637	chr4:102657480	A	G	0.5681	0.3415	0.501	0.492	0.5695	intron	-	-	ENSG00000109323	MANBA	Primary sclerosing cholangitis	EFO_0004268	Ji S	27992413	2017	-0.1398	0.029	1.264e-06	-	14890	2871	12019	3	log OR	Ji-S_PSC_EUR_2017	cholangiocarcinoma
rs228615	chr4:103579460	chr4:102658303	A	T	-	-	-	-	-	intron	-	-	ENSG00000109323	MANBA	Primary sclerosing cholangitis	EFO_0004268	Ji S	27992413	2017	0.1389	0.029	1.408e-06	+	14890	2871	12019	3	log OR	Ji-S_PSC_EUR_2017	cholangiocarcinoma
rs228616	chr4:103579691	chr4:102658534	A	G	0.4856	0.3386	0.501	0.4911	0.5695	intron	-	-	ENSG00000109323	MANBA	Primary sclerosing cholangitis	EFO_0004268	Ji S	27992413	2017	-0.1398	0.029	1.252e-06	-	14890	2871	12019	3	log OR	Ji-S_PSC_EUR_2017	cholangiocarcinoma
rs227361	chr4:103586977	chr4:102665820	T	C	0.5681	0.3415	0.503	0.4911	0.5685	intron	-	-	ENSG00000109323	MANBA	Primary sclerosing cholangitis	EFO_0004268	Ji S	27992413	2017	-0.1398	0.029	1.344e-06	-	14890	2871	12019	3	log OR	Ji-S_PSC_EUR_2017	cholangiocarcinoma
rs6847587	chr4:103590864	chr4:102669707	A	G	0.1566	0.3184	0.502	0.4891	0.5695	intron	-	-	ENSG00000109323	MANBA	Primary sclerosing cholangitis	EFO_0004268	Ji S	27992413	2017	-0.1363	0.029	2.302e-06	-	14890	2871	12019	3	log OR	Ji-S_PSC_EUR_2017	cholangiocarcinoma
rs13132933	chr4:123010587	chr4:122089432	T	C	0.5386	0.902	0.9544	0.8419	0.9018	upstream	-	-	ENSG00000241037	RN7SL335P	Primary sclerosing cholangitis	EFO_0004268	Ji S	27992413	2017	0.239	0.042	8.746e-09	+	14890	2871	12019	3	log OR	Ji-S_PSC_EUR_2017	cholangiocarcinoma
rs13118145	chr4:123017541	chr4:122096386	C	G	0.6286	0.1095	0.0456	0.161	0.0961	intergenic	-	-	-	RN7SL335P	Primary sclerosing cholangitis	EFO_0004268	Ji S	27992413	2017	-0.239	0.042	8.101e-09	-	14890	2871	12019	3	log OR	Ji-S_PSC_EUR_2017	cholangiocarcinoma
rs13125087	chr4:123018593	chr4:122097438	A	T	0.3722	0.8905	0.9544	0.839	0.9039	intergenic	-	-	-	RN7SL335P	Primary sclerosing cholangitis	EFO_0004268	Ji S	27992413	2017	0.239	0.042	8.688e-09	+	14890	2871	12019	3	log OR	Ji-S_PSC_EUR_2017	cholangiocarcinoma
rs12152645	chr4:123023206	chr4:122102051	C	G	0.0446	0.0706	0.001	0.161	0.0951	intergenic	-	-	-	RN7SL335P	Primary sclerosing cholangitis	EFO_0004268	Ji S	27992413	2017	-0.2639	0.05	5.495e-08	-	14890	2871	12019	3	log OR	Ji-S_PSC_EUR_2017	cholangiocarcinoma
rs1806575	chr4:123023556	chr4:122102401	A	G	0.3215	0.0937	0.0526	0.16	0.0971	intergenic	-	-	-	RN7SL335P	Primary sclerosing cholangitis	EFO_0004268	Ji S	27992413	2017	-0.2677	0.05	3.24e-08	-	14890	2871	12019	3	log OR	Ji-S_PSC_EUR_2017	cholangiocarcinoma
rs13144652	chr4:123026426	chr4:122105271	A	G	0.0091	0.0576	0.001	0.1581	0.1115	intergenic	-	-	-	RN7SL335P	Primary sclerosing cholangitis	EFO_0004268	Ji S	27992413	2017	-0.2523	0.051	3.219e-07	-	14890	2871	12019	3	log OR	Ji-S_PSC_EUR_2017	cholangiocarcinoma
rs4380544	chr4:123031494	chr4:122110339	C	G	0.3759	0.1513	0.0516	0.2386	0.1196	intergenic	-	-	-	RN7SL335P	Primary sclerosing cholangitis	EFO_0004268	Ji S	27992413	2017	-0.2398	0.043	1.015e-08	-	14890	2871	12019	3	log OR	Ji-S_PSC_EUR_2017	cholangiocarcinoma
rs6814280	chr4:123043662	chr4:122122507	A	G	0.6906	0.9164	0.999	0.841	0.8875	intergenic	-	-	-	KIAA1109	Primary sclerosing cholangitis	EFO_0004268	Ji S	27992413	2017	0.2562	0.044	1.753e-09	+	14890	2871	12019	3	log OR	Ji-S_PSC_EUR_2017	cholangiocarcinoma
rs13132245	chr4:123049592	chr4:122128437	A	G	0.9811	0.9395	0.999	0.8419	0.8926	intergenic	-	-	-	KIAA1109	Primary sclerosing cholangitis	EFO_0004268	Ji S	27992413	2017	0.2624	0.044	9.425e-10	+	14890	2871	12019	3	log OR	Ji-S_PSC_EUR_2017	cholangiocarcinoma
rs13149287	chr4:123060476	chr4:122139321	T	C	0.6483	0.8228	0.9435	0.7038	0.8793	intergenic	-	-	-	KIAA1109	Primary sclerosing cholangitis	EFO_0004268	Ji S	27992413	2017	0.1923	0.039	5.778e-07	+	14890	2871	12019	3	log OR	Ji-S_PSC_EUR_2017	cholangiocarcinoma
rs11938795	chr4:123073009	chr4:122151854	T	C	0.6513	0.8473	0.9435	0.7584	0.8834	upstream	-	-	ENSG00000138688	KIAA1109	Primary sclerosing cholangitis	EFO_0004268	Ji S	27992413	2017	0.2119	0.036	3.077e-09	+	14890	2871	12019	3	log OR	Ji-S_PSC_EUR_2017	cholangiocarcinoma
rs13102768	chr4:123110656	chr4:122189501	A	G	0.6551	0.8487	0.9435	0.7584	0.8834	intron	-	-	ENSG00000138688	KIAA1109	Primary sclerosing cholangitis	EFO_0004268	Ji S	27992413	2017	0.2151	0.036	1.708e-09	+	14890	2871	12019	3	log OR	Ji-S_PSC_EUR_2017	cholangiocarcinoma
rs7687716	chr4:123110956	chr4:122189801	A	G	0.6558	0.8487	0.9435	0.7584	0.8834	intron	-	-	ENSG00000138688	KIAA1109	Primary sclerosing cholangitis	EFO_0004268	Ji S	27992413	2017	0.2127	0.036	2.479e-09	+	14890	2871	12019	3	log OR	Ji-S_PSC_EUR_2017	cholangiocarcinoma
rs13143416	chr4:123111918	chr4:122190763	T	C	0.6551	0.8487	0.9435	0.7584	0.8834	intron	-	-	ENSG00000138688	KIAA1109	Primary sclerosing cholangitis	EFO_0004268	Ji S	27992413	2017	0.2159	0.036	1.633e-09	+	14890	2871	12019	3	log OR	Ji-S_PSC_EUR_2017	cholangiocarcinoma
rs6819058	chr4:123114622	chr4:122193467	A	G	0.6551	0.8487	0.9435	0.7584	0.8834	intron	-	-	ENSG00000138688	KIAA1109	Primary sclerosing cholangitis	EFO_0004268	Ji S	27992413	2017	0.2159	0.036	1.553e-09	+	14890	2871	12019	3	log OR	Ji-S_PSC_EUR_2017	cholangiocarcinoma
rs13151961	chr4:123115502	chr4:122194347	A	G	0.9796	0.9395	0.999	0.8439	0.8937	intron	-	-	ENSG00000138688	KIAA1109	Primary sclerosing cholangitis	EFO_0004268	Ji S	27992413	2017	0.2608	0.044	1.056e-09	+	14890	2871	12019	3	log OR	Ji-S_PSC_EUR_2017	cholangiocarcinoma
rs11941093	chr4:123117201	chr4:122196046	A	T	0.6543	0.8487	0.9435	0.7584	0.8845	intron	-	-	ENSG00000138688	KIAA1109	Primary sclerosing cholangitis	EFO_0004268	Ji S	27992413	2017	0.2151	0.036	1.704e-09	+	14890	2871	12019	3	log OR	Ji-S_PSC_EUR_2017	cholangiocarcinoma
rs6534344	chr4:123122440	chr4:122201285	T	C	0.6271	0.8487	0.9405	0.7584	0.8834	intron	-	-	ENSG00000138688	KIAA1109	Primary sclerosing cholangitis	EFO_0004268	Ji S	27992413	2017	0.2151	0.036	1.684e-09	+	14890	2871	12019	3	log OR	Ji-S_PSC_EUR_2017	cholangiocarcinoma
rs13114358	chr4:123124327	chr4:122203172	T	C	0.3457	0.1513	0.0565	0.2416	0.1155	intron	-	-	ENSG00000138688	KIAA1109	Primary sclerosing cholangitis	EFO_0004268	Ji S	27992413	2017	-0.2159	0.036	1.662e-09	-	14890	2871	12019	3	log OR	Ji-S_PSC_EUR_2017	cholangiocarcinoma
rs35026134	chr4:123152938	chr4:122231783	T	G	0.9788	0.9395	0.999	0.8429	0.8957	intron	-	-	ENSG00000138688	KIAA1109	Primary sclerosing cholangitis	EFO_0004268	Ji S	27992413	2017	0.2631	0.044	8.279e-10	+	14890	2871	12019	3	log OR	Ji-S_PSC_EUR_2017	cholangiocarcinoma
rs7657746	chr4:123161619	chr4:122240464	A	G	0.6558	0.8487	0.9435	0.7584	0.8834	intron	-	-	ENSG00000138688	KIAA1109	Primary sclerosing cholangitis	EFO_0004268	Ji S	27992413	2017	0.2151	0.036	1.787e-09	+	14890	2871	12019	3	log OR	Ji-S_PSC_EUR_2017	cholangiocarcinoma
rs13140970	chr4:123163274	chr4:122242119	A	G	0.7156	0.9193	0.999	0.8429	0.8937	intron	-	-	ENSG00000138688	KIAA1109	Primary sclerosing cholangitis	EFO_0004268	Ji S	27992413	2017	0.2647	0.044	6.262e-10	+	14890	2871	12019	3	log OR	Ji-S_PSC_EUR_2017	cholangiocarcinoma
rs59294813	chr4:123164800	chr4:122243645	A	G	0.6059	0.8141	0.7917	0.7276	0.8303	intron	-	-	ENSG00000138688	KIAA1109	Primary sclerosing cholangitis	EFO_0004268	Ji S	27992413	2017	0.1815	0.035	9.84e-08	+	14890	2871	12019	3	log OR	Ji-S_PSC_EUR_2017	cholangiocarcinoma
rs13136827	chr4:123171318	chr4:122250163	T	C	0.9788	0.9395	0.999	0.8429	0.8937	intron	-	-	ENSG00000138688	KIAA1109	Primary sclerosing cholangitis	EFO_0004268	Ji S	27992413	2017	0.2608	0.044	1.095e-09	+	14890	2871	12019	3	log OR	Ji-S_PSC_EUR_2017	cholangiocarcinoma
rs66570627	chr4:123175900	chr4:122254745	A	G	0.3442	0.1513	0.0565	0.2416	0.1155	intron	-	-	ENSG00000138688	KIAA1109	Primary sclerosing cholangitis	EFO_0004268	Ji S	27992413	2017	-0.2183	0.036	1.075e-09	-	14890	2871	12019	3	log OR	Ji-S_PSC_EUR_2017	cholangiocarcinoma
rs11731632	chr4:123184285	chr4:122263130	T	G	0.3442	0.1513	0.0565	0.2416	0.1155	intron	-	-	ENSG00000138688	KIAA1109	Primary sclerosing cholangitis	EFO_0004268	Ji S	27992413	2017	-0.2135	0.036	2.265e-09	-	14890	2871	12019	3	log OR	Ji-S_PSC_EUR_2017	cholangiocarcinoma
rs13104615	chr4:123188449	chr4:122267294	C	G	0.6528	0.8501	0.9435	0.7584	0.8845	intron	-	-	ENSG00000138688	KIAA1109	Primary sclerosing cholangitis	EFO_0004268	Ji S	27992413	2017	0.2143	0.036	1.889e-09	+	14890	2871	12019	3	log OR	Ji-S_PSC_EUR_2017	cholangiocarcinoma
rs7677139	chr4:123194274	chr4:122273119	A	G	0.3449	0.1513	0.0565	0.2416	0.1155	intron	-	-	ENSG00000138688	KIAA1109	Primary sclerosing cholangitis	EFO_0004268	Ji S	27992413	2017	-0.2159	0.037	1.694e-09	-	14890	2871	12019	3	log OR	Ji-S_PSC_EUR_2017	cholangiocarcinoma
rs13124788	chr4:123203573	chr4:122282418	T	G	0.3457	0.1527	0.0565	0.2416	0.1155	intron	-	-	ENSG00000138688	KIAA1109	Primary sclerosing cholangitis	EFO_0004268	Ji S	27992413	2017	-0.2143	0.036	2.043e-09	-	14890	2871	12019	3	log OR	Ji-S_PSC_EUR_2017	cholangiocarcinoma
rs13114649	chr4:123205143	chr4:122283988	A	G	0.6551	0.8473	0.9435	0.7584	0.8834	intron	-	-	ENSG00000138688	KIAA1109	Primary sclerosing cholangitis	EFO_0004268	Ji S	27992413	2017	0.2159	0.036	1.563e-09	+	14890	2871	12019	3	log OR	Ji-S_PSC_EUR_2017	cholangiocarcinoma
rs13137682	chr4:123208349	chr4:122287194	A	G	0.3457	0.1513	0.0565	0.2416	0.1155	intron	-	-	ENSG00000138688	KIAA1109	Primary sclerosing cholangitis	EFO_0004268	Ji S	27992413	2017	-0.2151	0.036	1.854e-09	-	14890	2871	12019	3	log OR	Ji-S_PSC_EUR_2017	cholangiocarcinoma
rs13151966	chr4:123210503	chr4:122289348	T	C	0.3449	0.1513	0.0565	0.2425	0.1166	intron	-	-	ENSG00000138688	KIAA1109	Primary sclerosing cholangitis	EFO_0004268	Ji S	27992413	2017	-0.2143	0.036	1.896e-09	-	14890	2871	12019	3	log OR	Ji-S_PSC_EUR_2017	cholangiocarcinoma
rs13119723	chr4:123218313	chr4:122297158	A	G	0.9909	0.9323	0.999	0.8459	0.8875	intron	-	-	ENSG00000138688	KIAA1109	Primary sclerosing cholangitis	EFO_0004268	Ji S	27992413	2017	0.2708	0.044	2.221e-10	+	14890	2871	12019	3	log OR	Ji-S_PSC_EUR_2017	cholangiocarcinoma
rs13111671	chr4:123223980	chr4:122302825	A	G	0.3442	0.1513	0.0565	0.2416	0.1155	intron	-	-	ENSG00000138688	KIAA1109	Primary sclerosing cholangitis	EFO_0004268	Ji S	27992413	2017	-0.2127	0.036	2.698e-09	-	14890	2871	12019	3	log OR	Ji-S_PSC_EUR_2017	cholangiocarcinoma
rs11734090	chr4:123228113	chr4:122306958	T	C	0.6551	0.8415	0.9435	0.7584	0.8773	intron	-	-	ENSG00000138688	KIAA1109	Primary sclerosing cholangitis	EFO_0004268	Ji S	27992413	2017	0.2207	0.036	5.602e-10	+	14890	2871	12019	3	log OR	Ji-S_PSC_EUR_2017	cholangiocarcinoma
rs13119119	chr4:123238964	chr4:122317809	T	G	0.6573	0.8386	0.9435	0.7584	0.8773	intron	-	-	ENSG00000138688	KIAA1109	Primary sclerosing cholangitis	EFO_0004268	Ji S	27992413	2017	0.2183	0.036	8.799e-10	+	14890	2871	12019	3	log OR	Ji-S_PSC_EUR_2017	cholangiocarcinoma
rs4459999	chr4:123241047	chr4:122319892	C	G	0.0076	0.0692	0.001	0.1541	0.1513	intron	-	-	ENSG00000138688	KIAA1109	Primary sclerosing cholangitis	EFO_0004268	Ji S	27992413	2017	-0.2406	0.051	1.343e-06	-	14890	2871	12019	3	log OR	Ji-S_PSC_EUR_2017	cholangiocarcinoma
rs6851362	chr4:123263446	chr4:122342291	T	C	0.6551	0.8401	0.9435	0.7594	0.8773	intron	-	-	ENSG00000138688	KIAA1109	Primary sclerosing cholangitis	EFO_0004268	Ji S	27992413	2017	0.2199	0.036	6.441e-10	+	14890	2871	12019	3	log OR	Ji-S_PSC_EUR_2017	cholangiocarcinoma
rs13114759	chr4:123265089	chr4:122343934	A	G	0.3442	0.1513	0.0565	0.2406	0.1155	intron	-	-	ENSG00000138688	KIAA1109	Primary sclerosing cholangitis	EFO_0004268	Ji S	27992413	2017	-0.2127	0.036	2.619e-09	-	14890	2871	12019	3	log OR	Ji-S_PSC_EUR_2017	cholangiocarcinoma
rs13122573	chr4:123273766	chr4:122352611	T	C	0.0212	0.0605	0.001	0.1551	0.0746	intron	-	-	ENSG00000138688	KIAA1109	Primary sclerosing cholangitis	EFO_0004268	Ji S	27992413	2017	-0.2601	0.044	1.168e-09	-	14890	2871	12019	3	log OR	Ji-S_PSC_EUR_2017	cholangiocarcinoma
rs34135604	chr4:123283993	chr4:122362838	A	G	0.0091	0.0677	0.001	0.1551	0.0818	downstream	-	-	ENSG00000138688	KIAA1109	Primary sclerosing cholangitis	EFO_0004268	Ji S	27992413	2017	-0.2693	0.044	2.741e-10	-	14890	2871	12019	3	log OR	Ji-S_PSC_EUR_2017	cholangiocarcinoma
rs13139130	chr4:123293508	chr4:122372353	C	G	0.9909	0.9395	0.999	0.8449	0.9254	intergenic	-	-	-	ADAD1	Primary sclerosing cholangitis	EFO_0004268	Ji S	27992413	2017	0.2601	0.044	1.442e-09	+	14890	2871	12019	3	log OR	Ji-S_PSC_EUR_2017	cholangiocarcinoma
rs11728796	chr4:123309902	chr4:122388747	A	G	0.882	0.8357	0.8413	0.7296	0.8589	intron	-	-	ENSG00000164113	ADAD1	Primary sclerosing cholangitis	EFO_0004268	Ji S	27992413	2017	0.1714	0.035	4.617e-07	+	14890	2871	12019	3	log OR	Ji-S_PSC_EUR_2017	cholangiocarcinoma
rs4833823	chr4:123318542	chr4:122397387	A	G	0.7746	0.8329	0.8413	0.7286	0.8589	intron	-	-	ENSG00000164113	ADAD1	Primary sclerosing cholangitis	EFO_0004268	Ji S	27992413	2017	0.1723	0.035	3.733e-07	+	14890	2871	12019	3	log OR	Ji-S_PSC_EUR_2017	cholangiocarcinoma
rs13108723	chr4:123320707	chr4:122399552	A	T	0.1188	0.1643	0.1587	0.2704	0.1411	intron	-	-	ENSG00000164113	ADAD1	Primary sclerosing cholangitis	EFO_0004268	Ji S	27992413	2017	-0.1714	0.035	4.498e-07	-	14890	2871	12019	3	log OR	Ji-S_PSC_EUR_2017	cholangiocarcinoma
rs1824969	chr4:123321526	chr4:122400371	A	G	0.2254	0.1671	0.1587	0.2714	0.1411	intron	-	-	ENSG00000164113	ADAD1	Primary sclerosing cholangitis	EFO_0004268	Ji S	27992413	2017	-0.1723	0.035	3.963e-07	-	14890	2871	12019	3	log OR	Ji-S_PSC_EUR_2017	cholangiocarcinoma
rs1960859	chr4:123323926	chr4:122402771	T	C	0.7753	0.8329	0.8413	0.7276	0.8589	intron	-	-	ENSG00000164113	ADAD1	Primary sclerosing cholangitis	EFO_0004268	Ji S	27992413	2017	0.1723	0.035	3.654e-07	+	14890	2871	12019	3	log OR	Ji-S_PSC_EUR_2017	cholangiocarcinoma
rs6823186	chr4:123325969	chr4:122404814	T	C	0.1172	0.1643	0.1587	0.2714	0.1411	intron	-	-	ENSG00000164113	ADAD1	Primary sclerosing cholangitis	EFO_0004268	Ji S	27992413	2017	-0.1706	0.035	5.256e-07	-	14890	2871	12019	3	log OR	Ji-S_PSC_EUR_2017	cholangiocarcinoma
rs1121242	chr4:123327216	chr4:122406061	A	G	0.2277	0.1671	0.1587	0.2724	0.1411	intron	-	-	ENSG00000164113	ADAD1	Primary sclerosing cholangitis	EFO_0004268	Ji S	27992413	2017	-0.1723	0.035	3.854e-07	-	14890	2871	12019	3	log OR	Ji-S_PSC_EUR_2017	cholangiocarcinoma
rs13122023	chr4:123331316	chr4:122410161	A	C	0.882	0.8357	0.8413	0.7296	0.8599	intron	-	-	ENSG00000164113	ADAD1	Primary sclerosing cholangitis	EFO_0004268	Ji S	27992413	2017	0.1706	0.035	4.946e-07	+	14890	2871	12019	3	log OR	Ji-S_PSC_EUR_2017	cholangiocarcinoma
rs34566917	chr4:123339756	chr4:122418601	T	C	0.0091	0.0605	0.001	0.1551	0.0746	intron	-	-	ENSG00000164113	ADAD1	Primary sclerosing cholangitis	EFO_0004268	Ji S	27992413	2017	-0.2562	0.044	2.046e-09	-	14890	2871	12019	3	log OR	Ji-S_PSC_EUR_2017	cholangiocarcinoma
rs7684187	chr4:123341159	chr4:122420004	A	G	0.7723	0.8329	0.8403	0.7276	0.8558	intron	-	-	ENSG00000164113	ADAD1	Primary sclerosing cholangitis	EFO_0004268	Ji S	27992413	2017	0.1723	0.035	3.54e-07	+	14890	2871	12019	3	log OR	Ji-S_PSC_EUR_2017	cholangiocarcinoma
rs1479918	chr4:123351431	chr4:122430276	A	T	0.8918	0.8631	0.999	0.7594	0.9202	downstream	-	-	ENSG00000164113	ADAD1	Primary sclerosing cholangitis	EFO_0004268	Ji S	27992413	2017	0.2038	0.036	1.155e-08	+	14890	2871	12019	3	log OR	Ji-S_PSC_EUR_2017	cholangiocarcinoma
rs13145929	chr4:123352201	chr4:122431046	A	G	0.882	0.8357	0.8413	0.7286	0.8589	downstream	-	-	ENSG00000164113	ADAD1	Primary sclerosing cholangitis	EFO_0004268	Ji S	27992413	2017	0.1689	0.035	6.374e-07	+	14890	2871	12019	3	log OR	Ji-S_PSC_EUR_2017	cholangiocarcinoma
rs35439287	chr4:123358961	chr4:122437806	T	C	0.0212	0.0605	0.001	0.1551	0.0767	intergenic	-	-	-	ADAD1	Primary sclerosing cholangitis	EFO_0004268	Ji S	27992413	2017	-0.257	0.044	1.898e-09	-	14890	2871	12019	3	log OR	Ji-S_PSC_EUR_2017	cholangiocarcinoma
rs10027390	chr4:123368516	chr4:122447361	T	C	0.8003	0.8329	0.8413	0.7276	0.8589	downstream	-	-	ENSG00000109471	IL2	Primary sclerosing cholangitis	EFO_0004268	Ji S	27992413	2017	0.1706	0.035	5.01e-07	+	14890	2871	12019	3	log OR	Ji-S_PSC_EUR_2017	cholangiocarcinoma
rs11575812	chr4:123371049	chr4:122449894	A	G	0.8835	0.8357	0.8413	0.7286	0.8589	downstream	-	-	ENSG00000109471	IL2	Primary sclerosing cholangitis	EFO_0004268	Ji S	27992413	2017	0.1689	0.035	6.158e-07	+	14890	2871	12019	3	log OR	Ji-S_PSC_EUR_2017	cholangiocarcinoma
rs2069776	chr4:123371976	chr4:122450821	A	G	0.882	0.8357	0.8413	0.7286	0.8589	downstream	-	-	ENSG00000109471	IL2	Primary sclerosing cholangitis	EFO_0004268	Ji S	27992413	2017	0.1689	0.035	6.21e-07	+	14890	2871	12019	3	log OR	Ji-S_PSC_EUR_2017	cholangiocarcinoma
rs2069778	chr4:123376135	chr4:122454980	A	G	0.0091	0.0605	0.001	0.1511	0.0695	intron	-	-	ENSG00000109471	IL2	Primary sclerosing cholangitis	EFO_0004268	Ji S	27992413	2017	-0.2508	0.044	4.445e-09	-	14890	2871	12019	3	log OR	Ji-S_PSC_EUR_2017	cholangiocarcinoma
rs35077420	chr4:123384460	chr4:122463305	A	G	0.1172	0.1643	0.1587	0.2674	0.136	intergenic	-	-	-	IL2	Primary sclerosing cholangitis	EFO_0004268	Ji S	27992413	2017	-0.1672	0.035	8.611e-07	-	14890	2871	12019	3	log OR	Ji-S_PSC_EUR_2017	cholangiocarcinoma
rs6816311	chr4:123385164	chr4:122464009	T	C	0.8011	0.8329	0.8413	0.7276	0.8589	intergenic	-	-	-	IL2	Primary sclerosing cholangitis	EFO_0004268	Ji S	27992413	2017	0.1672	0.034	4.3e-07	+	14890	2871	12019	3	log OR	Ji-S_PSC_EUR_2017	cholangiocarcinoma
rs1479924	chr4:123387600	chr4:122466445	A	G	0.7761	0.8329	0.8413	0.7316	0.864	intergenic	-	-	-	IL2	Primary sclerosing cholangitis	EFO_0004268	Ji S	27992413	2017	0.1697	0.035	5.478e-07	+	14890	2871	12019	3	log OR	Ji-S_PSC_EUR_2017	cholangiocarcinoma
rs11724582	chr4:123391464	chr4:122470309	A	G	0.8828	0.8343	0.8413	0.7286	0.8589	intergenic	-	-	-	IL2	Primary sclerosing cholangitis	EFO_0004268	Ji S	27992413	2017	0.1689	0.035	6.335e-07	+	14890	2871	12019	3	log OR	Ji-S_PSC_EUR_2017	cholangiocarcinoma
rs45545833	chr4:123392504	chr4:122471349	T	C	0.9909	0.9395	0.999	0.8459	0.9254	intergenic	-	-	-	IL2	Primary sclerosing cholangitis	EFO_0004268	Ji S	27992413	2017	0.2554	0.044	2.151e-09	+	14890	2871	12019	3	log OR	Ji-S_PSC_EUR_2017	cholangiocarcinoma
rs1383048	chr4:123392830	chr4:122471675	C	G	0.2239	0.1671	0.1577	0.2684	0.135	intergenic	-	-	-	IL2	Primary sclerosing cholangitis	EFO_0004268	Ji S	27992413	2017	-0.1706	0.035	5.455e-07	-	14890	2871	12019	3	log OR	Ji-S_PSC_EUR_2017	cholangiocarcinoma
rs13111615	chr4:123395109	chr4:122473954	A	C	0.9349	0.9323	0.999	0.8459	0.9254	intergenic	-	-	-	IL2	Primary sclerosing cholangitis	EFO_0004268	Ji S	27992413	2017	0.257	0.044	1.747e-09	+	14890	2871	12019	3	log OR	Ji-S_PSC_EUR_2017	cholangiocarcinoma
rs6849238	chr4:123402770	chr4:122481615	A	G	0.2239	0.1671	0.1587	0.2684	0.136	intergenic	-	-	-	IL2	Primary sclerosing cholangitis	EFO_0004268	Ji S	27992413	2017	-0.1681	0.035	7.471e-07	-	14890	2871	12019	3	log OR	Ji-S_PSC_EUR_2017	cholangiocarcinoma
rs34880409	chr4:123403126	chr4:122481971	A	G	0.1074	0.1369	0.001	0.2366	0.0746	intergenic	-	-	-	IL2	Primary sclerosing cholangitis	EFO_0004268	Ji S	27992413	2017	-0.1997	0.036	2.168e-08	-	14890	2871	12019	3	log OR	Ji-S_PSC_EUR_2017	cholangiocarcinoma
rs11736927	chr4:123410252	chr4:122489097	C	G	0.1172	0.1643	0.1587	0.2674	0.135	intergenic	-	-	-	IL2	Primary sclerosing cholangitis	EFO_0004268	Ji S	27992413	2017	-0.1621	0.035	2.166e-06	-	14890	2871	12019	3	log OR	Ji-S_PSC_EUR_2017	cholangiocarcinoma
rs6854504	chr4:123413566	chr4:122492411	A	G	0.7852	0.8329	0.8413	0.7316	0.864	intergenic	-	-	-	IL2	Primary sclerosing cholangitis	EFO_0004268	Ji S	27992413	2017	0.1681	0.035	7.727e-07	+	14890	2871	12019	3	log OR	Ji-S_PSC_EUR_2017	cholangiocarcinoma
rs4833830	chr4:123422563	chr4:122501408	A	G	0.7753	0.8329	0.8423	0.7276	0.8589	intergenic	-	-	-	IL2	Primary sclerosing cholangitis	EFO_0004268	Ji S	27992413	2017	0.1706	0.035	5.264e-07	+	14890	2871	12019	3	log OR	Ji-S_PSC_EUR_2017	cholangiocarcinoma
rs6814718	chr4:123423316	chr4:122502161	T	C	0.2239	0.1671	0.1587	0.2724	0.1411	intergenic	-	-	-	IL2	Primary sclerosing cholangitis	EFO_0004268	Ji S	27992413	2017	-0.1714	0.035	4.4e-07	-	14890	2871	12019	3	log OR	Ji-S_PSC_EUR_2017	cholangiocarcinoma
rs13122213	chr4:123440074	chr4:122518919	T	C	0.8933	0.8631	0.999	0.7594	0.9192	intergenic	-	-	-	IL2	Primary sclerosing cholangitis	EFO_0004268	Ji S	27992413	2017	0.2029	0.036	1.448e-08	+	14890	2871	12019	3	log OR	Ji-S_PSC_EUR_2017	cholangiocarcinoma
rs45472292	chr4:123443984	chr4:122522829	A	G	0.9796	0.9395	0.999	0.8489	0.9305	intergenic	-	-	-	IL2	Primary sclerosing cholangitis	EFO_0004268	Ji S	27992413	2017	0.2539	0.044	3.093e-09	+	14890	2871	12019	3	log OR	Ji-S_PSC_EUR_2017	cholangiocarcinoma
rs13101493	chr4:123446714	chr4:122525559	C	G	0.1165	0.1643	0.1587	0.2734	0.1401	intergenic	-	-	-	IL2	Primary sclerosing cholangitis	EFO_0004268	Ji S	27992413	2017	-0.1697	0.035	6.104e-07	-	14890	2871	12019	3	log OR	Ji-S_PSC_EUR_2017	cholangiocarcinoma
rs4833833	chr4:123462620	chr4:122541465	T	G	0.2254	0.17	0.1587	0.2674	0.136	intergenic	-	-	-	IL21	Primary sclerosing cholangitis	EFO_0004268	Ji S	27992413	2017	-0.1681	0.035	7.613e-07	-	14890	2871	12019	3	log OR	Ji-S_PSC_EUR_2017	cholangiocarcinoma
rs4572894	chr4:123472786	chr4:122551631	A	G	0.8812	0.8329	0.8403	0.7286	0.8589	intergenic	-	-	-	IL21	Primary sclerosing cholangitis	EFO_0004268	Ji S	27992413	2017	0.1672	0.035	8.84e-07	+	14890	2871	12019	3	log OR	Ji-S_PSC_EUR_2017	cholangiocarcinoma
rs13144509	chr4:123473487	chr4:122552332	T	C	0.8828	0.8329	0.8413	0.7286	0.8589	intergenic	-	-	-	IL21	Primary sclerosing cholangitis	EFO_0004268	Ji S	27992413	2017	0.1681	0.035	7.495e-07	+	14890	2871	12019	3	log OR	Ji-S_PSC_EUR_2017	cholangiocarcinoma
rs13117331	chr4:123494381	chr4:122573226	T	G	0.9796	0.9395	0.999	0.8449	0.9254	intergenic	-	-	-	IL21	Primary sclerosing cholangitis	EFO_0004268	Ji S	27992413	2017	0.2523	0.044	3.872e-09	+	14890	2871	12019	3	log OR	Ji-S_PSC_EUR_2017	cholangiocarcinoma
rs7662182	chr4:123498431	chr4:122577276	C	G	0.8828	0.8329	0.8413	0.7326	0.864	intergenic	-	-	-	IL21	Primary sclerosing cholangitis	EFO_0004268	Ji S	27992413	2017	0.1655	0.035	1.211e-06	+	14890	2871	12019	3	log OR	Ji-S_PSC_EUR_2017	cholangiocarcinoma
rs13140464	chr4:123499745	chr4:122578590	T	G	0.0098	0.0605	0.001	0.1511	0.0695	intergenic	-	-	-	IL21	Primary sclerosing cholangitis	EFO_0004268	Ji S	27992413	2017	-0.25	0.044	5.169e-09	-	14890	2871	12019	3	log OR	Ji-S_PSC_EUR_2017	cholangiocarcinoma
rs10212786	chr4:123503492	chr4:122582337	C	G	0.7761	0.8314	0.8869	0.7296	0.8599	intergenic	-	-	-	IL21	Primary sclerosing cholangitis	EFO_0004268	Ji S	27992413	2017	0.1723	0.035	4.644e-07	+	14890	2871	12019	3	log OR	Ji-S_PSC_EUR_2017	cholangiocarcinoma
rs1512973	chr4:123506056	chr4:122584901	A	G	0.3843	0.3559	0.4831	0.3171	0.2863	intergenic	-	-	-	IL21	Primary sclerosing cholangitis	EFO_0004268	Ji S	27992413	2017	-0.184	0.032	5.937e-09	-	14890	2871	12019	3	log OR	Ji-S_PSC_EUR_2017	cholangiocarcinoma
rs12642902	chr4:123508501	chr4:122587346	A	G	0.3154	0.3501	0.4841	0.3171	0.2863	intergenic	-	-	-	IL21	Primary sclerosing cholangitis	EFO_0004268	Ji S	27992413	2017	-0.184	0.032	6.578e-09	-	14890	2871	12019	3	log OR	Ji-S_PSC_EUR_2017	cholangiocarcinoma
rs6822844	chr4:123509421	chr4:122588266	T	G	0.0113	0.0605	0.001	0.1531	0.0685	intergenic	-	-	-	IL21	Primary sclerosing cholangitis	EFO_0004268	Ji S	27992413	2017	-0.2508	0.044	4.37e-09	-	14890	2871	12019	3	log OR	Ji-S_PSC_EUR_2017	cholangiocarcinoma
rs1996077	chr4:123509786	chr4:122588631	A	G	0.7648	0.3775	0.5377	0.3181	0.3037	intergenic	-	-	-	IL21	Primary sclerosing cholangitis	EFO_0004268	Ji S	27992413	2017	-0.1865	0.032	3.834e-09	-	14890	2871	12019	3	log OR	Ji-S_PSC_EUR_2017	cholangiocarcinoma
rs6835745	chr4:123511012	chr4:122589857	T	G	0.7224	0.3718	0.5407	0.3181	0.3047	intergenic	-	-	-	IL21	Primary sclerosing cholangitis	EFO_0004268	Ji S	27992413	2017	-0.1856	0.032	4.206e-09	-	14890	2871	12019	3	log OR	Ji-S_PSC_EUR_2017	cholangiocarcinoma
rs6835457	chr4:123511126	chr4:122589971	A	G	0.6082	0.6441	0.5149	0.6829	0.7117	intergenic	-	-	-	IL21	Primary sclerosing cholangitis	EFO_0004268	Ji S	27992413	2017	0.184	0.032	5.981e-09	+	14890	2871	12019	3	log OR	Ji-S_PSC_EUR_2017	cholangiocarcinoma
rs13103766	chr4:123517233	chr4:122596078	A	G	0.4017	0.3573	0.4851	0.3171	0.2873	intergenic	-	-	-	IL21	Primary sclerosing cholangitis	EFO_0004268	Ji S	27992413	2017	-0.1832	0.032	7.391e-09	-	14890	2871	12019	3	log OR	Ji-S_PSC_EUR_2017	cholangiocarcinoma
rs7696237	chr4:123519319	chr4:122598164	T	C	0.205	0.1671	0.1538	0.2664	0.138	intergenic	-	-	-	IL21	Primary sclerosing cholangitis	EFO_0004268	Ji S	27992413	2017	-0.1689	0.035	7.029e-07	-	14890	2871	12019	3	log OR	Ji-S_PSC_EUR_2017	cholangiocarcinoma
rs2175679	chr4:123523625	chr4:122602470	A	C	0.3177	0.3487	0.4861	0.3171	0.2873	intergenic	-	-	-	IL21	Primary sclerosing cholangitis	EFO_0004268	Ji S	27992413	2017	-0.1832	0.032	7.107e-09	-	14890	2871	12019	3	log OR	Ji-S_PSC_EUR_2017	cholangiocarcinoma
rs10026154	chr4:123526627	chr4:122605472	A	G	0.3275	0.3501	0.4792	0.3171	0.2883	intergenic	-	-	-	IL21	Primary sclerosing cholangitis	EFO_0004268	Ji S	27992413	2017	-0.184	0.032	6.007e-09	-	14890	2871	12019	3	log OR	Ji-S_PSC_EUR_2017	cholangiocarcinoma
rs9996350	chr4:123527817	chr4:122606662	T	C	0.7927	0.8314	0.8442	0.7296	0.8558	intergenic	-	-	-	IL21	Primary sclerosing cholangitis	EFO_0004268	Ji S	27992413	2017	0.1723	0.035	4.741e-07	+	14890	2871	12019	3	log OR	Ji-S_PSC_EUR_2017	cholangiocarcinoma
rs13129806	chr4:123533142	chr4:122611987	A	G	0.9902	0.9395	0.999	0.8429	0.9264	downstream	-	-	ENSG00000138684	IL21	Primary sclerosing cholangitis	EFO_0004268	Ji S	27992413	2017	0.2539	0.044	2.829e-09	+	14890	2871	12019	3	log OR	Ji-S_PSC_EUR_2017	cholangiocarcinoma
rs907715	chr4:123535053	chr4:122613898	T	C	0.3737	0.3559	0.4831	0.3161	0.2935	intron	-	-	ENSG00000138684	IL21	Primary sclerosing cholangitis	EFO_0004268	Ji S	27992413	2017	-0.184	0.032	6.197e-09	-	14890	2871	12019	3	log OR	Ji-S_PSC_EUR_2017	cholangiocarcinoma
rs13137072	chr4:123539854	chr4:122618699	A	G	0.0666	0.0663	0.002	0.1531	0.0685	intron	-	-	ENSG00000138684	IL21	Primary sclerosing cholangitis	EFO_0004268	Ji S	27992413	2017	-0.2531	0.044	3.24e-09	-	14890	2871	12019	3	log OR	Ji-S_PSC_EUR_2017	cholangiocarcinoma
rs13143866	chr4:123540758	chr4:122619603	A	G	0.2065	0.1686	0.1567	0.2664	0.137	intron	-	-	ENSG00000138684	IL21	Primary sclerosing cholangitis	EFO_0004268	Ji S	27992413	2017	-0.1731	0.035	3.808e-07	-	14890	2871	12019	3	log OR	Ji-S_PSC_EUR_2017	cholangiocarcinoma
rs6833591	chr4:123546282	chr4:122625127	A	G	0.6067	0.6326	0.5119	0.673	0.6851	upstream	-	-	ENSG00000138684	IL21	Primary sclerosing cholangitis	EFO_0004268	Ji S	27992413	2017	0.1914	0.032	1.262e-09	+	14890	2871	12019	3	log OR	Ji-S_PSC_EUR_2017	cholangiocarcinoma
rs6819371	chr4:123551032	chr4:122629877	A	G	0.3517	0.366	0.4861	0.3241	0.3088	intron	-	-	ENSG00000227145	IL21-AS1	Primary sclerosing cholangitis	EFO_0004268	Ji S	27992413	2017	-0.1898	0.032	2.18e-09	-	14890	2871	12019	3	log OR	Ji-S_PSC_EUR_2017	cholangiocarcinoma
rs13132308	chr4:123551114	chr4:122629959	A	G	0.9834	0.9395	0.999	0.8429	0.9223	intron	-	-	ENSG00000227145	IL21-AS1	Primary sclerosing cholangitis	EFO_0004268	Ji S	27992413	2017	0.257	0.044	1.889e-09	+	14890	2871	12019	3	log OR	Ji-S_PSC_EUR_2017	cholangiocarcinoma
rs6840978	chr4:123554707	chr4:122633552	T	C	0.1263	0.0951	0.1587	0.1839	0.1288	intron	-	-	ENSG00000227145	IL21-AS1	Primary sclerosing cholangitis	EFO_0004268	Ji S	27992413	2017	-0.1972	0.04	4.102e-07	-	14890	2871	12019	3	log OR	Ji-S_PSC_EUR_2017	cholangiocarcinoma
rs10518402	chr4:123554790	chr4:122633635	T	C	0.8737	0.9035	0.8423	0.8141	0.8661	intron	-	-	ENSG00000227145	IL21-AS1	Primary sclerosing cholangitis	EFO_0004268	Ji S	27992413	2017	0.1972	0.04	3.981e-07	+	14890	2871	12019	3	log OR	Ji-S_PSC_EUR_2017	cholangiocarcinoma
rs13122932	chr4:123555178	chr4:122634023	A	G	0.8737	0.9035	0.8423	0.8121	0.8609	intron	-	-	ENSG00000227145	IL21-AS1	Primary sclerosing cholangitis	EFO_0004268	Ji S	27992413	2017	0.2021	0.04	2.239e-07	+	14890	2871	12019	3	log OR	Ji-S_PSC_EUR_2017	cholangiocarcinoma
rs78578940	chr5:53072734	chr5:53776904	T	C	0.9803	0.9164	0.8403	0.9115	0.9611	non_coding_transcript_exon	-	-	-	LINC02105	Primary sclerosing cholangitis	EFO_0004268	Ji S	27992413	2017	-0.2335	0.054	9.642e-06	-	14890	2871	12019	3	log OR	Ji-S_PSC_EUR_2017	cholangiocarcinoma
rs35883638	chr5:170095415	chr5:170668411	A	G	0.4864	0.5504	0.3958	0.5974	0.5164	intron	-	-	ENSG00000182132	KCNIP1	Primary sclerosing cholangitis	EFO_0004268	Ji S	27992413	2017	-0.151	0.034	7.99e-06	-	14890	2871	12019	3	log OR	Ji-S_PSC_EUR_2017	cholangiocarcinoma
rs7773324	chr6:382559	chr6:382559	A	G	0.0968	0.5274	0.2698	0.5616	0.4202	intergenic	-	-	-	IRF4	Primary sclerosing cholangitis	EFO_0004268	Ji S	27992413	2017	0.1647	0.036	4.308e-06	+	14890	2871	12019	3	log OR	Ji-S_PSC_EUR_2017	cholangiocarcinoma
rs62389423	chr6:421281	chr6:421281	A	G	0.0151	0.0692	0.001	0.0944	0.0041	intergenic	-	-	-	IRF4	Primary sclerosing cholangitis	EFO_0004268	Ji S	27992413	2017	0.2094	0.047	5.139e-06	+	14890	2871	12019	3	log OR	Ji-S_PSC_EUR_2017	cholangiocarcinoma
rs62389424	chr6:422631	chr6:422631	A	C	0.0083	0.1326	0.124	0.1034	0.0051	intergenic	-	-	-	IRF4	Primary sclerosing cholangitis	EFO_0004268	Ji S	27992413	2017	0.2111	0.046	2.823e-06	+	14890	2871	12019	3	log OR	Ji-S_PSC_EUR_2017	cholangiocarcinoma
rs113446769	chr6:24742309	chr6:24742081	A	C	0.736	0.9755	1	0.9881	0.9836	upstream	-	-	-	RP3-369A17.4	Primary sclerosing cholangitis	EFO_0004268	Ji S	27992413	2017	-0.435	0.102	7.962e-06	-	14890	2871	12019	3	log OR	Ji-S_PSC_EUR_2017	cholangiocarcinoma
rs114271965	chr6:24988105	chr6:24987877	C	G	0.997	0.9957	1	0.9801	1	intron	-	-	ENSG00000111913	FAM65B	Primary sclerosing cholangitis	EFO_0004268	Ji S	27992413	2017	-0.3798	0.076	2.309e-07	-	14890	2871	12019	3	log OR	Ji-S_PSC_EUR_2017	cholangiocarcinoma
rs77386029	chr6:24998665	chr6:24998437	T	C	0.0023	0.0043	0	0.0199	0	intron	-	-	ENSG00000111913	FAM65B	Primary sclerosing cholangitis	EFO_0004268	Ji S	27992413	2017	0.3736	0.076	3.631e-07	+	14890	2871	12019	3	log OR	Ji-S_PSC_EUR_2017	cholangiocarcinoma
rs114812857	chr6:25038442	chr6:25038214	A	T	0.9977	0.9942	1	0.9761	1	intron	-	-	ENSG00000111913	FAM65B	Primary sclerosing cholangitis	EFO_0004268	Ji S	27992413	2017	-0.4305	0.072	5.541e-10	-	14890	2871	12019	3	log OR	Ji-S_PSC_EUR_2017	cholangiocarcinoma
rs77176370	chr6:25042978	chr6:25042750	C	G	0.0023	0.0058	0	0.0239	0	upstream	-	-	ENSG00000111913	FAM65B	Primary sclerosing cholangitis	EFO_0004268	Ji S	27992413	2017	0.4194	0.071	1.154e-09	+	14890	2871	12019	3	log OR	Ji-S_PSC_EUR_2017	cholangiocarcinoma
rs303001	chr6:25056769	chr6:25056541	A	G	0.1974	0.0418	0.0129	0.0477	0.0164	non_coding_transcript_exon	-	-	-	RP3-425P12.5	Primary sclerosing cholangitis	EFO_0004268	Ji S	27992413	2017	0.3155	0.062	1.747e-07	+	14890	2871	12019	3	log OR	Ji-S_PSC_EUR_2017	cholangiocarcinoma
rs1665820	chr6:25070838	chr6:25070610	T	C	0.3011	0.0591	0.0129	0.0557	0.0378	intergenic	-	-	-	RP3-425P12.2	Primary sclerosing cholangitis	EFO_0004268	Ji S	27992413	2017	0.2889	0.058	2.396e-07	+	14890	2871	12019	3	log OR	Ji-S_PSC_EUR_2017	cholangiocarcinoma
rs416030	chr6:25071081	chr6:25070853	T	C	0.0711	0.0259	0.0119	0.0417	0.0153	intergenic	-	-	-	RP3-425P12.2	Primary sclerosing cholangitis	EFO_0004268	Ji S	27992413	2017	0.3667	0.063	1.703e-09	+	14890	2871	12019	3	log OR	Ji-S_PSC_EUR_2017	cholangiocarcinoma
rs79229624	chr6:25074656	chr6:25074428	A	C	0.6891	0.9395	0.9871	0.9463	0.9642	intergenic	-	-	-	CMAHP	Primary sclerosing cholangitis	EFO_0004268	Ji S	27992413	2017	-0.2949	0.058	1.367e-07	-	14890	2871	12019	3	log OR	Ji-S_PSC_EUR_2017	cholangiocarcinoma
rs70974964	chr6:25077047	chr6:25076819	C	CT	0.6165	0.2392	0.1478	0.16	0.1912	-	-	-	-	-	Primary sclerosing cholangitis	EFO_0004268	Ji S	27992413	2017	0.2852	0.061	1.417e-06	+	14890	2871	12019	3	log OR	Ji-S_PSC_EUR_2017	cholangiocarcinoma
rs7740534	chr6:25077179	chr6:25076951	A	C	0.7776	0.9496	0.9871	0.9523	0.9836	downstream	-	-	ENSG00000168405	CMAHP	Primary sclerosing cholangitis	EFO_0004268	Ji S	27992413	2017	-0.3293	0.062	3.57e-08	-	14890	2871	12019	3	log OR	Ji-S_PSC_EUR_2017	cholangiocarcinoma
rs303012	chr6:25080458	chr6:25080230	T	C	0.0726	0.0274	0.0119	0.0417	0.0153	downstream	-	-	ENSG00000168405	CMAHP	Primary sclerosing cholangitis	EFO_0004268	Ji S	27992413	2017	0.3667	0.063	1.883e-09	+	14890	2871	12019	3	log OR	Ji-S_PSC_EUR_2017	cholangiocarcinoma
rs303011	chr6:25080848	chr6:25080620	A	C	0.2216	0.049	0.0129	0.0477	0.0164	downstream	-	-	ENSG00000168405	CMAHP	Primary sclerosing cholangitis	EFO_0004268	Ji S	27992413	2017	0.33	0.062	3.37e-08	+	14890	2871	12019	3	log OR	Ji-S_PSC_EUR_2017	cholangiocarcinoma
rs303010	chr6:25082105	chr6:25081877	T	C	0.7564	0.9481	0.9871	0.9503	0.9642	splice_region	-	-	ENSG00000168405	CMAHP	Primary sclerosing cholangitis	EFO_0004268	Ji S	27992413	2017	-0.3307	0.059	7.289e-09	-	14890	2871	12019	3	log OR	Ji-S_PSC_EUR_2017	cholangiocarcinoma
rs303005	chr6:25086644	chr6:25086416	A	G	0.2428	0.0519	0.0139	0.0497	0.0358	intron	-	-	ENSG00000168405	CMAHP	Primary sclerosing cholangitis	EFO_0004268	Ji S	27992413	2017	0.3307	0.059	7.465e-09	+	14890	2871	12019	3	log OR	Ji-S_PSC_EUR_2017	cholangiocarcinoma
rs303003	chr6:25096875	chr6:25096647	T	C	0.0983	0.0346	0.0119	0.0447	0.0153	intron	-	-	ENSG00000168405	CMAHP	Primary sclerosing cholangitis	EFO_0004268	Ji S	27992413	2017	0.3653	0.062	1.529e-09	+	14890	2871	12019	3	log OR	Ji-S_PSC_EUR_2017	cholangiocarcinoma
rs67590527	chr6:25097562	chr6:25097334	A	AG	0.0983	0.0346	0.0119	0.0447	0.0153	-	-	-	-	-	Primary sclerosing cholangitis	EFO_0004268	Ji S	27992413	2017	0.3653	0.062	1.533e-09	+	14890	2871	12019	3	log OR	Ji-S_PSC_EUR_2017	cholangiocarcinoma
rs9461103	chr6:25099116	chr6:25098888	A	G	0.2436	0.0576	0.0129	0.0507	0.0164	intron	-	-	ENSG00000168405	CMAHP	Primary sclerosing cholangitis	EFO_0004268	Ji S	27992413	2017	0.3307	0.061	2.375e-08	+	14890	2871	12019	3	log OR	Ji-S_PSC_EUR_2017	cholangiocarcinoma
rs302985	chr6:25101160	chr6:25100932	A	T	0.2428	0.0576	0.0129	0.0507	0.0164	intron	-	-	ENSG00000168405	CMAHP	Primary sclerosing cholangitis	EFO_0004268	Ji S	27992413	2017	0.3286	0.061	2.988e-08	+	14890	2871	12019	3	log OR	Ji-S_PSC_EUR_2017	cholangiocarcinoma
rs188567	chr6:25113207	chr6:25112979	T	C	0.0983	0.0346	0.0129	0.0447	0.0153	intron	-	-	ENSG00000168405	CMAHP	Primary sclerosing cholangitis	EFO_0004268	Ji S	27992413	2017	0.3723	0.063	7.828e-10	+	14890	2871	12019	3	log OR	Ji-S_PSC_EUR_2017	cholangiocarcinoma
rs302981	chr6:25115586	chr6:25115358	A	C	0.0983	0.0346	0.0129	0.0447	0.0153	intron	-	-	ENSG00000168405	CMAHP	Primary sclerosing cholangitis	EFO_0004268	Ji S	27992413	2017	0.3646	0.062	1.562e-09	+	14890	2871	12019	3	log OR	Ji-S_PSC_EUR_2017	cholangiocarcinoma
rs302974	chr6:25119106	chr6:25118878	A	C	0.0651	0.0086	0	0.0239	0	intron	-	-	ENSG00000168405	CMAHP	Primary sclerosing cholangitis	EFO_0004268	Ji S	27992413	2017	0.3832	0.072	2.982e-08	+	14890	2871	12019	3	log OR	Ji-S_PSC_EUR_2017	cholangiocarcinoma
rs302972	chr6:25120787	chr6:25120559	T	C	0.9092	0.9827	1	0.9732	1	intron	-	-	ENSG00000168405	CMAHP	Primary sclerosing cholangitis	EFO_0004268	Ji S	27992413	2017	-0.3866	0.07	1.104e-08	-	14890	2871	12019	3	log OR	Ji-S_PSC_EUR_2017	cholangiocarcinoma
rs114089484	chr6:25121497	chr6:25121269	T	C	0.9977	0.9942	1	0.9761	1	intron	-	-	ENSG00000168405	CMAHP	Primary sclerosing cholangitis	EFO_0004268	Ji S	27992413	2017	-0.42	0.071	1.012e-09	-	14890	2871	12019	3	log OR	Ji-S_PSC_EUR_2017	cholangiocarcinoma
rs77216398	chr6:25123873	chr6:25123645	A	C	0.0234	0.0072	0	0.0239	0.001	intron	-	-	ENSG00000168405	CMAHP	Primary sclerosing cholangitis	EFO_0004268	Ji S	27992413	2017	0.3994	0.071	5.621e-09	+	14890	2871	12019	3	log OR	Ji-S_PSC_EUR_2017	cholangiocarcinoma
rs60283361	chr6:25134436	chr6:25134208	T	TAA	0.3041	0.0519	0.001	0.0358	0.0297	-	-	-	-	-	Primary sclerosing cholangitis	EFO_0004268	Ji S	27992413	2017	0.3464	0.064	2.744e-08	+	14890	2871	12019	3	log OR	Ji-S_PSC_EUR_2017	cholangiocarcinoma
rs303020	chr6:25137516	chr6:25137288	C	G	0.2398	0.0432	0.001	0.0338	0.001	intron	-	-	ENSG00000168405	CMAHP	Primary sclerosing cholangitis	EFO_0004268	Ji S	27992413	2017	0.3436	0.068	1.753e-07	+	14890	2871	12019	3	log OR	Ji-S_PSC_EUR_2017	cholangiocarcinoma
rs2894038	chr6:25145007	chr6:25144779	A	C	0.9153	0.9784	1	0.9732	1	intron	-	-	ENSG00000168405	CMAHP	Primary sclerosing cholangitis	EFO_0004268	Ji S	27992413	2017	-0.3988	0.069	2.72e-09	-	14890	2871	12019	3	log OR	Ji-S_PSC_EUR_2017	cholangiocarcinoma
rs4712888	chr6:25147518	chr6:25147290	T	C	0.7201	0.9236	0.998	0.9414	0.998	intron	-	-	ENSG00000168405	CMAHP	Primary sclerosing cholangitis	EFO_0004268	Ji S	27992413	2017	-0.2874	0.059	5.728e-07	-	14890	2871	12019	3	log OR	Ji-S_PSC_EUR_2017	cholangiocarcinoma
rs77078042	chr6:25148056	chr6:25147828	T	C	0.1808	0.036	0.002	0.0288	0.002	intron	-	-	ENSG00000168405	CMAHP	Primary sclerosing cholangitis	EFO_0004268	Ji S	27992413	2017	0.3927	0.068	2.007e-09	+	14890	2871	12019	3	log OR	Ji-S_PSC_EUR_2017	cholangiocarcinoma
rs79738691	chr6:25148560	chr6:25148332	A	G	0.8192	0.964	0.998	0.9712	0.998	intron	-	-	ENSG00000168405	CMAHP	Primary sclerosing cholangitis	EFO_0004268	Ji S	27992413	2017	-0.3934	0.068	2.019e-09	-	14890	2871	12019	3	log OR	Ji-S_PSC_EUR_2017	cholangiocarcinoma
rs79223844	chr6:25149867	chr6:25149639	A	G	0.9032	0.9769	0.998	0.9712	0.998	intron	-	-	ENSG00000168405	CMAHP	Primary sclerosing cholangitis	EFO_0004268	Ji S	27992413	2017	-0.4068	0.069	1.18e-09	-	14890	2871	12019	3	log OR	Ji-S_PSC_EUR_2017	cholangiocarcinoma
rs7759688	chr6:25151200	chr6:25150972	A	G	0.0794	0.0173	0.002	0.0288	0.002	intron	-	-	ENSG00000168405	CMAHP	Primary sclerosing cholangitis	EFO_0004268	Ji S	27992413	2017	0.4008	0.069	2.064e-09	+	14890	2871	12019	3	log OR	Ji-S_PSC_EUR_2017	cholangiocarcinoma
rs7760331	chr6:25151555	chr6:25151327	A	G	-	-	-	-	-	intron	-	-	ENSG00000168405	CMAHP	Primary sclerosing cholangitis	EFO_0004268	Ji S	27992413	2017	0.4068	0.069	1.025e-09	+	14890	2871	12019	3	log OR	Ji-S_PSC_EUR_2017	cholangiocarcinoma
rs77233622	chr6:25153218	chr6:25152990	A	G	0.8994	0.9784	0.998	0.9712	0.998	intron	-	-	ENSG00000168405	CMAHP	Primary sclerosing cholangitis	EFO_0004268	Ji S	27992413	2017	-0.4048	0.069	1.334e-09	-	14890	2871	12019	3	log OR	Ji-S_PSC_EUR_2017	cholangiocarcinoma
rs79939406	chr6:25155549	chr6:25155321	A	G	0.0847	0.0173	0.002	0.0278	0.002	intron	-	-	ENSG00000168405	CMAHP	Primary sclerosing cholangitis	EFO_0004268	Ji S	27992413	2017	0.4134	0.069	6.213e-10	+	14890	2871	12019	3	log OR	Ji-S_PSC_EUR_2017	cholangiocarcinoma
rs6928303	chr6:25157674	chr6:25157446	T	C	0.0923	0.0216	0.002	0.0278	0.002	intron	-	-	ENSG00000168405	CMAHP	Primary sclerosing cholangitis	EFO_0004268	Ji S	27992413	2017	0.4128	0.069	6.747e-10	+	14890	2871	12019	3	log OR	Ji-S_PSC_EUR_2017	cholangiocarcinoma
rs114354133	chr6:25157902	chr6:25157674	A	G	0.0802	0.0173	0.004	0.0308	0.0082	intron	-	-	ENSG00000168405	CMAHP	Primary sclerosing cholangitis	EFO_0004268	Ji S	27992413	2017	0.4108	0.067	3.011e-10	+	14890	2871	12019	3	log OR	Ji-S_PSC_EUR_2017	cholangiocarcinoma
rs147459734	chr6:25159122	chr6:25158894	A	G	0.0847	0.0173	0.002	0.0288	0.002	intron	-	-	ENSG00000168405	CMAHP	Primary sclerosing cholangitis	EFO_0004268	Ji S	27992413	2017	0.4141	0.069	5.788e-10	+	14890	2871	12019	3	log OR	Ji-S_PSC_EUR_2017	cholangiocarcinoma
rs2394371	chr6:25159705	chr6:25159477	T	C	0.3268	0.0879	0.002	0.0596	0.002	intron	-	-	ENSG00000168405	CMAHP	Primary sclerosing cholangitis	EFO_0004268	Ji S	27992413	2017	0.2654	0.058	3.011e-06	+	14890	2871	12019	3	log OR	Ji-S_PSC_EUR_2017	cholangiocarcinoma
rs143283779	chr6:25160868	chr6:25160640	T	C	0.1762	0.036	0.002	0.0288	0.002	intron	-	-	ENSG00000168405	CMAHP	Primary sclerosing cholangitis	EFO_0004268	Ji S	27992413	2017	0.3988	0.068	1.276e-09	+	14890	2871	12019	3	log OR	Ji-S_PSC_EUR_2017	cholangiocarcinoma
rs186591814	chr6:25165822	chr6:25165594	T	C	0.0628	0.0173	0.002	0.0288	0.002	intron	-	-	ENSG00000168405	CMAHP	Primary sclerosing cholangitis	EFO_0004268	Ji S	27992413	2017	0.4075	0.069	1.119e-09	+	14890	2871	12019	3	log OR	Ji-S_PSC_EUR_2017	cholangiocarcinoma
rs45546139	chr6:25166598	chr6:25166370	A	G	0.9198	0.9827	0.998	0.9712	0.998	non_coding_transcript_exon	-	-	ENSG00000168405	CMAHP	Primary sclerosing cholangitis	EFO_0004268	Ji S	27992413	2017	-0.4075	0.069	1.106e-09	-	14890	2871	12019	3	log OR	Ji-S_PSC_EUR_2017	cholangiocarcinoma
rs77301715	chr6:25167353	chr6:25167125	C	G	0.8903	0.9798	0.998	0.9712	0.998	upstream	-	-	ENSG00000168405	CMAHP	Primary sclerosing cholangitis	EFO_0004268	Ji S	27992413	2017	-0.4015	0.069	1.982e-09	-	14890	2871	12019	3	log OR	Ji-S_PSC_EUR_2017	cholangiocarcinoma
rs59104926	chr6:25168836	chr6:25168608	A	G	0.1051	0.0202	0.002	0.0288	0.002	upstream	-	-	ENSG00000168405	CMAHP	Primary sclerosing cholangitis	EFO_0004268	Ji S	27992413	2017	0.4028	0.069	1.815e-09	+	14890	2871	12019	3	log OR	Ji-S_PSC_EUR_2017	cholangiocarcinoma
rs73388146	chr6:25170668	chr6:25170440	A	G	0.2458	0.0634	0.001	0.0596	0.0307	upstream	-	-	ENSG00000168405	CMAHP	Primary sclerosing cholangitis	EFO_0004268	Ji S	27992413	2017	0.2624	0.06	5.718e-06	+	14890	2871	12019	3	log OR	Ji-S_PSC_EUR_2017	cholangiocarcinoma
rs79207397	chr6:25171526	chr6:25171298	T	C	0.9433	0.9899	0.999	0.9751	0.998	upstream	-	-	ENSG00000168405	CMAHP	Primary sclerosing cholangitis	EFO_0004268	Ji S	27992413	2017	-0.4344	0.07	1.166e-10	-	14890	2871	12019	3	log OR	Ji-S_PSC_EUR_2017	cholangiocarcinoma
rs6942227	chr6:25177508	chr6:25177280	A	G	0.9304	0.9251	0.9881	0.8926	0.9499	upstream	-	-	-	RP11-191A15.2	Primary sclerosing cholangitis	EFO_0004268	Ji S	27992413	2017	-0.2263	0.051	4.971e-06	-	14890	2871	12019	3	log OR	Ji-S_PSC_EUR_2017	cholangiocarcinoma
rs148149244	chr6:25182925	chr6:25182697	T	C	0.0303	0.0159	0	0.0308	0	downstream	-	-	-	RP11-191A15.2	Primary sclerosing cholangitis	EFO_0004268	Ji S	27992413	2017	0.4849	0.062	4.567e-16	+	14890	2871	12019	3	log OR	Ji-S_PSC_EUR_2017	cholangiocarcinoma
rs115578938	chr6:25183640	chr6:25183412	T	C	0.9713	0.9841	1	0.9692	1	downstream	-	-	-	RP11-191A15.2	Primary sclerosing cholangitis	EFO_0004268	Ji S	27992413	2017	-0.4849	0.062	4.409e-16	-	14890	2871	12019	3	log OR	Ji-S_PSC_EUR_2017	cholangiocarcinoma
rs140595491	chr6:25184408	chr6:25184180	A	G	0.0575	0.0389	0.0069	0.0567	0.0143	downstream	-	-	-	RP11-191A15.2	Primary sclerosing cholangitis	EFO_0004268	Ji S	27992413	2017	0.3577	0.061	1.037e-09	+	14890	2871	12019	3	log OR	Ji-S_PSC_EUR_2017	cholangiocarcinoma
rs10498722	chr6:25186512	chr6:25186284	T	C	0.1649	0.0605	0.0238	0.0656	0.0215	downstream	-	-	-	RP11-191A15.2	Primary sclerosing cholangitis	EFO_0004268	Ji S	27992413	2017	0.3185	0.058	1.79e-08	+	14890	2871	12019	3	log OR	Ji-S_PSC_EUR_2017	cholangiocarcinoma
rs76671369	chr6:25191039	chr6:25190811	C	G	0.062	0.0389	0.0069	0.0567	0.0143	upstream	-	-	ENSG00000222373	RNY5P5	Primary sclerosing cholangitis	EFO_0004268	Ji S	27992413	2017	0.3407	0.059	3.387e-09	+	14890	2871	12019	3	log OR	Ji-S_PSC_EUR_2017	cholangiocarcinoma
rs6909365	chr6:25191427	chr6:25191199	A	G	0.0628	0.0389	0.0099	0.0567	0.0143	upstream	-	-	ENSG00000222373	RNY5P5	Primary sclerosing cholangitis	EFO_0004268	Ji S	27992413	2017	0.3407	0.059	3.481e-09	+	14890	2871	12019	3	log OR	Ji-S_PSC_EUR_2017	cholangiocarcinoma
rs80021880	chr6:25194261	chr6:25194033	T	C	0.9418	0.964	0.9931	0.9404	0.9867	downstream	-	-	ENSG00000222373	RNY5P5	Primary sclerosing cholangitis	EFO_0004268	Ji S	27992413	2017	-0.3521	0.058	3.776e-10	-	14890	2871	12019	3	log OR	Ji-S_PSC_EUR_2017	cholangiocarcinoma
rs79070667	chr6:25194649	chr6:25194421	T	C	0.9418	0.964	0.9931	0.9404	0.9867	downstream	-	-	ENSG00000222373	RNY5P5	Primary sclerosing cholangitis	EFO_0004268	Ji S	27992413	2017	-0.3549	0.058	2.797e-10	-	14890	2871	12019	3	log OR	Ji-S_PSC_EUR_2017	cholangiocarcinoma
rs78712602	chr6:25195517	chr6:25195289	T	C	0.0166	0.0101	0	0.0308	0	downstream	-	-	ENSG00000222373	RNY5P5	Primary sclerosing cholangitis	EFO_0004268	Ji S	27992413	2017	0.4959	0.062	1.206e-16	+	14890	2871	12019	3	log OR	Ji-S_PSC_EUR_2017	cholangiocarcinoma
rs76152345	chr6:25198735	chr6:25198507	A	G	0.0318	0.0159	0	0.0308	0	upstream	-	-	-	AL590084.1	Primary sclerosing cholangitis	EFO_0004268	Ji S	27992413	2017	0.4941	0.061	7.96e-17	+	14890	2871	12019	3	log OR	Ji-S_PSC_EUR_2017	cholangiocarcinoma
rs77482156	chr6:25199853	chr6:25199625	T	C	0.9811	0.9899	1	0.9692	1	upstream	-	-	-	AL590084.1	Primary sclerosing cholangitis	EFO_0004268	Ji S	27992413	2017	-0.4947	0.061	6.874e-17	-	14890	2871	12019	3	log OR	Ji-S_PSC_EUR_2017	cholangiocarcinoma
rs77042011	chr6:25204583	chr6:25204355	A	G	0.9697	0.9841	1	0.9692	1	downstream	-	-	-	AL590084.1	Primary sclerosing cholangitis	EFO_0004268	Ji S	27992413	2017	-0.4947	0.061	6.551e-17	-	14890	2871	12019	3	log OR	Ji-S_PSC_EUR_2017	cholangiocarcinoma
rs80331120	chr6:25204774	chr6:25204546	A	G	0.0303	0.0159	0	0.0308	0	downstream	-	-	-	AL590084.1	Primary sclerosing cholangitis	EFO_0004268	Ji S	27992413	2017	0.4947	0.061	6.547e-17	+	14890	2871	12019	3	log OR	Ji-S_PSC_EUR_2017	cholangiocarcinoma
rs144143828	chr6:25208153	chr6:25207925	T	C	0.0552	0.036	0.0069	0.0596	0.0153	downstream	-	-	-	AL590084.1	Primary sclerosing cholangitis	EFO_0004268	Ji S	27992413	2017	0.3556	0.058	2.579e-10	+	14890	2871	12019	3	log OR	Ji-S_PSC_EUR_2017	cholangiocarcinoma
rs115989354	chr6:25208585	chr6:25208357	T	C	0.0552	0.036	0.0069	0.0596	0.0153	intergenic	-	-	-	AL590084.1	Primary sclerosing cholangitis	EFO_0004268	Ji S	27992413	2017	0.3549	0.058	2.617e-10	+	14890	2871	12019	3	log OR	Ji-S_PSC_EUR_2017	cholangiocarcinoma
rs9969023	chr6:25211551	chr6:25211323	T	C	0.0552	0.036	0.0069	0.0596	0.0133	intergenic	-	-	-	RP11-191A15.4	Primary sclerosing cholangitis	EFO_0004268	Ji S	27992413	2017	0.3549	0.058	2.632e-10	+	14890	2871	12019	3	log OR	Ji-S_PSC_EUR_2017	cholangiocarcinoma
rs111666509	chr6:25217364	chr6:25217136	C	G	0.9433	0.9452	0.9881	0.9185	0.9448	upstream	-	-	-	RP11-191A15.4	Primary sclerosing cholangitis	EFO_0004268	Ji S	27992413	2017	-0.2822	0.051	1.403e-08	-	14890	2871	12019	3	log OR	Ji-S_PSC_EUR_2017	cholangiocarcinoma
rs113332690	chr6:25217401	chr6:25217173	T	G	0.0567	0.0548	0.0119	0.0815	0.0552	upstream	-	-	-	RP11-191A15.4	Primary sclerosing cholangitis	EFO_0004268	Ji S	27992413	2017	0.2822	0.051	1.405e-08	+	14890	2871	12019	3	log OR	Ji-S_PSC_EUR_2017	cholangiocarcinoma
rs74450111	chr6:25217671	chr6:25217443	A	G	0.9425	0.9452	0.9881	0.9185	0.9448	upstream	-	-	-	RP11-191A15.4	Primary sclerosing cholangitis	EFO_0004268	Ji S	27992413	2017	-0.2799	0.051	1.847e-08	-	14890	2871	12019	3	log OR	Ji-S_PSC_EUR_2017	cholangiocarcinoma
rs77006546	chr6:25219582	chr6:25219354	T	C	0.9675	0.987	1	0.9662	1	downstream	-	-	-	RP11-191A15.4	Primary sclerosing cholangitis	EFO_0004268	Ji S	27992413	2017	-0.505	0.059	9.752e-19	-	14890	2871	12019	3	log OR	Ji-S_PSC_EUR_2017	cholangiocarcinoma
rs76750303	chr6:25222502	chr6:25222274	T	C	0.0651	0.0533	0.0109	0.0835	0.0634	downstream	-	-	-	RP11-191A15.4	Primary sclerosing cholangitis	EFO_0004268	Ji S	27992413	2017	0.2837	0.051	1.189e-08	+	14890	2871	12019	3	log OR	Ji-S_PSC_EUR_2017	cholangiocarcinoma
rs80350013	chr6:25222776	chr6:25222548	T	C	0.9251	0.9424	0.9891	0.9175	0.9366	downstream	-	-	-	RP11-191A15.4	Primary sclerosing cholangitis	EFO_0004268	Ji S	27992413	2017	-0.2859	0.051	9.069e-09	-	14890	2871	12019	3	log OR	Ji-S_PSC_EUR_2017	cholangiocarcinoma
rs74688549	chr6:25223444	chr6:25223216	A	C	-	-	-	-	-	downstream	-	-	-	RP11-191A15.4	Primary sclerosing cholangitis	EFO_0004268	Ji S	27992413	2017	0.2539	0.045	5.361e-09	+	14890	2871	12019	3	log OR	Ji-S_PSC_EUR_2017	cholangiocarcinoma
rs9467442	chr6:25224925	chr6:25224697	A	G	0.7466	0.7579	0.8899	0.8936	0.7975	intergenic	-	-	-	RP11-191A15.4	Primary sclerosing cholangitis	EFO_0004268	Ji S	27992413	2017	-0.2271	0.047	5.617e-07	-	14890	2871	12019	3	log OR	Ji-S_PSC_EUR_2017	cholangiocarcinoma
rs4712899	chr6:25226272	chr6:25226044	A	G	0.3048	0.1138	0.0129	0.0974	0.0787	intergenic	-	-	-	RP11-191A15.4	Primary sclerosing cholangitis	EFO_0004268	Ji S	27992413	2017	0.2167	0.048	3.157e-06	+	14890	2871	12019	3	log OR	Ji-S_PSC_EUR_2017	cholangiocarcinoma
rs76798435	chr6:25231495	chr6:25231267	A	C	0.9546	0.9856	1	0.9662	1	intergenic	-	-	-	RP11-191A15.4	Primary sclerosing cholangitis	EFO_0004268	Ji S	27992413	2017	-0.4941	0.059	4.611e-18	-	14890	2871	12019	3	log OR	Ji-S_PSC_EUR_2017	cholangiocarcinoma
rs77914161	chr6:25233485	chr6:25233257	T	C	0.9584	0.987	1	0.9662	1	intergenic	-	-	-	RP3-522P13.3	Primary sclerosing cholangitis	EFO_0004268	Ji S	27992413	2017	-0.499	0.059	2.421e-18	-	14890	2871	12019	3	log OR	Ji-S_PSC_EUR_2017	cholangiocarcinoma
rs77951490	chr6:25236645	chr6:25236417	A	G	0.0688	0.0173	0	0.0338	0	intergenic	-	-	-	RP3-522P13.3	Primary sclerosing cholangitis	EFO_0004268	Ji S	27992413	2017	0.4898	0.059	8.777e-18	+	14890	2871	12019	3	log OR	Ji-S_PSC_EUR_2017	cholangiocarcinoma
rs115949281	chr6:25240214	chr6:25239986	A	G	0.0333	0.013	0	0.0338	0	intergenic	-	-	-	RP3-522P13.3	Primary sclerosing cholangitis	EFO_0004268	Ji S	27992413	2017	0.4959	0.059	4.568e-18	+	14890	2871	12019	3	log OR	Ji-S_PSC_EUR_2017	cholangiocarcinoma
rs76266945	chr6:25240510	chr6:25240282	A	G	0.0325	0.013	0	0.0338	0.0041	intergenic	-	-	-	RP3-522P13.3	Primary sclerosing cholangitis	EFO_0004268	Ji S	27992413	2017	0.4947	0.059	4.312e-18	+	14890	2871	12019	3	log OR	Ji-S_PSC_EUR_2017	cholangiocarcinoma
rs138267301	chr6:25241273	chr6:25241045	A	T	0.9667	0.987	1	0.9662	1	downstream	-	-	-	RP3-522P13.3	Primary sclerosing cholangitis	EFO_0004268	Ji S	27992413	2017	-0.4947	0.059	4.385e-18	-	14890	2871	12019	3	log OR	Ji-S_PSC_EUR_2017	cholangiocarcinoma
rs183779130	chr6:25244395	chr6:25244167	A	G	0.0393	0.0144	0	0.0338	0	upstream	-	-	ENSG00000271108	KATNBL1P5	Primary sclerosing cholangitis	EFO_0004268	Ji S	27992413	2017	0.4941	0.059	5.072e-18	+	14890	2871	12019	3	log OR	Ji-S_PSC_EUR_2017	cholangiocarcinoma
rs74548903	chr6:25245898	chr6:25245670	T	C	0.0333	0.013	0	0.0338	0	intron	-	-	-	RP3-522P13.3	Primary sclerosing cholangitis	EFO_0004268	Ji S	27992413	2017	0.4941	0.059	4.74e-18	+	14890	2871	12019	3	log OR	Ji-S_PSC_EUR_2017	cholangiocarcinoma
rs6940230	chr6:25247120	chr6:25246892	T	G	0.0749	0.0187	0	0.0338	0	intron	-	-	-	RP3-522P13.3	Primary sclerosing cholangitis	EFO_0004268	Ji S	27992413	2017	0.4892	0.059	9.785e-18	+	14890	2871	12019	3	log OR	Ji-S_PSC_EUR_2017	cholangiocarcinoma
rs74979580	chr6:25247680	chr6:25247452	T	C	0.0038	0.0072	0	0.0318	0	intron	-	-	-	RP3-522P13.3	Primary sclerosing cholangitis	EFO_0004268	Ji S	27992413	2017	0.4971	0.059	4.252e-18	+	14890	2871	12019	3	log OR	Ji-S_PSC_EUR_2017	cholangiocarcinoma
rs74983924	chr6:25248006	chr6:25247778	T	C	0.9667	0.987	1	0.9662	1	intron	-	-	-	RP3-522P13.3	Primary sclerosing cholangitis	EFO_0004268	Ji S	27992413	2017	-0.4947	0.059	4.473e-18	-	14890	2871	12019	3	log OR	Ji-S_PSC_EUR_2017	cholangiocarcinoma
rs75672316	chr6:25250050	chr6:25249822	A	G	0.9576	0.9856	1	0.9662	1	intron	-	-	-	RP3-522P13.3	Primary sclerosing cholangitis	EFO_0004268	Ji S	27992413	2017	-0.4983	0.059	3.234e-18	-	14890	2871	12019	3	log OR	Ji-S_PSC_EUR_2017	cholangiocarcinoma
rs138739848	chr6:25250492	chr6:25250264	T	C	0.0794	0.0187	0	0.0338	0	intron	-	-	-	RP3-522P13.3	Primary sclerosing cholangitis	EFO_0004268	Ji S	27992413	2017	0.4867	0.059	1.464e-17	+	14890	2871	12019	3	log OR	Ji-S_PSC_EUR_2017	cholangiocarcinoma
rs60114719	chr6:25253334	chr6:25253106	A	AATG	0.4047	0.1427	0.0258	0.1044	0.1094	-	-	-	-	-	Primary sclerosing cholangitis	EFO_0004268	Ji S	27992413	2017	0.1906	0.041	2.09e-06	+	14890	2871	12019	3	log OR	Ji-S_PSC_EUR_2017	cholangiocarcinoma
rs2690121	chr6:25255277	chr6:25255049	C	G	0.351	0.111	0.0268	0.0944	0.1104	intron	-	-	-	RP3-522P13.3	Primary sclerosing cholangitis	EFO_0004268	Ji S	27992413	2017	0.2183	0.043	2.451e-07	+	14890	2871	12019	3	log OR	Ji-S_PSC_EUR_2017	cholangiocarcinoma
rs78252389	chr6:25257530	chr6:25257302	T	C	0.0333	0.0144	0	0.0338	0	intron	-	-	-	RP3-522P13.3	Primary sclerosing cholangitis	EFO_0004268	Ji S	27992413	2017	0.4971	0.059	2.856e-18	+	14890	2871	12019	3	log OR	Ji-S_PSC_EUR_2017	cholangiocarcinoma
rs116090114	chr6:25257785	chr6:25257557	T	C	0.1014	0.0202	0	0.0338	0	intron	-	-	-	RP3-522P13.3	Primary sclerosing cholangitis	EFO_0004268	Ji S	27992413	2017	0.4861	0.059	1.332e-17	+	14890	2871	12019	3	log OR	Ji-S_PSC_EUR_2017	cholangiocarcinoma
rs79249301	chr6:25260918	chr6:25260690	T	C	0.9637	0.9841	1	0.9662	1	intron	-	-	-	RP3-522P13.3	Primary sclerosing cholangitis	EFO_0004268	Ji S	27992413	2017	-0.508	0.059	4.723e-19	-	14890	2871	12019	3	log OR	Ji-S_PSC_EUR_2017	cholangiocarcinoma
rs76426173	chr6:25317752	chr6:25317524	T	C	0.9924	0.987	1	0.9642	1	intron	-	-	-	CARMIL1	Primary sclerosing cholangitis	EFO_0004268	Ji S	27992413	2017	-0.5194	0.058	1.695e-20	-	14890	2871	12019	3	log OR	Ji-S_PSC_EUR_2017	cholangiocarcinoma
rs2744301	chr6:25323143	chr6:25322915	T	G	0.0976	0.0331	0	0.0437	0.001	intron	-	-	-	CARMIL1	Primary sclerosing cholangitis	EFO_0004268	Ji S	27992413	2017	0.4781	0.057	3.205e-18	+	14890	2871	12019	3	log OR	Ji-S_PSC_EUR_2017	cholangiocarcinoma
rs2690111	chr6:25327427	chr6:25327199	T	C	0.3941	0.17	0.3056	0.1581	0.1759	intron	-	-	-	CARMIL1	Primary sclerosing cholangitis	EFO_0004268	Ji S	27992413	2017	0.1989	0.044	3.18e-06	+	14890	2871	12019	3	log OR	Ji-S_PSC_EUR_2017	cholangiocarcinoma
rs1983582	chr6:25338826	chr6:25338598	A	T	0.848	0.8271	0.8919	0.8429	0.9121	intron	-	-	-	CARMIL1	Primary sclerosing cholangitis	EFO_0004268	Ji S	27992413	2017	-0.1756	0.04	6.203e-06	-	14890	2871	12019	3	log OR	Ji-S_PSC_EUR_2017	cholangiocarcinoma
rs2690090	chr6:25341807	chr6:25341579	T	C	0.2723	0.1916	0.1081	0.1581	0.0695	intron	-	-	-	CARMIL1	Primary sclerosing cholangitis	EFO_0004268	Ji S	27992413	2017	0.1714	0.039	9.053e-06	+	14890	2871	12019	3	log OR	Ji-S_PSC_EUR_2017	cholangiocarcinoma
rs940404	chr6:25343444	chr6:25343216	A	T	0.059	0.0288	0.001	0.0437	0	intron	-	-	-	CARMIL1	Primary sclerosing cholangitis	EFO_0004268	Ji S	27992413	2017	0.5336	0.057	9.782e-22	+	14890	2871	12019	3	log OR	Ji-S_PSC_EUR_2017	cholangiocarcinoma
rs2690096	chr6:25346413	chr6:25346185	T	C	0.2655	0.1888	0.1161	0.1551	0.0726	intron	-	-	-	CARMIL1	Primary sclerosing cholangitis	EFO_0004268	Ji S	27992413	2017	0.1748	0.04	6.478e-06	+	14890	2871	12019	3	log OR	Ji-S_PSC_EUR_2017	cholangiocarcinoma
rs2690098	chr6:25346955	chr6:25346727	A	G	0.8638	0.83	0.8839	0.8469	0.9223	intron	-	-	-	CARMIL1	Primary sclerosing cholangitis	EFO_0004268	Ji S	27992413	2017	-0.1873	0.04	1.624e-06	-	14890	2871	12019	3	log OR	Ji-S_PSC_EUR_2017	cholangiocarcinoma
rs2690099	chr6:25346985	chr6:25346757	A	G	0.8638	0.83	0.8839	0.8469	0.9223	intron	-	-	-	CARMIL1	Primary sclerosing cholangitis	EFO_0004268	Ji S	27992413	2017	-0.1873	0.04	1.622e-06	-	14890	2871	12019	3	log OR	Ji-S_PSC_EUR_2017	cholangiocarcinoma
rs2744239	chr6:25356350	chr6:25356122	A	G	0.8979	0.964	1	0.9553	1	intron	-	-	-	CARMIL1	Primary sclerosing cholangitis	EFO_0004268	Ji S	27992413	2017	-0.5122	0.056	3.735e-21	-	14890	2871	12019	3	log OR	Ji-S_PSC_EUR_2017	cholangiocarcinoma
rs116418977	chr6:25365888	chr6:25365660	T	C	0.053	0.0288	0	0.0437	0	intron	-	-	-	CARMIL1	Primary sclerosing cholangitis	EFO_0004268	Ji S	27992413	2017	0.5253	0.056	5.219e-22	+	14890	2871	12019	3	log OR	Ji-S_PSC_EUR_2017	cholangiocarcinoma
rs62392365	chr6:25371369	chr6:25371141	A	T	0.9962	0.9841	1	0.9602	1	intron	-	-	-	CARMIL1	Primary sclerosing cholangitis	EFO_0004268	Ji S	27992413	2017	-0.5458	0.056	1.149e-23	-	14890	2871	12019	3	log OR	Ji-S_PSC_EUR_2017	cholangiocarcinoma
rs2307664	chr6:25381088	chr6:25380860	C	CCTT	0.1649	0.1758	0.0903	0.1481	0.0787	-	-	-	-	-	Primary sclerosing cholangitis	EFO_0004268	Ji S	27992413	2017	0.2199	0.046	1.067e-06	+	14890	2871	12019	3	log OR	Ji-S_PSC_EUR_2017	cholangiocarcinoma
rs215011	chr6:25384361	chr6:25384133	T	C	0.093	0.036	0	0.0447	0	intron	-	-	-	CARMIL1	Primary sclerosing cholangitis	EFO_0004268	Ji S	27992413	2017	0.5224	0.056	5.01e-22	+	14890	2871	12019	3	log OR	Ji-S_PSC_EUR_2017	cholangiocarcinoma
rs56168122	chr6:25405275	chr6:25405047	T	TTG	0.1808	0.1772	0.1091	0.1511	0.1258	-	-	-	-	-	Primary sclerosing cholangitis	EFO_0004268	Ji S	27992413	2017	0.1914	0.038	2.937e-07	+	14890	2871	12019	3	log OR	Ji-S_PSC_EUR_2017	cholangiocarcinoma
rs927985	chr6:25412811	chr6:25412583	A	G	0.823	0.8963	0.8601	0.8728	0.9151	intron	-	-	-	CARMIL1	Primary sclerosing cholangitis	EFO_0004268	Ji S	27992413	2017	-0.2359	0.046	1.685e-07	-	14890	2871	12019	3	log OR	Ji-S_PSC_EUR_2017	cholangiocarcinoma
rs927984	chr6:25412987	chr6:25412759	T	C	0.1172	0.0951	0.1637	0.1252	0.0818	intron	-	-	-	CARMIL1	Primary sclerosing cholangitis	EFO_0004268	Ji S	27992413	2017	0.2593	0.047	1.22e-08	+	14890	2871	12019	3	log OR	Ji-S_PSC_EUR_2017	cholangiocarcinoma
rs1543603	chr6:25413922	chr6:25413694	A	G	0.4992	0.1844	0.1925	0.2416	0.1973	intron	-	-	-	CARMIL1	Primary sclerosing cholangitis	EFO_0004268	Ji S	27992413	2017	0.2429	0.039	1.185e-10	+	14890	2871	12019	3	log OR	Ji-S_PSC_EUR_2017	cholangiocarcinoma
rs9366622	chr6:25414537	chr6:25414309	T	C	0.3676	0.0937	0.0367	0.1382	0.1299	intron	-	-	-	CARMIL1	Primary sclerosing cholangitis	EFO_0004268	Ji S	27992413	2017	0.375	0.041	2.776e-21	+	14890	2871	12019	3	log OR	Ji-S_PSC_EUR_2017	cholangiocarcinoma
rs9467505	chr6:25416318	chr6:25416090	T	C	0.7443	0.928	0.9613	0.8648	0.8804	intron	-	-	-	CARMIL1	Primary sclerosing cholangitis	EFO_0004268	Ji S	27992413	2017	-0.3825	0.041	4.631e-22	-	14890	2871	12019	3	log OR	Ji-S_PSC_EUR_2017	cholangiocarcinoma
rs4712936	chr6:25417423	chr6:25417195	T	G	0.9002	0.9654	1	0.9443	1	intron	-	-	-	CARMIL1	Primary sclerosing cholangitis	EFO_0004268	Ji S	27992413	2017	-0.6307	0.05	4.891e-38	-	14890	2871	12019	3	log OR	Ji-S_PSC_EUR_2017	cholangiocarcinoma
rs7752195	chr6:25419094	chr6:25418866	T	C	0.1377	0.0389	0	0.0557	0	intron	-	-	-	CARMIL1	Primary sclerosing cholangitis	EFO_0004268	Ji S	27992413	2017	0.6222	0.05	1.575e-37	+	14890	2871	12019	3	log OR	Ji-S_PSC_EUR_2017	cholangiocarcinoma
rs9295657	chr6:25419318	chr6:25419090	A	G	0.2549	0.072	0.0387	0.1312	0.1145	intron	-	-	-	CARMIL1	Primary sclerosing cholangitis	EFO_0004268	Ji S	27992413	2017	0.4061	0.041	1.529e-24	+	14890	2871	12019	3	log OR	Ji-S_PSC_EUR_2017	cholangiocarcinoma
rs913455	chr6:25420344	chr6:25420116	C	G	0.1369	0.0375	0	0.0557	0	splice_region	47	V	-	CARMIL1	Primary sclerosing cholangitis	EFO_0004268	Ji S	27992413	2017	0.6222	0.05	1.542e-37	+	14890	2871	12019	3	log OR	Ji-S_PSC_EUR_2017	cholangiocarcinoma
rs9467508	chr6:25421747	chr6:25421519	A	G	0.3396	0.1628	0.2312	0.2644	0.2362	intron	-	-	-	CARMIL1	Primary sclerosing cholangitis	EFO_0004268	Ji S	27992413	2017	0.2094	0.032	2.095e-11	+	14890	2871	12019	3	log OR	Ji-S_PSC_EUR_2017	cholangiocarcinoma
rs9467509	chr6:25422195	chr6:25421967	A	G	0.3389	0.1643	0.2321	0.2644	0.2444	intron	-	-	-	CARMIL1	Primary sclerosing cholangitis	EFO_0004268	Ji S	27992413	2017	0.2094	0.032	2.201e-11	+	14890	2871	12019	3	log OR	Ji-S_PSC_EUR_2017	cholangiocarcinoma
rs6921589	chr6:25422369	chr6:25422141	A	C	0.2542	0.072	0.0387	0.1312	0.1145	intron	-	-	-	CARMIL1	Primary sclerosing cholangitis	EFO_0004268	Ji S	27992413	2017	0.4068	0.041	1.568e-24	+	14890	2871	12019	3	log OR	Ji-S_PSC_EUR_2017	cholangiocarcinoma
rs6921603	chr6:25422400	chr6:25422172	A	G	0.3404	0.1628	0.2312	0.2644	0.2444	intron	-	-	-	CARMIL1	Primary sclerosing cholangitis	EFO_0004268	Ji S	27992413	2017	0.2103	0.032	1.95e-11	+	14890	2871	12019	3	log OR	Ji-S_PSC_EUR_2017	cholangiocarcinoma
rs4632883	chr6:25424191	chr6:25423963	A	G	0.1377	0.0375	0	0.0557	0	intron	-	-	-	CARMIL1	Primary sclerosing cholangitis	EFO_0004268	Ji S	27992413	2017	0.6227	0.05	1.288e-37	+	14890	2871	12019	3	log OR	Ji-S_PSC_EUR_2017	cholangiocarcinoma
rs2039069	chr6:25424327	chr6:25424099	A	G	0.8623	0.9625	1	0.9443	1	intron	-	-	-	CARMIL1	Primary sclerosing cholangitis	EFO_0004268	Ji S	27992413	2017	-0.6227	0.05	1.309e-37	-	14890	2871	12019	3	log OR	Ji-S_PSC_EUR_2017	cholangiocarcinoma
rs7774567	chr6:25425526	chr6:25425298	A	G	0.1293	0.0389	0	0.0557	0	intron	-	-	-	CARMIL1	Primary sclerosing cholangitis	EFO_0004268	Ji S	27992413	2017	0.6211	0.05	2.077e-37	+	14890	2871	12019	3	log OR	Ji-S_PSC_EUR_2017	cholangiocarcinoma
rs722086	chr6:25428954	chr6:25428726	T	C	0.733	0.8991	0.9653	0.8191	0.8906	intron	-	-	-	CARMIL1	Primary sclerosing cholangitis	EFO_0004268	Ji S	27992413	2017	-0.3206	0.036	2.084e-19	-	14890	2871	12019	3	log OR	Ji-S_PSC_EUR_2017	cholangiocarcinoma
rs6456682	chr6:25429890	chr6:25429662	C	G	0.4629	0.5216	0.5536	0.4225	0.4121	intron	-	-	-	CARMIL1	Primary sclerosing cholangitis	EFO_0004268	Ji S	27992413	2017	0.1424	0.029	8.327e-07	+	14890	2871	12019	3	log OR	Ji-S_PSC_EUR_2017	cholangiocarcinoma
rs2328887	chr6:25430149	chr6:25429921	T	C	0.149	0.0562	0	0.0765	0.002	intron	-	-	-	CARMIL1	Primary sclerosing cholangitis	EFO_0004268	Ji S	27992413	2017	0.53	0.047	1.402e-31	+	14890	2871	12019	3	log OR	Ji-S_PSC_EUR_2017	cholangiocarcinoma
rs1028885	chr6:25434518	chr6:25434290	A	G	0.8654	0.8718	0.874	0.7664	0.8241	intron	-	-	-	CARMIL1	Primary sclerosing cholangitis	EFO_0004268	Ji S	27992413	2017	-0.1939	0.033	3.691e-09	-	14890	2871	12019	3	log OR	Ji-S_PSC_EUR_2017	cholangiocarcinoma
rs6900224	chr6:25437986	chr6:25437758	T	C	0.8691	0.8732	0.874	0.7664	0.8344	intron	-	-	-	CARMIL1	Primary sclerosing cholangitis	EFO_0004268	Ji S	27992413	2017	-0.1931	0.033	4.596e-09	-	14890	2871	12019	3	log OR	Ji-S_PSC_EUR_2017	cholangiocarcinoma
rs6918354	chr6:25444614	chr6:25444386	A	T	0.1475	0.1527	0.128	0.2575	0.2117	intron	-	-	-	CARMIL1	Primary sclerosing cholangitis	EFO_0004268	Ji S	27992413	2017	0.1781	0.033	3.118e-08	+	14890	2871	12019	3	log OR	Ji-S_PSC_EUR_2017	cholangiocarcinoma
rs4712938	chr6:25449269	chr6:25449041	T	C	0.1346	0.1268	0.125	0.2286	0.1585	intron	-	-	-	CARMIL1	Primary sclerosing cholangitis	EFO_0004268	Ji S	27992413	2017	0.1956	0.034	3.562e-09	+	14890	2871	12019	3	log OR	Ji-S_PSC_EUR_2017	cholangiocarcinoma
rs9295661	chr6:25450026	chr6:25449798	A	C	0.8865	0.964	1	0.9433	1	intron	-	-	-	CARMIL1	Primary sclerosing cholangitis	EFO_0004268	Ji S	27992413	2017	-0.6297	0.05	1.655e-38	-	14890	2871	12019	3	log OR	Ji-S_PSC_EUR_2017	cholangiocarcinoma
rs9356977	chr6:25454869	chr6:25454641	A	C	0.6589	0.8314	0.6716	0.7087	0.8722	intron	-	-	-	CARMIL1	Primary sclerosing cholangitis	EFO_0004268	Ji S	27992413	2017	-0.1621	0.036	5.505e-06	-	14890	2871	12019	3	log OR	Ji-S_PSC_EUR_2017	cholangiocarcinoma
rs1328262	chr6:25458217	chr6:25457989	T	C	0.8729	0.8631	0.6677	0.7326	0.8916	intron	-	-	-	CARMIL1	Primary sclerosing cholangitis	EFO_0004268	Ji S	27992413	2017	-0.1923	0.037	1.258e-07	-	14890	2871	12019	3	log OR	Ji-S_PSC_EUR_2017	cholangiocarcinoma
rs4320355	chr6:25462824	chr6:25462596	T	C	0.2027	0.1513	0.3383	0.2843	0.1237	intron	-	-	-	CARMIL1	Primary sclerosing cholangitis	EFO_0004268	Ji S	27992413	2017	0.1664	0.036	3.185e-06	+	14890	2871	12019	3	log OR	Ji-S_PSC_EUR_2017	cholangiocarcinoma
rs301400	chr6:25464108	chr6:25463880	T	C	0.9107	0.9654	1	0.9443	1	intron	-	-	-	CARMIL1	Primary sclerosing cholangitis	EFO_0004268	Ji S	27992413	2017	-0.6419	0.05	2.164e-40	-	14890	2871	12019	3	log OR	Ji-S_PSC_EUR_2017	cholangiocarcinoma
rs301399	chr6:25464199	chr6:25463971	T	C	0.1256	0.134	0.3423	0.2664	0.1033	intron	-	-	-	CARMIL1	Primary sclerosing cholangitis	EFO_0004268	Ji S	27992413	2017	0.1706	0.032	5.235e-08	+	14890	2871	12019	3	log OR	Ji-S_PSC_EUR_2017	cholangiocarcinoma
rs301397	chr6:25464492	chr6:25464264	T	C	0.2776	0.1556	0.3423	0.2903	0.1268	intron	-	-	-	CARMIL1	Primary sclerosing cholangitis	EFO_0004268	Ji S	27992413	2017	0.1647	0.036	3.44e-06	+	14890	2871	12019	3	log OR	Ji-S_PSC_EUR_2017	cholangiocarcinoma
rs2769703	chr6:25468825	chr6:25468597	A	G	0.8759	0.8818	0.6558	0.7555	0.9018	intron	-	-	-	CARMIL1	Primary sclerosing cholangitis	EFO_0004268	Ji S	27992413	2017	-0.198	0.032	4.131e-10	-	14890	2871	12019	3	log OR	Ji-S_PSC_EUR_2017	cholangiocarcinoma
rs396050	chr6:25479799	chr6:25479571	T	C	0.121	0.1138	0.3403	0.2465	0.0982	intron	-	-	-	CARMIL1	Primary sclerosing cholangitis	EFO_0004268	Ji S	27992413	2017	0.1956	0.032	8.226e-10	+	14890	2871	12019	3	log OR	Ji-S_PSC_EUR_2017	cholangiocarcinoma
rs34991172	chr6:25480328	chr6:25480100	T	G	0.9955	0.9784	1	0.9503	1	intron	-	-	-	CARMIL1	Primary sclerosing cholangitis	EFO_0004268	Ji S	27992413	2017	-0.6586	0.05	3.046e-41	-	14890	2871	12019	3	log OR	Ji-S_PSC_EUR_2017	cholangiocarcinoma
rs13217797	chr6:25486014	chr6:25485786	T	C	0.8949	0.8718	0.6915	0.7525	0.8466	intron	-	-	-	CARMIL1	Primary sclerosing cholangitis	EFO_0004268	Ji S	27992413	2017	-0.2927	0.037	9.938e-16	-	14890	2871	12019	3	log OR	Ji-S_PSC_EUR_2017	cholangiocarcinoma
rs9295663	chr6:25486800	chr6:25486572	T	C	0.8797	0.879	0.7044	0.7555	0.8671	intron	-	-	-	CARMIL1	Primary sclerosing cholangitis	EFO_0004268	Ji S	27992413	2017	-0.2934	0.037	9.017e-16	-	14890	2871	12019	3	log OR	Ji-S_PSC_EUR_2017	cholangiocarcinoma
rs7743652	chr6:25502076	chr6:25501848	A	G	-	-	-	-	-	intron	-	-	-	CARMIL1	Primary sclerosing cholangitis	EFO_0004268	Ji S	27992413	2017	0.1544	0.034	3.677e-06	+	14890	2871	12019	3	log OR	Ji-S_PSC_EUR_2017	cholangiocarcinoma
rs374087	chr6:25504649	chr6:25504421	T	G	0.4849	0.6182	0.244	0.5775	0.546	intron	-	-	-	CARMIL1	Primary sclerosing cholangitis	EFO_0004268	Ji S	27992413	2017	-0.1723	0.034	2.806e-07	-	14890	2871	12019	3	log OR	Ji-S_PSC_EUR_2017	cholangiocarcinoma
rs1747568	chr6:25506072	chr6:25505844	T	G	0.4894	0.6052	0.8512	0.5795	0.5951	intron	-	-	-	CARMIL1	Primary sclerosing cholangitis	EFO_0004268	Ji S	27992413	2017	-0.1275	0.029	8.61e-06	-	14890	2871	12019	3	log OR	Ji-S_PSC_EUR_2017	cholangiocarcinoma
rs12199135	chr6:25506158	chr6:25505930	A	G	0.5106	0.3948	0.1488	0.4205	0.4049	intron	-	-	-	CARMIL1	Primary sclerosing cholangitis	EFO_0004268	Ji S	27992413	2017	0.1266	0.029	8.234e-06	+	14890	2871	12019	3	log OR	Ji-S_PSC_EUR_2017	cholangiocarcinoma
rs2762356	chr6:25506314	chr6:25506086	T	G	0.5106	0.3948	0.1488	0.4205	0.4049	intron	-	-	-	CARMIL1	Primary sclerosing cholangitis	EFO_0004268	Ji S	27992413	2017	0.1266	0.029	8.597e-06	+	14890	2871	12019	3	log OR	Ji-S_PSC_EUR_2017	cholangiocarcinoma
rs62392334	chr6:25506415	chr6:25506187	A	G	0.8691	0.7781	0.8978	0.7505	0.7505	intron	-	-	-	CARMIL1	Primary sclerosing cholangitis	EFO_0004268	Ji S	27992413	2017	-0.198	0.032	4.975e-10	-	14890	2871	12019	3	log OR	Ji-S_PSC_EUR_2017	cholangiocarcinoma
rs4097269	chr6:25506555	chr6:25506327	A	G	0.5106	0.3948	0.1488	0.4205	0.4049	intron	-	-	-	CARMIL1	Primary sclerosing cholangitis	EFO_0004268	Ji S	27992413	2017	0.1275	0.029	7.539e-06	+	14890	2871	12019	3	log OR	Ji-S_PSC_EUR_2017	cholangiocarcinoma
rs4097270	chr6:25506616	chr6:25506388	A	C	-	-	-	-	-	intron	-	-	-	CARMIL1	Primary sclerosing cholangitis	EFO_0004268	Ji S	27992413	2017	0.2151	0.031	1.64e-12	+	14890	2871	12019	3	log OR	Ji-S_PSC_EUR_2017	cholangiocarcinoma
rs1924471	chr6:25506803	chr6:25506575	A	G	0.5106	0.3948	0.1488	0.4205	0.4049	intron	-	-	-	CARMIL1	Primary sclerosing cholangitis	EFO_0004268	Ji S	27992413	2017	0.1275	0.029	8.213e-06	+	14890	2871	12019	3	log OR	Ji-S_PSC_EUR_2017	cholangiocarcinoma
rs431039	chr6:25506972	chr6:25506744	A	T	0.4887	0.6052	0.8502	0.5795	0.5951	intron	-	-	-	CARMIL1	Primary sclerosing cholangitis	EFO_0004268	Ji S	27992413	2017	-0.1275	0.029	7.428e-06	-	14890	2871	12019	3	log OR	Ji-S_PSC_EUR_2017	cholangiocarcinoma
rs450681	chr6:25507260	chr6:25507032	A	C	0.5106	0.3948	0.1488	0.4205	0.4049	intron	-	-	-	CARMIL1	Primary sclerosing cholangitis	EFO_0004268	Ji S	27992413	2017	0.1275	0.029	8.041e-06	+	14890	2871	12019	3	log OR	Ji-S_PSC_EUR_2017	cholangiocarcinoma
rs2769701	chr6:25507624	chr6:25507396	A	G	0.5598	0.6167	0.8522	0.5845	0.5951	intron	-	-	-	CARMIL1	Primary sclerosing cholangitis	EFO_0004268	Ji S	27992413	2017	-0.1266	0.029	9.745e-06	-	14890	2871	12019	3	log OR	Ji-S_PSC_EUR_2017	cholangiocarcinoma
rs35033684	chr6:25507639	chr6:25507411	T	G	0.8691	0.7781	0.8978	0.7505	0.7505	intron	-	-	-	CARMIL1	Primary sclerosing cholangitis	EFO_0004268	Ji S	27992413	2017	-0.2005	0.033	3.687e-10	-	14890	2871	12019	3	log OR	Ji-S_PSC_EUR_2017	cholangiocarcinoma
rs67835408	chr6:25507986	chr6:25507758	C	CTT	0.5106	0.3948	0.1488	0.4205	0.4049	-	-	-	-	-	Primary sclerosing cholangitis	EFO_0004268	Ji S	27992413	2017	0.1258	0.029	9.952e-06	+	14890	2871	12019	3	log OR	Ji-S_PSC_EUR_2017	cholangiocarcinoma
rs35073428	chr6:25508115	chr6:25507887	A	ACTT	0.4902	0.6052	0.8512	0.5795	0.5951	-	-	-	-	-	Primary sclerosing cholangitis	EFO_0004268	Ji S	27992413	2017	-0.1266	0.029	8.537e-06	-	14890	2871	12019	3	log OR	Ji-S_PSC_EUR_2017	cholangiocarcinoma
rs7738264	chr6:25508435	chr6:25508207	T	G	0.5113	0.3948	0.1488	0.4205	0.407	intron	-	-	-	CARMIL1	Primary sclerosing cholangitis	EFO_0004268	Ji S	27992413	2017	0.1266	0.029	8.542e-06	+	14890	2871	12019	3	log OR	Ji-S_PSC_EUR_2017	cholangiocarcinoma
rs7758527	chr6:25508482	chr6:25508254	T	C	0.4894	0.6052	0.8512	0.5795	0.5941	intron	-	-	-	CARMIL1	Primary sclerosing cholangitis	EFO_0004268	Ji S	27992413	2017	-0.1275	0.029	8.168e-06	-	14890	2871	12019	3	log OR	Ji-S_PSC_EUR_2017	cholangiocarcinoma
rs7738307	chr6:25508596	chr6:25508368	T	C	0.5106	0.3948	0.1488	0.4205	0.4059	intron	-	-	-	CARMIL1	Primary sclerosing cholangitis	EFO_0004268	Ji S	27992413	2017	0.1266	0.029	8.731e-06	+	14890	2871	12019	3	log OR	Ji-S_PSC_EUR_2017	cholangiocarcinoma
rs7758716	chr6:25508629	chr6:25508401	T	G	0.4894	0.6052	0.8512	0.5795	0.5941	intron	-	-	-	CARMIL1	Primary sclerosing cholangitis	EFO_0004268	Ji S	27992413	2017	-0.1266	0.029	8.492e-06	-	14890	2871	12019	3	log OR	Ji-S_PSC_EUR_2017	cholangiocarcinoma
rs392465	chr6:25508868	chr6:25508640	T	C	0.4894	0.6052	0.8512	0.5795	0.5941	intron	-	-	-	CARMIL1	Primary sclerosing cholangitis	EFO_0004268	Ji S	27992413	2017	-0.1266	0.029	9.66e-06	-	14890	2871	12019	3	log OR	Ji-S_PSC_EUR_2017	cholangiocarcinoma
rs406339	chr6:25508965	chr6:25508737	T	C	0.4894	0.6052	0.8512	0.5795	0.5941	intron	-	-	-	CARMIL1	Primary sclerosing cholangitis	EFO_0004268	Ji S	27992413	2017	-0.1266	0.029	8.667e-06	-	14890	2871	12019	3	log OR	Ji-S_PSC_EUR_2017	cholangiocarcinoma
rs35835358	chr6:25509356	chr6:25509128	A	AG	0.1316	0.2219	0.1022	0.2495	0.2474	-	-	-	-	-	Primary sclerosing cholangitis	EFO_0004268	Ji S	27992413	2017	0.2021	0.032	2.336e-10	+	14890	2871	12019	3	log OR	Ji-S_PSC_EUR_2017	cholangiocarcinoma
rs4568443	chr6:25509976	chr6:25509748	T	C	0.4887	0.6052	0.8512	0.5805	0.5971	intron	-	-	-	CARMIL1	Primary sclerosing cholangitis	EFO_0004268	Ji S	27992413	2017	-0.1275	0.029	7.115e-06	-	14890	2871	12019	3	log OR	Ji-S_PSC_EUR_2017	cholangiocarcinoma
rs4559085	chr6:25510058	chr6:25509830	C	G	0.5113	0.3948	0.1488	0.4195	0.4029	intron	-	-	-	CARMIL1	Primary sclerosing cholangitis	EFO_0004268	Ji S	27992413	2017	0.1266	0.029	8.417e-06	+	14890	2871	12019	3	log OR	Ji-S_PSC_EUR_2017	cholangiocarcinoma
rs10946783	chr6:25510163	chr6:25509935	T	C	0.5121	0.3948	0.1488	0.4195	0.4029	intron	-	-	-	CARMIL1	Primary sclerosing cholangitis	EFO_0004268	Ji S	27992413	2017	0.1266	0.029	8.288e-06	+	14890	2871	12019	3	log OR	Ji-S_PSC_EUR_2017	cholangiocarcinoma
rs403768	chr6:25510285	chr6:25510057	T	G	0.4879	0.6052	0.8512	0.5805	0.5971	intron	-	-	-	CARMIL1	Primary sclerosing cholangitis	EFO_0004268	Ji S	27992413	2017	-0.1266	0.029	8.562e-06	-	14890	2871	12019	3	log OR	Ji-S_PSC_EUR_2017	cholangiocarcinoma
rs378713	chr6:25510300	chr6:25510072	A	G	0.4887	0.6052	0.8512	0.5805	0.5971	intron	-	-	-	CARMIL1	Primary sclerosing cholangitis	EFO_0004268	Ji S	27992413	2017	-0.1266	0.029	8.562e-06	-	14890	2871	12019	3	log OR	Ji-S_PSC_EUR_2017	cholangiocarcinoma
rs448940	chr6:25511215	chr6:25510987	A	G	0.4894	0.6052	0.8522	0.5815	0.5971	intron	-	-	-	CARMIL1	Primary sclerosing cholangitis	EFO_0004268	Ji S	27992413	2017	-0.1266	0.029	8.759e-06	-	14890	2871	12019	3	log OR	Ji-S_PSC_EUR_2017	cholangiocarcinoma
rs35785909	chr6:25511309	chr6:25511081	A	G	0.1316	0.2219	0.1032	0.2495	0.2474	intron	-	-	-	CARMIL1	Primary sclerosing cholangitis	EFO_0004268	Ji S	27992413	2017	0.2005	0.032	3.298e-10	+	14890	2871	12019	3	log OR	Ji-S_PSC_EUR_2017	cholangiocarcinoma
rs464096	chr6:25511324	chr6:25511096	A	T	0.5113	0.3948	0.1488	0.4185	0.4029	intron	-	-	-	CARMIL1	Primary sclerosing cholangitis	EFO_0004268	Ji S	27992413	2017	0.1275	0.029	7.803e-06	+	14890	2871	12019	3	log OR	Ji-S_PSC_EUR_2017	cholangiocarcinoma
rs2762355	chr6:25511687	chr6:25511459	C	G	0.5113	0.3948	0.1478	0.4185	0.4029	intron	-	-	-	CARMIL1	Primary sclerosing cholangitis	EFO_0004268	Ji S	27992413	2017	0.1258	0.029	9.904e-06	+	14890	2871	12019	3	log OR	Ji-S_PSC_EUR_2017	cholangiocarcinoma
rs495212	chr6:25511879	chr6:25511651	T	C	0.5113	0.3948	0.1478	0.4195	0.4029	intron	-	-	-	CARMIL1	Primary sclerosing cholangitis	EFO_0004268	Ji S	27992413	2017	0.1302	0.029	4.951e-06	+	14890	2871	12019	3	log OR	Ji-S_PSC_EUR_2017	cholangiocarcinoma
rs391544	chr6:25511912	chr6:25511684	T	C	0.5113	0.3948	0.1478	0.4185	0.4029	intron	-	-	-	CARMIL1	Primary sclerosing cholangitis	EFO_0004268	Ji S	27992413	2017	0.1293	0.029	5.567e-06	+	14890	2871	12019	3	log OR	Ji-S_PSC_EUR_2017	cholangiocarcinoma
rs369799	chr6:25511956	chr6:25511728	A	G	0.4887	0.6052	0.8522	0.5815	0.5971	intron	-	-	-	CARMIL1	Primary sclerosing cholangitis	EFO_0004268	Ji S	27992413	2017	-0.1293	0.029	5.992e-06	-	14890	2871	12019	3	log OR	Ji-S_PSC_EUR_2017	cholangiocarcinoma
rs420098	chr6:25512007	chr6:25511779	A	G	0.4887	0.6052	0.8522	0.5815	0.5971	intron	-	-	-	CARMIL1	Primary sclerosing cholangitis	EFO_0004268	Ji S	27992413	2017	-0.1275	0.029	7.757e-06	-	14890	2871	12019	3	log OR	Ji-S_PSC_EUR_2017	cholangiocarcinoma
rs7751062	chr6:25512238	chr6:25512010	T	G	0.4887	0.6052	0.8522	0.5815	0.5971	intron	-	-	-	CARMIL1	Primary sclerosing cholangitis	EFO_0004268	Ji S	27992413	2017	-0.1284	0.029	7.338e-06	-	14890	2871	12019	3	log OR	Ji-S_PSC_EUR_2017	cholangiocarcinoma
rs7769257	chr6:25512246	chr6:25512018	A	G	0.5113	0.3948	0.1478	0.4185	0.4029	intron	-	-	-	CARMIL1	Primary sclerosing cholangitis	EFO_0004268	Ji S	27992413	2017	0.1284	0.029	7.007e-06	+	14890	2871	12019	3	log OR	Ji-S_PSC_EUR_2017	cholangiocarcinoma
rs7769551	chr6:25512366	chr6:25512138	A	G	0.5113	0.3948	0.1478	0.4185	0.4029	intron	-	-	-	CARMIL1	Primary sclerosing cholangitis	EFO_0004268	Ji S	27992413	2017	0.1275	0.029	7.916e-06	+	14890	2871	12019	3	log OR	Ji-S_PSC_EUR_2017	cholangiocarcinoma
rs7769572	chr6:25512402	chr6:25512174	A	G	0.5113	0.3948	0.1478	0.4185	0.4029	intron	-	-	-	CARMIL1	Primary sclerosing cholangitis	EFO_0004268	Ji S	27992413	2017	0.1266	0.029	8.324e-06	+	14890	2871	12019	3	log OR	Ji-S_PSC_EUR_2017	cholangiocarcinoma
rs489748	chr6:25512465	chr6:25512237	A	G	0.4887	0.6037	0.8522	0.5815	0.5971	intron	-	-	-	CARMIL1	Primary sclerosing cholangitis	EFO_0004268	Ji S	27992413	2017	-0.1266	0.029	8.246e-06	-	14890	2871	12019	3	log OR	Ji-S_PSC_EUR_2017	cholangiocarcinoma
rs366056	chr6:25512608	chr6:25512380	A	G	0.4887	0.6052	0.8522	0.5815	0.5971	intron	-	-	-	CARMIL1	Primary sclerosing cholangitis	EFO_0004268	Ji S	27992413	2017	-0.1275	0.029	7.602e-06	-	14890	2871	12019	3	log OR	Ji-S_PSC_EUR_2017	cholangiocarcinoma
rs574578	chr6:25512924	chr6:25512696	A	G	0.4887	0.6052	0.8522	0.5815	0.5971	intron	-	-	-	CARMIL1	Primary sclerosing cholangitis	EFO_0004268	Ji S	27992413	2017	-0.1275	0.029	8.292e-06	-	14890	2871	12019	3	log OR	Ji-S_PSC_EUR_2017	cholangiocarcinoma
rs574515	chr6:25512947	chr6:25512719	T	G	0.5113	0.3948	0.1478	0.4185	0.4029	intron	-	-	-	CARMIL1	Primary sclerosing cholangitis	EFO_0004268	Ji S	27992413	2017	0.1275	0.029	8.288e-06	+	14890	2871	12019	3	log OR	Ji-S_PSC_EUR_2017	cholangiocarcinoma
rs574453	chr6:25512966	chr6:25512738	A	G	0.4887	0.6052	0.8522	0.5815	0.5971	intron	-	-	-	CARMIL1	Primary sclerosing cholangitis	EFO_0004268	Ji S	27992413	2017	-0.1266	0.029	8.968e-06	-	14890	2871	12019	3	log OR	Ji-S_PSC_EUR_2017	cholangiocarcinoma
rs541918	chr6:25513098	chr6:25512870	A	T	0.4887	0.6052	0.8522	0.5815	0.5971	intron	-	-	-	CARMIL1	Primary sclerosing cholangitis	EFO_0004268	Ji S	27992413	2017	-0.1275	0.029	7.73e-06	-	14890	2871	12019	3	log OR	Ji-S_PSC_EUR_2017	cholangiocarcinoma
rs572657	chr6:25513147	chr6:25512919	T	C	0.4887	0.6052	0.8522	0.5815	0.5971	intron	-	-	-	CARMIL1	Primary sclerosing cholangitis	EFO_0004268	Ji S	27992413	2017	-0.1266	0.029	8.777e-06	-	14890	2871	12019	3	log OR	Ji-S_PSC_EUR_2017	cholangiocarcinoma
rs1408280	chr6:25513240	chr6:25513012	T	C	0.5113	0.3948	0.1478	0.4185	0.4029	intron	-	-	-	CARMIL1	Primary sclerosing cholangitis	EFO_0004268	Ji S	27992413	2017	0.1284	0.029	7.027e-06	+	14890	2871	12019	3	log OR	Ji-S_PSC_EUR_2017	cholangiocarcinoma
rs1830798	chr6:25513276	chr6:25513048	A	G	0.5113	0.3948	0.1478	0.4185	0.4029	intron	-	-	-	CARMIL1	Primary sclerosing cholangitis	EFO_0004268	Ji S	27992413	2017	0.1284	0.029	6.604e-06	+	14890	2871	12019	3	log OR	Ji-S_PSC_EUR_2017	cholangiocarcinoma
rs1408281	chr6:25513344	chr6:25513116	T	C	0.5113	0.3948	0.1478	0.4185	0.4029	intron	-	-	-	CARMIL1	Primary sclerosing cholangitis	EFO_0004268	Ji S	27992413	2017	0.1275	0.029	7.913e-06	+	14890	2871	12019	3	log OR	Ji-S_PSC_EUR_2017	cholangiocarcinoma
rs301392	chr6:25513735	chr6:25513507	A	G	0.4879	0.6052	0.8522	0.5815	0.5971	intron	-	-	-	CARMIL1	Primary sclerosing cholangitis	EFO_0004268	Ji S	27992413	2017	-0.1275	0.029	7.72e-06	-	14890	2871	12019	3	log OR	Ji-S_PSC_EUR_2017	cholangiocarcinoma
rs301391	chr6:25513969	chr6:25513741	T	C	0.5113	0.3948	0.1478	0.4185	0.4029	intron	-	-	-	CARMIL1	Primary sclerosing cholangitis	EFO_0004268	Ji S	27992413	2017	0.1284	0.029	6.897e-06	+	14890	2871	12019	3	log OR	Ji-S_PSC_EUR_2017	cholangiocarcinoma
rs35789010	chr6:25514179	chr6:25513951	A	G	0.0166	0.0288	0	0.0497	0.001	intron	-	-	-	CARMIL1	Primary sclerosing cholangitis	EFO_0004268	Ji S	27992413	2017	0.6936	0.049	1.827e-47	+	14890	2871	12019	3	log OR	Ji-S_PSC_EUR_2017	cholangiocarcinoma
rs301390	chr6:25514216	chr6:25513988	A	C	0.4887	0.6066	0.8522	0.5815	0.5971	intron	-	-	-	CARMIL1	Primary sclerosing cholangitis	EFO_0004268	Ji S	27992413	2017	-0.1275	0.029	7.451e-06	-	14890	2871	12019	3	log OR	Ji-S_PSC_EUR_2017	cholangiocarcinoma
rs301389	chr6:25514488	chr6:25514260	T	C	0.5113	0.3934	0.1478	0.4185	0.4029	intron	-	-	-	CARMIL1	Primary sclerosing cholangitis	EFO_0004268	Ji S	27992413	2017	0.1275	0.029	7.444e-06	+	14890	2871	12019	3	log OR	Ji-S_PSC_EUR_2017	cholangiocarcinoma
rs58000836	chr6:25514598	chr6:25514370	A	C	0.8593	0.7781	0.8978	0.7475	0.7526	intron	-	-	-	CARMIL1	Primary sclerosing cholangitis	EFO_0004268	Ji S	27992413	2017	-0.1989	0.032	4.439e-10	-	14890	2871	12019	3	log OR	Ji-S_PSC_EUR_2017	cholangiocarcinoma
rs301385	chr6:25514808	chr6:25514580	T	G	0.5113	0.3934	0.1478	0.4185	0.4029	intron	-	-	-	CARMIL1	Primary sclerosing cholangitis	EFO_0004268	Ji S	27992413	2017	0.1266	0.029	9.51e-06	+	14890	2871	12019	3	log OR	Ji-S_PSC_EUR_2017	cholangiocarcinoma
rs301384	chr6:25515108	chr6:25514880	T	C	0.5113	0.3934	0.1478	0.4185	0.4039	intron	-	-	-	CARMIL1	Primary sclerosing cholangitis	EFO_0004268	Ji S	27992413	2017	0.1275	0.029	7.748e-06	+	14890	2871	12019	3	log OR	Ji-S_PSC_EUR_2017	cholangiocarcinoma
rs301383	chr6:25515234	chr6:25515006	A	G	0.5113	0.3934	0.1478	0.4185	0.4029	intron	-	-	-	CARMIL1	Primary sclerosing cholangitis	EFO_0004268	Ji S	27992413	2017	0.1275	0.029	7.439e-06	+	14890	2871	12019	3	log OR	Ji-S_PSC_EUR_2017	cholangiocarcinoma
rs301382	chr6:25515450	chr6:25515222	A	C	0.5113	0.3934	0.1478	0.4185	0.4029	intron	-	-	-	CARMIL1	Primary sclerosing cholangitis	EFO_0004268	Ji S	27992413	2017	0.1266	0.029	9.326e-06	+	14890	2871	12019	3	log OR	Ji-S_PSC_EUR_2017	cholangiocarcinoma
rs301381	chr6:25515576	chr6:25515348	A	T	0.5113	0.3934	0.1508	0.4175	0.4029	intron	-	-	-	CARMIL1	Primary sclerosing cholangitis	EFO_0004268	Ji S	27992413	2017	0.131	0.029	4.787e-06	+	14890	2871	12019	3	log OR	Ji-S_PSC_EUR_2017	cholangiocarcinoma
rs301380	chr6:25515634	chr6:25515406	T	G	0.5113	0.3934	0.1478	0.4185	0.4029	intron	-	-	-	CARMIL1	Primary sclerosing cholangitis	EFO_0004268	Ji S	27992413	2017	0.1293	0.029	5.588e-06	+	14890	2871	12019	3	log OR	Ji-S_PSC_EUR_2017	cholangiocarcinoma
rs301379	chr6:25516126	chr6:25515898	T	C	0.5113	0.3862	0.1478	0.4155	0.4029	intron	-	-	-	CARMIL1	Primary sclerosing cholangitis	EFO_0004268	Ji S	27992413	2017	0.1284	0.029	6.345e-06	+	14890	2871	12019	3	log OR	Ji-S_PSC_EUR_2017	cholangiocarcinoma
rs301378	chr6:25516158	chr6:25515930	A	G	0.5053	0.3862	0.1478	0.4125	0.4029	intron	-	-	-	CARMIL1	Primary sclerosing cholangitis	EFO_0004268	Ji S	27992413	2017	0.1302	0.029	4.975e-06	+	14890	2871	12019	3	log OR	Ji-S_PSC_EUR_2017	cholangiocarcinoma
rs17266491	chr6:25516795	chr6:25516567	A	G	0.8676	0.7853	0.8978	0.7535	0.7526	intron	-	-	-	CARMIL1	Primary sclerosing cholangitis	EFO_0004268	Ji S	27992413	2017	-0.2054	0.033	1.396e-10	-	14890	2871	12019	3	log OR	Ji-S_PSC_EUR_2017	cholangiocarcinoma
rs214736	chr6:25517157	chr6:25516929	C	G	0.4887	0.6138	0.8522	0.5845	0.5971	intron	-	-	-	CARMIL1	Primary sclerosing cholangitis	EFO_0004268	Ji S	27992413	2017	-0.1284	0.029	6.545e-06	-	14890	2871	12019	3	log OR	Ji-S_PSC_EUR_2017	cholangiocarcinoma
rs301375	chr6:25517373	chr6:25517145	A	G	0.4387	0.3761	0.1478	0.4115	0.4029	intron	-	-	-	CARMIL1	Primary sclerosing cholangitis	EFO_0004268	Ji S	27992413	2017	0.1293	0.029	5.455e-06	+	14890	2871	12019	3	log OR	Ji-S_PSC_EUR_2017	cholangiocarcinoma
rs301373	chr6:25518197	chr6:25517969	C	G	0.5113	0.3876	0.1478	0.4155	0.4029	intron	-	-	-	CARMIL1	Primary sclerosing cholangitis	EFO_0004268	Ji S	27992413	2017	0.1284	0.029	7.019e-06	+	14890	2871	12019	3	log OR	Ji-S_PSC_EUR_2017	cholangiocarcinoma
rs214735	chr6:25518567	chr6:25518339	A	T	0.4887	0.6138	0.8522	0.5845	0.5971	intron	-	-	-	CARMIL1	Primary sclerosing cholangitis	EFO_0004268	Ji S	27992413	2017	-0.1284	0.029	6.984e-06	-	14890	2871	12019	3	log OR	Ji-S_PSC_EUR_2017	cholangiocarcinoma
rs301372	chr6:25519419	chr6:25519191	C	G	0.5113	0.3862	0.1468	0.4155	0.4029	intron	-	-	-	CARMIL1	Primary sclerosing cholangitis	EFO_0004268	Ji S	27992413	2017	0.1284	0.029	6.789e-06	+	14890	2871	12019	3	log OR	Ji-S_PSC_EUR_2017	cholangiocarcinoma
rs301371	chr6:25519515	chr6:25519287	A	G	0.4387	0.3761	0.1458	0.4105	0.4029	intron	-	-	-	CARMIL1	Primary sclerosing cholangitis	EFO_0004268	Ji S	27992413	2017	0.1293	0.029	5.711e-06	+	14890	2871	12019	3	log OR	Ji-S_PSC_EUR_2017	cholangiocarcinoma
rs301370	chr6:25519539	chr6:25519311	A	G	0.5008	0.3862	0.1478	0.4125	0.4059	intron	-	-	-	CARMIL1	Primary sclerosing cholangitis	EFO_0004268	Ji S	27992413	2017	0.1302	0.029	4.905e-06	+	14890	2871	12019	3	log OR	Ji-S_PSC_EUR_2017	cholangiocarcinoma
rs2769702	chr6:25520210	chr6:25519982	T	C	0.4887	0.6138	0.8522	0.5845	0.5961	intron	-	-	-	CARMIL1	Primary sclerosing cholangitis	EFO_0004268	Ji S	27992413	2017	-0.1284	0.029	6.538e-06	-	14890	2871	12019	3	log OR	Ji-S_PSC_EUR_2017	cholangiocarcinoma
rs301369	chr6:25520772	chr6:25520544	A	G	0.4879	0.6138	0.8532	0.5845	0.5971	intron	-	-	-	CARMIL1	Primary sclerosing cholangitis	EFO_0004268	Ji S	27992413	2017	-0.1293	0.029	5.79e-06	-	14890	2871	12019	3	log OR	Ji-S_PSC_EUR_2017	cholangiocarcinoma
rs34164888	chr6:25521921	chr6:25521693	A	C	0.1067	0.2017	0.0575	0.2227	0.136	intron	-	-	-	CARMIL1	Primary sclerosing cholangitis	EFO_0004268	Ji S	27992413	2017	0.2191	0.034	3.541e-11	+	14890	2871	12019	3	log OR	Ji-S_PSC_EUR_2017	cholangiocarcinoma
rs212938	chr6:25522443	chr6:25522215	A	G	0.1067	0.2017	0.0575	0.2227	0.136	intron	-	-	-	CARMIL1	Primary sclerosing cholangitis	EFO_0004268	Ji S	27992413	2017	0.2183	0.034	3.726e-11	+	14890	2871	12019	3	log OR	Ji-S_PSC_EUR_2017	cholangiocarcinoma
rs212941	chr6:25526702	chr6:25526474	T	C	0.1059	0.2003	0.0585	0.2247	0.136	intron	-	-	-	CARMIL1	Primary sclerosing cholangitis	EFO_0004268	Ji S	27992413	2017	0.2199	0.034	2.88e-11	+	14890	2871	12019	3	log OR	Ji-S_PSC_EUR_2017	cholangiocarcinoma
rs391629	chr6:25529649	chr6:25529421	A	G	0.1067	0.2003	0.0575	0.2247	0.136	intron	-	-	-	CARMIL1	Primary sclerosing cholangitis	EFO_0004268	Ji S	27992413	2017	0.2199	0.034	3.053e-11	+	14890	2871	12019	3	log OR	Ji-S_PSC_EUR_2017	cholangiocarcinoma
rs212930	chr6:25535636	chr6:25535408	A	G	0.1051	0.2003	0.0575	0.2237	0.135	intron	-	-	-	CARMIL1	Primary sclerosing cholangitis	EFO_0004268	Ji S	27992413	2017	0.2191	0.034	3.125e-11	+	14890	2871	12019	3	log OR	Ji-S_PSC_EUR_2017	cholangiocarcinoma
rs212936	chr6:25538860	chr6:25538632	A	C	0.8933	0.7983	0.9425	0.7753	0.865	intron	-	-	-	CARMIL1	Primary sclerosing cholangitis	EFO_0004268	Ji S	27992413	2017	-0.2239	0.034	1.404e-11	-	14890	2871	12019	3	log OR	Ji-S_PSC_EUR_2017	cholangiocarcinoma
rs969297	chr6:25543639	chr6:25543411	A	G	0.8941	0.7983	0.9425	0.7753	0.865	intron	-	-	-	CARMIL1	Primary sclerosing cholangitis	EFO_0004268	Ji S	27992413	2017	-0.2215	0.034	2.229e-11	-	14890	2871	12019	3	log OR	Ji-S_PSC_EUR_2017	cholangiocarcinoma
rs169946	chr6:25552143	chr6:25551915	C	G	0.8918	0.7983	0.9415	0.7734	0.864	intron	-	-	-	CARMIL1	Primary sclerosing cholangitis	EFO_0004268	Ji S	27992413	2017	-0.2239	0.034	1.225e-11	-	14890	2871	12019	3	log OR	Ji-S_PSC_EUR_2017	cholangiocarcinoma
rs214049	chr6:25554180	chr6:25553952	C	G	0.1082	0.2017	0.0585	0.2266	0.136	intron	-	-	-	CARMIL1	Primary sclerosing cholangitis	EFO_0004268	Ji S	27992413	2017	0.2223	0.034	1.668e-11	+	14890	2871	12019	3	log OR	Ji-S_PSC_EUR_2017	cholangiocarcinoma
rs214050	chr6:25556249	chr6:25556021	A	G	0.8918	0.7983	0.9415	0.7734	0.864	intron	-	-	-	CARMIL1	Primary sclerosing cholangitis	EFO_0004268	Ji S	27992413	2017	-0.2239	0.034	1.229e-11	-	14890	2871	12019	3	log OR	Ji-S_PSC_EUR_2017	cholangiocarcinoma
rs3840100	chr6:25559799	chr6:25559571	C	CT	0.8918	0.7997	0.9415	0.7734	0.8661	-	-	-	-	-	Primary sclerosing cholangitis	EFO_0004268	Ji S	27992413	2017	-0.2231	0.034	1.596e-11	-	14890	2871	12019	3	log OR	Ji-S_PSC_EUR_2017	cholangiocarcinoma
rs214066	chr6:25566528	chr6:25566300	A	G	0.1097	0.2003	0.0585	0.2276	0.1339	intron	-	-	-	CARMIL1	Primary sclerosing cholangitis	EFO_0004268	Ji S	27992413	2017	0.2231	0.034	1.476e-11	+	14890	2871	12019	3	log OR	Ji-S_PSC_EUR_2017	cholangiocarcinoma
rs4576241	chr6:25572082	chr6:25571854	C	G	0.1104	0.2003	0.0585	0.2276	0.1319	intron	-	-	-	CARMIL1	Primary sclerosing cholangitis	EFO_0004268	Ji S	27992413	2017	0.2263	0.034	6.785e-12	+	14890	2871	12019	3	log OR	Ji-S_PSC_EUR_2017	cholangiocarcinoma
rs4711086	chr6:25573378	chr6:25573150	C	G	0.8896	0.7997	0.9415	0.7714	0.8681	intron	-	-	-	CARMIL1	Primary sclerosing cholangitis	EFO_0004268	Ji S	27992413	2017	-0.2295	0.034	3.193e-12	-	14890	2871	12019	3	log OR	Ji-S_PSC_EUR_2017	cholangiocarcinoma
rs926326	chr6:25575402	chr6:25575174	A	G	0.1104	0.2003	0.0585	0.2286	0.1309	intron	-	-	-	CARMIL1	Primary sclerosing cholangitis	EFO_0004268	Ji S	27992413	2017	0.2295	0.034	4.055e-12	+	14890	2871	12019	3	log OR	Ji-S_PSC_EUR_2017	cholangiocarcinoma
rs13212936	chr6:25588815	chr6:25588587	T	C	0.0348	0.0418	0.0069	0.0835	0.0051	intron	-	-	-	CARMIL1	Primary sclerosing cholangitis	EFO_0004268	Ji S	27992413	2017	0.5794	0.045	5.25e-40	+	14890	2871	12019	3	log OR	Ji-S_PSC_EUR_2017	cholangiocarcinoma
rs6903257	chr6:25600191	chr6:25599963	T	C	0.1097	0.1974	0.0585	0.2266	0.1299	intron	-	-	-	CARMIL1	Primary sclerosing cholangitis	EFO_0004268	Ji S	27992413	2017	0.2359	0.034	1.181e-12	+	14890	2871	12019	3	log OR	Ji-S_PSC_EUR_2017	cholangiocarcinoma
rs721803	chr6:25603622	chr6:25603394	A	G	0.7867	0.7695	0.869	0.7445	0.8323	intron	-	-	-	CARMIL1	Primary sclerosing cholangitis	EFO_0004268	Ji S	27992413	2017	-0.2175	0.033	1.274e-11	-	14890	2871	12019	3	log OR	Ji-S_PSC_EUR_2017	cholangiocarcinoma
rs1012899	chr6:25605091	chr6:25604863	A	G	0.7867	0.7695	0.869	0.7445	0.8323	missense	1202	S/G	-	CARMIL1	Primary sclerosing cholangitis	EFO_0004268	Ji S	27992413	2017	-0.2191	0.033	8.746e-12	-	14890	2871	12019	3	log OR	Ji-S_PSC_EUR_2017	cholangiocarcinoma
rs1980453	chr6:25605918	chr6:25605690	T	C	0.7867	0.7709	0.869	0.7445	0.8323	intron	-	-	-	CARMIL1	Primary sclerosing cholangitis	EFO_0004268	Ji S	27992413	2017	-0.2175	0.033	1.169e-11	-	14890	2871	12019	3	log OR	Ji-S_PSC_EUR_2017	cholangiocarcinoma
rs3804110	chr6:25607968	chr6:25607740	A	G	0.2784	0.3271	0.1736	0.3827	0.2863	intron	-	-	-	CARMIL1	Primary sclerosing cholangitis	EFO_0004268	Ji S	27992413	2017	0.1458	0.029	3.807e-07	+	14890	2871	12019	3	log OR	Ji-S_PSC_EUR_2017	cholangiocarcinoma
rs3804107	chr6:25608359	chr6:25608131	T	C	0.2859	0.3285	0.1746	0.3827	0.2863	intron	-	-	-	CARMIL1	Primary sclerosing cholangitis	EFO_0004268	Ji S	27992413	2017	0.1467	0.029	3.25e-07	+	14890	2871	12019	3	log OR	Ji-S_PSC_EUR_2017	cholangiocarcinoma
rs9379775	chr6:25609278	chr6:25609050	T	G	0.3631	0.3415	0.1776	0.3837	0.2853	intron	-	-	-	CARMIL1	Primary sclerosing cholangitis	EFO_0004268	Ji S	27992413	2017	0.1476	0.029	3.205e-07	+	14890	2871	12019	3	log OR	Ji-S_PSC_EUR_2017	cholangiocarcinoma
rs2024874	chr6:25614046	chr6:25613818	A	G	0.3101	0.3343	0.1776	0.3837	0.2863	intron	-	-	-	CARMIL1	Primary sclerosing cholangitis	EFO_0004268	Ji S	27992413	2017	0.1493	0.029	2.147e-07	+	14890	2871	12019	3	log OR	Ji-S_PSC_EUR_2017	cholangiocarcinoma
rs7771765	chr6:25616687	chr6:25616459	T	C	0.3101	0.3343	0.1776	0.3837	0.2863	intron	-	-	-	CARMIL1	Primary sclerosing cholangitis	EFO_0004268	Ji S	27992413	2017	0.1467	0.029	3.781e-07	+	14890	2871	12019	3	log OR	Ji-S_PSC_EUR_2017	cholangiocarcinoma
rs3804102	chr6:25617445	chr6:25617217	A	G	0.3593	0.3444	0.1815	0.3837	0.2863	intron	-	-	-	CARMIL1	Primary sclerosing cholangitis	EFO_0004268	Ji S	27992413	2017	0.1476	0.029	3.033e-07	+	14890	2871	12019	3	log OR	Ji-S_PSC_EUR_2017	cholangiocarcinoma
rs7761789	chr6:25618486	chr6:25618258	A	G	0.3593	0.3444	0.1776	0.3837	0.2863	intron	-	-	-	CARMIL1	Primary sclerosing cholangitis	EFO_0004268	Ji S	27992413	2017	0.1467	0.029	3.331e-07	+	14890	2871	12019	3	log OR	Ji-S_PSC_EUR_2017	cholangiocarcinoma
rs2281073	chr6:25622558	chr6:25622330	A	G	0.1225	0.2608	0.249	0.3012	0.1656	downstream	-	-	-	CARMIL1	Primary sclerosing cholangitis	EFO_0004268	Ji S	27992413	2017	0.1664	0.031	4.219e-08	+	14890	2871	12019	3	log OR	Ji-S_PSC_EUR_2017	cholangiocarcinoma
rs6456685	chr6:25626549	chr6:25626321	T	C	0.1142	0.196	0.1339	0.2217	0.1278	intergenic	-	-	-	CARMIL1	Primary sclerosing cholangitis	EFO_0004268	Ji S	27992413	2017	0.2476	0.034	8.739e-14	+	14890	2871	12019	3	log OR	Ji-S_PSC_EUR_2017	cholangiocarcinoma
rs1980448	chr6:25626639	chr6:25626411	A	G	0.1225	0.2608	0.249	0.3002	0.1605	intergenic	-	-	-	CARMIL1	Primary sclerosing cholangitis	EFO_0004268	Ji S	27992413	2017	0.1664	0.031	4.359e-08	+	14890	2871	12019	3	log OR	Ji-S_PSC_EUR_2017	cholangiocarcinoma
rs4383809	chr6:25626967	chr6:25626739	T	C	0.1142	0.196	0.1339	0.2217	0.1278	intergenic	-	-	-	CARMIL1	Primary sclerosing cholangitis	EFO_0004268	Ji S	27992413	2017	0.25	0.034	4.875e-14	+	14890	2871	12019	3	log OR	Ji-S_PSC_EUR_2017	cholangiocarcinoma
rs6905986	chr6:25627658	chr6:25627430	T	C	0.829	0.7939	0.8651	0.7753	0.8558	intergenic	-	-	-	CARMIL1	Primary sclerosing cholangitis	EFO_0004268	Ji S	27992413	2017	-0.239	0.034	4.834e-13	-	14890	2871	12019	3	log OR	Ji-S_PSC_EUR_2017	cholangiocarcinoma
rs1980449	chr6:25629658	chr6:25629430	T	C	0.1415	0.2867	0.254	0.331	0.2004	intergenic	-	-	-	CARMIL1	Primary sclerosing cholangitis	EFO_0004268	Ji S	27992413	2017	0.1587	0.03	1.065e-07	+	14890	2871	12019	3	log OR	Ji-S_PSC_EUR_2017	cholangiocarcinoma
rs2328889	chr6:25645463	chr6:25645235	A	G	0.1157	0.1902	0.1448	0.2197	0.1135	intergenic	-	-	-	SCGN	Primary sclerosing cholangitis	EFO_0004268	Ji S	27992413	2017	0.2508	0.034	4.934e-14	+	14890	2871	12019	3	log OR	Ji-S_PSC_EUR_2017	cholangiocarcinoma
rs2011472	chr6:25657463	chr6:25657235	A	C	0.115	0.1902	0.1448	0.2187	0.1125	intron	-	-	ENSG00000079689	SCGN	Primary sclerosing cholangitis	EFO_0004268	Ji S	27992413	2017	0.25	0.034	5.642e-14	+	14890	2871	12019	3	log OR	Ji-S_PSC_EUR_2017	cholangiocarcinoma
rs2011465	chr6:25657540	chr6:25657312	A	G	0.1157	0.1902	0.1448	0.2187	0.1135	intron	-	-	ENSG00000079689	SCGN	Primary sclerosing cholangitis	EFO_0004268	Ji S	27992413	2017	0.2515	0.034	4.191e-14	+	14890	2871	12019	3	log OR	Ji-S_PSC_EUR_2017	cholangiocarcinoma
rs9393654	chr6:25664981	chr6:25664753	A	T	0.8828	0.8084	0.8552	0.7803	0.8855	intron	-	-	ENSG00000079689	SCGN	Primary sclerosing cholangitis	EFO_0004268	Ji S	27992413	2017	-0.2492	0.034	6.301e-14	-	14890	2871	12019	3	log OR	Ji-S_PSC_EUR_2017	cholangiocarcinoma
rs4711090	chr6:25673267	chr6:25673039	A	C	0.1331	0.1873	0.1438	0.2167	0.1176	intron	-	-	ENSG00000079689	SCGN	Primary sclerosing cholangitis	EFO_0004268	Ji S	27992413	2017	0.2523	0.034	3.383e-14	+	14890	2871	12019	3	log OR	Ji-S_PSC_EUR_2017	cholangiocarcinoma
rs2010291	chr6:25675764	chr6:25675536	T	G	0.1271	0.1873	0.1468	0.2177	0.1176	intron	-	-	ENSG00000079689	SCGN	Primary sclerosing cholangitis	EFO_0004268	Ji S	27992413	2017	0.2531	0.034	2.642e-14	+	14890	2871	12019	3	log OR	Ji-S_PSC_EUR_2017	cholangiocarcinoma
rs932319	chr6:25676114	chr6:25675886	T	C	0.1271	0.1859	0.1488	0.2177	0.1186	intron	-	-	ENSG00000079689	SCGN	Primary sclerosing cholangitis	EFO_0004268	Ji S	27992413	2017	0.2531	0.034	2.915e-14	+	14890	2871	12019	3	log OR	Ji-S_PSC_EUR_2017	cholangiocarcinoma
rs1074707	chr6:25676397	chr6:25676169	A	G	0.59	0.7478	0.8254	0.7465	0.7679	intron	-	-	ENSG00000079689	SCGN	Primary sclerosing cholangitis	EFO_0004268	Ji S	27992413	2017	-0.2143	0.032	1.464e-11	-	14890	2871	12019	3	log OR	Ji-S_PSC_EUR_2017	cholangiocarcinoma
rs1074706	chr6:25676740	chr6:25676512	T	C	0.1271	0.1873	0.1488	0.2177	0.1186	intron	-	-	ENSG00000079689	SCGN	Primary sclerosing cholangitis	EFO_0004268	Ji S	27992413	2017	0.2539	0.034	2.284e-14	+	14890	2871	12019	3	log OR	Ji-S_PSC_EUR_2017	cholangiocarcinoma
rs6932536	chr6:25677315	chr6:25677087	A	G	0.8714	0.8127	0.8512	0.7833	0.8814	intron	-	-	ENSG00000079689	SCGN	Primary sclerosing cholangitis	EFO_0004268	Ji S	27992413	2017	-0.2539	0.034	2.175e-14	-	14890	2871	12019	3	log OR	Ji-S_PSC_EUR_2017	cholangiocarcinoma
rs6900762	chr6:25679044	chr6:25678816	A	G	0.1293	0.1888	0.1488	0.2177	0.1186	intron	-	-	ENSG00000079689	SCGN	Primary sclerosing cholangitis	EFO_0004268	Ji S	27992413	2017	0.2539	0.034	2.083e-14	+	14890	2871	12019	3	log OR	Ji-S_PSC_EUR_2017	cholangiocarcinoma
rs11402808	chr6:25682614	chr6:25682386	C	CA	0.1271	0.1859	0.1448	0.2177	0.1186	-	-	-	-	-	Primary sclerosing cholangitis	EFO_0004268	Ji S	27992413	2017	0.2554	0.034	1.411e-14	+	14890	2871	12019	3	log OR	Ji-S_PSC_EUR_2017	cholangiocarcinoma
rs1883259	chr6:25683280	chr6:25683052	A	C	0.1581	0.1931	0.1458	0.2177	0.1288	intron	-	-	ENSG00000079689	SCGN	Primary sclerosing cholangitis	EFO_0004268	Ji S	27992413	2017	0.2693	0.04	3.646e-12	+	14890	2871	12019	3	log OR	Ji-S_PSC_EUR_2017	cholangiocarcinoma
rs13191296	chr6:25684606	chr6:25684378	T	C	0.025	0.0317	0	0.0596	0	intron	-	-	ENSG00000079689	SCGN	Primary sclerosing cholangitis	EFO_0004268	Ji S	27992413	2017	0.7853	0.054	4.282e-51	+	14890	2871	12019	3	log OR	Ji-S_PSC_EUR_2017	cholangiocarcinoma
rs71544650	chr6:25685878	chr6:25685650	G	GTATAAT	0.9773	0.964	0.999	0.9404	0.9969	-	-	-	-	-	Primary sclerosing cholangitis	EFO_0004268	Ji S	27992413	2017	-0.7566	0.047	2.138e-63	-	14890	2871	12019	3	log OR	Ji-S_PSC_EUR_2017	cholangiocarcinoma
rs6911522	chr6:25686033	chr6:25685805	T	G	0.3775	0.2579	0.1091	0.2545	0.2035	intron	-	-	ENSG00000079689	SCGN	Primary sclerosing cholangitis	EFO_0004268	Ji S	27992413	2017	0.2263	0.032	6.088e-13	+	14890	2871	12019	3	log OR	Ji-S_PSC_EUR_2017	cholangiocarcinoma
rs9461196	chr6:25690290	chr6:25690062	A	G	0.379	0.2594	0.1091	0.2545	0.2014	intron	-	-	ENSG00000079689	SCGN	Primary sclerosing cholangitis	EFO_0004268	Ji S	27992413	2017	0.2247	0.032	6.836e-13	+	14890	2871	12019	3	log OR	Ji-S_PSC_EUR_2017	cholangiocarcinoma
rs34438249	chr6:25690936	chr6:25690708	A	C	0.143	0.1772	0.0873	0.2296	0.1973	intron	-	-	ENSG00000079689	SCGN	Primary sclerosing cholangitis	EFO_0004268	Ji S	27992413	2017	0.2601	0.033	4.973e-16	+	14890	2871	12019	3	log OR	Ji-S_PSC_EUR_2017	cholangiocarcinoma
rs28360622	chr6:25691898	chr6:25691670	A	G	0.1452	0.1787	0.0873	0.2296	0.1984	intron	-	-	ENSG00000079689	SCGN	Primary sclerosing cholangitis	EFO_0004268	Ji S	27992413	2017	0.2577	0.033	8.288e-16	+	14890	2871	12019	3	log OR	Ji-S_PSC_EUR_2017	cholangiocarcinoma
rs35436081	chr6:25700342	chr6:25700114	A	G	0.0756	0.0634	0.0149	0.0845	0.0317	intron	-	-	ENSG00000079689	SCGN	Primary sclerosing cholangitis	EFO_0004268	Ji S	27992413	2017	0.585	0.042	1.025e-45	+	14890	2871	12019	3	log OR	Ji-S_PSC_EUR_2017	cholangiocarcinoma
rs10105	chr6:25701903	chr6:25701675	A	G	0.354	0.2161	0.0972	0.2575	0.2096	3_prime_UTR	-	-	ENSG00000079689	SCGN	Primary sclerosing cholangitis	EFO_0004268	Ji S	27992413	2017	0.2255	0.032	5.262e-13	+	14890	2871	12019	3	log OR	Ji-S_PSC_EUR_2017	cholangiocarcinoma
rs11751287	chr6:25702448	chr6:25702220	A	G	0.382	0.2161	0.0962	0.2555	0.2076	downstream	-	-	ENSG00000079689	SCGN	Primary sclerosing cholangitis	EFO_0004268	Ji S	27992413	2017	0.2255	0.032	6.012e-13	+	14890	2871	12019	3	log OR	Ji-S_PSC_EUR_2017	cholangiocarcinoma
rs34582964	chr6:25703188	chr6:25702960	A	G	0.1528	0.1787	0.0942	0.2306	0.2045	downstream	-	-	ENSG00000079689	SCGN	Primary sclerosing cholangitis	EFO_0004268	Ji S	27992413	2017	0.2593	0.033	4.976e-16	+	14890	2871	12019	3	log OR	Ji-S_PSC_EUR_2017	cholangiocarcinoma
rs34589724	chr6:25703286	chr6:25703058	T	G	0.8275	0.8199	0.9058	0.7694	0.7955	downstream	-	-	ENSG00000079689	SCGN	Primary sclerosing cholangitis	EFO_0004268	Ji S	27992413	2017	-0.2601	0.033	4.417e-16	-	14890	2871	12019	3	log OR	Ji-S_PSC_EUR_2017	cholangiocarcinoma
rs9467576	chr6:25706056	chr6:25705828	A	G	0.3812	0.2161	0.0962	0.2555	0.2076	downstream	-	-	ENSG00000079689	SCGN	Primary sclerosing cholangitis	EFO_0004268	Ji S	27992413	2017	0.2231	0.032	9.716e-13	+	14890	2871	12019	3	log OR	Ji-S_PSC_EUR_2017	cholangiocarcinoma
rs9467577	chr6:25706366	chr6:25706138	T	C	0.7156	0.8098	0.9038	0.7495	0.7924	downstream	-	-	ENSG00000079689	SCGN	Primary sclerosing cholangitis	EFO_0004268	Ji S	27992413	2017	-0.2351	0.032	8.651e-14	-	14890	2871	12019	3	log OR	Ji-S_PSC_EUR_2017	cholangiocarcinoma
rs9467578	chr6:25706546	chr6:25706318	T	C	0.2844	0.1902	0.0962	0.2505	0.2076	downstream	-	-	ENSG00000079689	SCGN	Primary sclerosing cholangitis	EFO_0004268	Ji S	27992413	2017	0.2351	0.032	8.653e-14	+	14890	2871	12019	3	log OR	Ji-S_PSC_EUR_2017	cholangiocarcinoma
rs9379780	chr6:25707171	chr6:25706943	A	G	0.5257	0.6816	0.8571	0.5974	0.6483	intergenic	-	-	-	SCGN	Primary sclerosing cholangitis	EFO_0004268	Ji S	27992413	2017	-0.1664	0.029	9.782e-09	-	14890	2871	12019	3	log OR	Ji-S_PSC_EUR_2017	cholangiocarcinoma
rs9461199	chr6:25707636	chr6:25707408	A	T	0.2844	0.1902	0.0962	0.2505	0.2076	intergenic	-	-	-	SCGN	Primary sclerosing cholangitis	EFO_0004268	Ji S	27992413	2017	0.2351	0.032	8.363e-14	+	14890	2871	12019	3	log OR	Ji-S_PSC_EUR_2017	cholangiocarcinoma
rs7767956	chr6:25707723	chr6:25707495	C	G	0.4743	0.3184	0.1429	0.4026	0.3517	intergenic	-	-	-	SCGN	Primary sclerosing cholangitis	EFO_0004268	Ji S	27992413	2017	0.1664	0.029	9.238e-09	+	14890	2871	12019	3	log OR	Ji-S_PSC_EUR_2017	cholangiocarcinoma
rs9461201	chr6:25710410	chr6:25710182	T	C	0.2867	0.1902	0.1062	0.2505	0.2076	intergenic	-	-	-	SCGN	Primary sclerosing cholangitis	EFO_0004268	Ji S	27992413	2017	0.2359	0.032	6.525e-14	+	14890	2871	12019	3	log OR	Ji-S_PSC_EUR_2017	cholangiocarcinoma
rs68006638	chr6:25710571	chr6:25710343	A	G	0.0045	0.0245	0	0.0606	0	intergenic	-	-	-	SCGN	Primary sclerosing cholangitis	EFO_0004268	Ji S	27992413	2017	0.7627	0.047	4.495e-64	+	14890	2871	12019	3	log OR	Ji-S_PSC_EUR_2017	cholangiocarcinoma
rs7771468	chr6:25713568	chr6:25713340	A	T	0.826	0.8199	0.8958	0.7694	0.7945	intergenic	-	-	-	SCGN	Primary sclerosing cholangitis	EFO_0004268	Ji S	27992413	2017	-0.2585	0.033	5.611e-16	-	14890	2871	12019	3	log OR	Ji-S_PSC_EUR_2017	cholangiocarcinoma
rs34493019	chr6:25714959	chr6:25714731	A	G	0.9622	0.9625	1	0.9394	1	intergenic	-	-	-	HIST1H2AA	Primary sclerosing cholangitis	EFO_0004268	Ji S	27992413	2017	-0.7566	0.046	9.935e-64	-	14890	2871	12019	3	log OR	Ji-S_PSC_EUR_2017	cholangiocarcinoma
rs11324972	chr6:25717585	chr6:25717357	C	CA	0.8238	0.8199	0.8958	0.7684	0.7955	-	-	-	-	-	Primary sclerosing cholangitis	EFO_0004268	Ji S	27992413	2017	-0.2616	0.033	2.65e-16	-	14890	2871	12019	3	log OR	Ji-S_PSC_EUR_2017	cholangiocarcinoma
rs16890970	chr6:25725686	chr6:25725458	T	C	0.7216	0.8112	0.8938	0.7495	0.7924	upstream	-	-	ENSG00000146047	HIST1H2BA	Primary sclerosing cholangitis	EFO_0004268	Ji S	27992413	2017	-0.2343	0.032	8.917e-14	-	14890	2871	12019	3	log OR	Ji-S_PSC_EUR_2017	cholangiocarcinoma
rs9467583	chr6:25726621	chr6:25726393	T	C	0.3222	0.196	0.1062	0.2505	0.2076	synonymous	45	G	ENSG00000164508	HIST1H2AA	Primary sclerosing cholangitis	EFO_0004268	Ji S	27992413	2017	0.2343	0.032	9.844e-14	+	14890	2871	12019	3	log OR	Ji-S_PSC_EUR_2017	cholangiocarcinoma
rs17320614	chr6:25727921	chr6:25727693	T	C	0.1573	0.1787	0.1042	0.2306	0.2055	upstream	-	-	ENSG00000164508	HIST1H2AA	Primary sclerosing cholangitis	EFO_0004268	Ji S	27992413	2017	0.2608	0.033	4.082e-16	+	14890	2871	12019	3	log OR	Ji-S_PSC_EUR_2017	cholangiocarcinoma
rs7746944	chr6:25728176	chr6:25727948	T	C	0.292	0.1902	0.1062	0.2505	0.2076	upstream	-	-	ENSG00000164508	HIST1H2AA	Primary sclerosing cholangitis	EFO_0004268	Ji S	27992413	2017	0.2351	0.032	7.952e-14	+	14890	2871	12019	3	log OR	Ji-S_PSC_EUR_2017	cholangiocarcinoma
rs9461209	chr6:25732302	chr6:25732074	C	G	0.4856	0.3357	0.1538	0.4026	0.3517	downstream	-	-	ENSG00000146047	HIST1H2BA	Primary sclerosing cholangitis	EFO_0004268	Ji S	27992413	2017	0.1638	0.029	1.346e-08	+	14890	2871	12019	3	log OR	Ji-S_PSC_EUR_2017	cholangiocarcinoma
rs4236039	chr6:25734470	chr6:25734242	A	C	0.2852	0.7378	0.8631	0.7197	0.7474	upstream	-	-	ENSG00000178762	HIST1H2BPS1	Primary sclerosing cholangitis	EFO_0004268	Ji S	27992413	2017	-0.2062	0.031	2.22e-11	-	14890	2871	12019	3	log OR	Ji-S_PSC_EUR_2017	cholangiocarcinoma
rs7775820	chr6:25734800	chr6:25734572	T	C	0.8404	0.8213	0.8958	0.7694	0.7955	upstream	-	-	ENSG00000178762	HIST1H2BPS1	Primary sclerosing cholangitis	EFO_0004268	Ji S	27992413	2017	-0.2593	0.033	4.844e-16	-	14890	2871	12019	3	log OR	Ji-S_PSC_EUR_2017	cholangiocarcinoma
rs28385589	chr6:25734882	chr6:25734654	T	C	-	-	-	-	-	upstream	-	-	ENSG00000178762	HIST1H2BPS1	Primary sclerosing cholangitis	EFO_0004268	Ji S	27992413	2017	0.2593	0.033	4.895e-16	+	14890	2871	12019	3	log OR	Ji-S_PSC_EUR_2017	cholangiocarcinoma
rs4343909	chr6:25736456	chr6:25736228	A	G	0.2821	0.1888	0.1052	0.2505	0.2076	upstream	-	-	ENSG00000178762	HIST1H2BPS1	Primary sclerosing cholangitis	EFO_0004268	Ji S	27992413	2017	0.2351	0.032	8.104e-14	+	14890	2871	12019	3	log OR	Ji-S_PSC_EUR_2017	cholangiocarcinoma
rs3922841	chr6:25736678	chr6:25736450	A	G	0.1891	0.3012	0.1756	0.4274	0.4151	upstream	-	-	ENSG00000178762	HIST1H2BPS1	Primary sclerosing cholangitis	EFO_0004268	Ji S	27992413	2017	-0.131	0.029	5.591e-06	-	14890	2871	12019	3	log OR	Ji-S_PSC_EUR_2017	cholangiocarcinoma
rs6935084	chr6:25740827	chr6:25740599	T	C	0.6135	0.7839	0.8938	0.7455	0.7924	intergenic	-	-	-	HIST1H2APS1	Primary sclerosing cholangitis	EFO_0004268	Ji S	27992413	2017	-0.2287	0.032	2.721e-13	-	14890	2871	12019	3	log OR	Ji-S_PSC_EUR_2017	cholangiocarcinoma
rs9467590	chr6:25741110	chr6:25740882	T	C	0.3865	0.2161	0.1062	0.2545	0.2086	intergenic	-	-	-	HIST1H2APS1	Primary sclerosing cholangitis	EFO_0004268	Ji S	27992413	2017	0.2271	0.032	4.079e-13	+	14890	2871	12019	3	log OR	Ji-S_PSC_EUR_2017	cholangiocarcinoma
rs9461211	chr6:25741674	chr6:25741446	A	G	0.1899	0.3012	0.1746	0.4284	0.4151	intergenic	-	-	-	HIST1H2APS1	Primary sclerosing cholangitis	EFO_0004268	Ji S	27992413	2017	-0.131	0.029	5.74e-06	-	14890	2871	12019	3	log OR	Ji-S_PSC_EUR_2017	cholangiocarcinoma
rs11751622	chr6:25742888	chr6:25742660	T	C	0.1861	0.1816	0.1042	0.2296	0.2045	intergenic	-	-	-	HIST1H2APS1	Primary sclerosing cholangitis	EFO_0004268	Ji S	27992413	2017	0.257	0.033	9.795e-16	+	14890	2871	12019	3	log OR	Ji-S_PSC_EUR_2017	cholangiocarcinoma
rs4351252	chr6:25742960	chr6:25742732	A	G	0.6135	0.7839	0.8929	0.7455	0.7924	intergenic	-	-	-	HIST1H2APS1	Primary sclerosing cholangitis	EFO_0004268	Ji S	27992413	2017	-0.2271	0.032	4.218e-13	-	14890	2871	12019	3	log OR	Ji-S_PSC_EUR_2017	cholangiocarcinoma
rs6906814	chr6:25743645	chr6:25743417	T	C	0.1566	0.1787	0.1042	0.2296	0.2045	intergenic	-	-	-	HIST1H2APS1	Primary sclerosing cholangitis	EFO_0004268	Ji S	27992413	2017	0.2577	0.033	7.527e-16	+	14890	2871	12019	3	log OR	Ji-S_PSC_EUR_2017	cholangiocarcinoma
rs7776065	chr6:25745742	chr6:25745514	T	C	0.6135	0.7839	0.8938	0.7455	0.7924	intergenic	-	-	-	SLC17A4	Primary sclerosing cholangitis	EFO_0004268	Ji S	27992413	2017	-0.2271	0.032	4.268e-13	-	14890	2871	12019	3	log OR	Ji-S_PSC_EUR_2017	cholangiocarcinoma
rs9986459	chr6:25747408	chr6:25747180	T	C	0.3865	0.2161	0.1062	0.2545	0.2076	intergenic	-	-	-	SLC17A4	Primary sclerosing cholangitis	EFO_0004268	Ji S	27992413	2017	0.2279	0.032	3.643e-13	+	14890	2871	12019	3	log OR	Ji-S_PSC_EUR_2017	cholangiocarcinoma
rs13190878	chr6:25749127	chr6:25748899	T	G	0.1884	0.3012	0.1756	0.4284	0.4151	intergenic	-	-	-	SLC17A4	Primary sclerosing cholangitis	EFO_0004268	Ji S	27992413	2017	-0.131	0.029	5.756e-06	-	14890	2871	12019	3	log OR	Ji-S_PSC_EUR_2017	cholangiocarcinoma
rs12374627	chr6:25749312	chr6:25749084	T	C	0.1884	0.3012	0.1756	0.4284	0.4151	intergenic	-	-	-	SLC17A4	Primary sclerosing cholangitis	EFO_0004268	Ji S	27992413	2017	-0.131	0.029	5.806e-06	-	14890	2871	12019	3	log OR	Ji-S_PSC_EUR_2017	cholangiocarcinoma
rs9885831	chr6:25750793	chr6:25750565	A	C	0.2912	0.1902	0.1062	0.2495	0.2076	upstream	-	-	ENSG00000146039	SLC17A4	Primary sclerosing cholangitis	EFO_0004268	Ji S	27992413	2017	0.2367	0.032	6.223e-14	+	14890	2871	12019	3	log OR	Ji-S_PSC_EUR_2017	cholangiocarcinoma
rs9295669	chr6:25758212	chr6:25757984	T	C	0.3911	0.6239	0.7956	0.5388	0.5624	intron	-	-	ENSG00000146039	SLC17A4	Primary sclerosing cholangitis	EFO_0004268	Ji S	27992413	2017	0.1432	0.029	6.621e-07	+	14890	2871	12019	3	log OR	Ji-S_PSC_EUR_2017	cholangiocarcinoma
rs34590006	chr6:25758970	chr6:25758742	C	CT	0.5461	0.8804	0.9851	0.8847	0.9601	-	-	-	-	-	Primary sclerosing cholangitis	EFO_0004268	Ji S	27992413	2017	-0.4587	0.039	7.09e-33	-	14890	2871	12019	3	log OR	Ji-S_PSC_EUR_2017	cholangiocarcinoma
rs12212049	chr6:25759066	chr6:25758838	T	G	0.062	0.2752	0.2083	0.4076	0.4274	intron	-	-	ENSG00000146039	SLC17A4	Primary sclerosing cholangitis	EFO_0004268	Ji S	27992413	2017	-0.1604	0.03	3.589e-08	-	14890	2871	12019	3	log OR	Ji-S_PSC_EUR_2017	cholangiocarcinoma
rs4236040	chr6:25761209	chr6:25760981	T	C	0.1634	0.0562	0.0129	0.0825	0.0102	intron	-	-	ENSG00000146039	SLC17A4	Primary sclerosing cholangitis	EFO_0004268	Ji S	27992413	2017	0.6168	0.044	3.144e-48	+	14890	2871	12019	3	log OR	Ji-S_PSC_EUR_2017	cholangiocarcinoma
rs3799340	chr6:25762646	chr6:25762418	T	C	0.0507	0.2781	0.1736	0.4205	0.4519	intron	-	-	ENSG00000146039	SLC17A4	Primary sclerosing cholangitis	EFO_0004268	Ji S	27992413	2017	-0.157	0.029	5.778e-08	-	14890	2871	12019	3	log OR	Ji-S_PSC_EUR_2017	cholangiocarcinoma
rs4145221	chr6:25763192	chr6:25762964	A	G	0.9334	0.6182	0.7857	0.4235	0.3896	intron	-	-	ENSG00000146039	SLC17A4	Primary sclerosing cholangitis	EFO_0004268	Ji S	27992413	2017	0.1856	0.029	8.914e-11	+	14890	2871	12019	3	log OR	Ji-S_PSC_EUR_2017	cholangiocarcinoma
rs4712969	chr6:25764192	chr6:25763964	A	G	0.1619	0.0562	0.0129	0.0815	0.0102	intron	-	-	ENSG00000146039	SLC17A4	Primary sclerosing cholangitis	EFO_0004268	Ji S	27992413	2017	0.6168	0.043	2.931e-48	+	14890	2871	12019	3	log OR	Ji-S_PSC_EUR_2017	cholangiocarcinoma
rs6902211	chr6:25767437	chr6:25767209	A	G	0.8101	0.9409	0.9871	0.9185	0.9898	intron	-	-	ENSG00000146039	SLC17A4	Primary sclerosing cholangitis	EFO_0004268	Ji S	27992413	2017	-0.6163	0.044	3.975e-48	-	14890	2871	12019	3	log OR	Ji-S_PSC_EUR_2017	cholangiocarcinoma
rs1892249	chr6:25768992	chr6:25768764	A	G	0.947	0.7219	0.8254	0.5795	0.547	intron	-	-	ENSG00000146039	SLC17A4	Primary sclerosing cholangitis	EFO_0004268	Ji S	27992413	2017	0.157	0.029	5.729e-08	+	14890	2871	12019	3	log OR	Ji-S_PSC_EUR_2017	cholangiocarcinoma
rs1892250	chr6:25769024	chr6:25768796	T	C	0.1619	0.0562	0.0129	0.0815	0.0102	intron	-	-	ENSG00000146039	SLC17A4	Primary sclerosing cholangitis	EFO_0004268	Ji S	27992413	2017	0.6163	0.044	3.6e-48	+	14890	2871	12019	3	log OR	Ji-S_PSC_EUR_2017	cholangiocarcinoma
rs1892251	chr6:25769349	chr6:25769121	T	C	0.3086	0.0951	0.0149	0.0944	0.0286	synonymous	76	A	ENSG00000146039	SLC17A4	Primary sclerosing cholangitis	EFO_0004268	Ji S	27992413	2017	0.5382	0.041	8.484e-41	+	14890	2871	12019	3	log OR	Ji-S_PSC_EUR_2017	cholangiocarcinoma
rs1937126	chr6:25769608	chr6:25769380	C	G	0.6914	0.9049	0.9851	0.9056	0.9714	intron	-	-	ENSG00000146039	SLC17A4	Primary sclerosing cholangitis	EFO_0004268	Ji S	27992413	2017	-0.5359	0.041	1.4e-40	-	14890	2871	12019	3	log OR	Ji-S_PSC_EUR_2017	cholangiocarcinoma
rs2328893	chr6:25770239	chr6:25770011	A	G	0.8691	0.2954	0.1558	0.3032	0.2198	intron	-	-	ENSG00000146039	SLC17A4	Primary sclerosing cholangitis	EFO_0004268	Ji S	27992413	2017	0.2167	0.031	1.293e-12	+	14890	2871	12019	3	log OR	Ji-S_PSC_EUR_2017	cholangiocarcinoma
rs3757130	chr6:25770866	chr6:25770638	A	G	0.053	0.2781	0.1736	0.4205	0.453	intron	-	-	ENSG00000146039	SLC17A4	Primary sclerosing cholangitis	EFO_0004268	Ji S	27992413	2017	-0.1579	0.029	4.712e-08	-	14890	2871	12019	3	log OR	Ji-S_PSC_EUR_2017	cholangiocarcinoma
rs4712972	chr6:25772047	chr6:25771819	A	G	0.5287	0.1484	0.0327	0.1213	0.0501	intron	-	-	ENSG00000146039	SLC17A4	Primary sclerosing cholangitis	EFO_0004268	Ji S	27992413	2017	0.4376	0.039	5.651e-31	+	14890	2871	12019	3	log OR	Ji-S_PSC_EUR_2017	cholangiocarcinoma
rs1892252	chr6:25772639	chr6:25772411	C	G	0.2595	0.8184	0.9554	0.8688	0.9448	intron	-	-	ENSG00000146039	SLC17A4	Primary sclerosing cholangitis	EFO_0004268	Ji S	27992413	2017	-0.3981	0.038	1.253e-26	-	14890	2871	12019	3	log OR	Ji-S_PSC_EUR_2017	cholangiocarcinoma
rs6456701	chr6:25774130	chr6:25773902	T	C	0.8374	0.9438	0.9871	0.9185	0.9898	intron	-	-	ENSG00000146039	SLC17A4	Primary sclerosing cholangitis	EFO_0004268	Ji S	27992413	2017	-0.6173	0.043	2.425e-48	-	14890	2871	12019	3	log OR	Ji-S_PSC_EUR_2017	cholangiocarcinoma
rs28412066	chr6:25775570	chr6:25775342	A	T	0.8396	0.9438	0.9871	0.9185	0.9898	intron	-	-	ENSG00000146039	SLC17A4	Primary sclerosing cholangitis	EFO_0004268	Ji S	27992413	2017	-0.6184	0.043	1.22e-48	-	14890	2871	12019	3	log OR	Ji-S_PSC_EUR_2017	cholangiocarcinoma
rs1954598	chr6:25776060	chr6:25775832	T	C	0.1884	0.0591	0.0129	0.0815	0.0102	intron	-	-	ENSG00000146039	SLC17A4	Primary sclerosing cholangitis	EFO_0004268	Ji S	27992413	2017	0.6168	0.043	2.796e-48	+	14890	2871	12019	3	log OR	Ji-S_PSC_EUR_2017	cholangiocarcinoma
rs11754288	chr6:25776949	chr6:25776721	A	G	0.053	0.2781	0.1726	0.4205	0.4519	missense	372	T/A	ENSG00000146039	SLC17A4	Primary sclerosing cholangitis	EFO_0004268	Ji S	27992413	2017	-0.157	0.029	6.042e-08	-	14890	2871	12019	3	log OR	Ji-S_PSC_EUR_2017	cholangiocarcinoma
rs3949215	chr6:25777497	chr6:25777269	A	T	0.1899	0.0591	0.0129	0.0815	0.0102	3_prime_UTR	-	-	ENSG00000146039	SLC17A4	Primary sclerosing cholangitis	EFO_0004268	Ji S	27992413	2017	0.6146	0.044	7.316e-48	+	14890	2871	12019	3	log OR	Ji-S_PSC_EUR_2017	cholangiocarcinoma
rs12201071	chr6:25778055	chr6:25777827	T	C	0.0666	0.3818	0.2143	0.5765	0.6104	intron	-	-	ENSG00000146039	SLC17A4	Primary sclerosing cholangitis	EFO_0004268	Ji S	27992413	2017	-0.1873	0.029	5.788e-11	-	14890	2871	12019	3	log OR	Ji-S_PSC_EUR_2017	cholangiocarcinoma
rs6910549	chr6:25780811	chr6:25780583	A	G	0.3071	0.0951	0.0149	0.0944	0.0286	3_prime_UTR	-	-	ENSG00000146039	SLC17A4	Primary sclerosing cholangitis	EFO_0004268	Ji S	27992413	2017	0.5382	0.041	5.909e-41	+	14890	2871	12019	3	log OR	Ji-S_PSC_EUR_2017	cholangiocarcinoma
rs10946798	chr6:25781853	chr6:25781625	T	G	0.9334	0.6182	0.7857	0.4235	0.3896	downstream	-	-	ENSG00000146039	SLC17A4	Primary sclerosing cholangitis	EFO_0004268	Ji S	27992413	2017	0.1873	0.029	5.786e-11	+	14890	2871	12019	3	log OR	Ji-S_PSC_EUR_2017	cholangiocarcinoma
rs1892253	chr6:25782314	chr6:25782086	T	G	0.3071	0.0951	0.0149	0.0944	0.0286	downstream	-	-	ENSG00000146039	SLC17A4	Primary sclerosing cholangitis	EFO_0004268	Ji S	27992413	2017	0.5388	0.041	4.559e-41	+	14890	2871	12019	3	log OR	Ji-S_PSC_EUR_2017	cholangiocarcinoma
rs9467596	chr6:25783022	chr6:25782794	T	C	0.41	0.5288	0.6855	0.3867	0.3589	downstream	-	-	ENSG00000146039	SLC17A4	Primary sclerosing cholangitis	EFO_0004268	Ji S	27992413	2017	0.2078	0.029	5.724e-13	+	14890	2871	12019	3	log OR	Ji-S_PSC_EUR_2017	cholangiocarcinoma
rs3923	chr6:25783315	chr6:25783087	T	C	0.4092	0.5288	0.6855	0.3867	0.3589	3_prime_UTR	-	-	ENSG00000124568	SLC17A1	Primary sclerosing cholangitis	EFO_0004268	Ji S	27992413	2017	0.2078	0.029	5.476e-13	+	14890	2871	12019	3	log OR	Ji-S_PSC_EUR_2017	cholangiocarcinoma
rs3757131	chr6:25783909	chr6:25783681	T	C	0.053	0.2781	0.1726	0.4205	0.453	intron	-	-	ENSG00000124568	SLC17A1	Primary sclerosing cholangitis	EFO_0004268	Ji S	27992413	2017	-0.157	0.029	5.927e-08	-	14890	2871	12019	3	log OR	Ji-S_PSC_EUR_2017	cholangiocarcinoma
rs35720558	chr6:25784800	chr6:25784572	A	C	0.947	0.7219	0.8274	0.5795	0.5481	intron	-	-	ENSG00000124568	SLC17A1	Primary sclerosing cholangitis	EFO_0004268	Ji S	27992413	2017	0.157	0.029	5.544e-08	+	14890	2871	12019	3	log OR	Ji-S_PSC_EUR_2017	cholangiocarcinoma
rs13197514	chr6:25785991	chr6:25785763	T	C	0.053	0.2781	0.1726	0.4215	0.4519	intron	-	-	ENSG00000124568	SLC17A1	Primary sclerosing cholangitis	EFO_0004268	Ji S	27992413	2017	-0.1587	0.029	4.227e-08	-	14890	2871	12019	3	log OR	Ji-S_PSC_EUR_2017	cholangiocarcinoma
rs13213957	chr6:25786226	chr6:25785998	T	C	0.9803	0.9683	1	0.9384	1	intron	-	-	ENSG00000124568	SLC17A1	Primary sclerosing cholangitis	EFO_0004268	Ji S	27992413	2017	-0.7571	0.046	9.277e-64	-	14890	2871	12019	3	log OR	Ji-S_PSC_EUR_2017	cholangiocarcinoma
rs3799344	chr6:25786993	chr6:25786765	T	C	0.3404	0.317	0.255	0.4443	0.4642	intron	-	-	ENSG00000124568	SLC17A1	Primary sclerosing cholangitis	EFO_0004268	Ji S	27992413	2017	-0.1697	0.029	3.76e-09	-	14890	2871	12019	3	log OR	Ji-S_PSC_EUR_2017	cholangiocarcinoma
rs112242208	chr6:25787551	chr6:25787323	C	CT	-	-	-	-	-	-	-	-	-	-	Primary sclerosing cholangitis	EFO_0004268	Ji S	27992413	2017	-0.1604	0.029	3.11e-08	-	14890	2871	12019	3	log OR	Ji-S_PSC_EUR_2017	cholangiocarcinoma
rs1937130	chr6:25787554	chr6:25787326	A	T	-	-	-	-	-	intron	-	-	ENSG00000124568	SLC17A1	Primary sclerosing cholangitis	EFO_0004268	Ji S	27992413	2017	-0.1579	0.029	5.629e-08	-	14890	2871	12019	3	log OR	Ji-S_PSC_EUR_2017	cholangiocarcinoma
rs2096386	chr6:25787817	chr6:25787589	A	G	0.5968	0.4784	0.3036	0.6233	0.6575	intron	-	-	ENSG00000124568	SLC17A1	Primary sclerosing cholangitis	EFO_0004268	Ji S	27992413	2017	-0.2127	0.029	2.288e-13	-	14890	2871	12019	3	log OR	Ji-S_PSC_EUR_2017	cholangiocarcinoma
rs9393670	chr6:25789061	chr6:25788833	A	G	0.91	0.6095	0.7927	0.4205	0.3896	intron	-	-	ENSG00000124568	SLC17A1	Primary sclerosing cholangitis	EFO_0004268	Ji S	27992413	2017	0.1881	0.029	5.416e-11	+	14890	2871	12019	3	log OR	Ji-S_PSC_EUR_2017	cholangiocarcinoma
rs139537655	chr6:25789199	chr6:25788971	A	ATAGG	0.59	0.8804	0.8948	0.8688	0.9407	-	-	-	-	-	Primary sclerosing cholangitis	EFO_0004268	Ji S	27992413	2017	-0.4383	0.038	1.427e-31	-	14890	2871	12019	3	log OR	Ji-S_PSC_EUR_2017	cholangiocarcinoma
rs10214468	chr6:25789390	chr6:25789162	A	T	0.416	0.1153	0.1022	0.1143	0.0542	intron	-	-	ENSG00000124568	SLC17A1	Primary sclerosing cholangitis	EFO_0004268	Ji S	27992413	2017	0.4904	0.04	8.268e-37	+	14890	2871	12019	3	log OR	Ji-S_PSC_EUR_2017	cholangiocarcinoma
rs28360585	chr6:25790356	chr6:25790128	A	T	0.584	0.8847	0.8978	0.8857	0.9458	intron	-	-	ENSG00000124568	SLC17A1	Primary sclerosing cholangitis	EFO_0004268	Ji S	27992413	2017	-0.4916	0.04	1.501e-36	-	14890	2871	12019	3	log OR	Ji-S_PSC_EUR_2017	cholangiocarcinoma
rs13200921	chr6:25790378	chr6:25790150	T	C	0.9592	0.9481	0.9871	0.9254	0.9898	intron	-	-	ENSG00000124568	SLC17A1	Primary sclerosing cholangitis	EFO_0004268	Ji S	27992413	2017	-0.6387	0.044	7.34e-51	-	14890	2871	12019	3	log OR	Ji-S_PSC_EUR_2017	cholangiocarcinoma
rs3799346	chr6:25791354	chr6:25791126	T	C	0.4289	0.2075	0.127	0.2584	0.182	intron	-	-	ENSG00000124568	SLC17A1	Primary sclerosing cholangitis	EFO_0004268	Ji S	27992413	2017	0.2723	0.032	5.526e-18	+	14890	2871	12019	3	log OR	Ji-S_PSC_EUR_2017	cholangiocarcinoma
rs942377	chr6:25792292	chr6:25792064	T	C	0.5711	0.7925	0.873	0.7416	0.818	intron	-	-	ENSG00000124568	SLC17A1	Primary sclerosing cholangitis	EFO_0004268	Ji S	27992413	2017	-0.2731	0.032	4.834e-18	-	14890	2871	12019	3	log OR	Ji-S_PSC_EUR_2017	cholangiocarcinoma
rs9467600	chr6:25792768	chr6:25792540	T	C	0.0741	0.0519	0.0129	0.0746	0.0102	intron	-	-	ENSG00000124568	SLC17A1	Primary sclerosing cholangitis	EFO_0004268	Ji S	27992413	2017	0.6387	0.044	1.048e-50	+	14890	2871	12019	3	log OR	Ji-S_PSC_EUR_2017	cholangiocarcinoma
rs2762353	chr6:25794431	chr6:25794203	A	G	0.0779	0.2983	0.1825	0.4354	0.4826	intron	-	-	ENSG00000124568	SLC17A1	Primary sclerosing cholangitis	EFO_0004268	Ji S	27992413	2017	-0.1604	0.029	2.463e-08	-	14890	2871	12019	3	log OR	Ji-S_PSC_EUR_2017	cholangiocarcinoma
rs68094823	chr6:25795971	chr6:25795743	A	ACACACC	0.9228	0.7017	0.8175	0.5646	0.5174	-	-	-	-	-	Primary sclerosing cholangitis	EFO_0004268	Ji S	27992413	2017	0.1638	0.029	1.44e-08	+	14890	2871	12019	3	log OR	Ji-S_PSC_EUR_2017	cholangiocarcinoma
rs1165215	chr6:25798932	chr6:25798704	A	G	0.9228	0.7017	0.8175	0.5646	0.5174	3_prime_UTR	-	-	ENSG00000124568	SLC17A1	Primary sclerosing cholangitis	EFO_0004268	Ji S	27992413	2017	0.1604	0.029	2.66e-08	+	14890	2871	12019	3	log OR	Ji-S_PSC_EUR_2017	cholangiocarcinoma
rs1165213	chr6:25799676	chr6:25799448	A	G	0.9228	0.7017	0.8175	0.5646	0.5174	intron	-	-	ENSG00000124568	SLC17A1	Primary sclerosing cholangitis	EFO_0004268	Ji S	27992413	2017	0.1604	0.029	2.657e-08	+	14890	2871	12019	3	log OR	Ji-S_PSC_EUR_2017	cholangiocarcinoma
rs3799350	chr6:25799929	chr6:25799701	T	G	0.4289	0.2075	0.127	0.2584	0.182	intron	-	-	ENSG00000124568	SLC17A1	Primary sclerosing cholangitis	EFO_0004268	Ji S	27992413	2017	0.2723	0.032	5.769e-18	+	14890	2871	12019	3	log OR	Ji-S_PSC_EUR_2017	cholangiocarcinoma
rs1165209	chr6:25801319	chr6:25801091	A	G	0.9228	0.7017	0.8175	0.5646	0.5174	intron	-	-	ENSG00000124568	SLC17A1	Primary sclerosing cholangitis	EFO_0004268	Ji S	27992413	2017	0.1613	0.029	2.236e-08	+	14890	2871	12019	3	log OR	Ji-S_PSC_EUR_2017	cholangiocarcinoma
rs1324082	chr6:25801971	chr6:25801743	T	C	0.4289	0.2075	0.127	0.2584	0.182	intron	-	-	ENSG00000124568	SLC17A1	Primary sclerosing cholangitis	EFO_0004268	Ji S	27992413	2017	0.2723	0.032	6.023e-18	+	14890	2871	12019	3	log OR	Ji-S_PSC_EUR_2017	cholangiocarcinoma
rs2328895	chr6:25802083	chr6:25801855	T	C	0.9334	0.7032	0.8175	0.5646	0.5174	intron	-	-	ENSG00000124568	SLC17A1	Primary sclerosing cholangitis	EFO_0004268	Ji S	27992413	2017	0.1613	0.029	2.349e-08	+	14890	2871	12019	3	log OR	Ji-S_PSC_EUR_2017	cholangiocarcinoma
rs9467603	chr6:25803712	chr6:25803484	A	G	0.9251	0.9481	0.9871	0.9254	0.9898	intron	-	-	ENSG00000124568	SLC17A1	Primary sclerosing cholangitis	EFO_0004268	Ji S	27992413	2017	-0.6376	0.044	1.173e-50	-	14890	2871	12019	3	log OR	Ji-S_PSC_EUR_2017	cholangiocarcinoma
rs9467604	chr6:25805002	chr6:25804774	A	T	0.5711	0.7925	0.873	0.7416	0.818	intron	-	-	ENSG00000124568	SLC17A1	Primary sclerosing cholangitis	EFO_0004268	Ji S	27992413	2017	-0.2723	0.032	5.927e-18	-	14890	2871	12019	3	log OR	Ji-S_PSC_EUR_2017	cholangiocarcinoma
rs9461215	chr6:25806576	chr6:25806348	T	C	0.5726	0.7911	0.873	0.7416	0.818	intron	-	-	ENSG00000124568	SLC17A1	Primary sclerosing cholangitis	EFO_0004268	Ji S	27992413	2017	-0.2723	0.032	5.647e-18	-	14890	2871	12019	3	log OR	Ji-S_PSC_EUR_2017	cholangiocarcinoma
rs2817188	chr6:25807603	chr6:25807375	A	G	0.0787	0.2983	0.1835	0.4354	0.4816	intron	-	-	ENSG00000124568	SLC17A1	Primary sclerosing cholangitis	EFO_0004268	Ji S	27992413	2017	-0.1604	0.029	2.639e-08	-	14890	2871	12019	3	log OR	Ji-S_PSC_EUR_2017	cholangiocarcinoma
rs9461216	chr6:25808743	chr6:25808515	A	T	0.9281	0.9481	0.9851	0.9254	0.9765	intron	-	-	ENSG00000124568	SLC17A1	Primary sclerosing cholangitis	EFO_0004268	Ji S	27992413	2017	-0.6382	0.044	9.646e-51	-	14890	2871	12019	3	log OR	Ji-S_PSC_EUR_2017	cholangiocarcinoma
rs1177442	chr6:25809069	chr6:25808841	A	G	0.0651	0.2968	0.1825	0.4354	0.4816	intron	-	-	ENSG00000124568	SLC17A1	Primary sclerosing cholangitis	EFO_0004268	Ji S	27992413	2017	-0.1613	0.029	2.459e-08	-	14890	2871	12019	3	log OR	Ji-S_PSC_EUR_2017	cholangiocarcinoma
rs1165199	chr6:25809087	chr6:25808859	T	C	0.9349	0.7032	0.8175	0.5646	0.5184	intron	-	-	ENSG00000124568	SLC17A1	Primary sclerosing cholangitis	EFO_0004268	Ji S	27992413	2017	0.1613	0.029	2.425e-08	+	14890	2871	12019	3	log OR	Ji-S_PSC_EUR_2017	cholangiocarcinoma
rs9467606	chr6:25809218	chr6:25808990	A	G	0.9259	0.9481	0.9871	0.9254	0.9898	intron	-	-	ENSG00000124568	SLC17A1	Primary sclerosing cholangitis	EFO_0004268	Ji S	27992413	2017	-0.6376	0.044	1.008e-50	-	14890	2871	12019	3	log OR	Ji-S_PSC_EUR_2017	cholangiocarcinoma
rs9467607	chr6:25809477	chr6:25809249	A	G	0.0741	0.0519	0.0129	0.0746	0.0102	intron	-	-	ENSG00000124568	SLC17A1	Primary sclerosing cholangitis	EFO_0004268	Ji S	27992413	2017	0.6376	0.044	1.005e-50	+	14890	2871	12019	3	log OR	Ji-S_PSC_EUR_2017	cholangiocarcinoma
rs1924469	chr6:25809524	chr6:25809296	T	C	0.5726	0.7925	0.873	0.7416	0.818	intron	-	-	ENSG00000124568	SLC17A1	Primary sclerosing cholangitis	EFO_0004268	Ji S	27992413	2017	-0.2731	0.032	5.21e-18	-	14890	2871	12019	3	log OR	Ji-S_PSC_EUR_2017	cholangiocarcinoma
rs1359232	chr6:25809716	chr6:25809488	A	C	0.0787	0.2983	0.1825	0.4354	0.4826	intron	-	-	ENSG00000124568	SLC17A1	Primary sclerosing cholangitis	EFO_0004268	Ji S	27992413	2017	-0.1596	0.029	3.098e-08	-	14890	2871	12019	3	log OR	Ji-S_PSC_EUR_2017	cholangiocarcinoma
rs9467609	chr6:25809751	chr6:25809523	A	G	0.9251	0.9481	0.9871	0.9254	0.9898	intron	-	-	ENSG00000124568	SLC17A1	Primary sclerosing cholangitis	EFO_0004268	Ji S	27992413	2017	-0.6376	0.044	1.001e-50	-	14890	2871	12019	3	log OR	Ji-S_PSC_EUR_2017	cholangiocarcinoma
rs9467610	chr6:25810797	chr6:25810569	C	G	0.4281	0.2075	0.127	0.2584	0.182	intron	-	-	ENSG00000124568	SLC17A1	Primary sclerosing cholangitis	EFO_0004268	Ji S	27992413	2017	0.2723	0.032	6.078e-18	+	14890	2871	12019	3	log OR	Ji-S_PSC_EUR_2017	cholangiocarcinoma
rs1951905	chr6:25811034	chr6:25810806	T	C	0.4274	0.2075	0.128	0.2584	0.182	intron	-	-	ENSG00000124568	SLC17A1	Primary sclerosing cholangitis	EFO_0004268	Ji S	27992413	2017	0.2716	0.032	6.877e-18	+	14890	2871	12019	3	log OR	Ji-S_PSC_EUR_2017	cholangiocarcinoma
rs1575534	chr6:25811404	chr6:25811176	T	C	0.4266	0.2075	0.127	0.2584	0.182	intron	-	-	ENSG00000124568	SLC17A1	Primary sclerosing cholangitis	EFO_0004268	Ji S	27992413	2017	0.2716	0.032	8.601e-18	+	14890	2871	12019	3	log OR	Ji-S_PSC_EUR_2017	cholangiocarcinoma
rs942378	chr6:25812459	chr6:25812231	A	G	0.4266	0.2075	0.127	0.2584	0.182	intron	-	-	ENSG00000124568	SLC17A1	Primary sclerosing cholangitis	EFO_0004268	Ji S	27992413	2017	0.2723	0.032	5.912e-18	+	14890	2871	12019	3	log OR	Ji-S_PSC_EUR_2017	cholangiocarcinoma
rs9467613	chr6:25812641	chr6:25812413	T	C	0.9259	0.9481	0.9871	0.9254	0.9898	intron	-	-	ENSG00000124568	SLC17A1	Primary sclerosing cholangitis	EFO_0004268	Ji S	27992413	2017	-0.6382	0.044	9.713e-51	-	14890	2871	12019	3	log OR	Ji-S_PSC_EUR_2017	cholangiocarcinoma
rs1165196	chr6:25813150	chr6:25812922	A	G	0.9213	0.7003	0.8165	0.5646	0.5174	missense	269	I/T	ENSG00000124568	SLC17A1	Primary sclerosing cholangitis	EFO_0004268	Ji S	27992413	2017	0.1613	0.029	2.281e-08	+	14890	2871	12019	3	log OR	Ji-S_PSC_EUR_2017	cholangiocarcinoma
rs9467614	chr6:25814532	chr6:25814304	T	G	0.4251	0.2061	0.127	0.2584	0.182	intron	-	-	ENSG00000124568	SLC17A1	Primary sclerosing cholangitis	EFO_0004268	Ji S	27992413	2017	0.2716	0.032	6.415e-18	+	14890	2871	12019	3	log OR	Ji-S_PSC_EUR_2017	cholangiocarcinoma
rs9467615	chr6:25814939	chr6:25814711	T	C	0.5741	0.7925	0.873	0.7416	0.818	intron	-	-	ENSG00000124568	SLC17A1	Primary sclerosing cholangitis	EFO_0004268	Ji S	27992413	2017	-0.2738	0.032	4.76e-18	-	14890	2871	12019	3	log OR	Ji-S_PSC_EUR_2017	cholangiocarcinoma
rs1165195	chr6:25815080	chr6:25814852	T	G	0.0734	0.2983	0.1835	0.4354	0.4939	intron	-	-	ENSG00000124568	SLC17A1	Primary sclerosing cholangitis	EFO_0004268	Ji S	27992413	2017	-0.1604	0.029	2.633e-08	-	14890	2871	12019	3	log OR	Ji-S_PSC_EUR_2017	cholangiocarcinoma
rs13193685	chr6:25815370	chr6:25815142	A	G	0.5741	0.7925	0.872	0.7416	0.819	intron	-	-	ENSG00000124568	SLC17A1	Primary sclerosing cholangitis	EFO_0004268	Ji S	27992413	2017	-0.2716	0.032	6.658e-18	-	14890	2871	12019	3	log OR	Ji-S_PSC_EUR_2017	cholangiocarcinoma
rs1165154	chr6:25817216	chr6:25816988	T	C	0.0802	0.2954	0.1835	0.4354	0.4959	intron	-	-	ENSG00000124568	SLC17A1	Primary sclerosing cholangitis	EFO_0004268	Ji S	27992413	2017	-0.1613	0.029	2.267e-08	-	14890	2871	12019	3	log OR	Ji-S_PSC_EUR_2017	cholangiocarcinoma
rs7753366	chr6:25817518	chr6:25817290	A	G	0.4281	0.2104	0.129	0.2584	0.181	intron	-	-	ENSG00000124568	SLC17A1	Primary sclerosing cholangitis	EFO_0004268	Ji S	27992413	2017	0.2723	0.032	6.297e-18	+	14890	2871	12019	3	log OR	Ji-S_PSC_EUR_2017	cholangiocarcinoma
rs1165153	chr6:25817789	chr6:25817561	A	G	0.0802	0.2954	0.1835	0.4354	0.4959	intron	-	-	ENSG00000124568	SLC17A1	Primary sclerosing cholangitis	EFO_0004268	Ji S	27992413	2017	-0.1613	0.029	2.439e-08	-	14890	2871	12019	3	log OR	Ji-S_PSC_EUR_2017	cholangiocarcinoma
rs1185567	chr6:25818588	chr6:25818360	A	G	0.0802	0.2954	0.1835	0.4354	0.4959	intron	-	-	ENSG00000124568	SLC17A1	Primary sclerosing cholangitis	EFO_0004268	Ji S	27992413	2017	-0.1613	0.029	2.168e-08	-	14890	2871	12019	3	log OR	Ji-S_PSC_EUR_2017	cholangiocarcinoma
rs1183200	chr6:25818646	chr6:25818418	C	G	0.9198	0.7046	0.8165	0.5646	0.5041	intron	-	-	ENSG00000124568	SLC17A1	Primary sclerosing cholangitis	EFO_0004268	Ji S	27992413	2017	0.1613	0.029	2.437e-08	+	14890	2871	12019	3	log OR	Ji-S_PSC_EUR_2017	cholangiocarcinoma
rs9461218	chr6:25818755	chr6:25818527	A	G	0.3585	0.1902	0.1101	0.2425	0.1452	intron	-	-	ENSG00000124568	SLC17A1	Primary sclerosing cholangitis	EFO_0004268	Ji S	27992413	2017	0.2859	0.033	7.058e-19	+	14890	2871	12019	3	log OR	Ji-S_PSC_EUR_2017	cholangiocarcinoma
rs1165152	chr6:25818766	chr6:25818538	A	G	0.0794	0.2954	0.1835	0.4354	0.4939	intron	-	-	ENSG00000124568	SLC17A1	Primary sclerosing cholangitis	EFO_0004268	Ji S	27992413	2017	-0.1613	0.029	2.435e-08	-	14890	2871	12019	3	log OR	Ji-S_PSC_EUR_2017	cholangiocarcinoma
rs6913879	chr6:25820428	chr6:25820200	T	C	0.5719	0.7896	0.871	0.7416	0.82	intron	-	-	ENSG00000124568	SLC17A1	Primary sclerosing cholangitis	EFO_0004268	Ji S	27992413	2017	-0.2731	0.032	5.268e-18	-	14890	2871	12019	3	log OR	Ji-S_PSC_EUR_2017	cholangiocarcinoma
rs9467616	chr6:25820891	chr6:25820663	A	G	0.4274	0.2104	0.13	0.2584	0.1789	intron	-	-	ENSG00000124568	SLC17A1	Primary sclerosing cholangitis	EFO_0004268	Ji S	27992413	2017	0.2738	0.032	5.408e-18	+	14890	2871	12019	3	log OR	Ji-S_PSC_EUR_2017	cholangiocarcinoma
rs6939997	chr6:25821224	chr6:25820996	T	C	0.0756	0.0548	0.0129	0.0746	0.0102	intron	-	-	ENSG00000124568	SLC17A1	Primary sclerosing cholangitis	EFO_0004268	Ji S	27992413	2017	0.636	0.044	1.76e-50	+	14890	2871	12019	3	log OR	Ji-S_PSC_EUR_2017	cholangiocarcinoma
rs6940698	chr6:25821580	chr6:25821352	T	C	0.0756	0.0562	0.0129	0.0746	0.0102	intron	-	-	ENSG00000124568	SLC17A1	Primary sclerosing cholangitis	EFO_0004268	Ji S	27992413	2017	0.6371	0.044	1.44e-50	+	14890	2871	12019	3	log OR	Ji-S_PSC_EUR_2017	cholangiocarcinoma
rs1165151	chr6:25821616	chr6:25821388	T	G	0.0688	0.3127	0.1835	0.4612	0.5092	intron	-	-	ENSG00000124568	SLC17A1	Primary sclerosing cholangitis	EFO_0004268	Ji S	27992413	2017	-0.1756	0.029	9.284e-10	-	14890	2871	12019	3	log OR	Ji-S_PSC_EUR_2017	cholangiocarcinoma
rs1747522	chr6:25821807	chr6:25821579	A	T	0.9183	0.6859	0.8165	0.5388	0.4898	intron	-	-	ENSG00000124568	SLC17A1	Primary sclerosing cholangitis	EFO_0004268	Ji S	27992413	2017	0.1773	0.029	6.916e-10	+	14890	2871	12019	3	log OR	Ji-S_PSC_EUR_2017	cholangiocarcinoma
rs66983783	chr6:25821992	chr6:25821764	T	TATACA	0.0885	0.0548	0.0129	0.0746	0.0102	-	-	-	-	-	Primary sclerosing cholangitis	EFO_0004268	Ji S	27992413	2017	0.636	0.044	1.725e-50	+	14890	2871	12019	3	log OR	Ji-S_PSC_EUR_2017	cholangiocarcinoma
rs34770320	chr6:25822134	chr6:25821906	G	GA	0.0885	0.0548	0.0129	0.0746	0.0102	-	-	-	-	-	Primary sclerosing cholangitis	EFO_0004268	Ji S	27992413	2017	0.636	0.044	1.787e-50	+	14890	2871	12019	3	log OR	Ji-S_PSC_EUR_2017	cholangiocarcinoma
rs3799352	chr6:25822620	chr6:25822392	T	C	0.9213	0.6859	0.8165	0.5388	0.4898	intron	-	-	ENSG00000124568	SLC17A1	Primary sclerosing cholangitis	EFO_0004268	Ji S	27992413	2017	0.1765	0.029	7.721e-10	+	14890	2871	12019	3	log OR	Ji-S_PSC_EUR_2017	cholangiocarcinoma
rs13201341	chr6:25822661	chr6:25822433	T	C	0.0038	0.0259	0	0.0616	0	intron	-	-	ENSG00000124568	SLC17A1	Primary sclerosing cholangitis	EFO_0004268	Ji S	27992413	2017	0.7542	0.046	2.234e-63	+	14890	2871	12019	3	log OR	Ji-S_PSC_EUR_2017	cholangiocarcinoma
rs1183201	chr6:25823444	chr6:25823216	A	T	0.0787	0.3141	0.1825	0.4612	0.5102	intron	-	-	ENSG00000124568	SLC17A1	Primary sclerosing cholangitis	EFO_0004268	Ji S	27992413	2017	-0.1756	0.029	8.973e-10	-	14890	2871	12019	3	log OR	Ji-S_PSC_EUR_2017	cholangiocarcinoma
rs9467618	chr6:25824809	chr6:25824581	T	C	0.3835	0.1844	0.126	0.2455	0.1708	intron	-	-	ENSG00000124568	SLC17A1	Primary sclerosing cholangitis	EFO_0004268	Ji S	27992413	2017	0.2837	0.032	2.768e-19	+	14890	2871	12019	3	log OR	Ji-S_PSC_EUR_2017	cholangiocarcinoma
rs6456703	chr6:25826119	chr6:25825891	T	C	0.3843	0.1844	0.126	0.2455	0.1708	intron	-	-	ENSG00000124568	SLC17A1	Primary sclerosing cholangitis	EFO_0004268	Ji S	27992413	2017	0.2829	0.032	3.188e-19	+	14890	2871	12019	3	log OR	Ji-S_PSC_EUR_2017	cholangiocarcinoma
rs1165180	chr6:25826347	chr6:25826119	A	T	0.0787	0.3112	0.1825	0.4602	0.5102	intron	-	-	ENSG00000124568	SLC17A1	Primary sclerosing cholangitis	EFO_0004268	Ji S	27992413	2017	-0.1756	0.029	9.928e-10	-	14890	2871	12019	3	log OR	Ji-S_PSC_EUR_2017	cholangiocarcinoma
rs1165179	chr6:25826514	chr6:25826286	T	C	0.9213	0.6888	0.8175	0.5398	0.4898	intron	-	-	ENSG00000124568	SLC17A1	Primary sclerosing cholangitis	EFO_0004268	Ji S	27992413	2017	0.1756	0.029	9.321e-10	+	14890	2871	12019	3	log OR	Ji-S_PSC_EUR_2017	cholangiocarcinoma
rs1408268	chr6:25826986	chr6:25826758	A	T	0.3843	0.1844	0.126	0.2455	0.1718	intron	-	-	ENSG00000124568	SLC17A1	Primary sclerosing cholangitis	EFO_0004268	Ji S	27992413	2017	0.2822	0.032	4.195e-19	+	14890	2871	12019	3	log OR	Ji-S_PSC_EUR_2017	cholangiocarcinoma
rs35875210	chr6:25827484	chr6:25827256	A	G	0.6157	0.8156	0.874	0.7545	0.8292	intron	-	-	ENSG00000124568	SLC17A1	Primary sclerosing cholangitis	EFO_0004268	Ji S	27992413	2017	-0.2829	0.032	3.106e-19	-	14890	2871	12019	3	log OR	Ji-S_PSC_EUR_2017	cholangiocarcinoma
rs1165178	chr6:25827516	chr6:25827288	A	G	0.0673	0.3098	0.1825	0.4602	0.5102	intron	-	-	ENSG00000124568	SLC17A1	Primary sclerosing cholangitis	EFO_0004268	Ji S	27992413	2017	-0.1756	0.029	1.022e-09	-	14890	2871	12019	3	log OR	Ji-S_PSC_EUR_2017	cholangiocarcinoma
rs765285	chr6:25828242	chr6:25828014	C	G	0.9228	0.6888	0.8175	0.5398	0.4898	intron	-	-	ENSG00000124568	SLC17A1	Primary sclerosing cholangitis	EFO_0004268	Ji S	27992413	2017	0.1748	0.029	1.204e-09	+	14890	2871	12019	3	log OR	Ji-S_PSC_EUR_2017	cholangiocarcinoma
rs13199775	chr6:25828782	chr6:25828554	A	T	0.9115	0.9452	0.9871	0.9254	0.9898	intron	-	-	ENSG00000124568	SLC17A1	Primary sclerosing cholangitis	EFO_0004268	Ji S	27992413	2017	-0.6376	0.044	1.224e-50	-	14890	2871	12019	3	log OR	Ji-S_PSC_EUR_2017	cholangiocarcinoma
rs13200784	chr6:25829633	chr6:25829405	A	T	0.6067	0.8084	0.874	0.7515	0.8282	intron	-	-	ENSG00000124568	SLC17A1	Primary sclerosing cholangitis	EFO_0004268	Ji S	27992413	2017	-0.2754	0.032	1.907e-18	-	14890	2871	12019	3	log OR	Ji-S_PSC_EUR_2017	cholangiocarcinoma
rs1165177	chr6:25829659	chr6:25829431	A	T	0.9228	0.6888	0.8175	0.5398	0.4898	intron	-	-	ENSG00000124568	SLC17A1	Primary sclerosing cholangitis	EFO_0004268	Ji S	27992413	2017	0.1748	0.029	1.086e-09	+	14890	2871	12019	3	log OR	Ji-S_PSC_EUR_2017	cholangiocarcinoma
rs1165176	chr6:25830298	chr6:25830070	A	G	0.0673	0.3098	0.1825	0.4602	0.5102	intron	-	-	ENSG00000124568	SLC17A1	Primary sclerosing cholangitis	EFO_0004268	Ji S	27992413	2017	-0.1756	0.029	8.775e-10	-	14890	2871	12019	3	log OR	Ji-S_PSC_EUR_2017	cholangiocarcinoma
rs1185569	chr6:25831603	chr6:25831375	A	G	0.0772	0.3112	0.1825	0.4602	0.5102	intron	-	-	ENSG00000124568	SLC17A1	Primary sclerosing cholangitis	EFO_0004268	Ji S	27992413	2017	-0.1765	0.029	7.412e-10	-	14890	2871	12019	3	log OR	Ji-S_PSC_EUR_2017	cholangiocarcinoma
rs3757132	chr6:25832691	chr6:25832463	T	C	0.3873	0.1916	0.125	0.2485	0.1718	upstream	-	-	ENSG00000124568	SLC17A1	Primary sclerosing cholangitis	EFO_0004268	Ji S	27992413	2017	0.2769	0.032	1.5e-18	+	14890	2871	12019	3	log OR	Ji-S_PSC_EUR_2017	cholangiocarcinoma
rs34351439	chr6:25833010	chr6:25832782	T	C	0.9115	0.9452	0.9871	0.9254	0.9898	upstream	-	-	ENSG00000124568	SLC17A1	Primary sclerosing cholangitis	EFO_0004268	Ji S	27992413	2017	-0.6413	0.044	6.047e-51	-	14890	2871	12019	3	log OR	Ji-S_PSC_EUR_2017	cholangiocarcinoma
rs1185568	chr6:25834428	chr6:25834200	A	T	0.9228	0.6888	0.8175	0.5398	0.4898	intron	-	-	ENSG00000124564	SLC17A3	Primary sclerosing cholangitis	EFO_0004268	Ji S	27992413	2017	0.1756	0.029	8.896e-10	+	14890	2871	12019	3	log OR	Ji-S_PSC_EUR_2017	cholangiocarcinoma
rs1185153	chr6:25834548	chr6:25834320	A	G	0.0772	0.3112	0.1825	0.4602	0.5102	intron	-	-	ENSG00000124564	SLC17A3	Primary sclerosing cholangitis	EFO_0004268	Ji S	27992413	2017	-0.1756	0.029	9.426e-10	-	14890	2871	12019	3	log OR	Ji-S_PSC_EUR_2017	cholangiocarcinoma
rs1184803	chr6:25834658	chr6:25834430	T	C	0.0772	0.3112	0.1825	0.4602	0.5102	intron	-	-	ENSG00000124564	SLC17A3	Primary sclerosing cholangitis	EFO_0004268	Ji S	27992413	2017	-0.1756	0.029	9.096e-10	-	14890	2871	12019	3	log OR	Ji-S_PSC_EUR_2017	cholangiocarcinoma
rs1183202	chr6:25834895	chr6:25834667	A	G	0.0772	0.3112	0.1825	0.4602	0.5102	intron	-	-	ENSG00000124564	SLC17A3	Primary sclerosing cholangitis	EFO_0004268	Ji S	27992413	2017	-0.1756	0.029	8.842e-10	-	14890	2871	12019	3	log OR	Ji-S_PSC_EUR_2017	cholangiocarcinoma
rs1185978	chr6:25835895	chr6:25835667	A	G	0.0772	0.3112	0.1825	0.4602	0.5102	intron	-	-	ENSG00000124564	SLC17A3	Primary sclerosing cholangitis	EFO_0004268	Ji S	27992413	2017	-0.1773	0.029	7.257e-10	-	14890	2871	12019	3	log OR	Ji-S_PSC_EUR_2017	cholangiocarcinoma
rs1165184	chr6:25836257	chr6:25836029	C	G	0.5212	0.879	0.8859	0.8837	0.9407	intron	-	-	ENSG00000124564	SLC17A3	Primary sclerosing cholangitis	EFO_0004268	Ji S	27992413	2017	-0.4656	0.039	8.536e-34	-	14890	2871	12019	3	log OR	Ji-S_PSC_EUR_2017	cholangiocarcinoma
rs1165183	chr6:25836380	chr6:25836152	A	G	0.0772	0.3112	0.1935	0.4602	0.5112	intron	-	-	ENSG00000124564	SLC17A3	Primary sclerosing cholangitis	EFO_0004268	Ji S	27992413	2017	-0.1765	0.029	7.826e-10	-	14890	2871	12019	3	log OR	Ji-S_PSC_EUR_2017	cholangiocarcinoma
rs9461219	chr6:25836927	chr6:25836699	C	G	0.9107	0.9452	0.9871	0.9254	0.9898	intron	-	-	ENSG00000124564	SLC17A3	Primary sclerosing cholangitis	EFO_0004268	Ji S	27992413	2017	-0.6355	0.044	1.974e-50	-	14890	2871	12019	3	log OR	Ji-S_PSC_EUR_2017	cholangiocarcinoma
rs1165182	chr6:25837829	chr6:25837601	A	G	0.0772	0.3112	0.1815	0.4602	0.5235	intron	-	-	ENSG00000124564	SLC17A3	Primary sclerosing cholangitis	EFO_0004268	Ji S	27992413	2017	-0.1765	0.029	8.669e-10	-	14890	2871	12019	3	log OR	Ji-S_PSC_EUR_2017	cholangiocarcinoma
rs6905614	chr6:25840485	chr6:25840257	A	C	0.7231	0.6686	0.8046	0.5328	0.4714	intron	-	-	ENSG00000124564	SLC17A3	Primary sclerosing cholangitis	EFO_0004268	Ji S	27992413	2017	0.1823	0.029	1.954e-10	+	14890	2871	12019	3	log OR	Ji-S_PSC_EUR_2017	cholangiocarcinoma
rs1408273	chr6:25840946	chr6:25840718	A	G	0.5605	0.3674	0.1954	0.4771	0.5297	intron	-	-	ENSG00000124564	SLC17A3	Primary sclerosing cholangitis	EFO_0004268	Ji S	27992413	2017	-0.1906	0.029	2.842e-11	-	14890	2871	12019	3	log OR	Ji-S_PSC_EUR_2017	cholangiocarcinoma
rs1324088	chr6:25841122	chr6:25840894	A	G	0.289	0.1023	0.1111	0.1093	0.0552	intron	-	-	ENSG00000124564	SLC17A3	Primary sclerosing cholangitis	EFO_0004268	Ji S	27992413	2017	0.4904	0.04	1.257e-36	+	14890	2871	12019	3	log OR	Ji-S_PSC_EUR_2017	cholangiocarcinoma
rs1324087	chr6:25841408	chr6:25841180	A	G	0.2882	0.1009	0.1111	0.1093	0.0542	intron	-	-	ENSG00000124564	SLC17A3	Primary sclerosing cholangitis	EFO_0004268	Ji S	27992413	2017	0.4904	0.04	1.465e-36	+	14890	2871	12019	3	log OR	Ji-S_PSC_EUR_2017	cholangiocarcinoma
rs1165150	chr6:25842032	chr6:25841804	T	C	0.9228	0.6888	0.8175	0.5348	0.4775	3_prime_UTR	-	-	ENSG00000124564	SLC17A3	Primary sclerosing cholangitis	EFO_0004268	Ji S	27992413	2017	0.1848	0.029	1.36e-10	+	14890	2871	12019	3	log OR	Ji-S_PSC_EUR_2017	cholangiocarcinoma
rs9393672	chr6:25842605	chr6:25842377	T	G	0.5605	0.3674	0.1954	0.4771	0.5297	intron	-	-	ENSG00000124564	SLC17A3	Primary sclerosing cholangitis	EFO_0004268	Ji S	27992413	2017	-0.1923	0.029	2.048e-11	-	14890	2871	12019	3	log OR	Ji-S_PSC_EUR_2017	cholangiocarcinoma
rs1165148	chr6:25844710	chr6:25844482	T	G	0.3404	0.1816	0.1349	0.2465	0.1708	intron	-	-	ENSG00000124564	SLC17A3	Primary sclerosing cholangitis	EFO_0004268	Ji S	27992413	2017	0.2791	0.032	8.981e-19	+	14890	2871	12019	3	log OR	Ji-S_PSC_EUR_2017	cholangiocarcinoma
rs3215770	chr6:25845432	chr6:25845204	G	GA	-	-	-	-	-	-	-	-	-	-	Primary sclerosing cholangitis	EFO_0004268	Ji S	27992413	2017	0.1664	0.029	7.066e-09	+	14890	2871	12019	3	log OR	Ji-S_PSC_EUR_2017	cholangiocarcinoma
rs145557701	chr6:25846372	chr6:25846144	T	TG	0.0575	0.0476	0.0079	0.0646	0.0051	-	-	-	-	-	Primary sclerosing cholangitis	EFO_0004268	Ji S	27992413	2017	0.7885	0.055	2.351e-50	+	14890	2871	12019	3	log OR	Ji-S_PSC_EUR_2017	cholangiocarcinoma
rs1165192	chr6:25847730	chr6:25847502	T	C	0.9198	0.6888	0.8105	0.5378	0.4755	intron	-	-	ENSG00000124564	SLC17A3	Primary sclerosing cholangitis	EFO_0004268	Ji S	27992413	2017	0.1664	0.029	7.357e-09	+	14890	2871	12019	3	log OR	Ji-S_PSC_EUR_2017	cholangiocarcinoma
rs1165191	chr6:25847847	chr6:25847619	A	T	0.6604	0.8184	0.8651	0.7535	0.8292	intron	-	-	ENSG00000124564	SLC17A3	Primary sclerosing cholangitis	EFO_0004268	Ji S	27992413	2017	-0.2799	0.032	6.864e-19	-	14890	2871	12019	3	log OR	Ji-S_PSC_EUR_2017	cholangiocarcinoma
rs1165190	chr6:25848019	chr6:25847791	A	G	0.0802	0.3112	0.1895	0.4622	0.5245	intron	-	-	ENSG00000124564	SLC17A3	Primary sclerosing cholangitis	EFO_0004268	Ji S	27992413	2017	-0.1638	0.029	1.126e-08	-	14890	2871	12019	3	log OR	Ji-S_PSC_EUR_2017	cholangiocarcinoma
rs6913795	chr6:25848025	chr6:25847797	T	C	0.9115	0.9452	0.9871	0.9245	0.9898	intron	-	-	ENSG00000124564	SLC17A3	Primary sclerosing cholangitis	EFO_0004268	Ji S	27992413	2017	-0.6376	0.044	2.651e-50	-	14890	2871	12019	3	log OR	Ji-S_PSC_EUR_2017	cholangiocarcinoma
rs942379	chr6:25849620	chr6:25849392	A	G	0.0802	0.3098	0.1895	0.4612	0.5225	synonymous	448	S	ENSG00000124564	SLC17A3	Primary sclerosing cholangitis	EFO_0004268	Ji S	27992413	2017	-0.1664	0.029	7.087e-09	-	14890	2871	12019	3	log OR	Ji-S_PSC_EUR_2017	cholangiocarcinoma
rs1165189	chr6:25849779	chr6:25849551	A	C	0.6611	0.8184	0.8641	0.7485	0.8292	intron	-	-	ENSG00000124564	SLC17A3	Primary sclerosing cholangitis	EFO_0004268	Ji S	27992413	2017	-0.2799	0.032	7.836e-19	-	14890	2871	12019	3	log OR	Ji-S_PSC_EUR_2017	cholangiocarcinoma
rs9467621	chr6:25851338	chr6:25851110	A	G	0.0885	0.0548	0.0129	0.0755	0.0102	intron	-	-	ENSG00000124564	SLC17A3	Primary sclerosing cholangitis	EFO_0004268	Ji S	27992413	2017	0.6355	0.044	2.418e-50	+	14890	2871	12019	3	log OR	Ji-S_PSC_EUR_2017	cholangiocarcinoma
rs1165187	chr6:25851369	chr6:25851141	T	C	0.6604	0.8184	0.8651	0.7535	0.8292	intron	-	-	ENSG00000124564	SLC17A3	Primary sclerosing cholangitis	EFO_0004268	Ji S	27992413	2017	-0.2799	0.032	6.719e-19	-	14890	2871	12019	3	log OR	Ji-S_PSC_EUR_2017	cholangiocarcinoma
rs1747551	chr6:25851529	chr6:25851301	A	G	0.6604	0.8184	0.8651	0.7535	0.8292	intron	-	-	ENSG00000124564	SLC17A3	Primary sclerosing cholangitis	EFO_0004268	Ji S	27992413	2017	-0.2837	0.032	3.565e-19	-	14890	2871	12019	3	log OR	Ji-S_PSC_EUR_2017	cholangiocarcinoma
rs1747550	chr6:25851533	chr6:25851305	A	G	0.0817	0.3732	0.1895	0.4672	0.5266	intron	-	-	ENSG00000124564	SLC17A3	Primary sclerosing cholangitis	EFO_0004268	Ji S	27992413	2017	-0.1638	0.029	1.18e-08	-	14890	2871	12019	3	log OR	Ji-S_PSC_EUR_2017	cholangiocarcinoma
rs1165185	chr6:25853712	chr6:25853484	T	C	0.0711	0.3718	0.1895	0.4672	0.5266	intron	-	-	ENSG00000124564	SLC17A3	Primary sclerosing cholangitis	EFO_0004268	Ji S	27992413	2017	-0.1706	0.034	3.484e-07	-	14890	2871	12019	3	log OR	Ji-S_PSC_EUR_2017	cholangiocarcinoma
rs9467622	chr6:25854644	chr6:25854416	A	C	0.0893	0.0548	0.0129	0.0755	0.0102	intron	-	-	ENSG00000124564	SLC17A3	Primary sclerosing cholangitis	EFO_0004268	Ji S	27992413	2017	0.6286	0.044	7.803e-50	+	14890	2871	12019	3	log OR	Ji-S_PSC_EUR_2017	cholangiocarcinoma
rs1186313	chr6:25856881	chr6:25856653	T	C	0.6596	0.8199	0.869	0.7724	0.8313	intron	-	-	ENSG00000124564	SLC17A3	Primary sclerosing cholangitis	EFO_0004268	Ji S	27992413	2017	-0.2942	0.033	5.017e-20	-	14890	2871	12019	3	log OR	Ji-S_PSC_EUR_2017	cholangiocarcinoma
rs1184802	chr6:25858346	chr6:25858118	T	C	0.3275	0.1816	0.1359	0.2465	0.1708	intron	-	-	ENSG00000124564	SLC17A3	Primary sclerosing cholangitis	EFO_0004268	Ji S	27992413	2017	0.2776	0.032	1.606e-18	+	14890	2871	12019	3	log OR	Ji-S_PSC_EUR_2017	cholangiocarcinoma
rs1179087	chr6:25858704	chr6:25858476	T	G	0.3283	0.1801	0.131	0.2286	0.1687	intron	-	-	ENSG00000124564	SLC17A3	Primary sclerosing cholangitis	EFO_0004268	Ji S	27992413	2017	0.2904	0.033	1.163e-19	+	14890	2871	12019	3	log OR	Ji-S_PSC_EUR_2017	cholangiocarcinoma
rs1165169	chr6:25859286	chr6:25859058	T	G	0.6717	0.8184	0.8641	0.7535	0.8292	intron	-	-	ENSG00000124564	SLC17A3	Primary sclerosing cholangitis	EFO_0004268	Ji S	27992413	2017	-0.2784	0.032	9.994e-19	-	14890	2871	12019	3	log OR	Ji-S_PSC_EUR_2017	cholangiocarcinoma
rs1177441	chr6:25859413	chr6:25859185	A	G	0.6861	0.8977	0.8879	0.8887	0.9458	intron	-	-	ENSG00000124564	SLC17A3	Primary sclerosing cholangitis	EFO_0004268	Ji S	27992413	2017	-0.4904	0.04	5.51e-36	-	14890	2871	12019	3	log OR	Ji-S_PSC_EUR_2017	cholangiocarcinoma
rs1780966	chr6:25859433	chr6:25859205	T	C	0.6725	0.8184	0.8641	0.7535	0.8292	intron	-	-	ENSG00000124564	SLC17A3	Primary sclerosing cholangitis	EFO_0004268	Ji S	27992413	2017	-0.2731	0.032	6.193e-18	-	14890	2871	12019	3	log OR	Ji-S_PSC_EUR_2017	cholangiocarcinoma
rs1165168	chr6:25859508	chr6:25859280	A	C	0.6861	0.8977	0.8879	0.8887	0.9458	intron	-	-	ENSG00000124564	SLC17A3	Primary sclerosing cholangitis	EFO_0004268	Ji S	27992413	2017	-0.4935	0.04	6.168e-37	-	14890	2871	12019	3	log OR	Ji-S_PSC_EUR_2017	cholangiocarcinoma
rs1182814	chr6:25859554	chr6:25859326	T	C	0.6725	0.8184	0.8641	0.7535	0.8292	intron	-	-	ENSG00000124564	SLC17A3	Primary sclerosing cholangitis	EFO_0004268	Ji S	27992413	2017	-0.2784	0.032	1.199e-18	-	14890	2871	12019	3	log OR	Ji-S_PSC_EUR_2017	cholangiocarcinoma
rs9467623	chr6:25860580	chr6:25860352	A	G	0.0749	0.0548	0.0129	0.0755	0.0102	intron	-	-	ENSG00000124564	SLC17A3	Primary sclerosing cholangitis	EFO_0004268	Ji S	27992413	2017	0.635	0.044	2.287e-50	+	14890	2871	12019	3	log OR	Ji-S_PSC_EUR_2017	cholangiocarcinoma
rs1165167	chr6:25860688	chr6:25860460	A	G	0.6725	0.8184	0.8641	0.7535	0.8292	intron	-	-	ENSG00000124564	SLC17A3	Primary sclerosing cholangitis	EFO_0004268	Ji S	27992413	2017	-0.2761	0.032	1.895e-18	-	14890	2871	12019	3	log OR	Ji-S_PSC_EUR_2017	cholangiocarcinoma
rs1165165	chr6:25862466	chr6:25862238	T	C	0.3275	0.1801	0.131	0.2276	0.1687	missense	100	T/A	ENSG00000124564	SLC17A3	Primary sclerosing cholangitis	EFO_0004268	Ji S	27992413	2017	0.2919	0.033	8.859e-20	+	14890	2871	12019	3	log OR	Ji-S_PSC_EUR_2017	cholangiocarcinoma
rs72324954	chr6:25863018	chr6:25862790	T	TGAAAA	0.0749	0.0548	0.0129	0.0755	0.0102	-	-	-	-	-	Primary sclerosing cholangitis	EFO_0004268	Ji S	27992413	2017	0.6339	0.044	3.244e-50	+	14890	2871	12019	3	log OR	Ji-S_PSC_EUR_2017	cholangiocarcinoma
rs1165164	chr6:25863481	chr6:25863253	A	G	0.3275	0.1801	0.131	0.2276	0.1687	intron	-	-	ENSG00000124564	SLC17A3	Primary sclerosing cholangitis	EFO_0004268	Ji S	27992413	2017	0.2882	0.033	3.378e-19	+	14890	2871	12019	3	log OR	Ji-S_PSC_EUR_2017	cholangiocarcinoma
rs1165163	chr6:25863487	chr6:25863259	C	G	0.3139	0.1023	0.1121	0.1113	0.0542	intron	-	-	ENSG00000124564	SLC17A3	Primary sclerosing cholangitis	EFO_0004268	Ji S	27992413	2017	0.4898	0.04	7.429e-36	+	14890	2871	12019	3	log OR	Ji-S_PSC_EUR_2017	cholangiocarcinoma
rs1165162	chr6:25863605	chr6:25863377	T	C	0.3275	0.1816	0.1359	0.2465	0.1708	intron	-	-	ENSG00000124564	SLC17A3	Primary sclerosing cholangitis	EFO_0004268	Ji S	27992413	2017	0.2791	0.032	9.252e-19	+	14890	2871	12019	3	log OR	Ji-S_PSC_EUR_2017	cholangiocarcinoma
rs1165161	chr6:25864362	chr6:25864134	T	C	0.3298	0.1816	0.1359	0.2465	0.1677	intron	-	-	ENSG00000124564	SLC17A3	Primary sclerosing cholangitis	EFO_0004268	Ji S	27992413	2017	0.2776	0.032	1.305e-18	+	14890	2871	12019	3	log OR	Ji-S_PSC_EUR_2017	cholangiocarcinoma
rs1165160	chr6:25864456	chr6:25864228	A	G	0.0817	0.3732	0.1895	0.4672	0.5286	intron	-	-	ENSG00000124564	SLC17A3	Primary sclerosing cholangitis	EFO_0004268	Ji S	27992413	2017	-0.1596	0.029	2.586e-08	-	14890	2871	12019	3	log OR	Ji-S_PSC_EUR_2017	cholangiocarcinoma
rs1165159	chr6:25864625	chr6:25864397	A	G	0.6725	0.8184	0.8641	0.7535	0.8292	intron	-	-	ENSG00000124564	SLC17A3	Primary sclerosing cholangitis	EFO_0004268	Ji S	27992413	2017	-0.2776	0.032	1.33e-18	-	14890	2871	12019	3	log OR	Ji-S_PSC_EUR_2017	cholangiocarcinoma
rs13211947	chr6:25864818	chr6:25864590	T	C	0.003	0.0245	0	0.0626	0	intron	-	-	ENSG00000124564	SLC17A3	Primary sclerosing cholangitis	EFO_0004268	Ji S	27992413	2017	0.7524	0.046	6.581e-63	+	14890	2871	12019	3	log OR	Ji-S_PSC_EUR_2017	cholangiocarcinoma
rs1184498	chr6:25864882	chr6:25864654	C	G	-	-	-	-	-	intron	-	-	ENSG00000124564	SLC17A3	Primary sclerosing cholangitis	EFO_0004268	Ji S	27992413	2017	0.5289	0.041	4.681e-40	+	14890	2871	12019	3	log OR	Ji-S_PSC_EUR_2017	cholangiocarcinoma
rs1165158	chr6:25864898	chr6:25864670	A	C	0.3275	0.1816	0.1359	0.2465	0.1677	intron	-	-	ENSG00000124564	SLC17A3	Primary sclerosing cholangitis	EFO_0004268	Ji S	27992413	2017	0.2769	0.032	1.707e-18	+	14890	2871	12019	3	log OR	Ji-S_PSC_EUR_2017	cholangiocarcinoma
rs1165207	chr6:25865266	chr6:25865038	T	C	0.0817	0.3732	0.1895	0.4672	0.5286	intron	-	-	ENSG00000124564	SLC17A3	Primary sclerosing cholangitis	EFO_0004268	Ji S	27992413	2017	-0.1579	0.029	3.656e-08	-	14890	2871	12019	3	log OR	Ji-S_PSC_EUR_2017	cholangiocarcinoma
rs67554133	chr6:25866232	chr6:25866004	A	T	0.0401	0.0533	0.0089	0.0706	0.0072	intron	-	-	ENSG00000124564	SLC17A3	Primary sclerosing cholangitis	EFO_0004268	Ji S	27992413	2017	0.6765	0.044	1.171e-55	+	14890	2871	12019	3	log OR	Ji-S_PSC_EUR_2017	cholangiocarcinoma
rs68194335	chr6:25866243	chr6:25866015	A	T	0.9599	0.9467	0.9911	0.9294	0.9928	intron	-	-	ENSG00000124564	SLC17A3	Primary sclerosing cholangitis	EFO_0004268	Ji S	27992413	2017	-0.6765	0.044	1.171e-55	-	14890	2871	12019	3	log OR	Ji-S_PSC_EUR_2017	cholangiocarcinoma
rs55912630	chr6:25866935	chr6:25866707	T	C	0.9773	0.9654	1	0.9374	1	intron	-	-	ENSG00000124564	SLC17A3	Primary sclerosing cholangitis	EFO_0004268	Ji S	27992413	2017	-0.7495	0.046	1.951e-62	-	14890	2871	12019	3	log OR	Ji-S_PSC_EUR_2017	cholangiocarcinoma
rs1165206	chr6:25867566	chr6:25867338	A	G	0.9047	0.5476	0.7867	0.3976	0.3548	intron	-	-	ENSG00000124564	SLC17A3	Primary sclerosing cholangitis	EFO_0004268	Ji S	27992413	2017	0.1873	0.029	7.101e-11	+	14890	2871	12019	3	log OR	Ji-S_PSC_EUR_2017	cholangiocarcinoma
rs1184804	chr6:25868226	chr6:25867998	T	C	0.0779	0.3732	0.1895	0.4672	0.5286	intron	-	-	ENSG00000124564	SLC17A3	Primary sclerosing cholangitis	EFO_0004268	Ji S	27992413	2017	-0.1579	0.029	3.721e-08	-	14890	2871	12019	3	log OR	Ji-S_PSC_EUR_2017	cholangiocarcinoma
rs548987	chr6:25869371	chr6:25869143	C	G	0.4652	0.121	0.125	0.1173	0.0593	intron	-	-	ENSG00000124564	SLC17A3	Primary sclerosing cholangitis	EFO_0004268	Ji S	27992413	2017	0.4625	0.039	1.881e-33	+	14890	2871	12019	3	log OR	Ji-S_PSC_EUR_2017	cholangiocarcinoma
rs523383	chr6:25869848	chr6:25869620	A	G	0.5348	0.879	0.875	0.8827	0.9407	intron	-	-	ENSG00000124564	SLC17A3	Primary sclerosing cholangitis	EFO_0004268	Ji S	27992413	2017	-0.4644	0.039	1.093e-33	-	14890	2871	12019	3	log OR	Ji-S_PSC_EUR_2017	cholangiocarcinoma
rs1165205	chr6:25870542	chr6:25870314	A	T	0.9297	0.6282	0.8095	0.5328	0.4683	intron	-	-	ENSG00000124564	SLC17A3	Primary sclerosing cholangitis	EFO_0004268	Ji S	27992413	2017	0.1579	0.029	3.635e-08	+	14890	2871	12019	3	log OR	Ji-S_PSC_EUR_2017	cholangiocarcinoma
rs555460	chr6:25870655	chr6:25870427	T	C	0.4644	0.121	0.125	0.1173	0.0593	intron	-	-	ENSG00000124564	SLC17A3	Primary sclerosing cholangitis	EFO_0004268	Ji S	27992413	2017	0.4625	0.039	2.208e-33	+	14890	2871	12019	3	log OR	Ji-S_PSC_EUR_2017	cholangiocarcinoma
rs556339	chr6:25870745	chr6:25870517	T	C	0.4781	0.2003	0.1488	0.2525	0.1728	intron	-	-	ENSG00000124564	SLC17A3	Primary sclerosing cholangitis	EFO_0004268	Ji S	27992413	2017	0.2654	0.032	2.969e-17	+	14890	2871	12019	3	log OR	Ji-S_PSC_EUR_2017	cholangiocarcinoma
rs1165202	chr6:25871649	chr6:25871421	T	C	0.5348	0.879	0.875	0.8827	0.9407	intron	-	-	ENSG00000124564	SLC17A3	Primary sclerosing cholangitis	EFO_0004268	Ji S	27992413	2017	-0.4843	0.04	5.794e-36	-	14890	2871	12019	3	log OR	Ji-S_PSC_EUR_2017	cholangiocarcinoma
rs972087	chr6:25872579	chr6:25872351	A	G	0.7746	0.9265	0.8958	0.9056	0.9775	intron	-	-	ENSG00000124564	SLC17A3	Primary sclerosing cholangitis	EFO_0004268	Ji S	27992413	2017	-0.5619	0.042	1.933e-42	-	14890	2871	12019	3	log OR	Ji-S_PSC_EUR_2017	cholangiocarcinoma
rs501220	chr6:25873025	chr6:25872797	A	C	0.4644	0.121	0.125	0.1173	0.0593	intron	-	-	ENSG00000124564	SLC17A3	Primary sclerosing cholangitis	EFO_0004268	Ji S	27992413	2017	0.4644	0.039	1.154e-33	+	14890	2871	12019	3	log OR	Ji-S_PSC_EUR_2017	cholangiocarcinoma
rs9467626	chr6:25873746	chr6:25873518	A	C	0.0885	0.0548	0.0129	0.0755	0.0102	intron	-	-	ENSG00000124564	SLC17A3	Primary sclerosing cholangitis	EFO_0004268	Ji S	27992413	2017	0.635	0.044	2.591e-50	+	14890	2871	12019	3	log OR	Ji-S_PSC_EUR_2017	cholangiocarcinoma
rs651578	chr6:25873883	chr6:25873655	T	C	0.5204	0.8012	0.8562	0.7664	0.8262	intron	-	-	ENSG00000124564	SLC17A3	Primary sclerosing cholangitis	EFO_0004268	Ji S	27992413	2017	-0.2799	0.032	1.725e-18	-	14890	2871	12019	3	log OR	Ji-S_PSC_EUR_2017	cholangiocarcinoma
rs13198474	chr6:25874423	chr6:25874195	A	G	0.0023	0.0187	0	0.0557	0	5_prime_UTR	-	-	ENSG00000124564	SLC17A3	Primary sclerosing cholangitis	EFO_0004268	Ji S	27992413	2017	0.765	0.047	2.897e-64	+	14890	2871	12019	3	log OR	Ji-S_PSC_EUR_2017	cholangiocarcinoma
rs34043431	chr6:25875084	chr6:25874856	T	C	0.9508	0.964	1	0.9374	1	intron	-	-	ENSG00000124564	SLC17A3	Primary sclerosing cholangitis	EFO_0004268	Ji S	27992413	2017	-0.7514	0.046	4.061e-63	-	14890	2871	12019	3	log OR	Ji-S_PSC_EUR_2017	cholangiocarcinoma
rs71674967	chr6:25875567	chr6:25875339	C	CTGTAT	0.0893	0.0533	0.0149	0.0755	0.0143	-	-	-	-	-	Primary sclerosing cholangitis	EFO_0004268	Ji S	27992413	2017	0.6313	0.044	1.096e-49	+	14890	2871	12019	3	log OR	Ji-S_PSC_EUR_2017	cholangiocarcinoma
rs603089	chr6:25877970	chr6:25877742	A	G	0.469	0.2363	0.2927	0.333	0.1585	intron	-	-	ENSG00000124564	SLC17A3	Primary sclerosing cholangitis	EFO_0004268	Ji S	27992413	2017	0.2319	0.03	5.275e-15	+	14890	2871	12019	3	log OR	Ji-S_PSC_EUR_2017	cholangiocarcinoma
rs566530	chr6:25878361	chr6:25878133	T	C	0.407	0.4207	0.1885	0.4861	0.5491	intron	-	-	ENSG00000124564	SLC17A3	Primary sclerosing cholangitis	EFO_0004268	Ji S	27992413	2017	-0.1798	0.034	6.293e-08	-	14890	2871	12019	3	log OR	Ji-S_PSC_EUR_2017	cholangiocarcinoma
rs596774	chr6:25883106	chr6:25882878	T	C	0.1929	0.4049	0.2917	0.5258	0.4448	upstream	-	-	ENSG00000124564	SLC17A3	Primary sclerosing cholangitis	EFO_0004268	Ji S	27992413	2017	-0.1389	0.029	1.063e-06	-	14890	2871	12019	3	log OR	Ji-S_PSC_EUR_2017	cholangiocarcinoma
rs36014129	chr6:25884519	chr6:25884291	A	G	0.0121	0.0331	0	0.0636	0	upstream	-	-	ENSG00000124564	SLC17A3	Primary sclerosing cholangitis	EFO_0004268	Ji S	27992413	2017	0.758	0.046	4.65e-64	+	14890	2871	12019	3	log OR	Ji-S_PSC_EUR_2017	cholangiocarcinoma
rs504576	chr6:25885181	chr6:25884953	A	G	0.1929	0.4078	0.2976	0.5457	0.4448	upstream	-	-	ENSG00000124564	SLC17A3	Primary sclerosing cholangitis	EFO_0004268	Ji S	27992413	2017	-0.1441	0.029	4.21e-07	-	14890	2871	12019	3	log OR	Ji-S_PSC_EUR_2017	cholangiocarcinoma
rs2575174	chr6:25885552	chr6:25885324	T	C	0.1929	0.4078	0.2976	0.5457	0.4448	upstream	-	-	ENSG00000124564	SLC17A3	Primary sclerosing cholangitis	EFO_0004268	Ji S	27992413	2017	-0.145	0.029	3.929e-07	-	14890	2871	12019	3	log OR	Ji-S_PSC_EUR_2017	cholangiocarcinoma
rs629444	chr6:25885814	chr6:25885586	T	C	0.3616	0.0821	0.1071	0.1074	0.0511	upstream	-	-	ENSG00000124564	SLC17A3	Primary sclerosing cholangitis	EFO_0004268	Ji S	27992413	2017	0.5417	0.041	3.11e-42	+	14890	2871	12019	3	log OR	Ji-S_PSC_EUR_2017	cholangiocarcinoma
rs537673	chr6:25886526	chr6:25886298	A	G	0.8071	0.5908	0.7024	0.4543	0.5542	upstream	-	-	ENSG00000124564	SLC17A3	Primary sclerosing cholangitis	EFO_0004268	Ji S	27992413	2017	0.1441	0.029	4.382e-07	+	14890	2871	12019	3	log OR	Ji-S_PSC_EUR_2017	cholangiocarcinoma
rs7766531	chr6:25886577	chr6:25886349	T	C	0.8275	0.9294	0.9643	0.9076	0.9489	upstream	-	-	ENSG00000124564	SLC17A3	Primary sclerosing cholangitis	EFO_0004268	Ji S	27992413	2017	-0.5693	0.042	1.343e-44	-	14890	2871	12019	3	log OR	Ji-S_PSC_EUR_2017	cholangiocarcinoma
rs7750960	chr6:25887217	chr6:25886989	A	C	0.8275	0.9265	0.9633	0.9076	0.9489	upstream	-	-	ENSG00000124564	SLC17A3	Primary sclerosing cholangitis	EFO_0004268	Ji S	27992413	2017	-0.5698	0.042	1.119e-44	-	14890	2871	12019	3	log OR	Ji-S_PSC_EUR_2017	cholangiocarcinoma
rs670011	chr6:25887959	chr6:25887731	A	C	0.1929	0.4049	0.2927	0.5249	0.4448	downstream	-	-	-	RP1-139G21.4	Primary sclerosing cholangitis	EFO_0004268	Ji S	27992413	2017	-0.1406	0.029	8.182e-07	-	14890	2871	12019	3	log OR	Ji-S_PSC_EUR_2017	cholangiocarcinoma
rs9467632	chr6:25889706	chr6:25889478	A	G	0.9304	0.9409	0.9653	0.9135	0.9489	downstream	-	-	-	RP1-139G21.4	Primary sclerosing cholangitis	EFO_0004268	Ji S	27992413	2017	-0.5844	0.042	3.18e-46	-	14890	2871	12019	3	log OR	Ji-S_PSC_EUR_2017	cholangiocarcinoma
rs13214169	chr6:25890656	chr6:25890428	A	G	0.8283	0.928	0.9643	0.9076	0.9489	downstream	-	-	-	RP1-139G21.4	Primary sclerosing cholangitis	EFO_0004268	Ji S	27992413	2017	-0.5687	0.042	1.672e-44	-	14890	2871	12019	3	log OR	Ji-S_PSC_EUR_2017	cholangiocarcinoma
rs13208859	chr6:25894609	chr6:25894381	A	G	0.0499	0.0576	0.0149	0.0825	0.0327	intergenic	-	-	-	RP1-139G21.4	Primary sclerosing cholangitis	EFO_0004268	Ji S	27992413	2017	0.6206	0.043	6.48e-51	+	14890	2871	12019	3	log OR	Ji-S_PSC_EUR_2017	cholangiocarcinoma
rs13220488	chr6:25896907	chr6:25896679	A	G	0.9501	0.9424	0.9851	0.9175	0.9673	intergenic	-	-	-	RP1-139G21.4	Primary sclerosing cholangitis	EFO_0004268	Ji S	27992413	2017	-0.6206	0.043	6.15e-51	-	14890	2871	12019	3	log OR	Ji-S_PSC_EUR_2017	cholangiocarcinoma
rs13207673	chr6:25901133	chr6:25900905	T	C	0.0499	0.0591	0.0149	0.0835	0.0327	intergenic	-	-	-	SLC17A2	Primary sclerosing cholangitis	EFO_0004268	Ji S	27992413	2017	0.6152	0.043	4.193e-50	+	14890	2871	12019	3	log OR	Ji-S_PSC_EUR_2017	cholangiocarcinoma
rs9379801	chr6:25901711	chr6:25901483	T	C	0.5794	0.4582	0.2768	0.503	0.5624	intergenic	-	-	-	SLC17A2	Primary sclerosing cholangitis	EFO_0004268	Ji S	27992413	2017	-0.1714	0.029	2.213e-09	-	14890	2871	12019	3	log OR	Ji-S_PSC_EUR_2017	cholangiocarcinoma
rs6903228	chr6:25903047	chr6:25902819	A	G	0.8238	0.9294	0.9851	0.9115	0.9673	intergenic	-	-	-	SLC17A2	Primary sclerosing cholangitis	EFO_0004268	Ji S	27992413	2017	-0.6065	0.042	2.371e-49	-	14890	2871	12019	3	log OR	Ji-S_PSC_EUR_2017	cholangiocarcinoma
rs6926383	chr6:25903235	chr6:25903007	T	C	0.6808	0.4726	0.2897	0.5089	0.5675	intergenic	-	-	-	SLC17A2	Primary sclerosing cholangitis	EFO_0004268	Ji S	27992413	2017	-0.1798	0.029	3.426e-10	-	14890	2871	12019	3	log OR	Ji-S_PSC_EUR_2017	cholangiocarcinoma
rs7748167	chr6:25904652	chr6:25904424	A	C	0.733	0.915	0.9851	0.9056	0.9622	intergenic	-	-	-	SLC17A2	Primary sclerosing cholangitis	EFO_0004268	Ji S	27992413	2017	-0.5659	0.042	2.305e-44	-	14890	2871	12019	3	log OR	Ji-S_PSC_EUR_2017	cholangiocarcinoma
rs9461222	chr6:25905111	chr6:25904883	A	G	0.1755	0.0706	0.0149	0.0885	0.0327	intergenic	-	-	-	SLC17A2	Primary sclerosing cholangitis	EFO_0004268	Ji S	27992413	2017	0.6038	0.042	4.771e-49	+	14890	2871	12019	3	log OR	Ji-S_PSC_EUR_2017	cholangiocarcinoma
rs9467635	chr6:25909166	chr6:25908938	A	C	0.826	0.9294	0.9851	0.9115	0.9673	downstream	-	-	ENSG00000112337	SLC17A2	Primary sclerosing cholangitis	EFO_0004268	Ji S	27992413	2017	-0.6027	0.042	6.553e-49	-	14890	2871	12019	3	log OR	Ji-S_PSC_EUR_2017	cholangiocarcinoma
rs9295674	chr6:25912342	chr6:25912114	A	G	0.5817	0.4582	0.2758	0.503	0.5624	downstream	-	-	ENSG00000112337	SLC17A2	Primary sclerosing cholangitis	EFO_0004268	Ji S	27992413	2017	-0.1731	0.029	1.627e-09	-	14890	2871	12019	3	log OR	Ji-S_PSC_EUR_2017	cholangiocarcinoma
rs2071300	chr6:25914572	chr6:25914344	T	C	0.4107	0.5403	0.7113	0.497	0.4387	intron	-	-	ENSG00000112337	SLC17A2	Primary sclerosing cholangitis	EFO_0004268	Ji S	27992413	2017	0.1731	0.029	1.485e-09	+	14890	2871	12019	3	log OR	Ji-S_PSC_EUR_2017	cholangiocarcinoma
rs34525648	chr6:25914853	chr6:25914625	A	G	0.174	0.0692	0.0149	0.0885	0.0327	missense	370	L/S	ENSG00000112337	SLC17A2	Primary sclerosing cholangitis	EFO_0004268	Ji S	27992413	2017	0.6043	0.042	3.785e-49	+	14890	2871	12019	3	log OR	Ji-S_PSC_EUR_2017	cholangiocarcinoma
rs3903852	chr6:25915147	chr6:25914919	T	G	0.4183	0.5403	0.7242	0.497	0.4376	intron	-	-	ENSG00000112337	SLC17A2	Primary sclerosing cholangitis	EFO_0004268	Ji S	27992413	2017	0.1856	0.029	9.949e-11	+	14890	2871	12019	3	log OR	Ji-S_PSC_EUR_2017	cholangiocarcinoma
rs35169013	chr6:25918027	chr6:25917799	A	C	0.9501	0.9424	0.9851	0.9175	0.9673	intron	-	-	ENSG00000112337	SLC17A2	Primary sclerosing cholangitis	EFO_0004268	Ji S	27992413	2017	-0.6243	0.043	2.383e-51	-	14890	2871	12019	3	log OR	Ji-S_PSC_EUR_2017	cholangiocarcinoma
rs9461223	chr6:25918335	chr6:25918107	T	C	0.826	0.9308	0.9851	0.9115	0.9673	intron	-	-	ENSG00000112337	SLC17A2	Primary sclerosing cholangitis	EFO_0004268	Ji S	27992413	2017	-0.6049	0.042	3.37e-49	-	14890	2871	12019	3	log OR	Ji-S_PSC_EUR_2017	cholangiocarcinoma
rs9295675	chr6:25918473	chr6:25918245	T	C	0.174	0.0706	0.0149	0.0915	0.0327	intron	-	-	ENSG00000112337	SLC17A2	Primary sclerosing cholangitis	EFO_0004268	Ji S	27992413	2017	0.5794	0.042	7.526e-46	+	14890	2871	12019	3	log OR	Ji-S_PSC_EUR_2017	cholangiocarcinoma
rs17526722	chr6:25918855	chr6:25918627	A	G	0.0121	0.0331	0	0.0646	0	intron	-	-	ENSG00000112337	SLC17A2	Primary sclerosing cholangitis	EFO_0004268	Ji S	27992413	2017	0.7608	0.046	1.29e-64	+	14890	2871	12019	3	log OR	Ji-S_PSC_EUR_2017	cholangiocarcinoma
rs13195279	chr6:25919431	chr6:25919203	A	T	0.0643	0.0576	0.0149	0.0825	0.0327	intron	-	-	ENSG00000112337	SLC17A2	Primary sclerosing cholangitis	EFO_0004268	Ji S	27992413	2017	0.6233	0.043	4.742e-51	+	14890	2871	12019	3	log OR	Ji-S_PSC_EUR_2017	cholangiocarcinoma
rs7450342	chr6:25919480	chr6:25919252	T	C	0.6755	0.4741	0.2758	0.5089	0.5675	intron	-	-	ENSG00000112337	SLC17A2	Primary sclerosing cholangitis	EFO_0004268	Ji S	27992413	2017	-0.1807	0.029	2.789e-10	-	14890	2871	12019	3	log OR	Ji-S_PSC_EUR_2017	cholangiocarcinoma
rs7749342	chr6:25920265	chr6:25920037	T	C	0.671	0.4697	0.2768	0.5089	0.5675	intron	-	-	ENSG00000112337	SLC17A2	Primary sclerosing cholangitis	EFO_0004268	Ji S	27992413	2017	-0.1807	0.029	2.961e-10	-	14890	2871	12019	3	log OR	Ji-S_PSC_EUR_2017	cholangiocarcinoma
rs9358894	chr6:25923315	chr6:25923087	T	C	0.3132	0.5317	0.7232	0.4911	0.4366	intron	-	-	ENSG00000112337	SLC17A2	Primary sclerosing cholangitis	EFO_0004268	Ji S	27992413	2017	0.1748	0.029	1.163e-09	+	14890	2871	12019	3	log OR	Ji-S_PSC_EUR_2017	cholangiocarcinoma
[truncated: 97,336 more rows]
