# Supplementary material for: Association of oral microbiota and digestive system cancers revealed by bidirectional two sample Mendelian randomization
Source: Discov Oncol. 2026 Jan 6;17:223. doi: 10.1007/s12672-026-04387-5 (PMC12868531; doi:10.1007/s12672-026-04387-5)
Supplement: Supplementary file 1 — Supplementary Material 1: Supplementary Table 1. Details of genetic instruments excluded due to association with potential confounders identified via PhenoScanner. Supplementary Table 2. Results of the Mendelian randomization analysis for the association between gut microbial taxa and DSCs, including raw and FDR-adjusted P-values. Supplementary Table 3. Assessment of instrument strength (F-statistics) for the genetic instruments used in the Mendelian randomization analysis. Supplementary Table 4. The significant causal effect of oral microbiota on DSCs calculated using the MR-Egger method. Supplementary Table 5. The significant causal effect of DSCs on oral microbiota calculated using the IVW method. Supplementary Table 6. The causal effect of UKBPPP pQTLs on oral microbiota. Supplementary Table 7. The causal effect of 36797296 pQTLs on oral microbiota. Supplementary Table 8. Results of horizontal pleiotropy test. Supplementary Table 9. Results of heterogeneity. [file 12672_2026_4387_MOESM1_ESM.zip › Supplementary Table 2.xlsx]

## Sheet: Sheet1
Supplementary Table 2.Results of the Mendelian randomization analysis for the association between gut microbial taxa and DSCs, including raw and FDR-adjusted P-values.
id.exposure	id.outcome	outcome	exposure	method	nsnp	b	se	pval	index	adj.pval
saliva.pheno.1000.assoc.linear.gz.raw.gz	Cancer of hepatic bile ducts	hum0197.v3.BBJ.BtC.v1.gz	k__Bacteria|p__Firmicutes|c__Bacilli|o__Lactobacillales|f__Streptococcaceae|g__Streptococcus|s__Streptococcus_infantis_I_mgs_1798	Wald ratio	1	0.945227204202653	0.684566405493169	0.167350387488563	saliva.pheno.1000.assoc.linear.gz.raw.gz_hum0197.v3.BBJ.BtC.v1.gz	0.902672873124567
saliva.pheno.1000.assoc.linear.gz.raw.gz	Colorectal cancer	hum0197.v3.BBJ.CC.v1.gz	k__Bacteria|p__Firmicutes|c__Bacilli|o__Lactobacillales|f__Streptococcaceae|g__Streptococcus|s__Streptococcus_infantis_I_mgs_1798	Wald ratio	1	-0.0526683	0.163447569949178	0.747275782451344	saliva.pheno.1000.assoc.linear.gz.raw.gz_hum0197.v3.BBJ.CC.v1.gz	0.902672873124567
saliva.pheno.1000.assoc.linear.gz.raw.gz	Esophageal cancer	hum0197.v3.BBJ.EC.v1.gz	k__Bacteria|p__Firmicutes|c__Bacilli|o__Lactobacillales|f__Streptococcaceae|g__Streptococcus|s__Streptococcus_infantis_I_mgs_1798	Wald ratio	1	-0.0221934	0.381550421478838	0.953616157587591	saliva.pheno.1000.assoc.linear.gz.raw.gz_hum0197.v3.BBJ.EC.v1.gz	0.953616157587591
saliva.pheno.1000.assoc.linear.gz.raw.gz	Gastric cancer	hum0197.v3.BBJ.GC.v1.gz	k__Bacteria|p__Firmicutes|c__Bacilli|o__Lactobacillales|f__Streptococcaceae|g__Streptococcus|s__Streptococcus_infantis_I_mgs_1798	Wald ratio	1	0.0476010734534192	0.165561507111251	0.773719605535343	saliva.pheno.1000.assoc.linear.gz.raw.gz_hum0197.v3.BBJ.GC.v1.gz	0.902672873124567
saliva.pheno.1000.assoc.linear.gz.raw.gz	Hepatic cancer	hum0197.v3.BBJ.LiC.v1.gz	k__Bacteria|p__Firmicutes|c__Bacilli|o__Lactobacillales|f__Streptococcaceae|g__Streptococcus|s__Streptococcus_infantis_I_mgs_1798	Wald ratio	1	-0.135155	0.308824700099271	0.66164617685292	saliva.pheno.1000.assoc.linear.gz.raw.gz_hum0197.v3.BBJ.LiC.v1.gz	0.902672873124567
saliva.pheno.1000.assoc.linear.gz.raw.gz	Pancreatic cancer	hum0197.v3.BBJ.PaC.v1.gz	k__Bacteria|p__Firmicutes|c__Bacilli|o__Lactobacillales|f__Streptococcaceae|g__Streptococcus|s__Streptococcus_infantis_I_mgs_1798	Wald ratio	1	0.288503681113635	0.631523351436161	0.647787699425871	saliva.pheno.1000.assoc.linear.gz.raw.gz_hum0197.v3.BBJ.PaC.v1.gz	0.902672873124567
saliva.pheno.1000.assoc.linear.gz.raw.gz	Pharyngeal and laryngeal cancer	hum0197.v3.BBJ.PLC.v1.gz	k__Bacteria|p__Firmicutes|c__Bacilli|o__Lactobacillales|f__Streptococcaceae|g__Streptococcus|s__Streptococcus_infantis_I_mgs_1798	Wald ratio	1	-0.594187	0.80951857952404	0.462948105869251	saliva.pheno.1000.assoc.linear.gz.raw.gz_hum0197.v3.BBJ.PLC.v1.gz	0.902672873124567
saliva.pheno.1110.assoc.linear.gz.raw.gz	Cancer of hepatic bile ducts	hum0197.v3.BBJ.BtC.v1.gz	k__Bacteria|p__Bacteroidota|c__Bacteroidia|o__Bacteroidales|f__Porphyromonadaceae|g__Porphyromonas|s__Porphyromonas_catoniae_mgs_3071	Wald ratio	1	0.0195421540949749	0.604855084523519	0.974225775478527	saliva.pheno.1110.assoc.linear.gz.raw.gz_hum0197.v3.BBJ.BtC.v1.gz	0.974225775478527
saliva.pheno.1110.assoc.linear.gz.raw.gz	Colorectal cancer	hum0197.v3.BBJ.CC.v1.gz	k__Bacteria|p__Bacteroidota|c__Bacteroidia|o__Bacteroidales|f__Porphyromonadaceae|g__Porphyromonas|s__Porphyromonas_catoniae_mgs_3071	Wald ratio	1	0.0301978249044569	0.144437611223512	0.834392223485817	saliva.pheno.1110.assoc.linear.gz.raw.gz_hum0197.v3.BBJ.CC.v1.gz	0.974225775478527
saliva.pheno.1110.assoc.linear.gz.raw.gz	Esophageal cancer	hum0197.v3.BBJ.EC.v1.gz	k__Bacteria|p__Bacteroidota|c__Bacteroidia|o__Bacteroidales|f__Porphyromonadaceae|g__Porphyromonas|s__Porphyromonas_catoniae_mgs_3071	Wald ratio	1	0.0145493501645954	0.336312358445269	0.965493144852585	saliva.pheno.1110.assoc.linear.gz.raw.gz_hum0197.v3.BBJ.EC.v1.gz	0.974225775478527
saliva.pheno.1110.assoc.linear.gz.raw.gz	Gastric cancer	hum0197.v3.BBJ.GC.v1.gz	k__Bacteria|p__Bacteroidota|c__Bacteroidia|o__Bacteroidales|f__Porphyromonadaceae|g__Porphyromonas|s__Porphyromonas_catoniae_mgs_3071	Wald ratio	1	0.0138746586608245	0.146083657155501	0.924332708773933	saliva.pheno.1110.assoc.linear.gz.raw.gz_hum0197.v3.BBJ.GC.v1.gz	0.974225775478527
saliva.pheno.1110.assoc.linear.gz.raw.gz	Hepatic cancer	hum0197.v3.BBJ.LiC.v1.gz	k__Bacteria|p__Bacteroidota|c__Bacteroidia|o__Bacteroidales|f__Porphyromonadaceae|g__Porphyromonas|s__Porphyromonas_catoniae_mgs_3071	Wald ratio	1	0.185868920550486	0.272115334743434	0.494573991850713	saliva.pheno.1110.assoc.linear.gz.raw.gz_hum0197.v3.BBJ.LiC.v1.gz	0.974225775478527
saliva.pheno.1110.assoc.linear.gz.raw.gz	Pancreatic cancer	hum0197.v3.BBJ.PaC.v1.gz	k__Bacteria|p__Bacteroidota|c__Bacteroidia|o__Bacteroidales|f__Porphyromonadaceae|g__Porphyromonas|s__Porphyromonas_catoniae_mgs_3071	Wald ratio	1	0.711549894149641	0.558186849387997	0.202396977047334	saliva.pheno.1110.assoc.linear.gz.raw.gz_hum0197.v3.BBJ.PaC.v1.gz	0.974225775478527
saliva.pheno.1110.assoc.linear.gz.raw.gz	Pharyngeal and laryngeal cancer	hum0197.v3.BBJ.PLC.v1.gz	k__Bacteria|p__Bacteroidota|c__Bacteroidia|o__Bacteroidales|f__Porphyromonadaceae|g__Porphyromonas|s__Porphyromonas_catoniae_mgs_3071	Wald ratio	1	-0.298635	0.7136393447985	0.675605300486969	saliva.pheno.1110.assoc.linear.gz.raw.gz_hum0197.v3.BBJ.PLC.v1.gz	0.974225775478527
saliva.pheno.1343.assoc.linear.gz.raw.gz	Cancer of hepatic bile ducts	hum0197.v3.BBJ.BtC.v1.gz	k__Bacteria|p__Spirochaetota|c__Spirochaetia|o__Treponematales|f__Treponemataceae|g__Treponema_B|s__Treponema_B_denticola_mgs_3534	Wald ratio	1	-0.0383874	0.595635980986738	0.948613709771679	saliva.pheno.1343.assoc.linear.gz.raw.gz_hum0197.v3.BBJ.BtC.v1.gz	0.948714137240336
saliva.pheno.1343.assoc.linear.gz.raw.gz	Colorectal cancer	hum0197.v3.BBJ.CC.v1.gz	k__Bacteria|p__Spirochaetota|c__Spirochaetia|o__Treponematales|f__Treponemataceae|g__Treponema_B|s__Treponema_B_denticola_mgs_3534	Wald ratio	1	0.0926678047259623	0.142465526170942	0.515396588398195	saliva.pheno.1343.assoc.linear.gz.raw.gz_hum0197.v3.BBJ.CC.v1.gz	0.948714137240336
saliva.pheno.1343.assoc.linear.gz.raw.gz	Esophageal cancer	hum0197.v3.BBJ.EC.v1.gz	k__Bacteria|p__Spirochaetota|c__Spirochaetia|o__Treponematales|f__Treponemataceae|g__Treponema_B|s__Treponema_B_denticola_mgs_3534	Wald ratio	1	0.0213699697800818	0.332236176850223	0.948714137240336	saliva.pheno.1343.assoc.linear.gz.raw.gz_hum0197.v3.BBJ.EC.v1.gz	0.948714137240336
saliva.pheno.1343.assoc.linear.gz.raw.gz	Gastric cancer	hum0197.v3.BBJ.GC.v1.gz	k__Bacteria|p__Spirochaetota|c__Spirochaetia|o__Treponematales|f__Treponemataceae|g__Treponema_B|s__Treponema_B_denticola_mgs_3534	Wald ratio	1	-0.0615061	0.144046803305616	0.669388854357513	saliva.pheno.1343.assoc.linear.gz.raw.gz_hum0197.v3.BBJ.GC.v1.gz	0.948714137240336
saliva.pheno.1343.assoc.linear.gz.raw.gz	Hepatic cancer	hum0197.v3.BBJ.LiC.v1.gz	k__Bacteria|p__Spirochaetota|c__Spirochaetia|o__Treponematales|f__Treponemataceae|g__Treponema_B|s__Treponema_B_denticola_mgs_3534	Wald ratio	1	-0.53126	0.268514775548508	0.047870786302289	saliva.pheno.1343.assoc.linear.gz.raw.gz_hum0197.v3.BBJ.LiC.v1.gz	0.167547752058012
saliva.pheno.1343.assoc.linear.gz.raw.gz	Pancreatic cancer	hum0197.v3.BBJ.PaC.v1.gz	k__Bacteria|p__Spirochaetota|c__Spirochaetia|o__Treponematales|f__Treponemataceae|g__Treponema_B|s__Treponema_B_denticola_mgs_3534	Wald ratio	1	-1.6606	0.550224383824793	0.0025441687396967	saliva.pheno.1343.assoc.linear.gz.raw.gz_hum0197.v3.BBJ.PaC.v1.gz	0.0178091811778769
saliva.pheno.1343.assoc.linear.gz.raw.gz	Pharyngeal and laryngeal cancer	hum0197.v3.BBJ.PLC.v1.gz	k__Bacteria|p__Spirochaetota|c__Spirochaetia|o__Treponematales|f__Treponemataceae|g__Treponema_B|s__Treponema_B_denticola_mgs_3534	Wald ratio	1	-0.11532	0.705101454349778	0.870084454133454	saliva.pheno.1343.assoc.linear.gz.raw.gz_hum0197.v3.BBJ.PLC.v1.gz	0.948714137240336
saliva.pheno.1348.assoc.linear.gz.raw.gz	Cancer of hepatic bile ducts	hum0197.v3.BBJ.BtC.v1.gz	k__Bacteria|p__Proteobacteria|c__Gammaproteobacteria|o__Enterobacterales|f__Pasteurellaceae|g__Aggregatibacter|s__unclassified_mgs_2536	Wald ratio	1	-0.23377	0.576762640558566	0.685246827502309	saliva.pheno.1348.assoc.linear.gz.raw.gz_hum0197.v3.BBJ.BtC.v1.gz	0.799454632086028
saliva.pheno.1348.assoc.linear.gz.raw.gz	Colorectal cancer	hum0197.v3.BBJ.CC.v1.gz	k__Bacteria|p__Proteobacteria|c__Gammaproteobacteria|o__Enterobacterales|f__Pasteurellaceae|g__Aggregatibacter|s__unclassified_mgs_2536	Wald ratio	1	0.0731781812681713	0.137572764369722	0.594779005920281	saliva.pheno.1348.assoc.linear.gz.raw.gz_hum0197.v3.BBJ.CC.v1.gz	0.799454632086028
saliva.pheno.1348.assoc.linear.gz.raw.gz	Esophageal cancer	hum0197.v3.BBJ.EC.v1.gz	k__Bacteria|p__Proteobacteria|c__Gammaproteobacteria|o__Enterobacterales|f__Pasteurellaceae|g__Aggregatibacter|s__unclassified_mgs_2536	Wald ratio	1	0.177698300517081	0.321207572449356	0.580113099002766	saliva.pheno.1348.assoc.linear.gz.raw.gz_hum0197.v3.BBJ.EC.v1.gz	0.799454632086028
saliva.pheno.1348.assoc.linear.gz.raw.gz	Gastric cancer	hum0197.v3.BBJ.GC.v1.gz	k__Bacteria|p__Proteobacteria|c__Gammaproteobacteria|o__Enterobacterales|f__Pasteurellaceae|g__Aggregatibacter|s__unclassified_mgs_2536	Wald ratio	1	0.0342407780093734	0.139370213477679	0.805928267023044	saliva.pheno.1348.assoc.linear.gz.raw.gz_hum0197.v3.BBJ.GC.v1.gz	0.805928267023044
saliva.pheno.1348.assoc.linear.gz.raw.gz	Hepatic cancer	hum0197.v3.BBJ.LiC.v1.gz	k__Bacteria|p__Proteobacteria|c__Gammaproteobacteria|o__Enterobacterales|f__Pasteurellaceae|g__Aggregatibacter|s__unclassified_mgs_2536	Wald ratio	1	0.372777912486606	0.259478042486338	0.150818802422402	saliva.pheno.1348.assoc.linear.gz.raw.gz_hum0197.v3.BBJ.LiC.v1.gz	0.799454632086028
saliva.pheno.1348.assoc.linear.gz.raw.gz	Pancreatic cancer	hum0197.v3.BBJ.PaC.v1.gz	k__Bacteria|p__Proteobacteria|c__Gammaproteobacteria|o__Enterobacterales|f__Pasteurellaceae|g__Aggregatibacter|s__unclassified_mgs_2536	Wald ratio	1	0.317349618541949	0.530637693102149	0.549804375514102	saliva.pheno.1348.assoc.linear.gz.raw.gz_hum0197.v3.BBJ.PaC.v1.gz	0.799454632086028
saliva.pheno.1348.assoc.linear.gz.raw.gz	Pharyngeal and laryngeal cancer	hum0197.v3.BBJ.PLC.v1.gz	k__Bacteria|p__Proteobacteria|c__Gammaproteobacteria|o__Enterobacterales|f__Pasteurellaceae|g__Aggregatibacter|s__unclassified_mgs_2536	Wald ratio	1	0.525487512644767	0.68181402836073	0.440873084458566	saliva.pheno.1348.assoc.linear.gz.raw.gz_hum0197.v3.BBJ.PLC.v1.gz	0.799454632086028
saliva.pheno.1385.assoc.linear.gz.raw.gz	Cancer of hepatic bile ducts	hum0197.v3.BBJ.BtC.v1.gz	k__Bacteria|p__Firmicutes|c__Clostridia|o__Peptostreptococcales|f__Filifactoraceae|g__Peptoanaerobacter|s__unclassified_mgs_555	Wald ratio	1	-0.00265691	0.646858414072698	0.996722778579992	saliva.pheno.1385.assoc.linear.gz.raw.gz_hum0197.v3.BBJ.BtC.v1.gz	0.996722778579992
saliva.pheno.1385.assoc.linear.gz.raw.gz	Colorectal cancer	hum0197.v3.BBJ.CC.v1.gz	k__Bacteria|p__Firmicutes|c__Clostridia|o__Peptostreptococcales|f__Filifactoraceae|g__Peptoanaerobacter|s__unclassified_mgs_555	Wald ratio	1	0.109609041475919	0.153792159838685	0.476025906379041	saliva.pheno.1385.assoc.linear.gz.raw.gz_hum0197.v3.BBJ.CC.v1.gz	0.979705077036957
saliva.pheno.1385.assoc.linear.gz.raw.gz	Esophageal cancer	hum0197.v3.BBJ.EC.v1.gz	k__Bacteria|p__Firmicutes|c__Clostridia|o__Peptostreptococcales|f__Filifactoraceae|g__Peptoanaerobacter|s__unclassified_mgs_555	Wald ratio	1	-0.0871917	0.334740748036271	0.794497181480561	saliva.pheno.1385.assoc.linear.gz.raw.gz_hum0197.v3.BBJ.EC.v1.gz	0.979705077036957
saliva.pheno.1385.assoc.linear.gz.raw.gz	Gastric cancer	hum0197.v3.BBJ.GC.v1.gz	k__Bacteria|p__Firmicutes|c__Clostridia|o__Peptostreptococcales|f__Filifactoraceae|g__Peptoanaerobacter|s__unclassified_mgs_555	Wald ratio	1	0.13612509446165	0.150502028516477	0.365744387051682	saliva.pheno.1385.assoc.linear.gz.raw.gz_hum0197.v3.BBJ.GC.v1.gz	0.979705077036957
saliva.pheno.1385.assoc.linear.gz.raw.gz	Hepatic cancer	hum0197.v3.BBJ.LiC.v1.gz	k__Bacteria|p__Firmicutes|c__Clostridia|o__Peptostreptococcales|f__Filifactoraceae|g__Peptoanaerobacter|s__unclassified_mgs_555	Wald ratio	1	0.0954220624174352	0.280744990349163	0.733940312842912	saliva.pheno.1385.assoc.linear.gz.raw.gz_hum0197.v3.BBJ.LiC.v1.gz	0.979705077036957
saliva.pheno.1385.assoc.linear.gz.raw.gz	Pancreatic cancer	hum0197.v3.BBJ.PaC.v1.gz	k__Bacteria|p__Firmicutes|c__Clostridia|o__Peptostreptococcales|f__Filifactoraceae|g__Peptoanaerobacter|s__unclassified_mgs_555	Wald ratio	1	-0.119975	0.593298758151523	0.83974720888882	saliva.pheno.1385.assoc.linear.gz.raw.gz_hum0197.v3.BBJ.PaC.v1.gz	0.979705077036957
saliva.pheno.1385.assoc.linear.gz.raw.gz	Pharyngeal and laryngeal cancer	hum0197.v3.BBJ.PLC.v1.gz	k__Bacteria|p__Firmicutes|c__Clostridia|o__Peptostreptococcales|f__Filifactoraceae|g__Peptoanaerobacter|s__unclassified_mgs_555	Wald ratio	1	-0.834387	0.699527891061466	0.232953249479251	saliva.pheno.1385.assoc.linear.gz.raw.gz_hum0197.v3.BBJ.PLC.v1.gz	0.979705077036957
saliva.pheno.177.assoc.linear.gz.raw.gz	Cancer of hepatic bile ducts	hum0197.v3.BBJ.BtC.v1.gz	k__Bacteria|p__Proteobacteria|c__Gammaproteobacteria|o__Enterobacterales|f__Pasteurellaceae|g__Aggregatibacter|s__unclassified_mgs_1980	Wald ratio	1	-0.246391	0.607901316559713	0.685246827502309	saliva.pheno.177.assoc.linear.gz.raw.gz_hum0197.v3.BBJ.BtC.v1.gz	0.799454632086028
saliva.pheno.177.assoc.linear.gz.raw.gz	Colorectal cancer	hum0197.v3.BBJ.CC.v1.gz	k__Bacteria|p__Proteobacteria|c__Gammaproteobacteria|o__Enterobacterales|f__Pasteurellaceae|g__Aggregatibacter|s__unclassified_mgs_1980	Wald ratio	1	0.0771289775171379	0.145000141656404	0.594779005920281	saliva.pheno.177.assoc.linear.gz.raw.gz_hum0197.v3.BBJ.CC.v1.gz	0.799454632086028
saliva.pheno.177.assoc.linear.gz.raw.gz	Esophageal cancer	hum0197.v3.BBJ.EC.v1.gz	k__Bacteria|p__Proteobacteria|c__Gammaproteobacteria|o__Enterobacterales|f__Pasteurellaceae|g__Aggregatibacter|s__unclassified_mgs_1980	Wald ratio	1	0.187292004090525	0.338549157746783	0.580113099002766	saliva.pheno.177.assoc.linear.gz.raw.gz_hum0197.v3.BBJ.EC.v1.gz	0.799454632086028
saliva.pheno.177.assoc.linear.gz.raw.gz	Gastric cancer	hum0197.v3.BBJ.GC.v1.gz	k__Bacteria|p__Proteobacteria|c__Gammaproteobacteria|o__Enterobacterales|f__Pasteurellaceae|g__Aggregatibacter|s__unclassified_mgs_1980	Wald ratio	1	0.0360893937439649	0.146894632738762	0.805928267023044	saliva.pheno.177.assoc.linear.gz.raw.gz_hum0197.v3.BBJ.GC.v1.gz	0.805928267023044
saliva.pheno.177.assoc.linear.gz.raw.gz	Hepatic cancer	hum0197.v3.BBJ.LiC.v1.gz	k__Bacteria|p__Proteobacteria|c__Gammaproteobacteria|o__Enterobacterales|f__Pasteurellaceae|g__Aggregatibacter|s__unclassified_mgs_1980	Wald ratio	1	0.392903714369445	0.273486929550467	0.150818802422401	saliva.pheno.177.assoc.linear.gz.raw.gz_hum0197.v3.BBJ.LiC.v1.gz	0.799454632086028
saliva.pheno.177.assoc.linear.gz.raw.gz	Pancreatic cancer	hum0197.v3.BBJ.PaC.v1.gz	k__Bacteria|p__Proteobacteria|c__Gammaproteobacteria|o__Enterobacterales|f__Pasteurellaceae|g__Aggregatibacter|s__unclassified_mgs_1980	Wald ratio	1	0.334482917850821	0.559286142286552	0.549804375514102	saliva.pheno.177.assoc.linear.gz.raw.gz_hum0197.v3.BBJ.PaC.v1.gz	0.799454632086028
saliva.pheno.177.assoc.linear.gz.raw.gz	Pharyngeal and laryngeal cancer	hum0197.v3.BBJ.PLC.v1.gz	k__Bacteria|p__Proteobacteria|c__Gammaproteobacteria|o__Enterobacterales|f__Pasteurellaceae|g__Aggregatibacter|s__unclassified_mgs_1980	Wald ratio	1	0.553857910184815	0.718624294194871	0.440873084458566	saliva.pheno.177.assoc.linear.gz.raw.gz_hum0197.v3.BBJ.PLC.v1.gz	0.799454632086028
saliva.pheno.188.assoc.linear.gz.raw.gz	Cancer of hepatic bile ducts	hum0197.v3.BBJ.BtC.v1.gz	k__Bacteria|p__Bacteroidota|c__Bacteroidia|o__Flavobacteriales|f__Flavobacteriaceae|g__Capnocytophaga|s__Capnocytophaga_sputigena_mgs_3341	Wald ratio	1	-0.00938801	0.538503276003403	0.986090768264786	saliva.pheno.188.assoc.linear.gz.raw.gz_hum0197.v3.BBJ.BtC.v1.gz	0.986090768264786
saliva.pheno.188.assoc.linear.gz.raw.gz	Colorectal cancer	hum0197.v3.BBJ.CC.v1.gz	k__Bacteria|p__Bacteroidota|c__Bacteroidia|o__Flavobacteriales|f__Flavobacteriaceae|g__Capnocytophaga|s__Capnocytophaga_sputigena_mgs_3341	Wald ratio	1	0.139375736121704	0.128478602207809	0.278002837672306	saliva.pheno.188.assoc.linear.gz.raw.gz_hum0197.v3.BBJ.CC.v1.gz	0.858430911125124
saliva.pheno.188.assoc.linear.gz.raw.gz	Esophageal cancer	hum0197.v3.BBJ.EC.v1.gz	k__Bacteria|p__Bacteroidota|c__Bacteroidia|o__Flavobacteriales|f__Flavobacteriaceae|g__Capnocytophaga|s__Capnocytophaga_sputigena_mgs_3341	Wald ratio	1	0.31723732018973	0.300054524544085	0.290390398508775	saliva.pheno.188.assoc.linear.gz.raw.gz_hum0197.v3.BBJ.EC.v1.gz	0.858430911125124
saliva.pheno.188.assoc.linear.gz.raw.gz	Gastric cancer	hum0197.v3.BBJ.GC.v1.gz	k__Bacteria|p__Bacteroidota|c__Bacteroidia|o__Flavobacteriales|f__Flavobacteriaceae|g__Capnocytophaga|s__Capnocytophaga_sputigena_mgs_3341	Wald ratio	1	-0.065789	0.130130640947888	0.613164936517945	saliva.pheno.188.assoc.linear.gz.raw.gz_hum0197.v3.BBJ.GC.v1.gz	0.858430911125124
saliva.pheno.188.assoc.linear.gz.raw.gz	Hepatic cancer	hum0197.v3.BBJ.LiC.v1.gz	k__Bacteria|p__Bacteroidota|c__Bacteroidia|o__Flavobacteriales|f__Flavobacteriaceae|g__Capnocytophaga|s__Capnocytophaga_sputigena_mgs_3341	Wald ratio	1	-0.21623	0.242658417098052	0.37288301595314	saliva.pheno.188.assoc.linear.gz.raw.gz_hum0197.v3.BBJ.LiC.v1.gz	0.858430911125124
saliva.pheno.188.assoc.linear.gz.raw.gz	Pancreatic cancer	hum0197.v3.BBJ.PaC.v1.gz	k__Bacteria|p__Bacteroidota|c__Bacteroidia|o__Flavobacteriales|f__Flavobacteriaceae|g__Capnocytophaga|s__Capnocytophaga_sputigena_mgs_3341	Wald ratio	1	-0.253291	0.495623851271932	0.609313166156084	saliva.pheno.188.assoc.linear.gz.raw.gz_hum0197.v3.BBJ.PaC.v1.gz	0.858430911125124
saliva.pheno.188.assoc.linear.gz.raw.gz	Pharyngeal and laryngeal cancer	hum0197.v3.BBJ.PLC.v1.gz	k__Bacteria|p__Bacteroidota|c__Bacteroidia|o__Flavobacteriales|f__Flavobacteriaceae|g__Capnocytophaga|s__Capnocytophaga_sputigena_mgs_3341	Wald ratio	1	0.158537327201662	0.63674559150941	0.803375754168623	saliva.pheno.188.assoc.linear.gz.raw.gz_hum0197.v3.BBJ.PLC.v1.gz	0.937271713196727
saliva.pheno.2010.assoc.linear.gz.raw.gz	Cancer of hepatic bile ducts	hum0197.v3.BBJ.BtC.v1.gz	k__Bacteria|p__Firmicutes|c__Bacilli|o__Erysipelotrichales|f__Erysipelatoclostridiaceae|g__Eggerthia	Wald ratio	1	-0.0101483	0.453671220762782	0.982153454664318	saliva.pheno.2010.assoc.linear.gz.raw.gz_hum0197.v3.BBJ.BtC.v1.gz	0.982153454664318
saliva.pheno.2010.assoc.linear.gz.raw.gz	Colorectal cancer	hum0197.v3.BBJ.CC.v1.gz	k__Bacteria|p__Firmicutes|c__Bacilli|o__Erysipelotrichales|f__Erysipelatoclostridiaceae|g__Eggerthia	Wald ratio	1	0.180892948753434	0.108129968401698	0.0943427509932122	saliva.pheno.2010.assoc.linear.gz.raw.gz_hum0197.v3.BBJ.CC.v1.gz	0.281520970089138
saliva.pheno.2010.assoc.linear.gz.raw.gz	Esophageal cancer	hum0197.v3.BBJ.EC.v1.gz	k__Bacteria|p__Firmicutes|c__Bacilli|o__Erysipelotrichales|f__Erysipelatoclostridiaceae|g__Eggerthia	Wald ratio	1	-0.0547568	0.25281649437144	0.828530070676855	saliva.pheno.2010.assoc.linear.gz.raw.gz_hum0197.v3.BBJ.EC.v1.gz	0.966618415789665
saliva.pheno.2010.assoc.linear.gz.raw.gz	Gastric cancer	hum0197.v3.BBJ.GC.v1.gz	k__Bacteria|p__Firmicutes|c__Bacilli|o__Erysipelotrichales|f__Erysipelatoclostridiaceae|g__Eggerthia	Wald ratio	1	-0.170044	0.109561544474526	0.120651844323916	saliva.pheno.2010.assoc.linear.gz.raw.gz_hum0197.v3.BBJ.GC.v1.gz	0.281520970089138
saliva.pheno.2010.assoc.linear.gz.raw.gz	Hepatic cancer	hum0197.v3.BBJ.LiC.v1.gz	k__Bacteria|p__Firmicutes|c__Bacilli|o__Erysipelotrichales|f__Erysipelatoclostridiaceae|g__Eggerthia	Wald ratio	1	0.200209680450418	0.204270123992759	0.327025808966238	saliva.pheno.2010.assoc.linear.gz.raw.gz_hum0197.v3.BBJ.LiC.v1.gz	0.572295165690916
saliva.pheno.2010.assoc.linear.gz.raw.gz	Pancreatic cancer	hum0197.v3.BBJ.PaC.v1.gz	k__Bacteria|p__Firmicutes|c__Bacilli|o__Erysipelotrichales|f__Erysipelatoclostridiaceae|g__Eggerthia	Wald ratio	1	-0.301005	0.417293725632957	0.47070801738366	saliva.pheno.2010.assoc.linear.gz.raw.gz_hum0197.v3.BBJ.PaC.v1.gz	0.658991224337124
saliva.pheno.2010.assoc.linear.gz.raw.gz	Pharyngeal and laryngeal cancer	hum0197.v3.BBJ.PLC.v1.gz	k__Bacteria|p__Firmicutes|c__Bacilli|o__Erysipelotrichales|f__Erysipelatoclostridiaceae|g__Eggerthia	Wald ratio	1	0.894669062621466	0.5354411336509	0.0947412572362662	saliva.pheno.2010.assoc.linear.gz.raw.gz_hum0197.v3.BBJ.PLC.v1.gz	0.281520970089138
saliva.pheno.2040.assoc.linear.gz.raw.gz	Cancer of hepatic bile ducts	hum0197.v3.BBJ.BtC.v1.gz	k__Bacteria|p__Firmicutes|c__Bacilli|o__Staphylococcales|f__Gemellaceae|g__Gemella|s__unclassified_mgs_1413	Wald ratio	1	0.59410544072503	0.61938917703833	0.337468293736534	saliva.pheno.2040.assoc.linear.gz.raw.gz_hum0197.v3.BBJ.BtC.v1.gz	0.796622453538167
saliva.pheno.2040.assoc.linear.gz.raw.gz	Colorectal cancer	hum0197.v3.BBJ.CC.v1.gz	k__Bacteria|p__Firmicutes|c__Bacilli|o__Staphylococcales|f__Gemellaceae|g__Gemella|s__unclassified_mgs_1413	Wald ratio	1	0.020104936213497	0.147774230537653	0.891780405214517	saliva.pheno.2040.assoc.linear.gz.raw.gz_hum0197.v3.BBJ.CC.v1.gz	0.891780405214517
saliva.pheno.2040.assoc.linear.gz.raw.gz	Esophageal cancer	hum0197.v3.BBJ.EC.v1.gz	k__Bacteria|p__Firmicutes|c__Bacilli|o__Staphylococcales|f__Gemellaceae|g__Gemella|s__unclassified_mgs_1413	Wald ratio	1	-0.0686773	0.344358254320346	0.841922092202886	saliva.pheno.2040.assoc.linear.gz.raw.gz_hum0197.v3.BBJ.EC.v1.gz	0.891780405214517
saliva.pheno.2040.assoc.linear.gz.raw.gz	Gastric cancer	hum0197.v3.BBJ.GC.v1.gz	k__Bacteria|p__Firmicutes|c__Bacilli|o__Staphylococcales|f__Gemellaceae|g__Gemella|s__unclassified_mgs_1413	Wald ratio	1	-0.297257	0.14961886011512	0.0469491210623519	saliva.pheno.2040.assoc.linear.gz.raw.gz_hum0197.v3.BBJ.GC.v1.gz	0.328643847436463
saliva.pheno.2040.assoc.linear.gz.raw.gz	Hepatic cancer	hum0197.v3.BBJ.LiC.v1.gz	k__Bacteria|p__Firmicutes|c__Bacilli|o__Staphylococcales|f__Gemellaceae|g__Gemella|s__unclassified_mgs_1413	Wald ratio	1	0.150702292651704	0.278857811292753	0.588902586206357	saliva.pheno.2040.assoc.linear.gz.raw.gz_hum0197.v3.BBJ.LiC.v1.gz	0.8244636206889
saliva.pheno.2040.assoc.linear.gz.raw.gz	Pancreatic cancer	hum0197.v3.BBJ.PaC.v1.gz	k__Bacteria|p__Firmicutes|c__Bacilli|o__Staphylococcales|f__Gemellaceae|g__Gemella|s__unclassified_mgs_1413	Wald ratio	1	-0.381424	0.569609969895859	0.503098592242792	saliva.pheno.2040.assoc.linear.gz.raw.gz_hum0197.v3.BBJ.PaC.v1.gz	0.8244636206889
saliva.pheno.2040.assoc.linear.gz.raw.gz	Pharyngeal and laryngeal cancer	hum0197.v3.BBJ.PLC.v1.gz	k__Bacteria|p__Firmicutes|c__Bacilli|o__Staphylococcales|f__Gemellaceae|g__Gemella|s__unclassified_mgs_1413	Wald ratio	1	-0.696557	0.732151178175991	0.341409622944929	saliva.pheno.2040.assoc.linear.gz.raw.gz_hum0197.v3.BBJ.PLC.v1.gz	0.796622453538167
saliva.pheno.2072.assoc.linear.gz.raw.gz	Cancer of hepatic bile ducts	hum0197.v3.BBJ.BtC.v1.gz	k__Bacteria|p__Firmicutes|c__Bacilli|o__Staphylococcales|f__Gemellaceae|g__Gemella|s__unclassified_mgs_2314	Wald ratio	1	0.350443197596807	0.55643224731631	0.528822895883919	saliva.pheno.2072.assoc.linear.gz.raw.gz_hum0197.v3.BBJ.BtC.v1.gz	0.740352054237487
saliva.pheno.2072.assoc.linear.gz.raw.gz	Colorectal cancer	hum0197.v3.BBJ.CC.v1.gz	k__Bacteria|p__Firmicutes|c__Bacilli|o__Staphylococcales|f__Gemellaceae|g__Gemella|s__unclassified_mgs_2314	Wald ratio	1	0.0840085485408694	0.132869094294608	0.527213382587928	saliva.pheno.2072.assoc.linear.gz.raw.gz_hum0197.v3.BBJ.CC.v1.gz	0.740352054237487
saliva.pheno.2072.assoc.linear.gz.raw.gz	Esophageal cancer	hum0197.v3.BBJ.EC.v1.gz	k__Bacteria|p__Firmicutes|c__Bacilli|o__Staphylococcales|f__Gemellaceae|g__Gemella|s__unclassified_mgs_2314	Wald ratio	1	0.383664516055644	0.310349777156244	0.216372111232084	saliva.pheno.2072.assoc.linear.gz.raw.gz_hum0197.v3.BBJ.EC.v1.gz	0.721667402897966
saliva.pheno.2072.assoc.linear.gz.raw.gz	Gastric cancer	hum0197.v3.BBJ.GC.v1.gz	k__Bacteria|p__Firmicutes|c__Bacilli|o__Staphylococcales|f__Gemellaceae|g__Gemella|s__unclassified_mgs_2314	Wald ratio	1	0.00936575899091547	0.134573477492162	0.944515319822364	saliva.pheno.2072.assoc.linear.gz.raw.gz_hum0197.v3.BBJ.GC.v1.gz	0.944515319822364
saliva.pheno.2072.assoc.linear.gz.raw.gz	Hepatic cancer	hum0197.v3.BBJ.LiC.v1.gz	k__Bacteria|p__Firmicutes|c__Bacilli|o__Staphylococcales|f__Gemellaceae|g__Gemella|s__unclassified_mgs_2314	Wald ratio	1	-0.254998	0.25080445526646	0.309286029813414	saliva.pheno.2072.assoc.linear.gz.raw.gz_hum0197.v3.BBJ.LiC.v1.gz	0.721667402897966
saliva.pheno.2072.assoc.linear.gz.raw.gz	Pancreatic cancer	hum0197.v3.BBJ.PaC.v1.gz	k__Bacteria|p__Firmicutes|c__Bacilli|o__Staphylococcales|f__Gemellaceae|g__Gemella|s__unclassified_mgs_2314	Wald ratio	1	0.640580221878262	0.512784090876466	0.211584561871815	saliva.pheno.2072.assoc.linear.gz.raw.gz_hum0197.v3.BBJ.PaC.v1.gz	0.721667402897966
saliva.pheno.2072.assoc.linear.gz.raw.gz	Pharyngeal and laryngeal cancer	hum0197.v3.BBJ.PLC.v1.gz	k__Bacteria|p__Firmicutes|c__Bacilli|o__Staphylococcales|f__Gemellaceae|g__Gemella|s__unclassified_mgs_2314	Wald ratio	1	0.238023573772609	0.658222392587154	0.717639205110741	saliva.pheno.2072.assoc.linear.gz.raw.gz_hum0197.v3.BBJ.PLC.v1.gz	0.837245739295865
saliva.pheno.2241.assoc.linear.gz.raw.gz	Cancer of hepatic bile ducts	hum0197.v3.BBJ.BtC.v1.gz	k__Bacteria|p__Bacteroidota|c__Bacteroidia|o__Flavobacteriales|f__Flavobacteriaceae|g__Capnocytophaga|s__Capnocytophaga_haemolytica_mgs_801	Wald ratio	1	-0.827279	0.55305106582614	0.134694048979658	saliva.pheno.2241.assoc.linear.gz.raw.gz_hum0197.v3.BBJ.BtC.v1.gz	0.471429171428804
saliva.pheno.2241.assoc.linear.gz.raw.gz	Colorectal cancer	hum0197.v3.BBJ.CC.v1.gz	k__Bacteria|p__Bacteroidota|c__Bacteroidia|o__Flavobacteriales|f__Flavobacteriaceae|g__Capnocytophaga|s__Capnocytophaga_haemolytica_mgs_801	Wald ratio	1	0.105914002431816	0.131892527417863	0.421955878177376	saliva.pheno.2241.assoc.linear.gz.raw.gz_hum0197.v3.BBJ.CC.v1.gz	0.686579789403771
saliva.pheno.2241.assoc.linear.gz.raw.gz	Esophageal cancer	hum0197.v3.BBJ.EC.v1.gz	k__Bacteria|p__Bacteroidota|c__Bacteroidia|o__Flavobacteriales|f__Flavobacteriaceae|g__Capnocytophaga|s__Capnocytophaga_haemolytica_mgs_801	Wald ratio	1	0.179720037382291	0.30795731055946	0.559497871193078	saliva.pheno.2241.assoc.linear.gz.raw.gz_hum0197.v3.BBJ.EC.v1.gz	0.686579789403771
saliva.pheno.2241.assoc.linear.gz.raw.gz	Gastric cancer	hum0197.v3.BBJ.GC.v1.gz	k__Bacteria|p__Bacteroidota|c__Bacteroidia|o__Flavobacteriales|f__Flavobacteriaceae|g__Capnocytophaga|s__Capnocytophaga_haemolytica_mgs_801	Wald ratio	1	-0.0704201	0.133623516821701	0.598190708235372	saliva.pheno.2241.assoc.linear.gz.raw.gz_hum0197.v3.BBJ.GC.v1.gz	0.686579789403771
saliva.pheno.2241.assoc.linear.gz.raw.gz	Hepatic cancer	hum0197.v3.BBJ.LiC.v1.gz	k__Bacteria|p__Bacteroidota|c__Bacteroidia|o__Flavobacteriales|f__Flavobacteriaceae|g__Capnocytophaga|s__Capnocytophaga_haemolytica_mgs_801	Wald ratio	1	-0.100489	0.249042474810692	0.686579789403771	saliva.pheno.2241.assoc.linear.gz.raw.gz_hum0197.v3.BBJ.LiC.v1.gz	0.686579789403771
saliva.pheno.2241.assoc.linear.gz.raw.gz	Pancreatic cancer	hum0197.v3.BBJ.PaC.v1.gz	k__Bacteria|p__Bacteroidota|c__Bacteroidia|o__Flavobacteriales|f__Flavobacteriaceae|g__Capnocytophaga|s__Capnocytophaga_haemolytica_mgs_801	Wald ratio	1	0.38466248363111	0.510123932101249	0.450815040928474	saliva.pheno.2241.assoc.linear.gz.raw.gz_hum0197.v3.BBJ.PaC.v1.gz	0.686579789403771
saliva.pheno.2241.assoc.linear.gz.raw.gz	Pharyngeal and laryngeal cancer	hum0197.v3.BBJ.PLC.v1.gz	k__Bacteria|p__Bacteroidota|c__Bacteroidia|o__Flavobacteriales|f__Flavobacteriaceae|g__Capnocytophaga|s__Capnocytophaga_haemolytica_mgs_801	Wald ratio	1	-0.981053	0.652102161048212	0.132466466457781	saliva.pheno.2241.assoc.linear.gz.raw.gz_hum0197.v3.BBJ.PLC.v1.gz	0.471429171428804
saliva.pheno.2368.assoc.linear.gz.raw.gz	Cancer of hepatic bile ducts	hum0197.v3.BBJ.BtC.v1.gz	k__Bacteria|p__Firmicutes|c__Negativicutes|o__Selenomonadales|f__Selenomonadaceae|g__Centipeda|s__Centipeda_artemidis_mgs_219	Wald ratio	1	0.164171995617452	0.549351061467897	0.765056678191796	saliva.pheno.2368.assoc.linear.gz.raw.gz_hum0197.v3.BBJ.BtC.v1.gz	0.901985612838312
saliva.pheno.2368.assoc.linear.gz.raw.gz	Colorectal cancer	hum0197.v3.BBJ.CC.v1.gz	k__Bacteria|p__Firmicutes|c__Negativicutes|o__Selenomonadales|f__Selenomonadaceae|g__Centipeda|s__Centipeda_artemidis_mgs_219	Wald ratio	1	-0.143075	0.131160136582747	0.27534314419882	saliva.pheno.2368.assoc.linear.gz.raw.gz_hum0197.v3.BBJ.CC.v1.gz	0.687278184343004
saliva.pheno.2368.assoc.linear.gz.raw.gz	Esophageal cancer	hum0197.v3.BBJ.EC.v1.gz	k__Bacteria|p__Firmicutes|c__Negativicutes|o__Selenomonadales|f__Selenomonadaceae|g__Centipeda|s__Centipeda_artemidis_mgs_219	Wald ratio	1	-0.320668	0.305923581127552	0.294547793289859	saliva.pheno.2368.assoc.linear.gz.raw.gz_hum0197.v3.BBJ.EC.v1.gz	0.687278184343004
saliva.pheno.2368.assoc.linear.gz.raw.gz	Gastric cancer	hum0197.v3.BBJ.GC.v1.gz	k__Bacteria|p__Firmicutes|c__Negativicutes|o__Selenomonadales|f__Selenomonadaceae|g__Centipeda|s__Centipeda_artemidis_mgs_219	Wald ratio	1	0.0163548635827046	0.132800729635746	0.901985612838312	saliva.pheno.2368.assoc.linear.gz.raw.gz_hum0197.v3.BBJ.GC.v1.gz	0.901985612838312
saliva.pheno.2368.assoc.linear.gz.raw.gz	Hepatic cancer	hum0197.v3.BBJ.LiC.v1.gz	k__Bacteria|p__Firmicutes|c__Negativicutes|o__Selenomonadales|f__Selenomonadaceae|g__Centipeda|s__Centipeda_artemidis_mgs_219	Wald ratio	1	-0.297662	0.247442940363025	0.228994676463842	saliva.pheno.2368.assoc.linear.gz.raw.gz_hum0197.v3.BBJ.LiC.v1.gz	0.687278184343004
saliva.pheno.2368.assoc.linear.gz.raw.gz	Pancreatic cancer	hum0197.v3.BBJ.PaC.v1.gz	k__Bacteria|p__Firmicutes|c__Negativicutes|o__Selenomonadales|f__Selenomonadaceae|g__Centipeda|s__Centipeda_artemidis_mgs_219	Wald ratio	1	0.231378504466956	0.506452528634022	0.647770821561562	saliva.pheno.2368.assoc.linear.gz.raw.gz_hum0197.v3.BBJ.PaC.v1.gz	0.901985612838312
saliva.pheno.2368.assoc.linear.gz.raw.gz	Pharyngeal and laryngeal cancer	hum0197.v3.BBJ.PLC.v1.gz	k__Bacteria|p__Firmicutes|c__Negativicutes|o__Selenomonadales|f__Selenomonadaceae|g__Centipeda|s__Centipeda_artemidis_mgs_219	Wald ratio	1	0.142914138736737	0.649600247837218	0.825868655936315	saliva.pheno.2368.assoc.linear.gz.raw.gz_hum0197.v3.BBJ.PLC.v1.gz	0.901985612838312
saliva.pheno.2405.assoc.linear.gz.raw.gz	Cancer of hepatic bile ducts	hum0197.v3.BBJ.BtC.v1.gz	k__Bacteria|p__Firmicutes|c__Bacilli|o__Erysipelotrichales|f__Erysipelotrichaceae|g__Solobacterium|s__unclassified_mgs_2939	Wald ratio	1	-0.243582	0.46484540116271	0.600273565183494	saliva.pheno.2405.assoc.linear.gz.raw.gz_hum0197.v3.BBJ.BtC.v1.gz	0.600273565183494
saliva.pheno.2405.assoc.linear.gz.raw.gz	Colorectal cancer	hum0197.v3.BBJ.CC.v1.gz	k__Bacteria|p__Firmicutes|c__Bacilli|o__Erysipelotrichales|f__Erysipelotrichaceae|g__Solobacterium|s__unclassified_mgs_2939	Wald ratio	1	-0.155616	0.110429895052899	0.158781643199785	saliva.pheno.2405.assoc.linear.gz.raw.gz_hum0197.v3.BBJ.CC.v1.gz	0.370490500799499
saliva.pheno.2405.assoc.linear.gz.raw.gz	Esophageal cancer	hum0197.v3.BBJ.EC.v1.gz	k__Bacteria|p__Firmicutes|c__Bacilli|o__Erysipelotrichales|f__Erysipelotrichaceae|g__Solobacterium|s__unclassified_mgs_2939	Wald ratio	1	0.256701972919709	0.240788891964677	0.286384192785195	saliva.pheno.2405.assoc.linear.gz.raw.gz_hum0197.v3.BBJ.EC.v1.gz	0.400937869899273
saliva.pheno.2405.assoc.linear.gz.raw.gz	Gastric cancer	hum0197.v3.BBJ.GC.v1.gz	k__Bacteria|p__Firmicutes|c__Bacilli|o__Erysipelotrichales|f__Erysipelotrichaceae|g__Solobacterium|s__unclassified_mgs_2939	Wald ratio	1	-0.237431	0.108502939485103	0.0286518397631403	saliva.pheno.2405.assoc.linear.gz.raw.gz_hum0197.v3.BBJ.GC.v1.gz	0.200562878341982
saliva.pheno.2405.assoc.linear.gz.raw.gz	Hepatic cancer	hum0197.v3.BBJ.LiC.v1.gz	k__Bacteria|p__Firmicutes|c__Bacilli|o__Erysipelotrichales|f__Erysipelotrichaceae|g__Solobacterium|s__unclassified_mgs_2939	Wald ratio	1	-0.30972	0.201988751663198	0.125189444535135	saliva.pheno.2405.assoc.linear.gz.raw.gz_hum0197.v3.BBJ.LiC.v1.gz	0.370490500799499
saliva.pheno.2405.assoc.linear.gz.raw.gz	Pancreatic cancer	hum0197.v3.BBJ.PaC.v1.gz	k__Bacteria|p__Firmicutes|c__Bacilli|o__Erysipelotrichales|f__Erysipelotrichaceae|g__Solobacterium|s__unclassified_mgs_2939	Wald ratio	1	-0.25742	0.424948591140124	0.544669316764946	saliva.pheno.2405.assoc.linear.gz.raw.gz_hum0197.v3.BBJ.PaC.v1.gz	0.600273565183494
saliva.pheno.2405.assoc.linear.gz.raw.gz	Pharyngeal and laryngeal cancer	hum0197.v3.BBJ.PLC.v1.gz	k__Bacteria|p__Firmicutes|c__Bacilli|o__Erysipelotrichales|f__Erysipelotrichaceae|g__Solobacterium|s__unclassified_mgs_2939	Wald ratio	1	-0.613618	0.504856943747396	0.224202527429766	saliva.pheno.2405.assoc.linear.gz.raw.gz_hum0197.v3.BBJ.PLC.v1.gz	0.39235442300209
saliva.pheno.2414.assoc.linear.gz.raw.gz	Cancer of hepatic bile ducts	hum0197.v3.BBJ.BtC.v1.gz	k__Bacteria|p__Bacteroidota|c__Bacteroidia|o__Bacteroidales|f__Bacteroidaceae|g__Bacteroides|s__Bacteroides_pyogenes_A_mgs_637	Wald ratio	1	-0.0411826	0.639007533000335	0.948613709771679	saliva.pheno.2414.assoc.linear.gz.raw.gz_hum0197.v3.BBJ.BtC.v1.gz	0.948714137240336
saliva.pheno.2414.assoc.linear.gz.raw.gz	Colorectal cancer	hum0197.v3.BBJ.CC.v1.gz	k__Bacteria|p__Bacteroidota|c__Bacteroidia|o__Bacteroidales|f__Bacteroidaceae|g__Bacteroides|s__Bacteroides_pyogenes_A_mgs_637	Wald ratio	1	0.0994154604098916	0.152839229532904	0.515396588398195	saliva.pheno.2414.assoc.linear.gz.raw.gz_hum0197.v3.BBJ.CC.v1.gz	0.948714137240336
saliva.pheno.2414.assoc.linear.gz.raw.gz	Esophageal cancer	hum0197.v3.BBJ.EC.v1.gz	k__Bacteria|p__Bacteroidota|c__Bacteroidia|o__Bacteroidales|f__Bacteroidaceae|g__Bacteroides|s__Bacteroides_pyogenes_A_mgs_637	Wald ratio	1	0.0229260355407674	0.356428131475239	0.948714137240336	saliva.pheno.2414.assoc.linear.gz.raw.gz_hum0197.v3.BBJ.EC.v1.gz	0.948714137240336
saliva.pheno.2414.assoc.linear.gz.raw.gz	Gastric cancer	hum0197.v3.BBJ.GC.v1.gz	k__Bacteria|p__Bacteroidota|c__Bacteroidia|o__Bacteroidales|f__Bacteroidaceae|g__Bacteroides|s__Bacteroides_pyogenes_A_mgs_637	Wald ratio	1	-0.0659847	0.154535648206511	0.669388854357513	saliva.pheno.2414.assoc.linear.gz.raw.gz_hum0197.v3.BBJ.GC.v1.gz	0.948714137240336
saliva.pheno.2414.assoc.linear.gz.raw.gz	Hepatic cancer	hum0197.v3.BBJ.LiC.v1.gz	k__Bacteria|p__Bacteroidota|c__Bacteroidia|o__Bacteroidales|f__Bacteroidaceae|g__Bacteroides|s__Bacteroides_pyogenes_A_mgs_637	Wald ratio	1	-0.569944	0.288066822311749	0.0478707863022891	saliva.pheno.2414.assoc.linear.gz.raw.gz_hum0197.v3.BBJ.LiC.v1.gz	0.167547752058012
saliva.pheno.2414.assoc.linear.gz.raw.gz	Pancreatic cancer	hum0197.v3.BBJ.PaC.v1.gz	k__Bacteria|p__Bacteroidota|c__Bacteroidia|o__Bacteroidales|f__Bacteroidaceae|g__Bacteroides|s__Bacteroides_pyogenes_A_mgs_637	Wald ratio	1	-1.78152	0.590289266142132	0.00254416873969671	saliva.pheno.2414.assoc.linear.gz.raw.gz_hum0197.v3.BBJ.PaC.v1.gz	0.017809181177877
saliva.pheno.2414.assoc.linear.gz.raw.gz	Pharyngeal and laryngeal cancer	hum0197.v3.BBJ.PLC.v1.gz	k__Bacteria|p__Bacteroidota|c__Bacteroidia|o__Bacteroidales|f__Bacteroidaceae|g__Bacteroides|s__Bacteroides_pyogenes_A_mgs_637	Wald ratio	1	-0.123717	0.756443793258742	0.870084454133454	saliva.pheno.2414.assoc.linear.gz.raw.gz_hum0197.v3.BBJ.PLC.v1.gz	0.948714137240336
saliva.pheno.2471.assoc.linear.gz.raw.gz	Cancer of hepatic bile ducts	hum0197.v3.BBJ.BtC.v1.gz	k__Bacteria|p__Firmicutes|c__Clostridia|o__Lachnospirales|f__Lachnospiraceae|g__Catonella|s__unclassified_mgs_3151	Wald ratio	1	0.347425398701458	0.560646913975668	0.535464117431602	saliva.pheno.2471.assoc.linear.gz.raw.gz_hum0197.v3.BBJ.BtC.v1.gz	0.535464117431602
saliva.pheno.2471.assoc.linear.gz.raw.gz	Colorectal cancer	hum0197.v3.BBJ.CC.v1.gz	k__Bacteria|p__Firmicutes|c__Clostridia|o__Lachnospirales|f__Lachnospiraceae|g__Catonella|s__unclassified_mgs_3151	Wald ratio	1	0.110787165891145	0.133895434447557	0.408001564147702	saliva.pheno.2471.assoc.linear.gz.raw.gz_hum0197.v3.BBJ.CC.v1.gz	0.535464117431602
saliva.pheno.2471.assoc.linear.gz.raw.gz	Esophageal cancer	hum0197.v3.BBJ.EC.v1.gz	k__Bacteria|p__Firmicutes|c__Clostridia|o__Lachnospirales|f__Lachnospiraceae|g__Catonella|s__unclassified_mgs_3151	Wald ratio	1	0.214291344161851	0.312332457513683	0.492649959961522	saliva.pheno.2471.assoc.linear.gz.raw.gz_hum0197.v3.BBJ.EC.v1.gz	0.535464117431602
saliva.pheno.2471.assoc.linear.gz.raw.gz	Gastric cancer	hum0197.v3.BBJ.GC.v1.gz	k__Bacteria|p__Firmicutes|c__Clostridia|o__Lachnospirales|f__Lachnospiraceae|g__Catonella|s__unclassified_mgs_3151	Wald ratio	1	-0.134214	0.135512235804643	0.321968641110482	saliva.pheno.2471.assoc.linear.gz.raw.gz_hum0197.v3.BBJ.GC.v1.gz	0.535464117431602
saliva.pheno.2471.assoc.linear.gz.raw.gz	Hepatic cancer	hum0197.v3.BBJ.LiC.v1.gz	k__Bacteria|p__Firmicutes|c__Clostridia|o__Lachnospirales|f__Lachnospiraceae|g__Catonella|s__unclassified_mgs_3151	Wald ratio	1	0.288164237863934	0.252450833227574	0.253675731610138	saliva.pheno.2471.assoc.linear.gz.raw.gz_hum0197.v3.BBJ.LiC.v1.gz	0.535464117431602
saliva.pheno.2471.assoc.linear.gz.raw.gz	Pancreatic cancer	hum0197.v3.BBJ.PaC.v1.gz	k__Bacteria|p__Firmicutes|c__Clostridia|o__Lachnospirales|f__Lachnospiraceae|g__Catonella|s__unclassified_mgs_3151	Wald ratio	1	-0.70047	0.516767280721572	0.175263251793088	saliva.pheno.2471.assoc.linear.gz.raw.gz_hum0197.v3.BBJ.PaC.v1.gz	0.535464117431602
saliva.pheno.2471.assoc.linear.gz.raw.gz	Pharyngeal and laryngeal cancer	hum0197.v3.BBJ.PLC.v1.gz	k__Bacteria|p__Firmicutes|c__Clostridia|o__Lachnospirales|f__Lachnospiraceae|g__Catonella|s__unclassified_mgs_3151	Wald ratio	1	0.729455005609381	0.662736982181006	0.27104011608862	saliva.pheno.2471.assoc.linear.gz.raw.gz_hum0197.v3.BBJ.PLC.v1.gz	0.535464117431602
saliva.pheno.2587.assoc.linear.gz.raw.gz	Cancer of hepatic bile ducts	hum0197.v3.BBJ.BtC.v1.gz	k__Bacteria|p__Firmicutes|c__Clostridia|o__Lachnospirales|f__Lachnospiraceae|g__Lachnoanaerobaculum|s__Lachnoanaerobaculum_sp000296385_mgs_3537	Wald ratio	1	0.875698628399606	0.552713618709623	0.113111292569276	saliva.pheno.2587.assoc.linear.gz.raw.gz_hum0197.v3.BBJ.BtC.v1.gz	0.495373250124877
saliva.pheno.2587.assoc.linear.gz.raw.gz	Colorectal cancer	hum0197.v3.BBJ.CC.v1.gz	k__Bacteria|p__Firmicutes|c__Clostridia|o__Lachnospirales|f__Lachnospiraceae|g__Lachnoanaerobaculum|s__Lachnoanaerobaculum_sp000296385_mgs_3537	Wald ratio	1	0.164495100699677	0.131885358170264	0.21230282148209	saliva.pheno.2587.assoc.linear.gz.raw.gz_hum0197.v3.BBJ.CC.v1.gz	0.495373250124877
saliva.pheno.2587.assoc.linear.gz.raw.gz	Esophageal cancer	hum0197.v3.BBJ.EC.v1.gz	k__Bacteria|p__Firmicutes|c__Clostridia|o__Lachnospirales|f__Lachnospiraceae|g__Lachnoanaerobaculum|s__Lachnoanaerobaculum_sp000296385_mgs_3537	Wald ratio	1	0.228281641379838	0.30768946246753	0.458134477430387	saliva.pheno.2587.assoc.linear.gz.raw.gz_hum0197.v3.BBJ.EC.v1.gz	0.796922782425851
saliva.pheno.2587.assoc.linear.gz.raw.gz	Gastric cancer	hum0197.v3.BBJ.GC.v1.gz	k__Bacteria|p__Firmicutes|c__Clostridia|o__Lachnospirales|f__Lachnospiraceae|g__Lachnoanaerobaculum|s__Lachnoanaerobaculum_sp000296385_mgs_3537	Wald ratio	1	0.0544888291429708	0.133463269287459	0.68307667065073	saliva.pheno.2587.assoc.linear.gz.raw.gz_hum0197.v3.BBJ.GC.v1.gz	0.796922782425851
saliva.pheno.2587.assoc.linear.gz.raw.gz	Hepatic cancer	hum0197.v3.BBJ.LiC.v1.gz	k__Bacteria|p__Firmicutes|c__Clostridia|o__Lachnospirales|f__Lachnospiraceae|g__Lachnoanaerobaculum|s__Lachnoanaerobaculum_sp000296385_mgs_3537	Wald ratio	1	-0.0125172	0.248574601070777	0.959838832634818	saliva.pheno.2587.assoc.linear.gz.raw.gz_hum0197.v3.BBJ.LiC.v1.gz	0.959838832634818
saliva.pheno.2587.assoc.linear.gz.raw.gz	Pancreatic cancer	hum0197.v3.BBJ.PaC.v1.gz	k__Bacteria|p__Firmicutes|c__Clostridia|o__Lachnospirales|f__Lachnospiraceae|g__Lachnoanaerobaculum|s__Lachnoanaerobaculum_sp000296385_mgs_3537	Wald ratio	1	-0.739793	0.509300091238043	0.146343736165161	saliva.pheno.2587.assoc.linear.gz.raw.gz_hum0197.v3.BBJ.PaC.v1.gz	0.495373250124877
saliva.pheno.2587.assoc.linear.gz.raw.gz	Pharyngeal and laryngeal cancer	hum0197.v3.BBJ.PLC.v1.gz	k__Bacteria|p__Firmicutes|c__Clostridia|o__Lachnospirales|f__Lachnospiraceae|g__Lachnoanaerobaculum|s__Lachnoanaerobaculum_sp000296385_mgs_3537	Wald ratio	1	-0.362422	0.65221234579805	0.57842860743136	saliva.pheno.2587.assoc.linear.gz.raw.gz_hum0197.v3.BBJ.PLC.v1.gz	0.796922782425851
saliva.pheno.273.assoc.linear.gz.raw.gz	Cancer of hepatic bile ducts	hum0197.v3.BBJ.BtC.v1.gz	k__Bacteria|p__Proteobacteria|c__Gammaproteobacteria|o__Enterobacterales|f__Pasteurellaceae|g__Aggregatibacter|s__Aggregatibacter_sp000466335_mgs_2447	Wald ratio	1	0.594954610495328	0.595221820650398	0.317527810205226	saliva.pheno.273.assoc.linear.gz.raw.gz_hum0197.v3.BBJ.BtC.v1.gz	0.675892209225685
saliva.pheno.273.assoc.linear.gz.raw.gz	Colorectal cancer	hum0197.v3.BBJ.CC.v1.gz	k__Bacteria|p__Proteobacteria|c__Gammaproteobacteria|o__Enterobacterales|f__Pasteurellaceae|g__Aggregatibacter|s__Aggregatibacter_sp000466335_mgs_2447	Wald ratio	1	0.035055596771023	0.14209669323998	0.805138540774765	saliva.pheno.273.assoc.linear.gz.raw.gz_hum0197.v3.BBJ.CC.v1.gz	0.93932829757056
saliva.pheno.273.assoc.linear.gz.raw.gz	Esophageal cancer	hum0197.v3.BBJ.EC.v1.gz	k__Bacteria|p__Proteobacteria|c__Gammaproteobacteria|o__Enterobacterales|f__Pasteurellaceae|g__Aggregatibacter|s__Aggregatibacter_sp000466335_mgs_2447	Wald ratio	1	-0.500392	0.330937283555348	0.130522282764926	saliva.pheno.273.assoc.linear.gz.raw.gz_hum0197.v3.BBJ.EC.v1.gz	0.675892209225685
saliva.pheno.273.assoc.linear.gz.raw.gz	Gastric cancer	hum0197.v3.BBJ.GC.v1.gz	k__Bacteria|p__Proteobacteria|c__Gammaproteobacteria|o__Enterobacterales|f__Pasteurellaceae|g__Aggregatibacter|s__Aggregatibacter_sp000466335_mgs_2447	Wald ratio	1	-0.0371721	0.143721620178978	0.795913600146463	saliva.pheno.273.assoc.linear.gz.raw.gz_hum0197.v3.BBJ.GC.v1.gz	0.93932829757056
saliva.pheno.273.assoc.linear.gz.raw.gz	Hepatic cancer	hum0197.v3.BBJ.LiC.v1.gz	k__Bacteria|p__Proteobacteria|c__Gammaproteobacteria|o__Enterobacterales|f__Pasteurellaceae|g__Aggregatibacter|s__Aggregatibacter_sp000466335_mgs_2447	Wald ratio	1	0.231737977385688	0.267445961989974	0.386224119557535	saliva.pheno.273.assoc.linear.gz.raw.gz_hum0197.v3.BBJ.LiC.v1.gz	0.675892209225685
saliva.pheno.273.assoc.linear.gz.raw.gz	Pancreatic cancer	hum0197.v3.BBJ.PaC.v1.gz	k__Bacteria|p__Proteobacteria|c__Gammaproteobacteria|o__Enterobacterales|f__Pasteurellaceae|g__Aggregatibacter|s__Aggregatibacter_sp000466335_mgs_2447	Wald ratio	1	0.0163595928714276	0.548282040651912	0.976196320499243	saliva.pheno.273.assoc.linear.gz.raw.gz_hum0197.v3.BBJ.PaC.v1.gz	0.976196320499243
saliva.pheno.273.assoc.linear.gz.raw.gz	Pharyngeal and laryngeal cancer	hum0197.v3.BBJ.PLC.v1.gz	k__Bacteria|p__Proteobacteria|c__Gammaproteobacteria|o__Enterobacterales|f__Pasteurellaceae|g__Aggregatibacter|s__Aggregatibacter_sp000466335_mgs_2447	Wald ratio	1	-0.897619	0.703407321880601	0.20191954596044	saliva.pheno.273.assoc.linear.gz.raw.gz_hum0197.v3.BBJ.PLC.v1.gz	0.675892209225685
saliva.pheno.2757.assoc.linear.gz.raw.gz	Cancer of hepatic bile ducts	hum0197.v3.BBJ.BtC.v1.gz	k__Bacteria|p__Firmicutes|c__Clostridia|o__Lachnospirales|f__Lachnospiraceae|g__Lachnoanaerobaculum|s__Lachnoanaerobaculum_sp000287675_mgs_978	Wald ratio	1	0.36732228058875	0.640876787290671	0.566539173847423	saliva.pheno.2757.assoc.linear.gz.raw.gz_hum0197.v3.BBJ.BtC.v1.gz	0.782839653272981
saliva.pheno.2757.assoc.linear.gz.raw.gz	Colorectal cancer	hum0197.v3.BBJ.CC.v1.gz	k__Bacteria|p__Firmicutes|c__Clostridia|o__Lachnospirales|f__Lachnospiraceae|g__Lachnoanaerobaculum|s__Lachnoanaerobaculum_sp000287675_mgs_978	Wald ratio	1	0.0420870486383322	0.152699333541161	0.782839653272981	saliva.pheno.2757.assoc.linear.gz.raw.gz_hum0197.v3.BBJ.CC.v1.gz	0.782839653272981
saliva.pheno.2757.assoc.linear.gz.raw.gz	Esophageal cancer	hum0197.v3.BBJ.EC.v1.gz	k__Bacteria|p__Firmicutes|c__Clostridia|o__Lachnospirales|f__Lachnospiraceae|g__Lachnoanaerobaculum|s__Lachnoanaerobaculum_sp000287675_mgs_978	Wald ratio	1	0.611265850450915	0.356117213605968	0.0860753677196112	saliva.pheno.2757.assoc.linear.gz.raw.gz_hum0197.v3.BBJ.EC.v1.gz	0.602527574037279
saliva.pheno.2757.assoc.linear.gz.raw.gz	Gastric cancer	hum0197.v3.BBJ.GC.v1.gz	k__Bacteria|p__Firmicutes|c__Clostridia|o__Lachnospirales|f__Lachnospiraceae|g__Lachnoanaerobaculum|s__Lachnoanaerobaculum_sp000287675_mgs_978	Wald ratio	1	-0.0620953	0.154637426843373	0.688012023408783	saliva.pheno.2757.assoc.linear.gz.raw.gz_hum0197.v3.BBJ.GC.v1.gz	0.782839653272981
saliva.pheno.2757.assoc.linear.gz.raw.gz	Hepatic cancer	hum0197.v3.BBJ.LiC.v1.gz	k__Bacteria|p__Firmicutes|c__Clostridia|o__Lachnospirales|f__Lachnospiraceae|g__Lachnoanaerobaculum|s__Lachnoanaerobaculum_sp000287675_mgs_978	Wald ratio	1	0.13473963990448	0.288251993401602	0.640187273627861	saliva.pheno.2757.assoc.linear.gz.raw.gz_hum0197.v3.BBJ.LiC.v1.gz	0.782839653272981
saliva.pheno.2757.assoc.linear.gz.raw.gz	Pancreatic cancer	hum0197.v3.BBJ.PaC.v1.gz	k__Bacteria|p__Firmicutes|c__Clostridia|o__Lachnospirales|f__Lachnospiraceae|g__Lachnoanaerobaculum|s__Lachnoanaerobaculum_sp000287675_mgs_978	Wald ratio	1	0.243199370865265	0.589571573513823	0.679971617439812	saliva.pheno.2757.assoc.linear.gz.raw.gz_hum0197.v3.BBJ.PaC.v1.gz	0.782839653272981
saliva.pheno.2757.assoc.linear.gz.raw.gz	Pharyngeal and laryngeal cancer	hum0197.v3.BBJ.PLC.v1.gz	k__Bacteria|p__Firmicutes|c__Clostridia|o__Lachnospirales|f__Lachnospiraceae|g__Lachnoanaerobaculum|s__Lachnoanaerobaculum_sp000287675_mgs_978	Wald ratio	1	0.804451685069984	0.756750832606495	0.287766640435443	saliva.pheno.2757.assoc.linear.gz.raw.gz_hum0197.v3.BBJ.PLC.v1.gz	0.782839653272981
saliva.pheno.2758.assoc.linear.gz.raw.gz	Cancer of hepatic bile ducts	hum0197.v3.BBJ.BtC.v1.gz	k__Bacteria|p__Firmicutes|c__Bacilli|o__Staphylococcales|f__Gemellaceae|g__Gemella|s__unclassified_mgs_2104	Wald ratio	1	0.0893849967390212	0.626445113539844	0.88653811184069	saliva.pheno.2758.assoc.linear.gz.raw.gz_hum0197.v3.BBJ.BtC.v1.gz	0.88653811184069
saliva.pheno.2758.assoc.linear.gz.raw.gz	Colorectal cancer	hum0197.v3.BBJ.CC.v1.gz	k__Bacteria|p__Firmicutes|c__Bacilli|o__Staphylococcales|f__Gemellaceae|g__Gemella|s__unclassified_mgs_2104	Wald ratio	1	-0.211726	0.149399955032027	0.156431017433334	saliva.pheno.2758.assoc.linear.gz.raw.gz_hum0197.v3.BBJ.CC.v1.gz	0.398096684674792
saliva.pheno.2758.assoc.linear.gz.raw.gz	Esophageal cancer	hum0197.v3.BBJ.EC.v1.gz	k__Bacteria|p__Firmicutes|c__Bacilli|o__Staphylococcales|f__Gemellaceae|g__Gemella|s__unclassified_mgs_2104	Wald ratio	1	-0.312175	0.349052723754913	0.371135572182439	saliva.pheno.2758.assoc.linear.gz.raw.gz_hum0197.v3.BBJ.EC.v1.gz	0.432991500879513
saliva.pheno.2758.assoc.linear.gz.raw.gz	Gastric cancer	hum0197.v3.BBJ.GC.v1.gz	k__Bacteria|p__Firmicutes|c__Bacilli|o__Staphylococcales|f__Gemellaceae|g__Gemella|s__unclassified_mgs_2104	Wald ratio	1	-0.207366	0.151336101522108	0.170612864860625	saliva.pheno.2758.assoc.linear.gz.raw.gz_hum0197.v3.BBJ.GC.v1.gz	0.398096684674792
saliva.pheno.2758.assoc.linear.gz.raw.gz	Hepatic cancer	hum0197.v3.BBJ.LiC.v1.gz	k__Bacteria|p__Firmicutes|c__Bacilli|o__Staphylococcales|f__Gemellaceae|g__Gemella|s__unclassified_mgs_2104	Wald ratio	1	0.412672279697922	0.282280287479259	0.143762083317633	saliva.pheno.2758.assoc.linear.gz.raw.gz_hum0197.v3.BBJ.LiC.v1.gz	0.398096684674792
saliva.pheno.2758.assoc.linear.gz.raw.gz	Pancreatic cancer	hum0197.v3.BBJ.PaC.v1.gz	k__Bacteria|p__Firmicutes|c__Bacilli|o__Staphylococcales|f__Gemellaceae|g__Gemella|s__unclassified_mgs_2104	Wald ratio	1	-0.568854	0.577087446713073	0.324263990899826	saliva.pheno.2758.assoc.linear.gz.raw.gz_hum0197.v3.BBJ.PaC.v1.gz	0.432991500879513
saliva.pheno.2758.assoc.linear.gz.raw.gz	Pharyngeal and laryngeal cancer	hum0197.v3.BBJ.PLC.v1.gz	k__Bacteria|p__Firmicutes|c__Bacilli|o__Staphylococcales|f__Gemellaceae|g__Gemella|s__unclassified_mgs_2104	Wald ratio	1	-0.682347	0.738958560814352	0.355803750907246	saliva.pheno.2758.assoc.linear.gz.raw.gz_hum0197.v3.BBJ.PLC.v1.gz	0.432991500879513
saliva.pheno.2839.assoc.linear.gz.raw.gz	Cancer of hepatic bile ducts	hum0197.v3.BBJ.BtC.v1.gz	k__Bacteria|p__Campylobacterota|c__Campylobacteria|o__Campylobacterales|f__Campylobacteraceae|g__Campylobacter_A|s__unclassified_mgs_3093	Wald ratio	1	-0.00452202	0.569085057612283	0.993659973520431	saliva.pheno.2839.assoc.linear.gz.raw.gz_hum0197.v3.BBJ.BtC.v1.gz	0.993659973520431
saliva.pheno.2839.assoc.linear.gz.raw.gz	Colorectal cancer	hum0197.v3.BBJ.CC.v1.gz	k__Bacteria|p__Campylobacterota|c__Campylobacteria|o__Campylobacterales|f__Campylobacteraceae|g__Campylobacter_A|s__unclassified_mgs_3093	Wald ratio	1	-0.173451	0.13594561484899	0.201996112331765	saliva.pheno.2839.assoc.linear.gz.raw.gz_hum0197.v3.BBJ.CC.v1.gz	0.706986393161178
saliva.pheno.2839.assoc.linear.gz.raw.gz	Esophageal cancer	hum0197.v3.BBJ.EC.v1.gz	k__Bacteria|p__Campylobacterota|c__Campylobacteria|o__Campylobacterales|f__Campylobacteraceae|g__Campylobacter_A|s__unclassified_mgs_3093	Wald ratio	1	-0.0204493	0.31812222371149	0.948746333600888	saliva.pheno.2839.assoc.linear.gz.raw.gz_hum0197.v3.BBJ.EC.v1.gz	0.993659973520431
saliva.pheno.2839.assoc.linear.gz.raw.gz	Gastric cancer	hum0197.v3.BBJ.GC.v1.gz	k__Bacteria|p__Campylobacterota|c__Campylobacteria|o__Campylobacterales|f__Campylobacteraceae|g__Campylobacter_A|s__unclassified_mgs_3093	Wald ratio	1	0.264939967975432	0.137734077690775	0.0544095717801792	saliva.pheno.2839.assoc.linear.gz.raw.gz_hum0197.v3.BBJ.GC.v1.gz	0.380867002461254
saliva.pheno.2839.assoc.linear.gz.raw.gz	Hepatic cancer	hum0197.v3.BBJ.LiC.v1.gz	k__Bacteria|p__Campylobacterota|c__Campylobacteria|o__Campylobacterales|f__Campylobacteraceae|g__Campylobacter_A|s__unclassified_mgs_3093	Wald ratio	1	0.138639444953175	0.256804364158382	0.589290789575012	saliva.pheno.2839.assoc.linear.gz.raw.gz_hum0197.v3.BBJ.LiC.v1.gz	0.993659973520431
saliva.pheno.2839.assoc.linear.gz.raw.gz	Pancreatic cancer	hum0197.v3.BBJ.PaC.v1.gz	k__Bacteria|p__Campylobacterota|c__Campylobacteria|o__Campylobacterales|f__Campylobacteraceae|g__Campylobacter_A|s__unclassified_mgs_3093	Wald ratio	1	-0.0885839	0.524675020782077	0.865925867297364	saliva.pheno.2839.assoc.linear.gz.raw.gz_hum0197.v3.BBJ.PaC.v1.gz	0.993659973520431
saliva.pheno.2839.assoc.linear.gz.raw.gz	Pharyngeal and laryngeal cancer	hum0197.v3.BBJ.PLC.v1.gz	k__Bacteria|p__Campylobacterota|c__Campylobacteria|o__Campylobacterales|f__Campylobacteraceae|g__Campylobacter_A|s__unclassified_mgs_3093	Wald ratio	1	-0.449583	0.674044344697605	0.504776321449028	saliva.pheno.2839.assoc.linear.gz.raw.gz_hum0197.v3.BBJ.PLC.v1.gz	0.993659973520431
saliva.pheno.2859.assoc.linear.gz.raw.gz	Cancer of hepatic bile ducts	hum0197.v3.BBJ.BtC.v1.gz	k__Bacteria|p__Firmicutes|c__Clostridia|o__Lachnospirales|f__Lachnospiraceae|g__Oribacterium|s__unclassified_mgs_388	Wald ratio	1	-0.302568	0.563754356485143	0.591473771298894	saliva.pheno.2859.assoc.linear.gz.raw.gz_hum0197.v3.BBJ.BtC.v1.gz	0.984710254016657
saliva.pheno.2859.assoc.linear.gz.raw.gz	Colorectal cancer	hum0197.v3.BBJ.CC.v1.gz	k__Bacteria|p__Firmicutes|c__Clostridia|o__Lachnospirales|f__Lachnospiraceae|g__Oribacterium|s__unclassified_mgs_388	Wald ratio	1	0.00257850526862479	0.134549234670802	0.984710254016657	saliva.pheno.2859.assoc.linear.gz.raw.gz_hum0197.v3.BBJ.CC.v1.gz	0.984710254016657
saliva.pheno.2859.assoc.linear.gz.raw.gz	Esophageal cancer	hum0197.v3.BBJ.EC.v1.gz	k__Bacteria|p__Firmicutes|c__Clostridia|o__Lachnospirales|f__Lachnospiraceae|g__Oribacterium|s__unclassified_mgs_388	Wald ratio	1	-0.0106107	0.314182743433094	0.973058745436618	saliva.pheno.2859.assoc.linear.gz.raw.gz_hum0197.v3.BBJ.EC.v1.gz	0.984710254016657
saliva.pheno.2859.assoc.linear.gz.raw.gz	Gastric cancer	hum0197.v3.BBJ.GC.v1.gz	k__Bacteria|p__Firmicutes|c__Clostridia|o__Lachnospirales|f__Lachnospiraceae|g__Oribacterium|s__unclassified_mgs_388	Wald ratio	1	0.0368578750753196	0.136310360818587	0.786855059784484	saliva.pheno.2859.assoc.linear.gz.raw.gz_hum0197.v3.BBJ.GC.v1.gz	0.984710254016657
saliva.pheno.2859.assoc.linear.gz.raw.gz	Hepatic cancer	hum0197.v3.BBJ.LiC.v1.gz	k__Bacteria|p__Firmicutes|c__Clostridia|o__Lachnospirales|f__Lachnospiraceae|g__Oribacterium|s__unclassified_mgs_388	Wald ratio	1	-0.360306	0.25361391206927	0.155407358347028	saliva.pheno.2859.assoc.linear.gz.raw.gz_hum0197.v3.BBJ.LiC.v1.gz	0.984710254016657
saliva.pheno.2859.assoc.linear.gz.raw.gz	Pancreatic cancer	hum0197.v3.BBJ.PaC.v1.gz	k__Bacteria|p__Firmicutes|c__Clostridia|o__Lachnospirales|f__Lachnospiraceae|g__Oribacterium|s__unclassified_mgs_388	Wald ratio	1	-0.54546	0.519039829104871	0.293303749947283	saliva.pheno.2859.assoc.linear.gz.raw.gz_hum0197.v3.BBJ.PaC.v1.gz	0.984710254016657
saliva.pheno.2859.assoc.linear.gz.raw.gz	Pharyngeal and laryngeal cancer	hum0197.v3.BBJ.PLC.v1.gz	k__Bacteria|p__Firmicutes|c__Clostridia|o__Lachnospirales|f__Lachnospiraceae|g__Oribacterium|s__unclassified_mgs_388	Wald ratio	1	0.030182498564252	0.666736444231198	0.963892888777893	saliva.pheno.2859.assoc.linear.gz.raw.gz_hum0197.v3.BBJ.PLC.v1.gz	0.984710254016657
saliva.pheno.289.assoc.linear.gz.raw.gz	Cancer of hepatic bile ducts	hum0197.v3.BBJ.BtC.v1.gz	k__Bacteria|p__Firmicutes|c__Bacilli|o__Lactobacillales|f__Streptococcaceae|g__Streptococcus|s__unclassified_mgs_2776	Wald ratio	1	0.393485036761955	0.650065503322603	0.544979285323294	saliva.pheno.289.assoc.linear.gz.raw.gz_hum0197.v3.BBJ.BtC.v1.gz	0.762970999452612
saliva.pheno.289.assoc.linear.gz.raw.gz	Colorectal cancer	hum0197.v3.BBJ.CC.v1.gz	k__Bacteria|p__Firmicutes|c__Bacilli|o__Lactobacillales|f__Streptococcaceae|g__Streptococcus|s__unclassified_mgs_2776	Wald ratio	1	-0.127605	0.155214564527555	0.41100792674055	saliva.pheno.289.assoc.linear.gz.raw.gz_hum0197.v3.BBJ.CC.v1.gz	0.762970999452612
saliva.pheno.289.assoc.linear.gz.raw.gz	Esophageal cancer	hum0197.v3.BBJ.EC.v1.gz	k__Bacteria|p__Firmicutes|c__Bacilli|o__Lactobacillales|f__Streptococcaceae|g__Streptococcus|s__unclassified_mgs_2776	Wald ratio	1	-0.14036	0.363101998970802	0.699084220573933	saliva.pheno.289.assoc.linear.gz.raw.gz_hum0197.v3.BBJ.EC.v1.gz	0.815598257336255
saliva.pheno.289.assoc.linear.gz.raw.gz	Gastric cancer	hum0197.v3.BBJ.GC.v1.gz	k__Bacteria|p__Firmicutes|c__Bacilli|o__Lactobacillales|f__Streptococcaceae|g__Streptococcus|s__unclassified_mgs_2776	Wald ratio	1	-0.184919	0.157284755781656	0.239715273033774	saliva.pheno.289.assoc.linear.gz.raw.gz_hum0197.v3.BBJ.GC.v1.gz	0.762970999452612
saliva.pheno.289.assoc.linear.gz.raw.gz	Hepatic cancer	hum0197.v3.BBJ.LiC.v1.gz	k__Bacteria|p__Firmicutes|c__Bacilli|o__Lactobacillales|f__Streptococcaceae|g__Streptococcus|s__unclassified_mgs_2776	Wald ratio	1	0.0469171310401468	0.293196777731011	0.872865903416586	saliva.pheno.289.assoc.linear.gz.raw.gz_hum0197.v3.BBJ.LiC.v1.gz	0.872865903416586
saliva.pheno.289.assoc.linear.gz.raw.gz	Pancreatic cancer	hum0197.v3.BBJ.PaC.v1.gz	k__Bacteria|p__Firmicutes|c__Bacilli|o__Lactobacillales|f__Streptococcaceae|g__Streptococcus|s__unclassified_mgs_2776	Wald ratio	1	-0.88902	0.599167497655211	0.137873018229174	saliva.pheno.289.assoc.linear.gz.raw.gz_hum0197.v3.BBJ.PaC.v1.gz	0.762970999452612
saliva.pheno.289.assoc.linear.gz.raw.gz	Pharyngeal and laryngeal cancer	hum0197.v3.BBJ.PLC.v1.gz	k__Bacteria|p__Firmicutes|c__Bacilli|o__Lactobacillales|f__Streptococcaceae|g__Streptococcus|s__unclassified_mgs_2776	Wald ratio	1	0.501077147976263	0.768440452189895	0.514355863083503	saliva.pheno.289.assoc.linear.gz.raw.gz_hum0197.v3.BBJ.PLC.v1.gz	0.762970999452612
saliva.pheno.298.assoc.linear.gz.raw.gz	Cancer of hepatic bile ducts	hum0197.v3.BBJ.BtC.v1.gz	k__Bacteria|p__Firmicutes|c__Bacilli|o__Lactobacillales|f__Streptococcaceae|g__Streptococcus|s__unclassified_mgs_564	Wald ratio	1	1.0185034094762	0.726352061004069	0.160850373819429	saliva.pheno.298.assoc.linear.gz.raw.gz_hum0197.v3.BBJ.BtC.v1.gz	0.302826850398431
saliva.pheno.298.assoc.linear.gz.raw.gz	Colorectal cancer	hum0197.v3.BBJ.CC.v1.gz	k__Bacteria|p__Firmicutes|c__Bacilli|o__Lactobacillales|f__Streptococcaceae|g__Streptococcus|s__unclassified_mgs_564	Wald ratio	1	-0.0125649	0.173551437596654	0.942284420146548	saliva.pheno.298.assoc.linear.gz.raw.gz_hum0197.v3.BBJ.CC.v1.gz	0.942284420146548
saliva.pheno.298.assoc.linear.gz.raw.gz	Esophageal cancer	hum0197.v3.BBJ.EC.v1.gz	k__Bacteria|p__Firmicutes|c__Bacilli|o__Lactobacillales|f__Streptococcaceae|g__Streptococcus|s__unclassified_mgs_564	Wald ratio	1	-0.507805	0.404439943556758	0.209269391220526	saliva.pheno.298.assoc.linear.gz.raw.gz_hum0197.v3.BBJ.EC.v1.gz	0.302826850398431
saliva.pheno.298.assoc.linear.gz.raw.gz	Gastric cancer	hum0197.v3.BBJ.GC.v1.gz	k__Bacteria|p__Firmicutes|c__Bacilli|o__Lactobacillales|f__Streptococcaceae|g__Streptococcus|s__unclassified_mgs_564	Wald ratio	1	-0.0764514	0.175330085966832	0.662805774460509	saliva.pheno.298.assoc.linear.gz.raw.gz_hum0197.v3.BBJ.GC.v1.gz	0.77327340353726
saliva.pheno.298.assoc.linear.gz.raw.gz	Hepatic cancer	hum0197.v3.BBJ.LiC.v1.gz	k__Bacteria|p__Firmicutes|c__Bacilli|o__Lactobacillales|f__Streptococcaceae|g__Streptococcus|s__unclassified_mgs_564	Wald ratio	1	-0.589211	0.326510276236072	0.0711419638230061	saliva.pheno.298.assoc.linear.gz.raw.gz_hum0197.v3.BBJ.LiC.v1.gz	0.248996873380521
saliva.pheno.298.assoc.linear.gz.raw.gz	Pancreatic cancer	hum0197.v3.BBJ.PaC.v1.gz	k__Bacteria|p__Firmicutes|c__Bacilli|o__Lactobacillales|f__Streptococcaceae|g__Streptococcus|s__unclassified_mgs_564	Wald ratio	1	0.827512685083778	0.669284726933523	0.216304893141737	saliva.pheno.298.assoc.linear.gz.raw.gz_hum0197.v3.BBJ.PaC.v1.gz	0.302826850398431
saliva.pheno.298.assoc.linear.gz.raw.gz	Pharyngeal and laryngeal cancer	hum0197.v3.BBJ.PLC.v1.gz	k__Bacteria|p__Firmicutes|c__Bacilli|o__Lactobacillales|f__Streptococcaceae|g__Streptococcus|s__unclassified_mgs_564	Wald ratio	1	-1.93628	0.859055633446385	0.0241982244764945	saliva.pheno.298.assoc.linear.gz.raw.gz_hum0197.v3.BBJ.PLC.v1.gz	0.169387571335461
saliva.pheno.3062.assoc.linear.gz.raw.gz	Cancer of hepatic bile ducts	hum0197.v3.BBJ.BtC.v1.gz	k__Bacteria|p__Spirochaetota|c__Spirochaetia|o__Treponematales|f__Treponemataceae|g__Treponema_D|s__unclassified_mgs_2715	Wald ratio	1	-0.0613995	0.608054165312539	0.91956876074474	saliva.pheno.3062.assoc.linear.gz.raw.gz_hum0197.v3.BBJ.BtC.v1.gz	0.91956876074474
saliva.pheno.3062.assoc.linear.gz.raw.gz	Colorectal cancer	hum0197.v3.BBJ.CC.v1.gz	k__Bacteria|p__Spirochaetota|c__Spirochaetia|o__Treponematales|f__Treponemataceae|g__Treponema_D|s__unclassified_mgs_2715	Wald ratio	1	-0.107862	0.145220090991034	0.457635842197838	saliva.pheno.3062.assoc.linear.gz.raw.gz_hum0197.v3.BBJ.CC.v1.gz	0.640690179076974
saliva.pheno.3062.assoc.linear.gz.raw.gz	Esophageal cancer	hum0197.v3.BBJ.EC.v1.gz	k__Bacteria|p__Spirochaetota|c__Spirochaetia|o__Treponematales|f__Treponemataceae|g__Treponema_D|s__unclassified_mgs_2715	Wald ratio	1	0.451105178240145	0.339091754031765	0.183408357677274	saliva.pheno.3062.assoc.linear.gz.raw.gz_hum0197.v3.BBJ.EC.v1.gz	0.471966488553717
saliva.pheno.3062.assoc.linear.gz.raw.gz	Gastric cancer	hum0197.v3.BBJ.GC.v1.gz	k__Bacteria|p__Spirochaetota|c__Spirochaetia|o__Treponematales|f__Treponemataceae|g__Treponema_D|s__unclassified_mgs_2715	Wald ratio	1	-0.0251145	0.147201848114897	0.864528193714739	saliva.pheno.3062.assoc.linear.gz.raw.gz_hum0197.v3.BBJ.GC.v1.gz	0.91956876074474
saliva.pheno.3062.assoc.linear.gz.raw.gz	Hepatic cancer	hum0197.v3.BBJ.LiC.v1.gz	k__Bacteria|p__Spirochaetota|c__Spirochaetia|o__Treponematales|f__Treponemataceae|g__Treponema_D|s__unclassified_mgs_2715	Wald ratio	1	-0.349448	0.27405351573828	0.202271352237307	saliva.pheno.3062.assoc.linear.gz.raw.gz_hum0197.v3.BBJ.LiC.v1.gz	0.471966488553717
saliva.pheno.3062.assoc.linear.gz.raw.gz	Pancreatic cancer	hum0197.v3.BBJ.PaC.v1.gz	k__Bacteria|p__Spirochaetota|c__Spirochaetia|o__Treponematales|f__Treponemataceae|g__Treponema_D|s__unclassified_mgs_2715	Wald ratio	1	-0.995506	0.559456179256227	0.0751713698154259	saliva.pheno.3062.assoc.linear.gz.raw.gz_hum0197.v3.BBJ.PaC.v1.gz	0.471966488553717
saliva.pheno.3062.assoc.linear.gz.raw.gz	Pharyngeal and laryngeal cancer	hum0197.v3.BBJ.PLC.v1.gz	k__Bacteria|p__Spirochaetota|c__Spirochaetia|o__Treponematales|f__Treponemataceae|g__Treponema_D|s__unclassified_mgs_2715	Wald ratio	1	0.579560961889078	0.721629601448556	0.421900736745162	saliva.pheno.3062.assoc.linear.gz.raw.gz_hum0197.v3.BBJ.PLC.v1.gz	0.640690179076974
saliva.pheno.3088.assoc.linear.gz.raw.gz	Cancer of hepatic bile ducts	hum0197.v3.BBJ.BtC.v1.gz	k__Bacteria|p__Campylobacterota|c__Campylobacteria|o__Campylobacterales|f__Campylobacteraceae|g__Campylobacter_A|s__unclassified_mgs_3153	Wald ratio	1	-0.0044363	0.55829671528788	0.993659973520431	saliva.pheno.3088.assoc.linear.gz.raw.gz_hum0197.v3.BBJ.BtC.v1.gz	0.993659973520431
saliva.pheno.3088.assoc.linear.gz.raw.gz	Colorectal cancer	hum0197.v3.BBJ.CC.v1.gz	k__Bacteria|p__Campylobacterota|c__Campylobacteria|o__Campylobacterales|f__Campylobacteraceae|g__Campylobacter_A|s__unclassified_mgs_3153	Wald ratio	1	-0.170163	0.13336844679498	0.201996112331765	saliva.pheno.3088.assoc.linear.gz.raw.gz_hum0197.v3.BBJ.CC.v1.gz	0.706986393161178
saliva.pheno.3088.assoc.linear.gz.raw.gz	Esophageal cancer	hum0197.v3.BBJ.EC.v1.gz	k__Bacteria|p__Campylobacterota|c__Campylobacteria|o__Campylobacterales|f__Campylobacteraceae|g__Campylobacter_A|s__unclassified_mgs_3153	Wald ratio	1	-0.0200616	0.312091470655348	0.948746333600888	saliva.pheno.3088.assoc.linear.gz.raw.gz_hum0197.v3.BBJ.EC.v1.gz	0.993659973520431
saliva.pheno.3088.assoc.linear.gz.raw.gz	Gastric cancer	hum0197.v3.BBJ.GC.v1.gz	k__Bacteria|p__Campylobacterota|c__Campylobacteria|o__Campylobacterales|f__Campylobacteraceae|g__Campylobacter_A|s__unclassified_mgs_3153	Wald ratio	1	0.259917409340826	0.135123005127917	0.0544095717801792	saliva.pheno.3088.assoc.linear.gz.raw.gz_hum0197.v3.BBJ.GC.v1.gz	0.380867002461254
saliva.pheno.3088.assoc.linear.gz.raw.gz	Hepatic cancer	hum0197.v3.BBJ.LiC.v1.gz	k__Bacteria|p__Campylobacterota|c__Campylobacteria|o__Campylobacterales|f__Campylobacteraceae|g__Campylobacter_A|s__unclassified_mgs_3153	Wald ratio	1	0.136011209029892	0.251936034980024	0.589290789575012	saliva.pheno.3088.assoc.linear.gz.raw.gz_hum0197.v3.BBJ.LiC.v1.gz	0.993659973520431
saliva.pheno.3088.assoc.linear.gz.raw.gz	Pancreatic cancer	hum0197.v3.BBJ.PaC.v1.gz	k__Bacteria|p__Campylobacterota|c__Campylobacteria|o__Campylobacterales|f__Campylobacteraceae|g__Campylobacter_A|s__unclassified_mgs_3153	Wald ratio	1	-0.0869046	0.514728574890473	0.865925867297364	saliva.pheno.3088.assoc.linear.gz.raw.gz_hum0197.v3.BBJ.PaC.v1.gz	0.993659973520431
saliva.pheno.3088.assoc.linear.gz.raw.gz	Pharyngeal and laryngeal cancer	hum0197.v3.BBJ.PLC.v1.gz	k__Bacteria|p__Campylobacterota|c__Campylobacteria|o__Campylobacterales|f__Campylobacteraceae|g__Campylobacter_A|s__unclassified_mgs_3153	Wald ratio	1	-0.44106	0.661266252854996	0.504776321449028	saliva.pheno.3088.assoc.linear.gz.raw.gz_hum0197.v3.BBJ.PLC.v1.gz	0.993659973520431
saliva.pheno.3170.assoc.linear.gz.raw.gz	Cancer of hepatic bile ducts	hum0197.v3.BBJ.BtC.v1.gz	k__Bacteria|p__Patescibacteria|c__Saccharimonadia|o__Saccharimonadales|f__Saccharimonadaceae|g__unclassified_mgs_377	Wald ratio	1	-0.412572	0.591722116948292	0.485653481195047	saliva.pheno.3170.assoc.linear.gz.raw.gz_hum0197.v3.BBJ.BtC.v1.gz	0.485653481195047
saliva.pheno.3170.assoc.linear.gz.raw.gz	Colorectal cancer	hum0197.v3.BBJ.CC.v1.gz	k__Bacteria|p__Patescibacteria|c__Saccharimonadia|o__Saccharimonadales|f__Saccharimonadaceae|g__unclassified_mgs_377	Wald ratio	1	0.164487366617409	0.141043606377669	0.243526964211238	saliva.pheno.3170.assoc.linear.gz.raw.gz_hum0197.v3.BBJ.CC.v1.gz	0.485653481195047
saliva.pheno.3170.assoc.linear.gz.raw.gz	Esophageal cancer	hum0197.v3.BBJ.EC.v1.gz	k__Bacteria|p__Patescibacteria|c__Saccharimonadia|o__Saccharimonadales|f__Saccharimonadaceae|g__unclassified_mgs_377	Wald ratio	1	-0.304493	0.329048440901877	0.354771584882562	saliva.pheno.3170.assoc.linear.gz.raw.gz_hum0197.v3.BBJ.EC.v1.gz	0.485653481195047
saliva.pheno.3170.assoc.linear.gz.raw.gz	Gastric cancer	hum0197.v3.BBJ.GC.v1.gz	k__Bacteria|p__Patescibacteria|c__Saccharimonadia|o__Saccharimonadales|f__Saccharimonadaceae|g__unclassified_mgs_377	Wald ratio	1	-0.258045	0.142804280314739	0.0707644614944425	saliva.pheno.3170.assoc.linear.gz.raw.gz_hum0197.v3.BBJ.GC.v1.gz	0.485653481195047
saliva.pheno.3170.assoc.linear.gz.raw.gz	Hepatic cancer	hum0197.v3.BBJ.LiC.v1.gz	k__Bacteria|p__Patescibacteria|c__Saccharimonadia|o__Saccharimonadales|f__Saccharimonadaceae|g__unclassified_mgs_377	Wald ratio	1	-0.269991	0.266337567324589	0.310718200908837	saliva.pheno.3170.assoc.linear.gz.raw.gz_hum0197.v3.BBJ.LiC.v1.gz	0.485653481195047
saliva.pheno.3170.assoc.linear.gz.raw.gz	Pancreatic cancer	hum0197.v3.BBJ.PaC.v1.gz	k__Bacteria|p__Patescibacteria|c__Saccharimonadia|o__Saccharimonadales|f__Saccharimonadaceae|g__unclassified_mgs_377	Wald ratio	1	0.419734006809218	0.543785908672691	0.440189273151123	saliva.pheno.3170.assoc.linear.gz.raw.gz_hum0197.v3.BBJ.PaC.v1.gz	0.485653481195047
saliva.pheno.3170.assoc.linear.gz.raw.gz	Pharyngeal and laryngeal cancer	hum0197.v3.BBJ.PLC.v1.gz	k__Bacteria|p__Patescibacteria|c__Saccharimonadia|o__Saccharimonadales|f__Saccharimonadaceae|g__unclassified_mgs_377	Wald ratio	1	0.831913639755036	0.699189911494329	0.234115179521117	saliva.pheno.3170.assoc.linear.gz.raw.gz_hum0197.v3.BBJ.PLC.v1.gz	0.485653481195047
saliva.pheno.3209.assoc.linear.gz.raw.gz	Cancer of hepatic bile ducts	hum0197.v3.BBJ.BtC.v1.gz	k__Bacteria|p__Actinobacteriota|c__Actinobacteria|o__Actinomycetales|f__Actinomycetaceae|g__Pauljensenia|s__Pauljensenia_sp000308055_mgs_1404	Wald ratio	1	0.244070059438614	0.549660186723095	0.657015045470996	saliva.pheno.3209.assoc.linear.gz.raw.gz_hum0197.v3.BBJ.BtC.v1.gz	0.813923614447802
saliva.pheno.3209.assoc.linear.gz.raw.gz	Colorectal cancer	hum0197.v3.BBJ.CC.v1.gz	k__Bacteria|p__Actinobacteriota|c__Actinobacteria|o__Actinomycetales|f__Actinomycetaceae|g__Pauljensenia|s__Pauljensenia_sp000308055_mgs_1404	Wald ratio	1	-0.0853163	0.131318879099317	0.515893698212529	saliva.pheno.3209.assoc.linear.gz.raw.gz_hum0197.v3.BBJ.CC.v1.gz	0.813923614447802
saliva.pheno.3209.assoc.linear.gz.raw.gz	Esophageal cancer	hum0197.v3.BBJ.EC.v1.gz	k__Bacteria|p__Actinobacteriota|c__Actinobacteria|o__Actinomycetales|f__Actinomycetaceae|g__Pauljensenia|s__Pauljensenia_sp000308055_mgs_1404	Wald ratio	1	-0.317182	0.306597432261988	0.300891207498418	saliva.pheno.3209.assoc.linear.gz.raw.gz_hum0197.v3.BBJ.EC.v1.gz	0.813923614447802
saliva.pheno.3209.assoc.linear.gz.raw.gz	Gastric cancer	hum0197.v3.BBJ.GC.v1.gz	k__Bacteria|p__Actinobacteriota|c__Actinobacteria|o__Actinomycetales|f__Actinomycetaceae|g__Pauljensenia|s__Pauljensenia_sp000308055_mgs_1404	Wald ratio	1	-0.111805	0.133021916853603	0.400626272257725	saliva.pheno.3209.assoc.linear.gz.raw.gz_hum0197.v3.BBJ.GC.v1.gz	0.813923614447802
saliva.pheno.3209.assoc.linear.gz.raw.gz	Hepatic cancer	hum0197.v3.BBJ.LiC.v1.gz	k__Bacteria|p__Actinobacteriota|c__Actinobacteria|o__Actinomycetales|f__Actinomycetaceae|g__Pauljensenia|s__Pauljensenia_sp000308055_mgs_1404	Wald ratio	1	-0.0583114	0.247746494274627	0.813923614447802	saliva.pheno.3209.assoc.linear.gz.raw.gz_hum0197.v3.BBJ.LiC.v1.gz	0.813923614447802
saliva.pheno.3209.assoc.linear.gz.raw.gz	Pancreatic cancer	hum0197.v3.BBJ.PaC.v1.gz	k__Bacteria|p__Actinobacteriota|c__Actinobacteria|o__Actinomycetales|f__Actinomycetaceae|g__Pauljensenia|s__Pauljensenia_sp000308055_mgs_1404	Wald ratio	1	0.722998	0.506083603852285	0.153115146294279	saliva.pheno.3209.assoc.linear.gz.raw.gz_hum0197.v3.BBJ.PaC.v1.gz	0.813923614447802
saliva.pheno.3209.assoc.linear.gz.raw.gz	Pharyngeal and laryngeal cancer	hum0197.v3.BBJ.PLC.v1.gz	k__Bacteria|p__Actinobacteriota|c__Actinobacteria|o__Actinomycetales|f__Actinomycetaceae|g__Pauljensenia|s__Pauljensenia_sp000308055_mgs_1404	Wald ratio	1	0.229454258161611	0.650635789492158	0.724342151123475	saliva.pheno.3209.assoc.linear.gz.raw.gz_hum0197.v3.BBJ.PLC.v1.gz	0.813923614447802
saliva.pheno.3393.assoc.linear.gz.raw.gz	Cancer of hepatic bile ducts	hum0197.v3.BBJ.BtC.v1.gz	k__Bacteria|p__Patescibacteria|c__Saccharimonadia|o__Saccharimonadales|f__Saccharimonadaceae|g__TM7x|s__unclassified_mgs_3359	Wald ratio	1	-0.456594	0.605154399546189	0.450543980350145	saliva.pheno.3393.assoc.linear.gz.raw.gz_hum0197.v3.BBJ.BtC.v1.gz	0.619696581175775
saliva.pheno.3393.assoc.linear.gz.raw.gz	Colorectal cancer	hum0197.v3.BBJ.CC.v1.gz	k__Bacteria|p__Patescibacteria|c__Saccharimonadia|o__Saccharimonadales|f__Saccharimonadaceae|g__TM7x|s__unclassified_mgs_3359	Wald ratio	1	-0.0905771	0.144640314157126	0.531168498150664	saliva.pheno.3393.assoc.linear.gz.raw.gz_hum0197.v3.BBJ.CC.v1.gz	0.619696581175775
saliva.pheno.3393.assoc.linear.gz.raw.gz	Esophageal cancer	hum0197.v3.BBJ.EC.v1.gz	k__Bacteria|p__Patescibacteria|c__Saccharimonadia|o__Saccharimonadales|f__Saccharimonadaceae|g__TM7x|s__unclassified_mgs_3359	Wald ratio	1	0.112213988623014	0.338421028495702	0.740205656016285	saliva.pheno.3393.assoc.linear.gz.raw.gz_hum0197.v3.BBJ.EC.v1.gz	0.740205656016285
saliva.pheno.3393.assoc.linear.gz.raw.gz	Gastric cancer	hum0197.v3.BBJ.GC.v1.gz	k__Bacteria|p__Patescibacteria|c__Saccharimonadia|o__Saccharimonadales|f__Saccharimonadaceae|g__TM7x|s__unclassified_mgs_3359	Wald ratio	1	-0.158008	0.146600940643286	0.281117983318275	saliva.pheno.3393.assoc.linear.gz.raw.gz_hum0197.v3.BBJ.GC.v1.gz	0.619696581175775
saliva.pheno.3393.assoc.linear.gz.raw.gz	Hepatic cancer	hum0197.v3.BBJ.LiC.v1.gz	k__Bacteria|p__Patescibacteria|c__Saccharimonadia|o__Saccharimonadales|f__Saccharimonadaceae|g__TM7x|s__unclassified_mgs_3359	Wald ratio	1	-0.612941	0.272994681074937	0.0247521737311311	saliva.pheno.3393.assoc.linear.gz.raw.gz_hum0197.v3.BBJ.LiC.v1.gz	0.173265216117918
saliva.pheno.3393.assoc.linear.gz.raw.gz	Pancreatic cancer	hum0197.v3.BBJ.PaC.v1.gz	k__Bacteria|p__Patescibacteria|c__Saccharimonadia|o__Saccharimonadales|f__Saccharimonadaceae|g__TM7x|s__unclassified_mgs_3359	Wald ratio	1	-0.377496	0.557305403796424	0.498178202455372	saliva.pheno.3393.assoc.linear.gz.raw.gz_hum0197.v3.BBJ.PaC.v1.gz	0.619696581175775
saliva.pheno.3393.assoc.linear.gz.raw.gz	Pharyngeal and laryngeal cancer	hum0197.v3.BBJ.PLC.v1.gz	k__Bacteria|p__Patescibacteria|c__Saccharimonadia|o__Saccharimonadales|f__Saccharimonadaceae|g__TM7x|s__unclassified_mgs_3359	Wald ratio	1	-0.833948	0.716161497768414	0.244233760774245	saliva.pheno.3393.assoc.linear.gz.raw.gz_hum0197.v3.BBJ.PLC.v1.gz	0.619696581175775
saliva.pheno.3406.assoc.linear.gz.raw.gz	Cancer of hepatic bile ducts	hum0197.v3.BBJ.BtC.v1.gz	k__Bacteria|p__Patescibacteria|c__Saccharimonadia|o__Saccharimonadales|f__Saccharimonadaceae|g__TM7x|s__unclassified_mgs_386	Inverse variance weighted	2	0.188885601835347	0.389495123509951	0.62771191972655	saliva.pheno.3406.assoc.linear.gz.raw.gz_hum0197.v3.BBJ.BtC.v1.gz	0.732330573014309
saliva.pheno.3406.assoc.linear.gz.raw.gz	Colorectal cancer	hum0197.v3.BBJ.CC.v1.gz	k__Bacteria|p__Patescibacteria|c__Saccharimonadia|o__Saccharimonadales|f__Saccharimonadaceae|g__TM7x|s__unclassified_mgs_386	Inverse variance weighted	2	-0.0529293	0.0929192648911077	0.568930711784402	saliva.pheno.3406.assoc.linear.gz.raw.gz_hum0197.v3.BBJ.CC.v1.gz	0.732330573014309
saliva.pheno.3406.assoc.linear.gz.raw.gz	Esophageal cancer	hum0197.v3.BBJ.EC.v1.gz	k__Bacteria|p__Patescibacteria|c__Saccharimonadia|o__Saccharimonadales|f__Saccharimonadaceae|g__TM7x|s__unclassified_mgs_386	Inverse variance weighted	2	0.0618717632758602	0.216797490761518	0.775345624542603	saliva.pheno.3406.assoc.linear.gz.raw.gz_hum0197.v3.BBJ.EC.v1.gz	0.775345624542603
saliva.pheno.3406.assoc.linear.gz.raw.gz	Gastric cancer	hum0197.v3.BBJ.GC.v1.gz	k__Bacteria|p__Patescibacteria|c__Saccharimonadia|o__Saccharimonadales|f__Saccharimonadaceae|g__TM7x|s__unclassified_mgs_386	Inverse variance weighted	2	0.0958506902975972	0.0940959558107503	0.308369940599267	saliva.pheno.3406.assoc.linear.gz.raw.gz_hum0197.v3.BBJ.GC.v1.gz	0.732330573014309
saliva.pheno.3406.assoc.linear.gz.raw.gz	Hepatic cancer	hum0197.v3.BBJ.LiC.v1.gz	k__Bacteria|p__Patescibacteria|c__Saccharimonadia|o__Saccharimonadales|f__Saccharimonadaceae|g__TM7x|s__unclassified_mgs_386	Inverse variance weighted	2	-0.168554	0.175374754799016	0.336499189512738	saliva.pheno.3406.assoc.linear.gz.raw.gz_hum0197.v3.BBJ.LiC.v1.gz	0.732330573014309
saliva.pheno.3406.assoc.linear.gz.raw.gz	Pancreatic cancer	hum0197.v3.BBJ.PaC.v1.gz	k__Bacteria|p__Patescibacteria|c__Saccharimonadia|o__Saccharimonadales|f__Saccharimonadaceae|g__TM7x|s__unclassified_mgs_386	Inverse variance weighted	2	0.253431670673095	0.359062448514497	0.480303177770714	saliva.pheno.3406.assoc.linear.gz.raw.gz_hum0197.v3.BBJ.PaC.v1.gz	0.732330573014309
saliva.pheno.3406.assoc.linear.gz.raw.gz	Pharyngeal and laryngeal cancer	hum0197.v3.BBJ.PLC.v1.gz	k__Bacteria|p__Patescibacteria|c__Saccharimonadia|o__Saccharimonadales|f__Saccharimonadaceae|g__TM7x|s__unclassified_mgs_386	Inverse variance weighted	2	0.735925549810501	0.591785246230107	0.213658378888246	saliva.pheno.3406.assoc.linear.gz.raw.gz_hum0197.v3.BBJ.PLC.v1.gz	0.732330573014309
saliva.pheno.3432.assoc.linear.gz.raw.gz	Cancer of hepatic bile ducts	hum0197.v3.BBJ.BtC.v1.gz	k__Bacteria|p__Spirochaetota|c__Spirochaetia|o__Treponematales|f__Treponemataceae|g__unclassified_mgs_2387|s__unclassified_mgs_2387	Wald ratio	1	0.251036880249105	0.620903521367323	0.685985509948538	saliva.pheno.3432.assoc.linear.gz.raw.gz_hum0197.v3.BBJ.BtC.v1.gz	0.852648840750149
saliva.pheno.3432.assoc.linear.gz.raw.gz	Colorectal cancer	hum0197.v3.BBJ.CC.v1.gz	k__Bacteria|p__Spirochaetota|c__Spirochaetia|o__Treponematales|f__Treponemataceae|g__unclassified_mgs_2387|s__unclassified_mgs_2387	Wald ratio	1	0.0708132203970592	0.148101613541271	0.632550972804974	saliva.pheno.3432.assoc.linear.gz.raw.gz_hum0197.v3.BBJ.CC.v1.gz	0.852648840750149
saliva.pheno.3432.assoc.linear.gz.raw.gz	Esophageal cancer	hum0197.v3.BBJ.EC.v1.gz	k__Bacteria|p__Spirochaetota|c__Spirochaetia|o__Treponematales|f__Treponemataceae|g__unclassified_mgs_2387|s__unclassified_mgs_2387	Wald ratio	1	-0.0641403	0.345323640728343	0.852648840750149	saliva.pheno.3432.assoc.linear.gz.raw.gz_hum0197.v3.BBJ.EC.v1.gz	0.852648840750149
saliva.pheno.3432.assoc.linear.gz.raw.gz	Gastric cancer	hum0197.v3.BBJ.GC.v1.gz	k__Bacteria|p__Spirochaetota|c__Spirochaetia|o__Treponematales|f__Treponemataceae|g__unclassified_mgs_2387|s__unclassified_mgs_2387	Wald ratio	1	0.137685277234052	0.149916194896365	0.358401657758408	saliva.pheno.3432.assoc.linear.gz.raw.gz_hum0197.v3.BBJ.GC.v1.gz	0.852648840750149
saliva.pheno.3432.assoc.linear.gz.raw.gz	Hepatic cancer	hum0197.v3.BBJ.LiC.v1.gz	k__Bacteria|p__Spirochaetota|c__Spirochaetia|o__Treponematales|f__Treponemataceae|g__unclassified_mgs_2387|s__unclassified_mgs_2387	Wald ratio	1	0.0753101959932226	0.279600067049818	0.787660584759007	saliva.pheno.3432.assoc.linear.gz.raw.gz_hum0197.v3.BBJ.LiC.v1.gz	0.852648840750149
saliva.pheno.3432.assoc.linear.gz.raw.gz	Pancreatic cancer	hum0197.v3.BBJ.PaC.v1.gz	k__Bacteria|p__Spirochaetota|c__Spirochaetia|o__Treponematales|f__Treponemataceae|g__unclassified_mgs_2387|s__unclassified_mgs_2387	Wald ratio	1	0.361361368046803	0.57237828046189	0.527822732863263	saliva.pheno.3432.assoc.linear.gz.raw.gz_hum0197.v3.BBJ.PaC.v1.gz	0.852648840750149
saliva.pheno.3432.assoc.linear.gz.raw.gz	Pharyngeal and laryngeal cancer	hum0197.v3.BBJ.PLC.v1.gz	k__Bacteria|p__Spirochaetota|c__Spirochaetia|o__Treponematales|f__Treponemataceae|g__unclassified_mgs_2387|s__unclassified_mgs_2387	Wald ratio	1	-0.289883	0.731872341195032	0.692043189552296	saliva.pheno.3432.assoc.linear.gz.raw.gz_hum0197.v3.BBJ.PLC.v1.gz	0.852648840750149
saliva.pheno.3512.assoc.linear.gz.raw.gz	Cancer of hepatic bile ducts	hum0197.v3.BBJ.BtC.v1.gz	k__Bacteria|p__Proteobacteria|c__Gammaproteobacteria|o__Burkholderiales|f__Burkholderiaceae|g__Dakarella	Wald ratio	1	0.492721272759463	0.581761024507076	0.397024166970437	saliva.pheno.3512.assoc.linear.gz.raw.gz_hum0197.v3.BBJ.BtC.v1.gz	0.555833833758612
saliva.pheno.3512.assoc.linear.gz.raw.gz	Colorectal cancer	hum0197.v3.BBJ.CC.v1.gz	k__Bacteria|p__Proteobacteria|c__Gammaproteobacteria|o__Burkholderiales|f__Burkholderiaceae|g__Dakarella	Wald ratio	1	0.326040615741089	0.138593243090014	0.0186476856550381	saliva.pheno.3512.assoc.linear.gz.raw.gz_hum0197.v3.BBJ.CC.v1.gz	0.130533799585266
saliva.pheno.3512.assoc.linear.gz.raw.gz	Esophageal cancer	hum0197.v3.BBJ.EC.v1.gz	k__Bacteria|p__Proteobacteria|c__Gammaproteobacteria|o__Burkholderiales|f__Burkholderiaceae|g__Dakarella	Wald ratio	1	0.518095467366096	0.324052826197827	0.109865180179631	saliva.pheno.3512.assoc.linear.gz.raw.gz_hum0197.v3.BBJ.EC.v1.gz	0.3081516786177
saliva.pheno.3512.assoc.linear.gz.raw.gz	Gastric cancer	hum0197.v3.BBJ.GC.v1.gz	k__Bacteria|p__Proteobacteria|c__Gammaproteobacteria|o__Burkholderiales|f__Burkholderiaceae|g__Dakarella	Wald ratio	1	-0.211638	0.140528843433053	0.132065005121871	saliva.pheno.3512.assoc.linear.gz.raw.gz_hum0197.v3.BBJ.GC.v1.gz	0.3081516786177
saliva.pheno.3512.assoc.linear.gz.raw.gz	Hepatic cancer	hum0197.v3.BBJ.LiC.v1.gz	k__Bacteria|p__Proteobacteria|c__Gammaproteobacteria|o__Burkholderiales|f__Burkholderiaceae|g__Dakarella	Wald ratio	1	0.035430836560442	0.262169760755372	0.892497520434464	saliva.pheno.3512.assoc.linear.gz.raw.gz_hum0197.v3.BBJ.LiC.v1.gz	0.892497520434464
saliva.pheno.3512.assoc.linear.gz.raw.gz	Pancreatic cancer	hum0197.v3.BBJ.PaC.v1.gz	k__Bacteria|p__Proteobacteria|c__Gammaproteobacteria|o__Burkholderiales|f__Burkholderiaceae|g__Dakarella	Wald ratio	1	0.548971256637704	0.536121413227685	0.305850314464938	saliva.pheno.3512.assoc.linear.gz.raw.gz_hum0197.v3.BBJ.PaC.v1.gz	0.535238050313641
saliva.pheno.3512.assoc.linear.gz.raw.gz	Pharyngeal and laryngeal cancer	hum0197.v3.BBJ.PLC.v1.gz	k__Bacteria|p__Proteobacteria|c__Gammaproteobacteria|o__Burkholderiales|f__Burkholderiaceae|g__Dakarella	Wald ratio	1	0.417494402491379	0.686751230134305	0.543236096568623	saliva.pheno.3512.assoc.linear.gz.raw.gz_hum0197.v3.BBJ.PLC.v1.gz	0.633775445996727
saliva.pheno.3584.assoc.linear.gz.raw.gz	Cancer of hepatic bile ducts	hum0197.v3.BBJ.BtC.v1.gz	k__Bacteria|p__Firmicutes|c__Clostridia|o__Eubacteriales|f__Eubacteriaceae|g__Pseudoramibacter	Wald ratio	1	0.717244002817228	0.600928182867318	0.232650023924712	saliva.pheno.3584.assoc.linear.gz.raw.gz_hum0197.v3.BBJ.BtC.v1.gz	0.703465326109355
saliva.pheno.3584.assoc.linear.gz.raw.gz	Colorectal cancer	hum0197.v3.BBJ.CC.v1.gz	k__Bacteria|p__Firmicutes|c__Clostridia|o__Eubacteriales|f__Eubacteriaceae|g__Pseudoramibacter	Wald ratio	1	-0.202433	0.143442623048275	0.158172758212158	saliva.pheno.3584.assoc.linear.gz.raw.gz_hum0197.v3.BBJ.CC.v1.gz	0.703465326109355
saliva.pheno.3584.assoc.linear.gz.raw.gz	Esophageal cancer	hum0197.v3.BBJ.EC.v1.gz	k__Bacteria|p__Firmicutes|c__Clostridia|o__Eubacteriales|f__Eubacteriaceae|g__Pseudoramibacter	Wald ratio	1	0.0986935066829323	0.33551015843724	0.768636012327224	saliva.pheno.3584.assoc.linear.gz.raw.gz_hum0197.v3.BBJ.EC.v1.gz	0.950794559981162
saliva.pheno.3584.assoc.linear.gz.raw.gz	Gastric cancer	hum0197.v3.BBJ.GC.v1.gz	k__Bacteria|p__Firmicutes|c__Clostridia|o__Eubacteriales|f__Eubacteriaceae|g__Pseudoramibacter	Wald ratio	1	0.0109044135135726	0.145255088436525	0.940158392410349	saliva.pheno.3584.assoc.linear.gz.raw.gz_hum0197.v3.BBJ.GC.v1.gz	0.950794559981162
saliva.pheno.3584.assoc.linear.gz.raw.gz	Hepatic cancer	hum0197.v3.BBJ.LiC.v1.gz	k__Bacteria|p__Firmicutes|c__Clostridia|o__Eubacteriales|f__Eubacteriaceae|g__Pseudoramibacter	Wald ratio	1	0.0426532462191218	0.270789451253989	0.874839435903062	saliva.pheno.3584.assoc.linear.gz.raw.gz_hum0197.v3.BBJ.LiC.v1.gz	0.950794559981162
saliva.pheno.3584.assoc.linear.gz.raw.gz	Pancreatic cancer	hum0197.v3.BBJ.PaC.v1.gz	k__Bacteria|p__Firmicutes|c__Clostridia|o__Eubacteriales|f__Eubacteriaceae|g__Pseudoramibacter	Wald ratio	1	0.0341652207396957	0.553650390054027	0.950794559981162	saliva.pheno.3584.assoc.linear.gz.raw.gz_hum0197.v3.BBJ.PaC.v1.gz	0.950794559981162
saliva.pheno.3584.assoc.linear.gz.raw.gz	Pharyngeal and laryngeal cancer	hum0197.v3.BBJ.PLC.v1.gz	k__Bacteria|p__Firmicutes|c__Clostridia|o__Eubacteriales|f__Eubacteriaceae|g__Pseudoramibacter	Wald ratio	1	-0.7341	0.710474464661365	0.301485139761152	saliva.pheno.3584.assoc.linear.gz.raw.gz_hum0197.v3.BBJ.PLC.v1.gz	0.703465326109355
saliva.pheno.388.assoc.linear.gz.raw.gz	Cancer of hepatic bile ducts	hum0197.v3.BBJ.BtC.v1.gz	k__Bacteria|p__Firmicutes|c__Bacilli|o__Staphylococcales|f__Gemellaceae|g__Gemella|s__Gemella_haemolysans_B_mgs_2903	Wald ratio	1	-0.56952	0.582457443133726	0.328179	saliva.pheno.388.assoc.linear.gz.raw.gz_hum0197.v3.BBJ.BtC.v1.gz	0.5743130042405
saliva.pheno.388.assoc.linear.gz.raw.gz	Colorectal cancer	hum0197.v3.BBJ.CC.v1.gz	k__Bacteria|p__Firmicutes|c__Bacilli|o__Staphylococcales|f__Gemellaceae|g__Gemella|s__Gemella_haemolysans_B_mgs_2903	Wald ratio	1	0.00884909325708345	0.139028664606251	0.949249383504481	saliva.pheno.388.assoc.linear.gz.raw.gz_hum0197.v3.BBJ.CC.v1.gz	0.949249383504481
saliva.pheno.388.assoc.linear.gz.raw.gz	Esophageal cancer	hum0197.v3.BBJ.EC.v1.gz	k__Bacteria|p__Firmicutes|c__Bacilli|o__Staphylococcales|f__Gemellaceae|g__Gemella|s__Gemella_haemolysans_B_mgs_2903	Wald ratio	1	0.342571164266087	0.324658650867986	0.291346038876939	saliva.pheno.388.assoc.linear.gz.raw.gz_hum0197.v3.BBJ.EC.v1.gz	0.5743130042405
saliva.pheno.388.assoc.linear.gz.raw.gz	Gastric cancer	hum0197.v3.BBJ.GC.v1.gz	k__Bacteria|p__Firmicutes|c__Bacilli|o__Staphylococcales|f__Gemellaceae|g__Gemella|s__Gemella_haemolysans_B_mgs_2903	Wald ratio	1	0.147367495415016	0.140675670610181	0.294837148227231	saliva.pheno.388.assoc.linear.gz.raw.gz_hum0197.v3.BBJ.GC.v1.gz	0.5743130042405
saliva.pheno.388.assoc.linear.gz.raw.gz	Hepatic cancer	hum0197.v3.BBJ.LiC.v1.gz	k__Bacteria|p__Firmicutes|c__Bacilli|o__Staphylococcales|f__Gemellaceae|g__Gemella|s__Gemella_haemolysans_B_mgs_2903	Wald ratio	1	-0.0879343	0.262341911873637	0.737482025863355	saliva.pheno.388.assoc.linear.gz.raw.gz_hum0197.v3.BBJ.LiC.v1.gz	0.860395696840581
saliva.pheno.388.assoc.linear.gz.raw.gz	Pancreatic cancer	hum0197.v3.BBJ.PaC.v1.gz	k__Bacteria|p__Firmicutes|c__Bacilli|o__Staphylococcales|f__Gemellaceae|g__Gemella|s__Gemella_haemolysans_B_mgs_2903	Wald ratio	1	-0.540668	0.536510501269911	0.31357480678255	saliva.pheno.388.assoc.linear.gz.raw.gz_hum0197.v3.BBJ.PaC.v1.gz	0.5743130042405
saliva.pheno.388.assoc.linear.gz.raw.gz	Pharyngeal and laryngeal cancer	hum0197.v3.BBJ.PLC.v1.gz	k__Bacteria|p__Firmicutes|c__Bacilli|o__Staphylococcales|f__Gemellaceae|g__Gemella|s__Gemella_haemolysans_B_mgs_2903	Wald ratio	1	0.386398468683089	0.687525058289835	0.574106717839622	saliva.pheno.388.assoc.linear.gz.raw.gz_hum0197.v3.BBJ.PLC.v1.gz	0.803749404975471
saliva.pheno.479.assoc.linear.gz.raw.gz	Cancer of hepatic bile ducts	hum0197.v3.BBJ.BtC.v1.gz	k__Bacteria|p__Bacteroidota|c__Bacteroidia|o__Bacteroidales|f__Bacteroidaceae|g__Prevotella|s__Prevotella_aurantiaca_mgs_2854	Wald ratio	1	1.19023993357959	0.579314984147097	0.0399210986919802	saliva.pheno.479.assoc.linear.gz.raw.gz_hum0197.v3.BBJ.BtC.v1.gz	0.279447690843862
saliva.pheno.479.assoc.linear.gz.raw.gz	Colorectal cancer	hum0197.v3.BBJ.CC.v1.gz	k__Bacteria|p__Bacteroidota|c__Bacteroidia|o__Bacteroidales|f__Bacteroidaceae|g__Prevotella|s__Prevotella_aurantiaca_mgs_2854	Wald ratio	1	0.0773707283325874	0.138163046630778	0.575482290123395	saliva.pheno.479.assoc.linear.gz.raw.gz_hum0197.v3.BBJ.CC.v1.gz	0.90379052461045
saliva.pheno.479.assoc.linear.gz.raw.gz	Esophageal cancer	hum0197.v3.BBJ.EC.v1.gz	k__Bacteria|p__Bacteroidota|c__Bacteroidia|o__Bacteroidales|f__Bacteroidaceae|g__Prevotella|s__Prevotella_aurantiaca_mgs_2854	Wald ratio	1	-0.0411354	0.322973624232195	0.898651878546789	saliva.pheno.479.assoc.linear.gz.raw.gz_hum0197.v3.BBJ.EC.v1.gz	0.90379052461045
saliva.pheno.479.assoc.linear.gz.raw.gz	Gastric cancer	hum0197.v3.BBJ.GC.v1.gz	k__Bacteria|p__Bacteroidota|c__Bacteroidia|o__Bacteroidales|f__Bacteroidaceae|g__Prevotella|s__Prevotella_aurantiaca_mgs_2854	Wald ratio	1	0.0169016198308373	0.139827959984026	0.90379052461045	saliva.pheno.479.assoc.linear.gz.raw.gz_hum0197.v3.BBJ.GC.v1.gz	0.90379052461045
saliva.pheno.479.assoc.linear.gz.raw.gz	Hepatic cancer	hum0197.v3.BBJ.LiC.v1.gz	k__Bacteria|p__Bacteroidota|c__Bacteroidia|o__Bacteroidales|f__Bacteroidaceae|g__Prevotella|s__Prevotella_aurantiaca_mgs_2854	Wald ratio	1	0.124219134339152	0.260935874685011	0.634037088342352	saliva.pheno.479.assoc.linear.gz.raw.gz_hum0197.v3.BBJ.LiC.v1.gz	0.90379052461045
saliva.pheno.479.assoc.linear.gz.raw.gz	Pancreatic cancer	hum0197.v3.BBJ.PaC.v1.gz	k__Bacteria|p__Bacteroidota|c__Bacteroidia|o__Bacteroidales|f__Bacteroidaceae|g__Prevotella|s__Prevotella_aurantiaca_mgs_2854	Wald ratio	1	-0.117724	0.533973064796914	0.825506523748172	saliva.pheno.479.assoc.linear.gz.raw.gz_hum0197.v3.BBJ.PaC.v1.gz	0.90379052461045
saliva.pheno.479.assoc.linear.gz.raw.gz	Pharyngeal and laryngeal cancer	hum0197.v3.BBJ.PLC.v1.gz	k__Bacteria|p__Bacteroidota|c__Bacteroidia|o__Bacteroidales|f__Bacteroidaceae|g__Prevotella|s__Prevotella_aurantiaca_mgs_2854	Wald ratio	1	-0.228183	0.683341594508487	0.738437773564849	saliva.pheno.479.assoc.linear.gz.raw.gz_hum0197.v3.BBJ.PLC.v1.gz	0.90379052461045
saliva.pheno.63.assoc.linear.gz.raw.gz	Cancer of hepatic bile ducts	hum0197.v3.BBJ.BtC.v1.gz	k__Bacteria|p__Bacteroidota|c__Bacteroidia|o__Bacteroidales|f__Bacteroidaceae|g__Prevotella|s__unclassified_mgs_3522	Wald ratio	1	1.21917208770859	0.628187778668181	0.0522853908329503	saliva.pheno.63.assoc.linear.gz.raw.gz_hum0197.v3.BBJ.BtC.v1.gz	0.121999245276884
saliva.pheno.63.assoc.linear.gz.raw.gz	Colorectal cancer	hum0197.v3.BBJ.CC.v1.gz	k__Bacteria|p__Bacteroidota|c__Bacteroidia|o__Bacteroidales|f__Bacteroidaceae|g__Prevotella|s__unclassified_mgs_3522	Wald ratio	1	-0.0411276	0.149884583789853	0.783781189079246	saliva.pheno.63.assoc.linear.gz.raw.gz_hum0197.v3.BBJ.CC.v1.gz	0.914411387259121
saliva.pheno.63.assoc.linear.gz.raw.gz	Esophageal cancer	hum0197.v3.BBJ.EC.v1.gz	k__Bacteria|p__Bacteroidota|c__Bacteroidia|o__Bacteroidales|f__Bacteroidaceae|g__Prevotella|s__unclassified_mgs_3522	Wald ratio	1	0.817077999541473	0.349614680672976	0.0194349471720788	saliva.pheno.63.assoc.linear.gz.raw.gz_hum0197.v3.BBJ.EC.v1.gz	0.0680223151022758
saliva.pheno.63.assoc.linear.gz.raw.gz	Gastric cancer	hum0197.v3.BBJ.GC.v1.gz	k__Bacteria|p__Bacteroidota|c__Bacteroidia|o__Bacteroidales|f__Bacteroidaceae|g__Prevotella|s__unclassified_mgs_3522	Wald ratio	1	-0.00400881	0.151787682575094	0.978929778114962	saliva.pheno.63.assoc.linear.gz.raw.gz_hum0197.v3.BBJ.GC.v1.gz	0.978929778114962
saliva.pheno.63.assoc.linear.gz.raw.gz	Hepatic cancer	hum0197.v3.BBJ.LiC.v1.gz	k__Bacteria|p__Bacteroidota|c__Bacteroidia|o__Bacteroidales|f__Bacteroidaceae|g__Prevotella|s__unclassified_mgs_3522	Wald ratio	1	0.118860524944873	0.28279674099684	0.674263585719054	saliva.pheno.63.assoc.linear.gz.raw.gz_hum0197.v3.BBJ.LiC.v1.gz	0.914411387259121
saliva.pheno.63.assoc.linear.gz.raw.gz	Pancreatic cancer	hum0197.v3.BBJ.PaC.v1.gz	k__Bacteria|p__Bacteroidota|c__Bacteroidia|o__Bacteroidales|f__Bacteroidaceae|g__Prevotella|s__unclassified_mgs_3522	Wald ratio	1	-0.394112	0.578626271409296	0.495797289291762	saliva.pheno.63.assoc.linear.gz.raw.gz_hum0197.v3.BBJ.PaC.v1.gz	0.867645256260583
saliva.pheno.63.assoc.linear.gz.raw.gz	Pharyngeal and laryngeal cancer	hum0197.v3.BBJ.PLC.v1.gz	k__Bacteria|p__Bacteroidota|c__Bacteroidia|o__Bacteroidales|f__Bacteroidaceae|g__Prevotella|s__unclassified_mgs_3522	Wald ratio	1	2.35282569002731	0.744789909511228	0.00158286427647138	saliva.pheno.63.assoc.linear.gz.raw.gz_hum0197.v3.BBJ.PLC.v1.gz	0.0110800499352997
saliva.pheno.641.assoc.linear.gz.raw.gz	Cancer of hepatic bile ducts	hum0197.v3.BBJ.BtC.v1.gz	k__Bacteria|p__Proteobacteria|c__Gammaproteobacteria|o__Enterobacterales|f__Pasteurellaceae|g__Aggregatibacter|s__unclassified_mgs_2851	Wald ratio	1	-0.237216	0.585264184523355	0.685246827502309	saliva.pheno.641.assoc.linear.gz.raw.gz_hum0197.v3.BBJ.BtC.v1.gz	0.799454632086028
saliva.pheno.641.assoc.linear.gz.raw.gz	Colorectal cancer	hum0197.v3.BBJ.CC.v1.gz	k__Bacteria|p__Proteobacteria|c__Gammaproteobacteria|o__Enterobacterales|f__Pasteurellaceae|g__Aggregatibacter|s__unclassified_mgs_2851	Wald ratio	1	0.0742568356080435	0.139600601858493	0.594779005920281	saliva.pheno.641.assoc.linear.gz.raw.gz_hum0197.v3.BBJ.CC.v1.gz	0.799454632086028
saliva.pheno.641.assoc.linear.gz.raw.gz	Esophageal cancer	hum0197.v3.BBJ.EC.v1.gz	k__Bacteria|p__Proteobacteria|c__Gammaproteobacteria|o__Enterobacterales|f__Pasteurellaceae|g__Aggregatibacter|s__unclassified_mgs_2851	Wald ratio	1	0.180317592766751	0.32594220695404	0.580113099002766	saliva.pheno.641.assoc.linear.gz.raw.gz_hum0197.v3.BBJ.EC.v1.gz	0.799454632086028
saliva.pheno.641.assoc.linear.gz.raw.gz	Gastric cancer	hum0197.v3.BBJ.GC.v1.gz	k__Bacteria|p__Proteobacteria|c__Gammaproteobacteria|o__Enterobacterales|f__Pasteurellaceae|g__Aggregatibacter|s__unclassified_mgs_2851	Wald ratio	1	0.0347454907961679	0.141424545561524	0.805928267023044	saliva.pheno.641.assoc.linear.gz.raw.gz_hum0197.v3.BBJ.GC.v1.gz	0.805928267023044
saliva.pheno.641.assoc.linear.gz.raw.gz	Hepatic cancer	hum0197.v3.BBJ.LiC.v1.gz	k__Bacteria|p__Proteobacteria|c__Gammaproteobacteria|o__Enterobacterales|f__Pasteurellaceae|g__Aggregatibacter|s__unclassified_mgs_2851	Wald ratio	1	0.378272699404562	0.263302777014841	0.150818802422401	saliva.pheno.641.assoc.linear.gz.raw.gz_hum0197.v3.BBJ.LiC.v1.gz	0.799454632086028
saliva.pheno.641.assoc.linear.gz.raw.gz	Pancreatic cancer	hum0197.v3.BBJ.PaC.v1.gz	k__Bacteria|p__Proteobacteria|c__Gammaproteobacteria|o__Enterobacterales|f__Pasteurellaceae|g__Aggregatibacter|s__unclassified_mgs_2851	Wald ratio	1	0.32202738638702	0.538459350331739	0.549804375514102	saliva.pheno.641.assoc.linear.gz.raw.gz_hum0197.v3.BBJ.PaC.v1.gz	0.799454632086028
saliva.pheno.641.assoc.linear.gz.raw.gz	Pharyngeal and laryngeal cancer	hum0197.v3.BBJ.PLC.v1.gz	k__Bacteria|p__Proteobacteria|c__Gammaproteobacteria|o__Enterobacterales|f__Pasteurellaceae|g__Aggregatibacter|s__unclassified_mgs_2851	Wald ratio	1	0.533233255655047	0.691864041191493	0.440873084458566	saliva.pheno.641.assoc.linear.gz.raw.gz_hum0197.v3.BBJ.PLC.v1.gz	0.799454632086028
saliva.pheno.653.assoc.linear.gz.raw.gz	Cancer of hepatic bile ducts	hum0197.v3.BBJ.BtC.v1.gz	k__Bacteria|p__Fusobacteriota|c__Fusobacteriia|o__Fusobacteriales|f__Leptotrichiaceae|g__Leptotrichia_A|s__Leptotrichia_A_sp000469505_mgs_2741	Wald ratio	1	0.413045328524679	0.685852846160992	0.547017003212777	saliva.pheno.653.assoc.linear.gz.raw.gz_hum0197.v3.BBJ.BtC.v1.gz	0.765823804497888
saliva.pheno.653.assoc.linear.gz.raw.gz	Colorectal cancer	hum0197.v3.BBJ.CC.v1.gz	k__Bacteria|p__Fusobacteriota|c__Fusobacteriia|o__Fusobacteriales|f__Leptotrichiaceae|g__Leptotrichia_A|s__Leptotrichia_A_sp000469505_mgs_2741	Wald ratio	1	-0.144965	0.163727514021577	0.375939129724367	saliva.pheno.653.assoc.linear.gz.raw.gz_hum0197.v3.BBJ.CC.v1.gz	0.765823804497888
saliva.pheno.653.assoc.linear.gz.raw.gz	Esophageal cancer	hum0197.v3.BBJ.EC.v1.gz	k__Bacteria|p__Fusobacteriota|c__Fusobacteriia|o__Fusobacteriales|f__Leptotrichiaceae|g__Leptotrichia_A|s__Leptotrichia_A_sp000469505_mgs_2741	Wald ratio	1	-0.0218194	0.382885005310256	0.954555739492274	saliva.pheno.653.assoc.linear.gz.raw.gz_hum0197.v3.BBJ.EC.v1.gz	0.954555739492274
saliva.pheno.653.assoc.linear.gz.raw.gz	Gastric cancer	hum0197.v3.BBJ.GC.v1.gz	k__Bacteria|p__Fusobacteriota|c__Fusobacteriia|o__Fusobacteriales|f__Leptotrichiaceae|g__Leptotrichia_A|s__Leptotrichia_A_sp000469505_mgs_2741	Wald ratio	1	0.207060111217479	0.165945411657097	0.212118819103885	saliva.pheno.653.assoc.linear.gz.raw.gz_hum0197.v3.BBJ.GC.v1.gz	0.742415866863599
saliva.pheno.653.assoc.linear.gz.raw.gz	Hepatic cancer	hum0197.v3.BBJ.LiC.v1.gz	k__Bacteria|p__Fusobacteriota|c__Fusobacteriia|o__Fusobacteriales|f__Leptotrichiaceae|g__Leptotrichia_A|s__Leptotrichia_A_sp000469505_mgs_2741	Wald ratio	1	-0.0222327	0.309946891760554	0.942816338337567	saliva.pheno.653.assoc.linear.gz.raw.gz_hum0197.v3.BBJ.LiC.v1.gz	0.954555739492274
saliva.pheno.653.assoc.linear.gz.raw.gz	Pancreatic cancer	hum0197.v3.BBJ.PaC.v1.gz	k__Bacteria|p__Fusobacteriota|c__Fusobacteriia|o__Fusobacteriales|f__Leptotrichiaceae|g__Leptotrichia_A|s__Leptotrichia_A_sp000469505_mgs_2741	Wald ratio	1	1.85242658352735	0.634237766859072	0.00349231215671362	saliva.pheno.653.assoc.linear.gz.raw.gz_hum0197.v3.BBJ.PaC.v1.gz	0.0244461850969953
saliva.pheno.653.assoc.linear.gz.raw.gz	Pharyngeal and laryngeal cancer	hum0197.v3.BBJ.PLC.v1.gz	k__Bacteria|p__Fusobacteriota|c__Fusobacteriia|o__Fusobacteriales|f__Leptotrichiaceae|g__Leptotrichia_A|s__Leptotrichia_A_sp000469505_mgs_2741	Wald ratio	1	-0.610114	0.811499310001936	0.452150298082293	saliva.pheno.653.assoc.linear.gz.raw.gz_hum0197.v3.BBJ.PLC.v1.gz	0.765823804497888
saliva.pheno.724.assoc.linear.gz.raw.gz	Cancer of hepatic bile ducts	hum0197.v3.BBJ.BtC.v1.gz	k__Bacteria|p__Bacteroidota|c__Bacteroidia|o__Bacteroidales|f__Bacteroidaceae|g__Prevotella|s__Prevotella_multiformis_mgs_380	Wald ratio	1	1.82054418142579	0.564103359291669	0.00124953983870209	saliva.pheno.724.assoc.linear.gz.raw.gz_hum0197.v3.BBJ.BtC.v1.gz	0.00874677887091463
saliva.pheno.724.assoc.linear.gz.raw.gz	Colorectal cancer	hum0197.v3.BBJ.CC.v1.gz	k__Bacteria|p__Bacteroidota|c__Bacteroidia|o__Bacteroidales|f__Bacteroidaceae|g__Prevotella|s__Prevotella_multiformis_mgs_380	Wald ratio	1	0.17030447650522	0.134475084029541	0.205355994024191	saliva.pheno.724.assoc.linear.gz.raw.gz_hum0197.v3.BBJ.CC.v1.gz	0.393727347657171
saliva.pheno.724.assoc.linear.gz.raw.gz	Esophageal cancer	hum0197.v3.BBJ.EC.v1.gz	k__Bacteria|p__Bacteroidota|c__Bacteroidia|o__Bacteroidales|f__Bacteroidaceae|g__Prevotella|s__Prevotella_multiformis_mgs_380	Wald ratio	1	-0.449225	0.314136240420165	0.152707871760712	saliva.pheno.724.assoc.linear.gz.raw.gz_hum0197.v3.BBJ.EC.v1.gz	0.393727347657171
saliva.pheno.724.assoc.linear.gz.raw.gz	Gastric cancer	hum0197.v3.BBJ.GC.v1.gz	k__Bacteria|p__Bacteroidota|c__Bacteroidia|o__Bacteroidales|f__Bacteroidaceae|g__Prevotella|s__Prevotella_multiformis_mgs_380	Wald ratio	1	0.0232569958103619	0.136153045194494	0.864369156763344	saliva.pheno.724.assoc.linear.gz.raw.gz_hum0197.v3.BBJ.GC.v1.gz	0.917909971587919
saliva.pheno.724.assoc.linear.gz.raw.gz	Hepatic cancer	hum0197.v3.BBJ.LiC.v1.gz	k__Bacteria|p__Bacteroidota|c__Bacteroidia|o__Bacteroidales|f__Bacteroidaceae|g__Prevotella|s__Prevotella_multiformis_mgs_380	Wald ratio	1	0.307934358651372	0.253783653864234	0.224987055804098	saliva.pheno.724.assoc.linear.gz.raw.gz_hum0197.v3.BBJ.LiC.v1.gz	0.393727347657171
saliva.pheno.724.assoc.linear.gz.raw.gz	Pancreatic cancer	hum0197.v3.BBJ.PaC.v1.gz	k__Bacteria|p__Bacteroidota|c__Bacteroidia|o__Bacteroidales|f__Bacteroidaceae|g__Prevotella|s__Prevotella_multiformis_mgs_380	Wald ratio	1	-0.0534617	0.518709531513979	0.917909971587919	saliva.pheno.724.assoc.linear.gz.raw.gz_hum0197.v3.BBJ.PaC.v1.gz	0.917909971587919
saliva.pheno.724.assoc.linear.gz.raw.gz	Pharyngeal and laryngeal cancer	hum0197.v3.BBJ.PLC.v1.gz	k__Bacteria|p__Bacteroidota|c__Bacteroidia|o__Bacteroidales|f__Bacteroidaceae|g__Prevotella|s__Prevotella_multiformis_mgs_380	Wald ratio	1	-0.111985	0.666077645755417	0.866484142223169	saliva.pheno.724.assoc.linear.gz.raw.gz_hum0197.v3.BBJ.PLC.v1.gz	0.917909971587919
saliva.pheno.817.assoc.linear.gz.raw.gz	Cancer of hepatic bile ducts	hum0197.v3.BBJ.BtC.v1.gz	k__Bacteria|p__Proteobacteria|c__Gammaproteobacteria|o__Enterobacterales|f__Pasteurellaceae|g__Aggregatibacter|s__Aggregatibacter_sp000466335_mgs_1486	Wald ratio	1	-0.245599	0.605948219960324	0.685246827502309	saliva.pheno.817.assoc.linear.gz.raw.gz_hum0197.v3.BBJ.BtC.v1.gz	0.799454632086028
saliva.pheno.817.assoc.linear.gz.raw.gz	Colorectal cancer	hum0197.v3.BBJ.CC.v1.gz	k__Bacteria|p__Proteobacteria|c__Gammaproteobacteria|o__Enterobacterales|f__Pasteurellaceae|g__Aggregatibacter|s__Aggregatibacter_sp000466335_mgs_1486	Wald ratio	1	0.0768811735733077	0.144534277747467	0.59477900592028	saliva.pheno.817.assoc.linear.gz.raw.gz_hum0197.v3.BBJ.CC.v1.gz	0.799454632086028
saliva.pheno.817.assoc.linear.gz.raw.gz	Esophageal cancer	hum0197.v3.BBJ.EC.v1.gz	k__Bacteria|p__Proteobacteria|c__Gammaproteobacteria|o__Enterobacterales|f__Pasteurellaceae|g__Aggregatibacter|s__Aggregatibacter_sp000466335_mgs_1486	Wald ratio	1	0.186690262711921	0.337461449609444	0.580113099002766	saliva.pheno.817.assoc.linear.gz.raw.gz_hum0197.v3.BBJ.EC.v1.gz	0.799454632086028
saliva.pheno.817.assoc.linear.gz.raw.gz	Gastric cancer	hum0197.v3.BBJ.GC.v1.gz	k__Bacteria|p__Proteobacteria|c__Gammaproteobacteria|o__Enterobacterales|f__Pasteurellaceae|g__Aggregatibacter|s__Aggregatibacter_sp000466335_mgs_1486	Wald ratio	1	0.0359734438845465	0.146422682111489	0.805928267023044	saliva.pheno.817.assoc.linear.gz.raw.gz_hum0197.v3.BBJ.GC.v1.gz	0.805928267023044
saliva.pheno.817.assoc.linear.gz.raw.gz	Hepatic cancer	hum0197.v3.BBJ.LiC.v1.gz	k__Bacteria|p__Proteobacteria|c__Gammaproteobacteria|o__Enterobacterales|f__Pasteurellaceae|g__Aggregatibacter|s__Aggregatibacter_sp000466335_mgs_1486	Wald ratio	1	0.391641373118459	0.272608256684442	0.150818802422401	saliva.pheno.817.assoc.linear.gz.raw.gz_hum0197.v3.BBJ.LiC.v1.gz	0.799454632086028
saliva.pheno.817.assoc.linear.gz.raw.gz	Pancreatic cancer	hum0197.v3.BBJ.PaC.v1.gz	k__Bacteria|p__Proteobacteria|c__Gammaproteobacteria|o__Enterobacterales|f__Pasteurellaceae|g__Aggregatibacter|s__Aggregatibacter_sp000466335_mgs_1486	Wald ratio	1	0.333408273938047	0.557489239018161	0.549804375514102	saliva.pheno.817.assoc.linear.gz.raw.gz_hum0197.v3.BBJ.PaC.v1.gz	0.799454632086028
saliva.pheno.817.assoc.linear.gz.raw.gz	Pharyngeal and laryngeal cancer	hum0197.v3.BBJ.PLC.v1.gz	k__Bacteria|p__Proteobacteria|c__Gammaproteobacteria|o__Enterobacterales|f__Pasteurellaceae|g__Aggregatibacter|s__Aggregatibacter_sp000466335_mgs_1486	Wald ratio	1	0.552078447019562	0.716315461121153	0.440873084458566	saliva.pheno.817.assoc.linear.gz.raw.gz_hum0197.v3.BBJ.PLC.v1.gz	0.799454632086028
saliva.pheno.938.assoc.linear.gz.raw.gz	Cancer of hepatic bile ducts	hum0197.v3.BBJ.BtC.v1.gz	k__Bacteria|p__Proteobacteria|c__Gammaproteobacteria|o__Enterobacterales|f__Pasteurellaceae|g__Haemophilus_A|s__Haemophilus_A_sputorum_mgs_975	Wald ratio	1	0.70267633387693	0.564050592325632	0.212849479505431	saliva.pheno.938.assoc.linear.gz.raw.gz_hum0197.v3.BBJ.BtC.v1.gz	0.523372183914853
saliva.pheno.938.assoc.linear.gz.raw.gz	Colorectal cancer	hum0197.v3.BBJ.CC.v1.gz	k__Bacteria|p__Proteobacteria|c__Gammaproteobacteria|o__Enterobacterales|f__Pasteurellaceae|g__Haemophilus_A|s__Haemophilus_A_sputorum_mgs_975	Wald ratio	1	-0.163574	0.134610663507141	0.224302364534937	saliva.pheno.938.assoc.linear.gz.raw.gz_hum0197.v3.BBJ.CC.v1.gz	0.523372183914853
saliva.pheno.938.assoc.linear.gz.raw.gz	Esophageal cancer	hum0197.v3.BBJ.EC.v1.gz	k__Bacteria|p__Proteobacteria|c__Gammaproteobacteria|o__Enterobacterales|f__Pasteurellaceae|g__Haemophilus_A|s__Haemophilus_A_sputorum_mgs_975	Wald ratio	1	0.0857178605261831	0.314138062204254	0.784955576974955	saliva.pheno.938.assoc.linear.gz.raw.gz_hum0197.v3.BBJ.EC.v1.gz	0.846850326121466
saliva.pheno.938.assoc.linear.gz.raw.gz	Gastric cancer	hum0197.v3.BBJ.GC.v1.gz	k__Bacteria|p__Proteobacteria|c__Gammaproteobacteria|o__Enterobacterales|f__Pasteurellaceae|g__Haemophilus_A|s__Haemophilus_A_sputorum_mgs_975	Wald ratio	1	-0.176062	0.136169515583603	0.196025467908162	saliva.pheno.938.assoc.linear.gz.raw.gz_hum0197.v3.BBJ.GC.v1.gz	0.523372183914853
saliva.pheno.938.assoc.linear.gz.raw.gz	Hepatic cancer	hum0197.v3.BBJ.LiC.v1.gz	k__Bacteria|p__Proteobacteria|c__Gammaproteobacteria|o__Enterobacterales|f__Pasteurellaceae|g__Haemophilus_A|s__Haemophilus_A_sputorum_mgs_975	Wald ratio	1	-0.0490161	0.253787194640283	0.846850326121466	saliva.pheno.938.assoc.linear.gz.raw.gz_hum0197.v3.BBJ.LiC.v1.gz	0.846850326121466
saliva.pheno.938.assoc.linear.gz.raw.gz	Pancreatic cancer	hum0197.v3.BBJ.PaC.v1.gz	k__Bacteria|p__Proteobacteria|c__Gammaproteobacteria|o__Enterobacterales|f__Pasteurellaceae|g__Haemophilus_A|s__Haemophilus_A_sputorum_mgs_975	Wald ratio	1	-0.248357	0.519286521835252	0.63246043885969	saliva.pheno.938.assoc.linear.gz.raw.gz_hum0197.v3.BBJ.PaC.v1.gz	0.846850326121466
saliva.pheno.938.assoc.linear.gz.raw.gz	Pharyngeal and laryngeal cancer	hum0197.v3.BBJ.PLC.v1.gz	k__Bacteria|p__Proteobacteria|c__Gammaproteobacteria|o__Enterobacterales|f__Pasteurellaceae|g__Haemophilus_A|s__Haemophilus_A_sputorum_mgs_975	Wald ratio	1	0.175745441906172	0.666538689347325	0.79203515569551	saliva.pheno.938.assoc.linear.gz.raw.gz_hum0197.v3.BBJ.PLC.v1.gz	0.846850326121466
saliva.pheno.979.assoc.linear.gz.raw.gz	Cancer of hepatic bile ducts	hum0197.v3.BBJ.BtC.v1.gz	k__Bacteria|p__Firmicutes|c__Clostridia|o__TANB77|f__CAG-508|g__CAG-793|s__unclassified_mgs_2346	Wald ratio	1	0.367030523495548	0.681123477862808	0.58998312884725	saliva.pheno.979.assoc.linear.gz.raw.gz_hum0197.v3.BBJ.BtC.v1.gz	0.704220378479323
saliva.pheno.979.assoc.linear.gz.raw.gz	Colorectal cancer	hum0197.v3.BBJ.CC.v1.gz	k__Bacteria|p__Firmicutes|c__Clostridia|o__TANB77|f__CAG-508|g__CAG-793|s__unclassified_mgs_2346	Wald ratio	1	-0.0867925	0.162749660458273	0.593833896209566	saliva.pheno.979.assoc.linear.gz.raw.gz_hum0197.v3.BBJ.CC.v1.gz	0.704220378479323
saliva.pheno.979.assoc.linear.gz.raw.gz	Esophageal cancer	hum0197.v3.BBJ.EC.v1.gz	k__Bacteria|p__Firmicutes|c__Clostridia|o__TANB77|f__CAG-508|g__CAG-793|s__unclassified_mgs_2346	Wald ratio	1	-0.197498	0.380385004824954	0.603617467267991	saliva.pheno.979.assoc.linear.gz.raw.gz_hum0197.v3.BBJ.EC.v1.gz	0.704220378479323
saliva.pheno.979.assoc.linear.gz.raw.gz	Gastric cancer	hum0197.v3.BBJ.GC.v1.gz	k__Bacteria|p__Firmicutes|c__Clostridia|o__TANB77|f__CAG-508|g__CAG-793|s__unclassified_mgs_2346	Wald ratio	1	-0.0448069	0.164775440156844	0.785678322521475	saliva.pheno.979.assoc.linear.gz.raw.gz_hum0197.v3.BBJ.GC.v1.gz	0.785678322521475
saliva.pheno.979.assoc.linear.gz.raw.gz	Hepatic cancer	hum0197.v3.BBJ.LiC.v1.gz	k__Bacteria|p__Firmicutes|c__Clostridia|o__TANB77|f__CAG-508|g__CAG-793|s__unclassified_mgs_2346	Wald ratio	1	-0.517602	0.306998857446876	0.0917946476794665	saliva.pheno.979.assoc.linear.gz.raw.gz_hum0197.v3.BBJ.LiC.v1.gz	0.321281266878133
saliva.pheno.979.assoc.linear.gz.raw.gz	Pancreatic cancer	hum0197.v3.BBJ.PaC.v1.gz	k__Bacteria|p__Firmicutes|c__Clostridia|o__TANB77|f__CAG-508|g__CAG-793|s__unclassified_mgs_2346	Wald ratio	1	-1.47903	0.628922236643821	0.0186885236494013	saliva.pheno.979.assoc.linear.gz.raw.gz_hum0197.v3.BBJ.PaC.v1.gz	0.130819665545809
saliva.pheno.979.assoc.linear.gz.raw.gz	Pharyngeal and laryngeal cancer	hum0197.v3.BBJ.PLC.v1.gz	k__Bacteria|p__Firmicutes|c__Clostridia|o__TANB77|f__CAG-508|g__CAG-793|s__unclassified_mgs_2346	Wald ratio	1	0.753434682821004	0.806605237228993	0.350262076028694	saliva.pheno.979.assoc.linear.gz.raw.gz_hum0197.v3.BBJ.PLC.v1.gz	0.704220378479323
saliva.pheno.99.assoc.linear.gz.raw.gz	Cancer of hepatic bile ducts	hum0197.v3.BBJ.BtC.v1.gz	k__Bacteria|p__Firmicutes|c__Clostridia|o__Lachnospirales|f__Lachnospiraceae|g__F0428	Wald ratio	1	0.375858050297652	0.561482671063683	0.503238590812732	saliva.pheno.99.assoc.linear.gz.raw.gz_hum0197.v3.BBJ.BtC.v1.gz	0.704534027137824
saliva.pheno.99.assoc.linear.gz.raw.gz	Colorectal cancer	hum0197.v3.BBJ.CC.v1.gz	k__Bacteria|p__Firmicutes|c__Clostridia|o__Lachnospirales|f__Lachnospiraceae|g__F0428	Wald ratio	1	-0.0531438	0.134145105660842	0.691982433937885	saliva.pheno.99.assoc.linear.gz.raw.gz_hum0197.v3.BBJ.CC.v1.gz	0.807312839594199
saliva.pheno.99.assoc.linear.gz.raw.gz	Esophageal cancer	hum0197.v3.BBJ.EC.v1.gz	k__Bacteria|p__Firmicutes|c__Clostridia|o__Lachnospirales|f__Lachnospiraceae|g__F0428	Wald ratio	1	0.0493524237546093	0.312494438990712	0.874511511787933	saliva.pheno.99.assoc.linear.gz.raw.gz_hum0197.v3.BBJ.EC.v1.gz	0.874511511787933
saliva.pheno.99.assoc.linear.gz.raw.gz	Gastric cancer	hum0197.v3.BBJ.GC.v1.gz	k__Bacteria|p__Firmicutes|c__Clostridia|o__Lachnospirales|f__Lachnospiraceae|g__F0428	Wald ratio	1	0.0912179829221684	0.135656185096093	0.501316114938086	saliva.pheno.99.assoc.linear.gz.raw.gz_hum0197.v3.BBJ.GC.v1.gz	0.704534027137824
saliva.pheno.99.assoc.linear.gz.raw.gz	Hepatic cancer	hum0197.v3.BBJ.LiC.v1.gz	k__Bacteria|p__Firmicutes|c__Clostridia|o__Lachnospirales|f__Lachnospiraceae|g__F0428	Wald ratio	1	0.499666323324002	0.252719366101118	0.0480236809158343	saliva.pheno.99.assoc.linear.gz.raw.gz_hum0197.v3.BBJ.LiC.v1.gz	0.311559131896809
saliva.pheno.99.assoc.linear.gz.raw.gz	Pancreatic cancer	hum0197.v3.BBJ.PaC.v1.gz	k__Bacteria|p__Firmicutes|c__Clostridia|o__Lachnospirales|f__Lachnospiraceae|g__F0428	Wald ratio	1	-0.593799	0.517919949910883	0.251585534374297	saliva.pheno.99.assoc.linear.gz.raw.gz_hum0197.v3.BBJ.PaC.v1.gz	0.587032913540027
saliva.pheno.99.assoc.linear.gz.raw.gz	Pharyngeal and laryngeal cancer	hum0197.v3.BBJ.PLC.v1.gz	k__Bacteria|p__Firmicutes|c__Clostridia|o__Lachnospirales|f__Lachnospiraceae|g__F0428	Wald ratio	1	1.12715589126393	0.662796398341604	0.0890168948276597	saliva.pheno.99.assoc.linear.gz.raw.gz_hum0197.v3.BBJ.PLC.v1.gz	0.311559131896809
tongue.pheno.1056.assoc.linear.gz.raw.gz	Cancer of hepatic bile ducts	hum0197.v3.BBJ.BtC.v1.gz	k__Bacteria|p__Proteobacteria|c__Gammaproteobacteria|o__Enterobacterales|f__Pasteurellaceae|g__Haemophilus_D|s__unclassified_mgs_1145	Wald ratio	1	-0.634388	0.623215046770139	0.308712001168166	tongue.pheno.1056.assoc.linear.gz.raw.gz_hum0197.v3.BBJ.BtC.v1.gz	0.653272217312319
tongue.pheno.1056.assoc.linear.gz.raw.gz	Colorectal cancer	hum0197.v3.BBJ.CC.v1.gz	k__Bacteria|p__Proteobacteria|c__Gammaproteobacteria|o__Enterobacterales|f__Pasteurellaceae|g__Haemophilus_D|s__unclassified_mgs_1145	Wald ratio	1	-0.0402404	0.149037708468324	0.78715897457724	tongue.pheno.1056.assoc.linear.gz.raw.gz_hum0197.v3.BBJ.CC.v1.gz	0.78715897457724
tongue.pheno.1056.assoc.linear.gz.raw.gz	Esophageal cancer	hum0197.v3.BBJ.EC.v1.gz	k__Bacteria|p__Proteobacteria|c__Gammaproteobacteria|o__Enterobacterales|f__Pasteurellaceae|g__Haemophilus_D|s__unclassified_mgs_1145	Wald ratio	1	-0.253285	0.347925671558804	0.466623012365942	tongue.pheno.1056.assoc.linear.gz.raw.gz_hum0197.v3.BBJ.EC.v1.gz	0.653272217312319
tongue.pheno.1056.assoc.linear.gz.raw.gz	Gastric cancer	hum0197.v3.BBJ.GC.v1.gz	k__Bacteria|p__Proteobacteria|c__Gammaproteobacteria|o__Enterobacterales|f__Pasteurellaceae|g__Haemophilus_D|s__unclassified_mgs_1145	Wald ratio	1	0.147998395105693	0.150683738588463	0.326011699390941	tongue.pheno.1056.assoc.linear.gz.raw.gz_hum0197.v3.BBJ.GC.v1.gz	0.653272217312319
tongue.pheno.1056.assoc.linear.gz.raw.gz	Hepatic cancer	hum0197.v3.BBJ.LiC.v1.gz	k__Bacteria|p__Proteobacteria|c__Gammaproteobacteria|o__Enterobacterales|f__Pasteurellaceae|g__Haemophilus_D|s__unclassified_mgs_1145	Wald ratio	1	-0.154419	0.280706119132968	0.582243980753308	tongue.pheno.1056.assoc.linear.gz.raw.gz_hum0197.v3.BBJ.LiC.v1.gz	0.679284644212192
tongue.pheno.1056.assoc.linear.gz.raw.gz	Pancreatic cancer	hum0197.v3.BBJ.PaC.v1.gz	k__Bacteria|p__Proteobacteria|c__Gammaproteobacteria|o__Enterobacterales|f__Pasteurellaceae|g__Haemophilus_D|s__unclassified_mgs_1145	Wald ratio	1	0.453912001917896	0.575135667918025	0.42997994942067	tongue.pheno.1056.assoc.linear.gz.raw.gz_hum0197.v3.BBJ.PaC.v1.gz	0.653272217312319
tongue.pheno.1056.assoc.linear.gz.raw.gz	Pharyngeal and laryngeal cancer	hum0197.v3.BBJ.PLC.v1.gz	k__Bacteria|p__Proteobacteria|c__Gammaproteobacteria|o__Enterobacterales|f__Pasteurellaceae|g__Haemophilus_D|s__unclassified_mgs_1145	Wald ratio	1	-1.21403	0.73717067064437	0.0995833653365981	tongue.pheno.1056.assoc.linear.gz.raw.gz_hum0197.v3.BBJ.PLC.v1.gz	0.653272217312319
tongue.pheno.1057.assoc.linear.gz.raw.gz	Cancer of hepatic bile ducts	hum0197.v3.BBJ.BtC.v1.gz	k__Bacteria|p__Firmicutes|c__Negativicutes|o__Veillonellales|f__Veillonellaceae|g__Veillonella|s__unclassified_mgs_1075	Wald ratio	1	-0.120337	0.843889790224097	0.886607539157436	tongue.pheno.1057.assoc.linear.gz.raw.gz_hum0197.v3.BBJ.BtC.v1.gz	0.954334464478857
tongue.pheno.1057.assoc.linear.gz.raw.gz	Colorectal cancer	hum0197.v3.BBJ.CC.v1.gz	k__Bacteria|p__Firmicutes|c__Negativicutes|o__Veillonellales|f__Veillonellaceae|g__Veillonella|s__unclassified_mgs_1075	Wald ratio	1	-0.0923484	0.201919938622984	0.647418505266057	tongue.pheno.1057.assoc.linear.gz.raw.gz_hum0197.v3.BBJ.CC.v1.gz	0.954334464478857
tongue.pheno.1057.assoc.linear.gz.raw.gz	Esophageal cancer	hum0197.v3.BBJ.EC.v1.gz	k__Bacteria|p__Firmicutes|c__Negativicutes|o__Veillonellales|f__Veillonellaceae|g__Veillonella|s__unclassified_mgs_1075	Wald ratio	1	-0.0271677	0.47442506490024	0.954334464478857	tongue.pheno.1057.assoc.linear.gz.raw.gz_hum0197.v3.BBJ.EC.v1.gz	0.954334464478857
tongue.pheno.1057.assoc.linear.gz.raw.gz	Gastric cancer	hum0197.v3.BBJ.GC.v1.gz	k__Bacteria|p__Firmicutes|c__Negativicutes|o__Veillonellales|f__Veillonellaceae|g__Veillonella|s__unclassified_mgs_1075	Wald ratio	1	-0.0862773	0.205105190587563	0.674011324632059	tongue.pheno.1057.assoc.linear.gz.raw.gz_hum0197.v3.BBJ.GC.v1.gz	0.954334464478857
tongue.pheno.1057.assoc.linear.gz.raw.gz	Hepatic cancer	hum0197.v3.BBJ.LiC.v1.gz	k__Bacteria|p__Firmicutes|c__Negativicutes|o__Veillonellales|f__Veillonellaceae|g__Veillonella|s__unclassified_mgs_1075	Wald ratio	1	-0.764302	0.380013274345894	0.0442988531806024	tongue.pheno.1057.assoc.linear.gz.raw.gz_hum0197.v3.BBJ.LiC.v1.gz	0.310091972264217
tongue.pheno.1057.assoc.linear.gz.raw.gz	Pancreatic cancer	hum0197.v3.BBJ.PaC.v1.gz	k__Bacteria|p__Firmicutes|c__Negativicutes|o__Veillonellales|f__Veillonellaceae|g__Veillonella|s__unclassified_mgs_1075	Wald ratio	1	0.132527153064754	0.775415355639018	0.864293606005207	tongue.pheno.1057.assoc.linear.gz.raw.gz_hum0197.v3.BBJ.PaC.v1.gz	0.954334464478857
tongue.pheno.1057.assoc.linear.gz.raw.gz	Pharyngeal and laryngeal cancer	hum0197.v3.BBJ.PLC.v1.gz	k__Bacteria|p__Firmicutes|c__Negativicutes|o__Veillonellales|f__Veillonellaceae|g__Veillonella|s__unclassified_mgs_1075	Wald ratio	1	-0.959425	1.00278816247973	0.338689639813509	tongue.pheno.1057.assoc.linear.gz.raw.gz_hum0197.v3.BBJ.PLC.v1.gz	0.954334464478857
tongue.pheno.1267.assoc.linear.gz.raw.gz	Cancer of hepatic bile ducts	hum0197.v3.BBJ.BtC.v1.gz	k__Bacteria|p__Firmicutes|c__Bacilli|o__Erysipelotrichales|f__Erysipelotrichaceae|g__Solobacterium|s__unclassified_mgs_2613	Wald ratio	1	0.11696973920936	0.561011948516005	0.83484032505397	tongue.pheno.1267.assoc.linear.gz.raw.gz_hum0197.v3.BBJ.BtC.v1.gz	0.912799857611406
tongue.pheno.1267.assoc.linear.gz.raw.gz	Colorectal cancer	hum0197.v3.BBJ.CC.v1.gz	k__Bacteria|p__Firmicutes|c__Bacilli|o__Erysipelotrichales|f__Erysipelotrichaceae|g__Solobacterium|s__unclassified_mgs_2613	Wald ratio	1	-0.301035	0.13411124345285	0.0247895766204629	tongue.pheno.1267.assoc.linear.gz.raw.gz_hum0197.v3.BBJ.CC.v1.gz	0.08676351817162
tongue.pheno.1267.assoc.linear.gz.raw.gz	Esophageal cancer	hum0197.v3.BBJ.EC.v1.gz	k__Bacteria|p__Firmicutes|c__Bacilli|o__Erysipelotrichales|f__Erysipelotrichaceae|g__Solobacterium|s__unclassified_mgs_2613	Wald ratio	1	0.0342734275296211	0.312977484052024	0.912799857611406	tongue.pheno.1267.assoc.linear.gz.raw.gz_hum0197.v3.BBJ.EC.v1.gz	0.912799857611406
tongue.pheno.1267.assoc.linear.gz.raw.gz	Gastric cancer	hum0197.v3.BBJ.GC.v1.gz	k__Bacteria|p__Firmicutes|c__Bacilli|o__Erysipelotrichales|f__Erysipelotrichaceae|g__Solobacterium|s__unclassified_mgs_2613	Wald ratio	1	-0.153736	0.135738925416995	0.257387305933483	tongue.pheno.1267.assoc.linear.gz.raw.gz_hum0197.v3.BBJ.GC.v1.gz	0.600570380511459
tongue.pheno.1267.assoc.linear.gz.raw.gz	Hepatic cancer	hum0197.v3.BBJ.LiC.v1.gz	k__Bacteria|p__Firmicutes|c__Bacilli|o__Erysipelotrichales|f__Erysipelotrichaceae|g__Solobacterium|s__unclassified_mgs_2613	Wald ratio	1	0.5771924118053	0.252718805077733	0.0223755634776683	tongue.pheno.1267.assoc.linear.gz.raw.gz_hum0197.v3.BBJ.LiC.v1.gz	0.08676351817162
tongue.pheno.1267.assoc.linear.gz.raw.gz	Pancreatic cancer	hum0197.v3.BBJ.PaC.v1.gz	k__Bacteria|p__Firmicutes|c__Bacilli|o__Erysipelotrichales|f__Erysipelotrichaceae|g__Solobacterium|s__unclassified_mgs_2613	Wald ratio	1	0.119540696738244	0.516997505625225	0.817143091579856	tongue.pheno.1267.assoc.linear.gz.raw.gz_hum0197.v3.BBJ.PaC.v1.gz	0.912799857611406
tongue.pheno.1267.assoc.linear.gz.raw.gz	Pharyngeal and laryngeal cancer	hum0197.v3.BBJ.PLC.v1.gz	k__Bacteria|p__Firmicutes|c__Bacilli|o__Erysipelotrichales|f__Erysipelotrichaceae|g__Solobacterium|s__unclassified_mgs_2613	Wald ratio	1	-0.171249	0.664063711515871	0.796499394411869	tongue.pheno.1267.assoc.linear.gz.raw.gz_hum0197.v3.BBJ.PLC.v1.gz	0.912799857611406
tongue.pheno.1284.assoc.linear.gz.raw.gz	Cancer of hepatic bile ducts	hum0197.v3.BBJ.BtC.v1.gz	k__Bacteria|p__Firmicutes|c__Bacilli|o__Lactobacillales|f__Streptococcaceae|g__Streptococcus|s__unclassified_mgs_934	Wald ratio	1	0.27117573025909	0.504016048439997	0.590556370625583	tongue.pheno.1284.assoc.linear.gz.raw.gz_hum0197.v3.BBJ.BtC.v1.gz	0.826778918875816
tongue.pheno.1284.assoc.linear.gz.raw.gz	Colorectal cancer	hum0197.v3.BBJ.CC.v1.gz	k__Bacteria|p__Firmicutes|c__Bacilli|o__Lactobacillales|f__Streptococcaceae|g__Streptococcus|s__unclassified_mgs_934	Wald ratio	1	0.0705582284885691	0.120398429803247	0.557849010654792	tongue.pheno.1284.assoc.linear.gz.raw.gz_hum0197.v3.BBJ.CC.v1.gz	0.826778918875816
tongue.pheno.1284.assoc.linear.gz.raw.gz	Esophageal cancer	hum0197.v3.BBJ.EC.v1.gz	k__Bacteria|p__Firmicutes|c__Bacilli|o__Lactobacillales|f__Streptococcaceae|g__Streptococcus|s__unclassified_mgs_934	Wald ratio	1	-0.176905	0.280979539848255	0.528955626527593	tongue.pheno.1284.assoc.linear.gz.raw.gz_hum0197.v3.BBJ.EC.v1.gz	0.826778918875816
tongue.pheno.1284.assoc.linear.gz.raw.gz	Gastric cancer	hum0197.v3.BBJ.GC.v1.gz	k__Bacteria|p__Firmicutes|c__Bacilli|o__Lactobacillales|f__Streptococcaceae|g__Streptococcus|s__unclassified_mgs_934	Wald ratio	1	-0.0757053	0.121782042715891	0.534174870487147	tongue.pheno.1284.assoc.linear.gz.raw.gz_hum0197.v3.BBJ.GC.v1.gz	0.826778918875816
tongue.pheno.1284.assoc.linear.gz.raw.gz	Hepatic cancer	hum0197.v3.BBJ.LiC.v1.gz	k__Bacteria|p__Firmicutes|c__Bacilli|o__Lactobacillales|f__Streptococcaceae|g__Streptococcus|s__unclassified_mgs_934	Wald ratio	1	-0.0376543	0.227037090854114	0.868274271525995	tongue.pheno.1284.assoc.linear.gz.raw.gz_hum0197.v3.BBJ.LiC.v1.gz	0.912481821837819
tongue.pheno.1284.assoc.linear.gz.raw.gz	Pancreatic cancer	hum0197.v3.BBJ.PaC.v1.gz	k__Bacteria|p__Firmicutes|c__Bacilli|o__Lactobacillales|f__Streptococcaceae|g__Streptococcus|s__unclassified_mgs_934	Wald ratio	1	0.494404245480516	0.463748943319543	0.286376980551609	tongue.pheno.1284.assoc.linear.gz.raw.gz_hum0197.v3.BBJ.PaC.v1.gz	0.826778918875816
tongue.pheno.1284.assoc.linear.gz.raw.gz	Pharyngeal and laryngeal cancer	hum0197.v3.BBJ.PLC.v1.gz	k__Bacteria|p__Firmicutes|c__Bacilli|o__Lactobacillales|f__Streptococcaceae|g__Streptococcus|s__unclassified_mgs_934	Wald ratio	1	-0.0654891	0.595850359025947	0.912481821837819	tongue.pheno.1284.assoc.linear.gz.raw.gz_hum0197.v3.BBJ.PLC.v1.gz	0.912481821837819
tongue.pheno.1287.assoc.linear.gz.raw.gz	Cancer of hepatic bile ducts	hum0197.v3.BBJ.BtC.v1.gz	k__Bacteria|p__Firmicutes|c__Bacilli|o__Lactobacillales|f__Streptococcaceae|g__Streptococcus|s__unclassified_mgs_2744	Wald ratio	1	0.555392727640455	0.712818526750081	0.435891216998658	tongue.pheno.1287.assoc.linear.gz.raw.gz_hum0197.v3.BBJ.BtC.v1.gz	0.825346839257589
tongue.pheno.1287.assoc.linear.gz.raw.gz	Colorectal cancer	hum0197.v3.BBJ.CC.v1.gz	k__Bacteria|p__Firmicutes|c__Bacilli|o__Lactobacillales|f__Streptococcaceae|g__Streptococcus|s__unclassified_mgs_2744	Wald ratio	1	-0.06133	0.170314572475117	0.718773493230934	tongue.pheno.1287.assoc.linear.gz.raw.gz_hum0197.v3.BBJ.CC.v1.gz	0.846192748206526
tongue.pheno.1287.assoc.linear.gz.raw.gz	Esophageal cancer	hum0197.v3.BBJ.EC.v1.gz	k__Bacteria|p__Firmicutes|c__Bacilli|o__Lactobacillales|f__Streptococcaceae|g__Streptococcus|s__unclassified_mgs_2744	Wald ratio	1	-0.296716	0.397738729567595	0.455663593898977	tongue.pheno.1287.assoc.linear.gz.raw.gz_hum0197.v3.BBJ.EC.v1.gz	0.825346839257589
tongue.pheno.1287.assoc.linear.gz.raw.gz	Gastric cancer	hum0197.v3.BBJ.GC.v1.gz	k__Bacteria|p__Firmicutes|c__Bacilli|o__Lactobacillales|f__Streptococcaceae|g__Streptococcus|s__unclassified_mgs_2744	Wald ratio	1	-0.0606718	0.172670360425828	0.725308069891308	tongue.pheno.1287.assoc.linear.gz.raw.gz_hum0197.v3.BBJ.GC.v1.gz	0.846192748206526
tongue.pheno.1287.assoc.linear.gz.raw.gz	Hepatic cancer	hum0197.v3.BBJ.LiC.v1.gz	k__Bacteria|p__Firmicutes|c__Bacilli|o__Lactobacillales|f__Streptococcaceae|g__Streptococcus|s__unclassified_mgs_2744	Wald ratio	1	-0.351505	0.321543378212101	0.274314778214724	tongue.pheno.1287.assoc.linear.gz.raw.gz_hum0197.v3.BBJ.LiC.v1.gz	0.825346839257589
tongue.pheno.1287.assoc.linear.gz.raw.gz	Pancreatic cancer	hum0197.v3.BBJ.PaC.v1.gz	k__Bacteria|p__Firmicutes|c__Bacilli|o__Lactobacillales|f__Streptococcaceae|g__Streptococcus|s__unclassified_mgs_2744	Wald ratio	1	0.0315460021386273	0.656657070229745	0.961684125534491	tongue.pheno.1287.assoc.linear.gz.raw.gz_hum0197.v3.BBJ.PaC.v1.gz	0.961684125534491
tongue.pheno.1287.assoc.linear.gz.raw.gz	Pharyngeal and laryngeal cancer	hum0197.v3.BBJ.PLC.v1.gz	k__Bacteria|p__Firmicutes|c__Bacilli|o__Lactobacillales|f__Streptococcaceae|g__Streptococcus|s__unclassified_mgs_2744	Wald ratio	1	0.607652273168795	0.844155271737865	0.471626765290051	tongue.pheno.1287.assoc.linear.gz.raw.gz_hum0197.v3.BBJ.PLC.v1.gz	0.825346839257589
tongue.pheno.1293.assoc.linear.gz.raw.gz	Cancer of hepatic bile ducts	hum0197.v3.BBJ.BtC.v1.gz	k__Bacteria|p__Firmicutes|c__Clostridia|o__Lachnospirales|f__Lachnospiraceae|g__Oribacterium|s__Oribacterium_sinus_mgs_3034	Wald ratio	1	0.768318	0.569067642787555	0.176972481904977	tongue.pheno.1293.assoc.linear.gz.raw.gz_hum0197.v3.BBJ.BtC.v1.gz	0.558204665642757
tongue.pheno.1293.assoc.linear.gz.raw.gz	Colorectal cancer	hum0197.v3.BBJ.CC.v1.gz	k__Bacteria|p__Firmicutes|c__Clostridia|o__Lachnospirales|f__Lachnospiraceae|g__Oribacterium|s__Oribacterium_sinus_mgs_3034	Wald ratio	1	-0.0869489	0.135791972638253	0.521971228057487	tongue.pheno.1293.assoc.linear.gz.raw.gz_hum0197.v3.BBJ.CC.v1.gz	0.608966432733735
tongue.pheno.1293.assoc.linear.gz.raw.gz	Esophageal cancer	hum0197.v3.BBJ.EC.v1.gz	k__Bacteria|p__Firmicutes|c__Clostridia|o__Lachnospirales|f__Lachnospiraceae|g__Oribacterium|s__Oribacterium_sinus_mgs_3034	Wald ratio	1	0.315221911482685	0.317311034736459	0.320507186741479	tongue.pheno.1293.assoc.linear.gz.raw.gz_hum0197.v3.BBJ.EC.v1.gz	0.558204665642757
tongue.pheno.1293.assoc.linear.gz.raw.gz	Gastric cancer	hum0197.v3.BBJ.GC.v1.gz	k__Bacteria|p__Firmicutes|c__Clostridia|o__Lachnospirales|f__Lachnospiraceae|g__Oribacterium|s__Oribacterium_sinus_mgs_3034	Wald ratio	1	-0.116234	0.137732438707816	0.398717618316255	tongue.pheno.1293.assoc.linear.gz.raw.gz_hum0197.v3.BBJ.GC.v1.gz	0.558204665642757
tongue.pheno.1293.assoc.linear.gz.raw.gz	Hepatic cancer	hum0197.v3.BBJ.LiC.v1.gz	k__Bacteria|p__Firmicutes|c__Clostridia|o__Lachnospirales|f__Lachnospiraceae|g__Oribacterium|s__Oribacterium_sinus_mgs_3034	Wald ratio	1	0.444617066029319	0.256454943208217	0.082970543640557	tongue.pheno.1293.assoc.linear.gz.raw.gz_hum0197.v3.BBJ.LiC.v1.gz	0.558204665642757
tongue.pheno.1293.assoc.linear.gz.raw.gz	Pancreatic cancer	hum0197.v3.BBJ.PaC.v1.gz	k__Bacteria|p__Firmicutes|c__Clostridia|o__Lachnospirales|f__Lachnospiraceae|g__Oribacterium|s__Oribacterium_sinus_mgs_3034	Wald ratio	1	0.609926354560099	0.524057865513568	0.244483561778912	tongue.pheno.1293.assoc.linear.gz.raw.gz_hum0197.v3.BBJ.PaC.v1.gz	0.558204665642757
tongue.pheno.1293.assoc.linear.gz.raw.gz	Pharyngeal and laryngeal cancer	hum0197.v3.BBJ.PLC.v1.gz	k__Bacteria|p__Firmicutes|c__Clostridia|o__Lachnospirales|f__Lachnospiraceae|g__Oribacterium|s__Oribacterium_sinus_mgs_3034	Wald ratio	1	0.0114343761520161	0.673105129974928	0.986446584622394	tongue.pheno.1293.assoc.linear.gz.raw.gz_hum0197.v3.BBJ.PLC.v1.gz	0.986446584622394
tongue.pheno.13.assoc.linear.gz.raw.gz	Cancer of hepatic bile ducts	hum0197.v3.BBJ.BtC.v1.gz	k__Bacteria|p__Proteobacteria|c__Gammaproteobacteria|o__Enterobacterales|f__Pasteurellaceae|g__Haemophilus_D	Wald ratio	1	-0.609412	0.598679021306747	0.308712001168166	tongue.pheno.13.assoc.linear.gz.raw.gz_hum0197.v3.BBJ.BtC.v1.gz	0.653272217312319
tongue.pheno.13.assoc.linear.gz.raw.gz	Colorectal cancer	hum0197.v3.BBJ.CC.v1.gz	k__Bacteria|p__Proteobacteria|c__Gammaproteobacteria|o__Enterobacterales|f__Pasteurellaceae|g__Haemophilus_D	Wald ratio	1	-0.0386562	0.143170082150673	0.78715897457724	tongue.pheno.13.assoc.linear.gz.raw.gz_hum0197.v3.BBJ.CC.v1.gz	0.78715897457724
tongue.pheno.13.assoc.linear.gz.raw.gz	Esophageal cancer	hum0197.v3.BBJ.EC.v1.gz	k__Bacteria|p__Proteobacteria|c__Gammaproteobacteria|o__Enterobacterales|f__Pasteurellaceae|g__Haemophilus_D	Wald ratio	1	-0.243313	0.334227810473812	0.466623012365942	tongue.pheno.13.assoc.linear.gz.raw.gz_hum0197.v3.BBJ.EC.v1.gz	0.653272217312319
tongue.pheno.13.assoc.linear.gz.raw.gz	Gastric cancer	hum0197.v3.BBJ.GC.v1.gz	k__Bacteria|p__Proteobacteria|c__Gammaproteobacteria|o__Enterobacterales|f__Pasteurellaceae|g__Haemophilus_D	Wald ratio	1	0.142171686636965	0.144751307935374	0.326011699390941	tongue.pheno.13.assoc.linear.gz.raw.gz_hum0197.v3.BBJ.GC.v1.gz	0.653272217312319
tongue.pheno.13.assoc.linear.gz.raw.gz	Hepatic cancer	hum0197.v3.BBJ.LiC.v1.gz	k__Bacteria|p__Proteobacteria|c__Gammaproteobacteria|o__Enterobacterales|f__Pasteurellaceae|g__Haemophilus_D	Wald ratio	1	-0.14834	0.269654697119859	0.582243980753308	tongue.pheno.13.assoc.linear.gz.raw.gz_hum0197.v3.BBJ.LiC.v1.gz	0.679284644212192
tongue.pheno.13.assoc.linear.gz.raw.gz	Pancreatic cancer	hum0197.v3.BBJ.PaC.v1.gz	k__Bacteria|p__Proteobacteria|c__Gammaproteobacteria|o__Enterobacterales|f__Pasteurellaceae|g__Haemophilus_D	Wald ratio	1	0.436041450661286	0.55249253138582	0.42997994942067	tongue.pheno.13.assoc.linear.gz.raw.gz_hum0197.v3.BBJ.PaC.v1.gz	0.653272217312319
tongue.pheno.13.assoc.linear.gz.raw.gz	Pharyngeal and laryngeal cancer	hum0197.v3.BBJ.PLC.v1.gz	k__Bacteria|p__Proteobacteria|c__Gammaproteobacteria|o__Enterobacterales|f__Pasteurellaceae|g__Haemophilus_D	Wald ratio	1	-1.16623	0.708148203296166	0.0995833653365982	tongue.pheno.13.assoc.linear.gz.raw.gz_hum0197.v3.BBJ.PLC.v1.gz	0.653272217312319
tongue.pheno.1354.assoc.linear.gz.raw.gz	Cancer of hepatic bile ducts	hum0197.v3.BBJ.BtC.v1.gz	k__Bacteria|p__Bacteroidota|c__Bacteroidia|o__Bacteroidales|f__Bacteroidaceae|g__Prevotella|s__Prevotella_sp000467895_mgs_1817	Wald ratio	1	-0.0860681	0.563215721322493	0.878543791160382	tongue.pheno.1354.assoc.linear.gz.raw.gz_hum0197.v3.BBJ.BtC.v1.gz	0.878543791160382
tongue.pheno.1354.assoc.linear.gz.raw.gz	Colorectal cancer	hum0197.v3.BBJ.CC.v1.gz	k__Bacteria|p__Bacteroidota|c__Bacteroidia|o__Bacteroidales|f__Bacteroidaceae|g__Prevotella|s__Prevotella_sp000467895_mgs_1817	Wald ratio	1	-0.0233772	0.134321663619769	0.86183498105824	tongue.pheno.1354.assoc.linear.gz.raw.gz_hum0197.v3.BBJ.CC.v1.gz	0.878543791160382
tongue.pheno.1354.assoc.linear.gz.raw.gz	Esophageal cancer	hum0197.v3.BBJ.EC.v1.gz	k__Bacteria|p__Bacteroidota|c__Bacteroidia|o__Bacteroidales|f__Bacteroidaceae|g__Prevotella|s__Prevotella_sp000467895_mgs_1817	Wald ratio	1	0.293523080596614	0.313277824164873	0.348788509097668	tongue.pheno.1354.assoc.linear.gz.raw.gz_hum0197.v3.BBJ.EC.v1.gz	0.661039848832089
tongue.pheno.1354.assoc.linear.gz.raw.gz	Gastric cancer	hum0197.v3.BBJ.GC.v1.gz	k__Bacteria|p__Bacteroidota|c__Bacteroidia|o__Bacteroidales|f__Bacteroidaceae|g__Prevotella|s__Prevotella_sp000467895_mgs_1817	Wald ratio	1	0.119925849676651	0.135959019713923	0.37773705647548	tongue.pheno.1354.assoc.linear.gz.raw.gz_hum0197.v3.BBJ.GC.v1.gz	0.661039848832089
tongue.pheno.1354.assoc.linear.gz.raw.gz	Hepatic cancer	hum0197.v3.BBJ.LiC.v1.gz	k__Bacteria|p__Bacteroidota|c__Bacteroidia|o__Bacteroidales|f__Bacteroidaceae|g__Prevotella|s__Prevotella_sp000467895_mgs_1817	Wald ratio	1	-0.0827457	0.253532138742429	0.744143052785478	tongue.pheno.1354.assoc.linear.gz.raw.gz_hum0197.v3.BBJ.LiC.v1.gz	0.878543791160382
tongue.pheno.1354.assoc.linear.gz.raw.gz	Pancreatic cancer	hum0197.v3.BBJ.PaC.v1.gz	k__Bacteria|p__Bacteroidota|c__Bacteroidia|o__Bacteroidales|f__Bacteroidaceae|g__Prevotella|s__Prevotella_sp000467895_mgs_1817	Wald ratio	1	0.950131469007101	0.518290336390064	0.0667723680028666	tongue.pheno.1354.assoc.linear.gz.raw.gz_hum0197.v3.BBJ.PaC.v1.gz	0.467406576020066
tongue.pheno.1354.assoc.linear.gz.raw.gz	Pharyngeal and laryngeal cancer	hum0197.v3.BBJ.PLC.v1.gz	k__Bacteria|p__Bacteroidota|c__Bacteroidia|o__Bacteroidales|f__Bacteroidaceae|g__Prevotella|s__Prevotella_sp000467895_mgs_1817	Wald ratio	1	0.591606982627083	0.665069982814883	0.373712426902393	tongue.pheno.1354.assoc.linear.gz.raw.gz_hum0197.v3.BBJ.PLC.v1.gz	0.661039848832089
tongue.pheno.139.assoc.linear.gz.raw.gz	Cancer of hepatic bile ducts	hum0197.v3.BBJ.BtC.v1.gz	k__Bacteria|p__Bacteroidota|c__Bacteroidia|o__Flavobacteriales|f__Weeksellaceae|g__unclassified_mgs_1950|s__unclassified_mgs_1950	Wald ratio	1	0.384400178354393	0.70523750236644	0.585708911860711	tongue.pheno.139.assoc.linear.gz.raw.gz_hum0197.v3.BBJ.BtC.v1.gz	0.585708911860711
tongue.pheno.139.assoc.linear.gz.raw.gz	Colorectal cancer	hum0197.v3.BBJ.CC.v1.gz	k__Bacteria|p__Bacteroidota|c__Bacteroidia|o__Flavobacteriales|f__Weeksellaceae|g__unclassified_mgs_1950|s__unclassified_mgs_1950	Wald ratio	1	-0.277853	0.168575213955259	0.0993025506631191	tongue.pheno.139.assoc.linear.gz.raw.gz_hum0197.v3.BBJ.CC.v1.gz	0.231705951547278
tongue.pheno.139.assoc.linear.gz.raw.gz	Esophageal cancer	hum0197.v3.BBJ.EC.v1.gz	k__Bacteria|p__Bacteroidota|c__Bacteroidia|o__Flavobacteriales|f__Weeksellaceae|g__unclassified_mgs_1950|s__unclassified_mgs_1950	Wald ratio	1	0.466117339117312	0.392145820972347	0.234584241159892	tongue.pheno.139.assoc.linear.gz.raw.gz_hum0197.v3.BBJ.EC.v1.gz	0.410522422029812
tongue.pheno.139.assoc.linear.gz.raw.gz	Gastric cancer	hum0197.v3.BBJ.GC.v1.gz	k__Bacteria|p__Bacteroidota|c__Bacteroidia|o__Flavobacteriales|f__Weeksellaceae|g__unclassified_mgs_1950|s__unclassified_mgs_1950	Wald ratio	1	-0.0936939	0.170401820862794	0.582428526660377	tongue.pheno.139.assoc.linear.gz.raw.gz_hum0197.v3.BBJ.GC.v1.gz	0.585708911860711
tongue.pheno.139.assoc.linear.gz.raw.gz	Hepatic cancer	hum0197.v3.BBJ.LiC.v1.gz	k__Bacteria|p__Bacteroidota|c__Bacteroidia|o__Flavobacteriales|f__Weeksellaceae|g__unclassified_mgs_1950|s__unclassified_mgs_1950	Wald ratio	1	-1.01008	0.317204286106214	0.00145100236393067	tongue.pheno.139.assoc.linear.gz.raw.gz_hum0197.v3.BBJ.LiC.v1.gz	0.0101570165475147
tongue.pheno.139.assoc.linear.gz.raw.gz	Pancreatic cancer	hum0197.v3.BBJ.PaC.v1.gz	k__Bacteria|p__Bacteroidota|c__Bacteroidia|o__Flavobacteriales|f__Weeksellaceae|g__unclassified_mgs_1950|s__unclassified_mgs_1950	Wald ratio	1	0.485327747107064	0.649877822174335	0.455185234332196	tongue.pheno.139.assoc.linear.gz.raw.gz_hum0197.v3.BBJ.PaC.v1.gz	0.585708911860711
tongue.pheno.139.assoc.linear.gz.raw.gz	Pharyngeal and laryngeal cancer	hum0197.v3.BBJ.PLC.v1.gz	k__Bacteria|p__Bacteroidota|c__Bacteroidia|o__Flavobacteriales|f__Weeksellaceae|g__unclassified_mgs_1950|s__unclassified_mgs_1950	Wald ratio	1	-2.37514	0.835770638823746	0.00448524503184376	tongue.pheno.139.assoc.linear.gz.raw.gz_hum0197.v3.BBJ.PLC.v1.gz	0.0156983576114532
tongue.pheno.1516.assoc.linear.gz.raw.gz	Cancer of hepatic bile ducts	hum0197.v3.BBJ.BtC.v1.gz	k__Bacteria|p__Proteobacteria|c__Gammaproteobacteria|o__Enterobacterales|f__Pasteurellaceae|g__Haemophilus_D|s__Haemophilus_D_parainfluenzae_L_mgs_3228	Wald ratio	1	-0.598572	0.588029665165947	0.308712001168166	tongue.pheno.1516.assoc.linear.gz.raw.gz_hum0197.v3.BBJ.BtC.v1.gz	0.653272217312319
tongue.pheno.1516.assoc.linear.gz.raw.gz	Colorectal cancer	hum0197.v3.BBJ.CC.v1.gz	k__Bacteria|p__Proteobacteria|c__Gammaproteobacteria|o__Enterobacterales|f__Pasteurellaceae|g__Haemophilus_D|s__Haemophilus_D_parainfluenzae_L_mgs_3228	Wald ratio	1	-0.0379685	0.140623359885039	0.78715897457724	tongue.pheno.1516.assoc.linear.gz.raw.gz_hum0197.v3.BBJ.CC.v1.gz	0.78715897457724
tongue.pheno.1516.assoc.linear.gz.raw.gz	Esophageal cancer	hum0197.v3.BBJ.EC.v1.gz	k__Bacteria|p__Proteobacteria|c__Gammaproteobacteria|o__Enterobacterales|f__Pasteurellaceae|g__Haemophilus_D|s__Haemophilus_D_parainfluenzae_L_mgs_3228	Wald ratio	1	-0.238985	0.328282536196242	0.466623012365942	tongue.pheno.1516.assoc.linear.gz.raw.gz_hum0197.v3.BBJ.EC.v1.gz	0.653272217312319
tongue.pheno.1516.assoc.linear.gz.raw.gz	Gastric cancer	hum0197.v3.BBJ.GC.v1.gz	k__Bacteria|p__Proteobacteria|c__Gammaproteobacteria|o__Enterobacterales|f__Pasteurellaceae|g__Haemophilus_D|s__Haemophilus_D_parainfluenzae_L_mgs_3228	Wald ratio	1	0.139642723920298	0.142176458683623	0.326011699390941	tongue.pheno.1516.assoc.linear.gz.raw.gz_hum0197.v3.BBJ.GC.v1.gz	0.653272217312319
tongue.pheno.1516.assoc.linear.gz.raw.gz	Hepatic cancer	hum0197.v3.BBJ.LiC.v1.gz	k__Bacteria|p__Proteobacteria|c__Gammaproteobacteria|o__Enterobacterales|f__Pasteurellaceae|g__Haemophilus_D|s__Haemophilus_D_parainfluenzae_L_mgs_3228	Wald ratio	1	-0.145701	0.264858055175732	0.582243980753308	tongue.pheno.1516.assoc.linear.gz.raw.gz_hum0197.v3.BBJ.LiC.v1.gz	0.679284644212192
tongue.pheno.1516.assoc.linear.gz.raw.gz	Pancreatic cancer	hum0197.v3.BBJ.PaC.v1.gz	k__Bacteria|p__Proteobacteria|c__Gammaproteobacteria|o__Enterobacterales|f__Pasteurellaceae|g__Haemophilus_D|s__Haemophilus_D_parainfluenzae_L_mgs_3228	Wald ratio	1	0.428285106217968	0.5426647446713	0.42997994942067	tongue.pheno.1516.assoc.linear.gz.raw.gz_hum0197.v3.BBJ.PaC.v1.gz	0.653272217312319
tongue.pheno.1516.assoc.linear.gz.raw.gz	Pharyngeal and laryngeal cancer	hum0197.v3.BBJ.PLC.v1.gz	k__Bacteria|p__Proteobacteria|c__Gammaproteobacteria|o__Enterobacterales|f__Pasteurellaceae|g__Haemophilus_D|s__Haemophilus_D_parainfluenzae_L_mgs_3228	Wald ratio	1	-1.14549	0.695551599525237	0.0995833653365982	tongue.pheno.1516.assoc.linear.gz.raw.gz_hum0197.v3.BBJ.PLC.v1.gz	0.653272217312319
tongue.pheno.1548.assoc.linear.gz.raw.gz	Cancer of hepatic bile ducts	hum0197.v3.BBJ.BtC.v1.gz	k__Bacteria|p__Proteobacteria|c__Gammaproteobacteria|o__Burkholderiales|f__Neisseriaceae|g__Simonsiella|s__Simonsiella_muelleri_mgs_3058	Wald ratio	1	0.717577022401838	0.583273785516754	0.218600646889565	tongue.pheno.1548.assoc.linear.gz.raw.gz_hum0197.v3.BBJ.BtC.v1.gz	0.382551132056739
tongue.pheno.1548.assoc.linear.gz.raw.gz	Colorectal cancer	hum0197.v3.BBJ.CC.v1.gz	k__Bacteria|p__Proteobacteria|c__Gammaproteobacteria|o__Burkholderiales|f__Neisseriaceae|g__Simonsiella|s__Simonsiella_muelleri_mgs_3058	Wald ratio	1	0.0990687193805168	0.139205553858381	0.476667801443766	tongue.pheno.1548.assoc.linear.gz.raw.gz_hum0197.v3.BBJ.CC.v1.gz	0.595705921717952
tongue.pheno.1548.assoc.linear.gz.raw.gz	Esophageal cancer	hum0197.v3.BBJ.EC.v1.gz	k__Bacteria|p__Proteobacteria|c__Gammaproteobacteria|o__Burkholderiales|f__Neisseriaceae|g__Simonsiella|s__Simonsiella_muelleri_mgs_3058	Wald ratio	1	0.632739885081558	0.324717204530847	0.0513447063597619	tongue.pheno.1548.assoc.linear.gz.raw.gz_hum0197.v3.BBJ.EC.v1.gz	0.179706472259167
tongue.pheno.1548.assoc.linear.gz.raw.gz	Gastric cancer	hum0197.v3.BBJ.GC.v1.gz	k__Bacteria|p__Proteobacteria|c__Gammaproteobacteria|o__Burkholderiales|f__Neisseriaceae|g__Simonsiella|s__Simonsiella_muelleri_mgs_3058	Wald ratio	1	0.209590996888789	0.140913676674666	0.136916700644819	tongue.pheno.1548.assoc.linear.gz.raw.gz_hum0197.v3.BBJ.GC.v1.gz	0.319472301504577
tongue.pheno.1548.assoc.linear.gz.raw.gz	Hepatic cancer	hum0197.v3.BBJ.LiC.v1.gz	k__Bacteria|p__Proteobacteria|c__Gammaproteobacteria|o__Burkholderiales|f__Neisseriaceae|g__Simonsiella|s__Simonsiella_muelleri_mgs_3058	Wald ratio	1	0.0121206513985583	0.262506981817733	0.963172615837992	tongue.pheno.1548.assoc.linear.gz.raw.gz_hum0197.v3.BBJ.LiC.v1.gz	0.963172615837992
tongue.pheno.1548.assoc.linear.gz.raw.gz	Pancreatic cancer	hum0197.v3.BBJ.PaC.v1.gz	k__Bacteria|p__Proteobacteria|c__Gammaproteobacteria|o__Burkholderiales|f__Neisseriaceae|g__Simonsiella|s__Simonsiella_muelleri_mgs_3058	Wald ratio	1	0.354072775794543	0.538189731800433	0.510605075758244	tongue.pheno.1548.assoc.linear.gz.raw.gz_hum0197.v3.BBJ.PaC.v1.gz	0.595705921717952
tongue.pheno.1548.assoc.linear.gz.raw.gz	Pharyngeal and laryngeal cancer	hum0197.v3.BBJ.PLC.v1.gz	k__Bacteria|p__Proteobacteria|c__Gammaproteobacteria|o__Burkholderiales|f__Neisseriaceae|g__Simonsiella|s__Simonsiella_muelleri_mgs_3058	Wald ratio	1	-1.41295	0.689308652297204	0.0403828183117733	tongue.pheno.1548.assoc.linear.gz.raw.gz_hum0197.v3.BBJ.PLC.v1.gz	0.179706472259167
tongue.pheno.1550.assoc.linear.gz.raw.gz	Cancer of hepatic bile ducts	hum0197.v3.BBJ.BtC.v1.gz	k__Bacteria|p__Firmicutes|c__Bacilli|o__Lactobacillales|f__Streptococcaceae|g__Streptococcus|s__Streptococcus_infantis_H_mgs_68	Wald ratio	1	0.305930497320868	0.568612390974756	0.590556370625583	tongue.pheno.1550.assoc.linear.gz.raw.gz_hum0197.v3.BBJ.BtC.v1.gz	0.826778918875815
tongue.pheno.1550.assoc.linear.gz.raw.gz	Colorectal cancer	hum0197.v3.BBJ.CC.v1.gz	k__Bacteria|p__Firmicutes|c__Bacilli|o__Lactobacillales|f__Streptococcaceae|g__Streptococcus|s__Streptococcus_infantis_H_mgs_68	Wald ratio	1	0.0796012014458796	0.135829085704562	0.557849010654792	tongue.pheno.1550.assoc.linear.gz.raw.gz_hum0197.v3.BBJ.CC.v1.gz	0.826778918875815
tongue.pheno.1550.assoc.linear.gz.raw.gz	Esophageal cancer	hum0197.v3.BBJ.EC.v1.gz	k__Bacteria|p__Firmicutes|c__Bacilli|o__Lactobacillales|f__Streptococcaceae|g__Streptococcus|s__Streptococcus_infantis_H_mgs_68	Wald ratio	1	-0.199578	0.31699079515942	0.528955626527593	tongue.pheno.1550.assoc.linear.gz.raw.gz_hum0197.v3.BBJ.EC.v1.gz	0.826778918875815
tongue.pheno.1550.assoc.linear.gz.raw.gz	Gastric cancer	hum0197.v3.BBJ.GC.v1.gz	k__Bacteria|p__Firmicutes|c__Bacilli|o__Lactobacillales|f__Streptococcaceae|g__Streptococcus|s__Streptococcus_infantis_H_mgs_68	Wald ratio	1	-0.0854079	0.13739002696601	0.534174870487147	tongue.pheno.1550.assoc.linear.gz.raw.gz_hum0197.v3.BBJ.GC.v1.gz	0.826778918875815
tongue.pheno.1550.assoc.linear.gz.raw.gz	Hepatic cancer	hum0197.v3.BBJ.LiC.v1.gz	k__Bacteria|p__Firmicutes|c__Bacilli|o__Lactobacillales|f__Streptococcaceae|g__Streptococcus|s__Streptococcus_infantis_H_mgs_68	Wald ratio	1	-0.0424802	0.25613490576358	0.868274271525995	tongue.pheno.1550.assoc.linear.gz.raw.gz_hum0197.v3.BBJ.LiC.v1.gz	0.912481821837819
tongue.pheno.1550.assoc.linear.gz.raw.gz	Pancreatic cancer	hum0197.v3.BBJ.PaC.v1.gz	k__Bacteria|p__Firmicutes|c__Bacilli|o__Lactobacillales|f__Streptococcaceae|g__Streptococcus|s__Streptococcus_infantis_H_mgs_68	Wald ratio	1	0.557768707962509	0.523184522177639	0.286376980551609	tongue.pheno.1550.assoc.linear.gz.raw.gz_hum0197.v3.BBJ.PaC.v1.gz	0.826778918875815
tongue.pheno.1550.assoc.linear.gz.raw.gz	Pharyngeal and laryngeal cancer	hum0197.v3.BBJ.PLC.v1.gz	k__Bacteria|p__Firmicutes|c__Bacilli|o__Lactobacillales|f__Streptococcaceae|g__Streptococcus|s__Streptococcus_infantis_H_mgs_68	Wald ratio	1	-0.0738824	0.672216486672538	0.912481821837819	tongue.pheno.1550.assoc.linear.gz.raw.gz_hum0197.v3.BBJ.PLC.v1.gz	0.912481821837819
tongue.pheno.158.assoc.linear.gz.raw.gz	Cancer of hepatic bile ducts	hum0197.v3.BBJ.BtC.v1.gz	k__Bacteria|p__Firmicutes|c__Clostridia|o__Lachnospirales|f__Lachnospiraceae|g__Lachnoanaerobaculum|s__Lachnoanaerobaculum_umeaense_mgs_772	Wald ratio	1	-0.639422	0.549822073507271	0.244844722976999	tongue.pheno.158.assoc.linear.gz.raw.gz_hum0197.v3.BBJ.BtC.v1.gz	0.493188208355717
tongue.pheno.158.assoc.linear.gz.raw.gz	Colorectal cancer	hum0197.v3.BBJ.CC.v1.gz	k__Bacteria|p__Firmicutes|c__Clostridia|o__Lachnospirales|f__Lachnospiraceae|g__Lachnoanaerobaculum|s__Lachnoanaerobaculum_umeaense_mgs_772	Wald ratio	1	-0.105191	0.131211585047975	0.422732750019186	tongue.pheno.158.assoc.linear.gz.raw.gz_hum0197.v3.BBJ.CC.v1.gz	0.493188208355717
tongue.pheno.158.assoc.linear.gz.raw.gz	Esophageal cancer	hum0197.v3.BBJ.EC.v1.gz	k__Bacteria|p__Firmicutes|c__Clostridia|o__Lachnospirales|f__Lachnospiraceae|g__Lachnoanaerobaculum|s__Lachnoanaerobaculum_umeaense_mgs_772	Wald ratio	1	0.253561556661052	0.306198432503468	0.407616394491221	tongue.pheno.158.assoc.linear.gz.raw.gz_hum0197.v3.BBJ.EC.v1.gz	0.493188208355717
tongue.pheno.158.assoc.linear.gz.raw.gz	Gastric cancer	hum0197.v3.BBJ.GC.v1.gz	k__Bacteria|p__Firmicutes|c__Clostridia|o__Lachnospirales|f__Lachnospiraceae|g__Lachnoanaerobaculum|s__Lachnoanaerobaculum_umeaense_mgs_772	Wald ratio	1	0.00874829122394629	0.1328727826633	0.947505526204416	tongue.pheno.158.assoc.linear.gz.raw.gz_hum0197.v3.BBJ.GC.v1.gz	0.947505526204416
tongue.pheno.158.assoc.linear.gz.raw.gz	Hepatic cancer	hum0197.v3.BBJ.LiC.v1.gz	k__Bacteria|p__Firmicutes|c__Clostridia|o__Lachnospirales|f__Lachnospiraceae|g__Lachnoanaerobaculum|s__Lachnoanaerobaculum_umeaense_mgs_772	Wald ratio	1	-0.318494	0.247544496744118	0.198229373972826	tongue.pheno.158.assoc.linear.gz.raw.gz_hum0197.v3.BBJ.LiC.v1.gz	0.493188208355717
tongue.pheno.158.assoc.linear.gz.raw.gz	Pancreatic cancer	hum0197.v3.BBJ.PaC.v1.gz	k__Bacteria|p__Firmicutes|c__Clostridia|o__Lachnospirales|f__Lachnospiraceae|g__Lachnoanaerobaculum|s__Lachnoanaerobaculum_umeaense_mgs_772	Wald ratio	1	0.569213503323695	0.506358428448849	0.260957207279091	tongue.pheno.158.assoc.linear.gz.raw.gz_hum0197.v3.BBJ.PaC.v1.gz	0.493188208355717
tongue.pheno.158.assoc.linear.gz.raw.gz	Pharyngeal and laryngeal cancer	hum0197.v3.BBJ.PLC.v1.gz	k__Bacteria|p__Firmicutes|c__Clostridia|o__Lachnospirales|f__Lachnospiraceae|g__Lachnoanaerobaculum|s__Lachnoanaerobaculum_umeaense_mgs_772	Wald ratio	1	0.58100018351234	0.649981847786248	0.371390702172391	tongue.pheno.158.assoc.linear.gz.raw.gz_hum0197.v3.BBJ.PLC.v1.gz	0.493188208355717
tongue.pheno.1584.assoc.linear.gz.raw.gz	Cancer of hepatic bile ducts	hum0197.v3.BBJ.BtC.v1.gz	k__Bacteria|p__Firmicutes|c__Bacilli|o__Lactobacillales|f__Streptococcaceae|g__Streptococcus|s__unclassified_mgs_2460	Inverse variance weighted	2	0.374763148591633	0.366208318065194	0.306137401001792	tongue.pheno.1584.assoc.linear.gz.raw.gz_hum0197.v3.BBJ.BtC.v1.gz	0.8948369745729
tongue.pheno.1584.assoc.linear.gz.raw.gz	Colorectal cancer	hum0197.v3.BBJ.CC.v1.gz	k__Bacteria|p__Firmicutes|c__Bacilli|o__Lactobacillales|f__Streptococcaceae|g__Streptococcus|s__unclassified_mgs_2460	Inverse variance weighted	2	0.0115572405318623	0.0874314863196236	0.8948369745729	tongue.pheno.1584.assoc.linear.gz.raw.gz_hum0197.v3.BBJ.CC.v1.gz	0.8948369745729
tongue.pheno.1584.assoc.linear.gz.raw.gz	Esophageal cancer	hum0197.v3.BBJ.EC.v1.gz	k__Bacteria|p__Firmicutes|c__Bacilli|o__Lactobacillales|f__Streptococcaceae|g__Streptococcus|s__unclassified_mgs_2460	Inverse variance weighted	2	0.0551431482817844	0.255638670456836	0.829215846862014	tongue.pheno.1584.assoc.linear.gz.raw.gz_hum0197.v3.BBJ.EC.v1.gz	0.8948369745729
tongue.pheno.1584.assoc.linear.gz.raw.gz	Gastric cancer	hum0197.v3.BBJ.GC.v1.gz	k__Bacteria|p__Firmicutes|c__Bacilli|o__Lactobacillales|f__Streptococcaceae|g__Streptococcus|s__unclassified_mgs_2460	Inverse variance weighted	2	-0.0738461	0.0884327420776553	0.403687353379834	tongue.pheno.1584.assoc.linear.gz.raw.gz_hum0197.v3.BBJ.GC.v1.gz	0.8948369745729
tongue.pheno.1584.assoc.linear.gz.raw.gz	Hepatic cancer	hum0197.v3.BBJ.LiC.v1.gz	k__Bacteria|p__Firmicutes|c__Bacilli|o__Lactobacillales|f__Streptococcaceae|g__Streptococcus|s__unclassified_mgs_2460	Inverse variance weighted	2	0.0731728549574712	0.164805481824667	0.65704600121529	tongue.pheno.1584.assoc.linear.gz.raw.gz_hum0197.v3.BBJ.LiC.v1.gz	0.8948369745729
tongue.pheno.1584.assoc.linear.gz.raw.gz	Pancreatic cancer	hum0197.v3.BBJ.PaC.v1.gz	k__Bacteria|p__Firmicutes|c__Bacilli|o__Lactobacillales|f__Streptococcaceae|g__Streptococcus|s__unclassified_mgs_2460	Inverse variance weighted	2	0.159720337318713	0.394922489742759	0.685893127355533	tongue.pheno.1584.assoc.linear.gz.raw.gz_hum0197.v3.BBJ.PaC.v1.gz	0.8948369745729
tongue.pheno.1584.assoc.linear.gz.raw.gz	Pharyngeal and laryngeal cancer	hum0197.v3.BBJ.PLC.v1.gz	k__Bacteria|p__Firmicutes|c__Bacilli|o__Lactobacillales|f__Streptococcaceae|g__Streptococcus|s__unclassified_mgs_2460	Inverse variance weighted	2	-0.278171	0.432169144898973	0.519794175095921	tongue.pheno.1584.assoc.linear.gz.raw.gz_hum0197.v3.BBJ.PLC.v1.gz	0.8948369745729
tongue.pheno.1620.assoc.linear.gz.raw.gz	Cancer of hepatic bile ducts	hum0197.v3.BBJ.BtC.v1.gz	k__Bacteria|p__Proteobacteria|c__Gammaproteobacteria|o__Enterobacterales|f__Pasteurellaceae|g__Haemophilus_D|s__unclassified_mgs_2986	Wald ratio	1	-0.626176	0.615147538074085	0.308712001168166	tongue.pheno.1620.assoc.linear.gz.raw.gz_hum0197.v3.BBJ.BtC.v1.gz	0.653272217312319
tongue.pheno.1620.assoc.linear.gz.raw.gz	Colorectal cancer	hum0197.v3.BBJ.CC.v1.gz	k__Bacteria|p__Proteobacteria|c__Gammaproteobacteria|o__Enterobacterales|f__Pasteurellaceae|g__Haemophilus_D|s__unclassified_mgs_2986	Wald ratio	1	-0.0397195	0.147108417743815	0.78715897457724	tongue.pheno.1620.assoc.linear.gz.raw.gz_hum0197.v3.BBJ.CC.v1.gz	0.78715897457724
tongue.pheno.1620.assoc.linear.gz.raw.gz	Esophageal cancer	hum0197.v3.BBJ.EC.v1.gz	k__Bacteria|p__Proteobacteria|c__Gammaproteobacteria|o__Enterobacterales|f__Pasteurellaceae|g__Haemophilus_D|s__unclassified_mgs_2986	Wald ratio	1	-0.250006	0.343421779370341	0.466623012365942	tongue.pheno.1620.assoc.linear.gz.raw.gz_hum0197.v3.BBJ.EC.v1.gz	0.653272217312319
tongue.pheno.1620.assoc.linear.gz.raw.gz	Gastric cancer	hum0197.v3.BBJ.GC.v1.gz	k__Bacteria|p__Proteobacteria|c__Gammaproteobacteria|o__Enterobacterales|f__Pasteurellaceae|g__Haemophilus_D|s__unclassified_mgs_2986	Wald ratio	1	0.146082558275845	0.148733140030684	0.326011699390941	tongue.pheno.1620.assoc.linear.gz.raw.gz_hum0197.v3.BBJ.GC.v1.gz	0.653272217312319
tongue.pheno.1620.assoc.linear.gz.raw.gz	Hepatic cancer	hum0197.v3.BBJ.LiC.v1.gz	k__Bacteria|p__Proteobacteria|c__Gammaproteobacteria|o__Enterobacterales|f__Pasteurellaceae|g__Haemophilus_D|s__unclassified_mgs_2986	Wald ratio	1	-0.15242	0.277072382962962	0.582243980753308	tongue.pheno.1620.assoc.linear.gz.raw.gz_hum0197.v3.BBJ.LiC.v1.gz	0.679284644212192
tongue.pheno.1620.assoc.linear.gz.raw.gz	Pancreatic cancer	hum0197.v3.BBJ.PaC.v1.gz	k__Bacteria|p__Proteobacteria|c__Gammaproteobacteria|o__Enterobacterales|f__Pasteurellaceae|g__Haemophilus_D|s__unclassified_mgs_2986	Wald ratio	1	0.448036118397923	0.567690546003229	0.42997994942067	tongue.pheno.1620.assoc.linear.gz.raw.gz_hum0197.v3.BBJ.PaC.v1.gz	0.653272217312319
tongue.pheno.1620.assoc.linear.gz.raw.gz	Pharyngeal and laryngeal cancer	hum0197.v3.BBJ.PLC.v1.gz	k__Bacteria|p__Proteobacteria|c__Gammaproteobacteria|o__Enterobacterales|f__Pasteurellaceae|g__Haemophilus_D|s__unclassified_mgs_2986	Wald ratio	1	-1.19831	0.727628008241206	0.0995833653365981	tongue.pheno.1620.assoc.linear.gz.raw.gz_hum0197.v3.BBJ.PLC.v1.gz	0.653272217312319
tongue.pheno.1677.assoc.linear.gz.raw.gz	Cancer of hepatic bile ducts	hum0197.v3.BBJ.BtC.v1.gz	k__Bacteria|p__Bacteroidota|c__Bacteroidia|o__Flavobacteriales|f__Flavobacteriaceae|g__Capnocytophaga|s__Capnocytophaga_sp002209445_mgs_3500	Wald ratio	1	-0.339456	0.628053665168964	0.588859644674437	tongue.pheno.1677.assoc.linear.gz.raw.gz_hum0197.v3.BBJ.BtC.v1.gz	0.650110176228236
tongue.pheno.1677.assoc.linear.gz.raw.gz	Colorectal cancer	hum0197.v3.BBJ.CC.v1.gz	k__Bacteria|p__Bacteroidota|c__Bacteroidia|o__Flavobacteriales|f__Flavobacteriaceae|g__Capnocytophaga|s__Capnocytophaga_sp002209445_mgs_3500	Wald ratio	1	0.460266806266235	0.149618894127062	0.00209614096835232	tongue.pheno.1677.assoc.linear.gz.raw.gz_hum0197.v3.BBJ.CC.v1.gz	0.0146729867784662
tongue.pheno.1677.assoc.linear.gz.raw.gz	Esophageal cancer	hum0197.v3.BBJ.EC.v1.gz	k__Bacteria|p__Bacteroidota|c__Bacteroidia|o__Flavobacteriales|f__Flavobacteriaceae|g__Capnocytophaga|s__Capnocytophaga_sp002209445_mgs_3500	Wald ratio	1	-0.369639	0.350000074428349	0.290916874908002	tongue.pheno.1677.assoc.linear.gz.raw.gz_hum0197.v3.BBJ.EC.v1.gz	0.407283624871203
tongue.pheno.1677.assoc.linear.gz.raw.gz	Gastric cancer	hum0197.v3.BBJ.GC.v1.gz	k__Bacteria|p__Bacteroidota|c__Bacteroidia|o__Flavobacteriales|f__Flavobacteriaceae|g__Capnocytophaga|s__Capnocytophaga_sp002209445_mgs_3500	Wald ratio	1	0.33738272313625	0.151459143646815	0.0259105787310316	tongue.pheno.1677.assoc.linear.gz.raw.gz_hum0197.v3.BBJ.GC.v1.gz	0.0604580170390737
tongue.pheno.1677.assoc.linear.gz.raw.gz	Hepatic cancer	hum0197.v3.BBJ.LiC.v1.gz	k__Bacteria|p__Bacteroidota|c__Bacteroidia|o__Flavobacteriales|f__Flavobacteriaceae|g__Capnocytophaga|s__Capnocytophaga_sp002209445_mgs_3500	Wald ratio	1	0.128267845986682	0.282771742523006	0.650110176228236	tongue.pheno.1677.assoc.linear.gz.raw.gz_hum0197.v3.BBJ.LiC.v1.gz	0.650110176228236
tongue.pheno.1677.assoc.linear.gz.raw.gz	Pancreatic cancer	hum0197.v3.BBJ.PaC.v1.gz	k__Bacteria|p__Bacteroidota|c__Bacteroidia|o__Flavobacteriales|f__Flavobacteriaceae|g__Capnocytophaga|s__Capnocytophaga_sp002209445_mgs_3500	Wald ratio	1	1.44514083507797	0.5771946084775	0.0122890946975423	tongue.pheno.1677.assoc.linear.gz.raw.gz_hum0197.v3.BBJ.PaC.v1.gz	0.043011831441398
tongue.pheno.1677.assoc.linear.gz.raw.gz	Pharyngeal and laryngeal cancer	hum0197.v3.BBJ.PLC.v1.gz	k__Bacteria|p__Bacteroidota|c__Bacteroidia|o__Flavobacteriales|f__Flavobacteriaceae|g__Capnocytophaga|s__Capnocytophaga_sp002209445_mgs_3500	Wald ratio	1	-0.841283	0.740196423142708	0.255719205291388	tongue.pheno.1677.assoc.linear.gz.raw.gz_hum0197.v3.BBJ.PLC.v1.gz	0.407283624871203
tongue.pheno.168.assoc.linear.gz.raw.gz	Cancer of hepatic bile ducts	hum0197.v3.BBJ.BtC.v1.gz	k__Bacteria|p__Firmicutes|c__Bacilli|o__RF39|f__unclassified_mgs_1766	Wald ratio	1	-0.264942	0.536364999078289	0.621336209991576	tongue.pheno.168.assoc.linear.gz.raw.gz_hum0197.v3.BBJ.BtC.v1.gz	0.869870693988206
tongue.pheno.168.assoc.linear.gz.raw.gz	Colorectal cancer	hum0197.v3.BBJ.CC.v1.gz	k__Bacteria|p__Firmicutes|c__Bacilli|o__RF39|f__unclassified_mgs_1766	Wald ratio	1	-0.0932757	0.128053246434996	0.466360346452339	tongue.pheno.168.assoc.linear.gz.raw.gz_hum0197.v3.BBJ.CC.v1.gz	0.869870693988206
tongue.pheno.168.assoc.linear.gz.raw.gz	Esophageal cancer	hum0197.v3.BBJ.EC.v1.gz	k__Bacteria|p__Firmicutes|c__Bacilli|o__RF39|f__unclassified_mgs_1766	Wald ratio	1	-0.176643	0.298811935642485	0.554419050036502	tongue.pheno.168.assoc.linear.gz.raw.gz_hum0197.v3.BBJ.EC.v1.gz	0.869870693988206
tongue.pheno.168.assoc.linear.gz.raw.gz	Gastric cancer	hum0197.v3.BBJ.GC.v1.gz	k__Bacteria|p__Firmicutes|c__Bacilli|o__RF39|f__unclassified_mgs_1766	Wald ratio	1	0.0103218211184337	0.129661091589348	0.936550498768232	tongue.pheno.168.assoc.linear.gz.raw.gz_hum0197.v3.BBJ.GC.v1.gz	0.936550498768232
tongue.pheno.168.assoc.linear.gz.raw.gz	Hepatic cancer	hum0197.v3.BBJ.LiC.v1.gz	k__Bacteria|p__Firmicutes|c__Bacilli|o__RF39|f__unclassified_mgs_1766	Wald ratio	1	0.308525354060216	0.241460438624717	0.201338643023269	tongue.pheno.168.assoc.linear.gz.raw.gz_hum0197.v3.BBJ.LiC.v1.gz	0.869870693988206
tongue.pheno.168.assoc.linear.gz.raw.gz	Pancreatic cancer	hum0197.v3.BBJ.PaC.v1.gz	k__Bacteria|p__Firmicutes|c__Bacilli|o__RF39|f__unclassified_mgs_1766	Wald ratio	1	0.144342343282072	0.494131763650659	0.770200178806174	tongue.pheno.168.assoc.linear.gz.raw.gz_hum0197.v3.BBJ.PaC.v1.gz	0.89856687527387
tongue.pheno.168.assoc.linear.gz.raw.gz	Pharyngeal and laryngeal cancer	hum0197.v3.BBJ.PLC.v1.gz	k__Bacteria|p__Firmicutes|c__Bacilli|o__RF39|f__unclassified_mgs_1766	Wald ratio	1	-0.336079	0.634181881972372	0.596152752761232	tongue.pheno.168.assoc.linear.gz.raw.gz_hum0197.v3.BBJ.PLC.v1.gz	0.869870693988206
tongue.pheno.1691.assoc.linear.gz.raw.gz	Cancer of hepatic bile ducts	hum0197.v3.BBJ.BtC.v1.gz	k__Bacteria|p__Firmicutes|c__Bacilli|o__Lactobacillales|f__Streptococcaceae	Wald ratio	1	0.323389915231457	0.562543734983313	0.565378741681389	tongue.pheno.1691.assoc.linear.gz.raw.gz_hum0197.v3.BBJ.BtC.v1.gz	0.791530238353945
tongue.pheno.1691.assoc.linear.gz.raw.gz	Colorectal cancer	hum0197.v3.BBJ.CC.v1.gz	k__Bacteria|p__Firmicutes|c__Bacilli|o__Lactobacillales|f__Streptococcaceae	Wald ratio	1	0.0889316225567149	0.134370160670481	0.508073408141595	tongue.pheno.1691.assoc.linear.gz.raw.gz_hum0197.v3.BBJ.CC.v1.gz	0.791530238353945
tongue.pheno.1691.assoc.linear.gz.raw.gz	Esophageal cancer	hum0197.v3.BBJ.EC.v1.gz	k__Bacteria|p__Firmicutes|c__Bacilli|o__Lactobacillales|f__Streptococcaceae	Wald ratio	1	-0.181042	0.313523016271729	0.563640128949233	tongue.pheno.1691.assoc.linear.gz.raw.gz_hum0197.v3.BBJ.EC.v1.gz	0.791530238353945
tongue.pheno.1691.assoc.linear.gz.raw.gz	Gastric cancer	hum0197.v3.BBJ.GC.v1.gz	k__Bacteria|p__Firmicutes|c__Bacilli|o__Lactobacillales|f__Streptococcaceae	Wald ratio	1	-0.111242	0.135929401424157	0.413141517080743	tongue.pheno.1691.assoc.linear.gz.raw.gz_hum0197.v3.BBJ.GC.v1.gz	0.791530238353945
tongue.pheno.1691.assoc.linear.gz.raw.gz	Hepatic cancer	hum0197.v3.BBJ.LiC.v1.gz	k__Bacteria|p__Firmicutes|c__Bacilli|o__Lactobacillales|f__Streptococcaceae	Wald ratio	1	-0.0427458	0.253376439036431	0.866028954428922	tongue.pheno.1691.assoc.linear.gz.raw.gz_hum0197.v3.BBJ.LiC.v1.gz	0.987755454130801
tongue.pheno.1691.assoc.linear.gz.raw.gz	Pancreatic cancer	hum0197.v3.BBJ.PaC.v1.gz	k__Bacteria|p__Firmicutes|c__Bacilli|o__Lactobacillales|f__Streptococcaceae	Wald ratio	1	0.572061940433732	0.517604570564561	0.269068443235404	tongue.pheno.1691.assoc.linear.gz.raw.gz_hum0197.v3.BBJ.PaC.v1.gz	0.791530238353945
tongue.pheno.1691.assoc.linear.gz.raw.gz	Pharyngeal and laryngeal cancer	hum0197.v3.BBJ.PLC.v1.gz	k__Bacteria|p__Firmicutes|c__Bacilli|o__Lactobacillales|f__Streptococcaceae	Wald ratio	1	-0.010204	0.664892513831931	0.987755454130801	tongue.pheno.1691.assoc.linear.gz.raw.gz_hum0197.v3.BBJ.PLC.v1.gz	0.987755454130801
tongue.pheno.1699.assoc.linear.gz.raw.gz	Cancer of hepatic bile ducts	hum0197.v3.BBJ.BtC.v1.gz	k__Bacteria|p__Firmicutes|c__Bacilli|o__Lactobacillales|f__Streptococcaceae|g__Streptococcus|s__Streptococcus_pseudopneumoniae_A_mgs_1809	Wald ratio	1	0.320029348566382	0.556697956762063	0.565378741681389	tongue.pheno.1699.assoc.linear.gz.raw.gz_hum0197.v3.BBJ.BtC.v1.gz	0.791530238353945
tongue.pheno.1699.assoc.linear.gz.raw.gz	Colorectal cancer	hum0197.v3.BBJ.CC.v1.gz	k__Bacteria|p__Firmicutes|c__Bacilli|o__Lactobacillales|f__Streptococcaceae|g__Streptococcus|s__Streptococcus_pseudopneumoniae_A_mgs_1809	Wald ratio	1	0.088007473001769	0.132973828065592	0.508073408141595	tongue.pheno.1699.assoc.linear.gz.raw.gz_hum0197.v3.BBJ.CC.v1.gz	0.791530238353945
tongue.pheno.1699.assoc.linear.gz.raw.gz	Esophageal cancer	hum0197.v3.BBJ.EC.v1.gz	k__Bacteria|p__Firmicutes|c__Bacilli|o__Lactobacillales|f__Streptococcaceae|g__Streptococcus|s__Streptococcus_pseudopneumoniae_A_mgs_1809	Wald ratio	1	-0.17916	0.310264983328857	0.563640128949233	tongue.pheno.1699.assoc.linear.gz.raw.gz_hum0197.v3.BBJ.EC.v1.gz	0.791530238353945
tongue.pheno.1699.assoc.linear.gz.raw.gz	Gastric cancer	hum0197.v3.BBJ.GC.v1.gz	k__Bacteria|p__Firmicutes|c__Bacilli|o__Lactobacillales|f__Streptococcaceae|g__Streptococcus|s__Streptococcus_pseudopneumoniae_A_mgs_1809	Wald ratio	1	-0.110086	0.134516865677942	0.413141517080743	tongue.pheno.1699.assoc.linear.gz.raw.gz_hum0197.v3.BBJ.GC.v1.gz	0.791530238353945
tongue.pheno.1699.assoc.linear.gz.raw.gz	Hepatic cancer	hum0197.v3.BBJ.LiC.v1.gz	k__Bacteria|p__Firmicutes|c__Bacilli|o__Lactobacillales|f__Streptococcaceae|g__Streptococcus|s__Streptococcus_pseudopneumoniae_A_mgs_1809	Wald ratio	1	-0.0423016	0.2507434304773	0.866028954428922	tongue.pheno.1699.assoc.linear.gz.raw.gz_hum0197.v3.BBJ.LiC.v1.gz	0.987755454130801
tongue.pheno.1699.assoc.linear.gz.raw.gz	Pancreatic cancer	hum0197.v3.BBJ.PaC.v1.gz	k__Bacteria|p__Firmicutes|c__Bacilli|o__Lactobacillales|f__Streptococcaceae|g__Streptococcus|s__Streptococcus_pseudopneumoniae_A_mgs_1809	Wald ratio	1	0.566117252003965	0.512225786058295	0.269068443235404	tongue.pheno.1699.assoc.linear.gz.raw.gz_hum0197.v3.BBJ.PaC.v1.gz	0.791530238353945
tongue.pheno.1699.assoc.linear.gz.raw.gz	Pharyngeal and laryngeal cancer	hum0197.v3.BBJ.PLC.v1.gz	k__Bacteria|p__Firmicutes|c__Bacilli|o__Lactobacillales|f__Streptococcaceae|g__Streptococcus|s__Streptococcus_pseudopneumoniae_A_mgs_1809	Wald ratio	1	-0.010098	0.657983159171807	0.987755454130801	tongue.pheno.1699.assoc.linear.gz.raw.gz_hum0197.v3.BBJ.PLC.v1.gz	0.987755454130801
tongue.pheno.1747.assoc.linear.gz.raw.gz	Cancer of hepatic bile ducts	hum0197.v3.BBJ.BtC.v1.gz	k__Bacteria|p__Bacteroidota|c__Bacteroidia|o__Bacteroidales|f__Bacteroidaceae|g__Prevotella|s__unclassified_mgs_2853	Wald ratio	1	1.19408587928437	0.666522499470304	0.0732104915808162	tongue.pheno.1747.assoc.linear.gz.raw.gz_hum0197.v3.BBJ.BtC.v1.gz	0.512473441065713
tongue.pheno.1747.assoc.linear.gz.raw.gz	Colorectal cancer	hum0197.v3.BBJ.CC.v1.gz	k__Bacteria|p__Bacteroidota|c__Bacteroidia|o__Bacteroidales|f__Bacteroidaceae|g__Prevotella|s__unclassified_mgs_2853	Wald ratio	1	0.0346435175795978	0.159082633662885	0.827607867315046	tongue.pheno.1747.assoc.linear.gz.raw.gz_hum0197.v3.BBJ.CC.v1.gz	0.864647583178114
tongue.pheno.1747.assoc.linear.gz.raw.gz	Esophageal cancer	hum0197.v3.BBJ.EC.v1.gz	k__Bacteria|p__Bacteroidota|c__Bacteroidia|o__Bacteroidales|f__Bacteroidaceae|g__Prevotella|s__unclassified_mgs_2853	Wald ratio	1	0.128940725538769	0.371064741977166	0.728224366808896	tongue.pheno.1747.assoc.linear.gz.raw.gz_hum0197.v3.BBJ.EC.v1.gz	0.864647583178114
tongue.pheno.1747.assoc.linear.gz.raw.gz	Gastric cancer	hum0197.v3.BBJ.GC.v1.gz	k__Bacteria|p__Bacteroidota|c__Bacteroidia|o__Bacteroidales|f__Bacteroidaceae|g__Prevotella|s__unclassified_mgs_2853	Wald ratio	1	0.0417113221069721	0.160867819708133	0.795411949453359	tongue.pheno.1747.assoc.linear.gz.raw.gz_hum0197.v3.BBJ.GC.v1.gz	0.864647583178114
tongue.pheno.1747.assoc.linear.gz.raw.gz	Hepatic cancer	hum0197.v3.BBJ.LiC.v1.gz	k__Bacteria|p__Bacteroidota|c__Bacteroidia|o__Bacteroidales|f__Bacteroidaceae|g__Prevotella|s__unclassified_mgs_2853	Wald ratio	1	0.100484588208483	0.299906672849213	0.737585212490834	tongue.pheno.1747.assoc.linear.gz.raw.gz_hum0197.v3.BBJ.LiC.v1.gz	0.864647583178114
tongue.pheno.1747.assoc.linear.gz.raw.gz	Pancreatic cancer	hum0197.v3.BBJ.PaC.v1.gz	k__Bacteria|p__Bacteroidota|c__Bacteroidia|o__Bacteroidales|f__Bacteroidaceae|g__Prevotella|s__unclassified_mgs_2853	Wald ratio	1	-0.104908	0.615436991327873	0.864647583178114	tongue.pheno.1747.assoc.linear.gz.raw.gz_hum0197.v3.BBJ.PaC.v1.gz	0.864647583178114
tongue.pheno.1747.assoc.linear.gz.raw.gz	Pharyngeal and laryngeal cancer	hum0197.v3.BBJ.PLC.v1.gz	k__Bacteria|p__Bacteroidota|c__Bacteroidia|o__Bacteroidales|f__Bacteroidaceae|g__Prevotella|s__unclassified_mgs_2853	Wald ratio	1	-0.316324	0.78687518419657	0.687683730920642	tongue.pheno.1747.assoc.linear.gz.raw.gz_hum0197.v3.BBJ.PLC.v1.gz	0.864647583178114
tongue.pheno.1905.assoc.linear.gz.raw.gz	Cancer of hepatic bile ducts	hum0197.v3.BBJ.BtC.v1.gz	k__Bacteria|p__Firmicutes|c__Bacilli|o__Lactobacillales|f__Streptococcaceae|g__Streptococcus|s__unclassified_mgs_3493	Wald ratio	1	-0.274954	0.572120466635715	0.630810116784245	tongue.pheno.1905.assoc.linear.gz.raw.gz_hum0197.v3.BBJ.BtC.v1.gz	0.843924255811235
tongue.pheno.1905.assoc.linear.gz.raw.gz	Colorectal cancer	hum0197.v3.BBJ.CC.v1.gz	k__Bacteria|p__Firmicutes|c__Bacilli|o__Lactobacillales|f__Streptococcaceae|g__Streptococcus|s__unclassified_mgs_3493	Wald ratio	1	-0.103192	0.136547742442001	0.44981625394905	tongue.pheno.1905.assoc.linear.gz.raw.gz_hum0197.v3.BBJ.CC.v1.gz	0.843924255811235
tongue.pheno.1905.assoc.linear.gz.raw.gz	Esophageal cancer	hum0197.v3.BBJ.EC.v1.gz	k__Bacteria|p__Firmicutes|c__Bacilli|o__Lactobacillales|f__Streptococcaceae|g__Streptococcus|s__unclassified_mgs_3493	Wald ratio	1	-0.0626075	0.318004282247846	0.843924255811235	tongue.pheno.1905.assoc.linear.gz.raw.gz_hum0197.v3.BBJ.EC.v1.gz	0.843924255811235
tongue.pheno.1905.assoc.linear.gz.raw.gz	Gastric cancer	hum0197.v3.BBJ.GC.v1.gz	k__Bacteria|p__Firmicutes|c__Bacilli|o__Lactobacillales|f__Streptococcaceae|g__Streptococcus|s__unclassified_mgs_3493	Wald ratio	1	-0.14009	0.138090955027673	0.310355723525164	tongue.pheno.1905.assoc.linear.gz.raw.gz_hum0197.v3.BBJ.GC.v1.gz	0.843924255811235
tongue.pheno.1905.assoc.linear.gz.raw.gz	Hepatic cancer	hum0197.v3.BBJ.LiC.v1.gz	k__Bacteria|p__Firmicutes|c__Bacilli|o__Lactobacillales|f__Streptococcaceae|g__Streptococcus|s__unclassified_mgs_3493	Wald ratio	1	0.138317978173071	0.257042584627378	0.590498979409834	tongue.pheno.1905.assoc.linear.gz.raw.gz_hum0197.v3.BBJ.LiC.v1.gz	0.843924255811235
tongue.pheno.1905.assoc.linear.gz.raw.gz	Pancreatic cancer	hum0197.v3.BBJ.PaC.v1.gz	k__Bacteria|p__Firmicutes|c__Bacilli|o__Lactobacillales|f__Streptococcaceae|g__Streptococcus|s__unclassified_mgs_3493	Wald ratio	1	0.147727037520217	0.526609345414081	0.779074819429363	tongue.pheno.1905.assoc.linear.gz.raw.gz_hum0197.v3.BBJ.PaC.v1.gz	0.843924255811235
tongue.pheno.1905.assoc.linear.gz.raw.gz	Pharyngeal and laryngeal cancer	hum0197.v3.BBJ.PLC.v1.gz	k__Bacteria|p__Firmicutes|c__Bacilli|o__Lactobacillales|f__Streptococcaceae|g__Streptococcus|s__unclassified_mgs_3493	Wald ratio	1	-0.378013	0.674701104409581	0.575296965022385	tongue.pheno.1905.assoc.linear.gz.raw.gz_hum0197.v3.BBJ.PLC.v1.gz	0.843924255811235
tongue.pheno.1939.assoc.linear.gz.raw.gz	Cancer of hepatic bile ducts	hum0197.v3.BBJ.BtC.v1.gz	k__Bacteria|p__Bacteroidota|c__Bacteroidia|o__Bacteroidales|f__Bacteroidaceae|g__F0040|s__unclassified_mgs_2335	Wald ratio	1	-0.496583	0.71190980087232	0.485467130084752	tongue.pheno.1939.assoc.linear.gz.raw.gz_hum0197.v3.BBJ.BtC.v1.gz	0.768661138479423
tongue.pheno.1939.assoc.linear.gz.raw.gz	Colorectal cancer	hum0197.v3.BBJ.CC.v1.gz	k__Bacteria|p__Bacteroidota|c__Bacteroidia|o__Bacteroidales|f__Bacteroidaceae|g__F0040|s__unclassified_mgs_2335	Wald ratio	1	0.0750050896908399	0.16988766680403	0.658852404410934	tongue.pheno.1939.assoc.linear.gz.raw.gz_hum0197.v3.BBJ.CC.v1.gz	0.768661138479423
tongue.pheno.1939.assoc.linear.gz.raw.gz	Esophageal cancer	hum0197.v3.BBJ.EC.v1.gz	k__Bacteria|p__Bacteroidota|c__Bacteroidia|o__Bacteroidales|f__Bacteroidaceae|g__F0040|s__unclassified_mgs_2335	Wald ratio	1	-0.0692686	0.396262788533318	0.861233173554649	tongue.pheno.1939.assoc.linear.gz.raw.gz_hum0197.v3.BBJ.EC.v1.gz	0.861233173554649
tongue.pheno.1939.assoc.linear.gz.raw.gz	Gastric cancer	hum0197.v3.BBJ.GC.v1.gz	k__Bacteria|p__Bacteroidota|c__Bacteroidia|o__Bacteroidales|f__Bacteroidaceae|g__F0040|s__unclassified_mgs_2335	Wald ratio	1	-0.0833343	0.172051043276776	0.628131808439074	tongue.pheno.1939.assoc.linear.gz.raw.gz_hum0197.v3.BBJ.GC.v1.gz	0.768661138479423
tongue.pheno.1939.assoc.linear.gz.raw.gz	Hepatic cancer	hum0197.v3.BBJ.LiC.v1.gz	k__Bacteria|p__Bacteroidota|c__Bacteroidia|o__Bacteroidales|f__Bacteroidaceae|g__F0040|s__unclassified_mgs_2335	Wald ratio	1	-0.44758	0.320326495238913	0.162334782584431	tongue.pheno.1939.assoc.linear.gz.raw.gz_hum0197.v3.BBJ.LiC.v1.gz	0.568171739045507
tongue.pheno.1939.assoc.linear.gz.raw.gz	Pancreatic cancer	hum0197.v3.BBJ.PaC.v1.gz	k__Bacteria|p__Bacteroidota|c__Bacteroidia|o__Bacteroidales|f__Bacteroidaceae|g__F0040|s__unclassified_mgs_2335	Wald ratio	1	-1.13655	0.655058541884694	0.0827343386053835	tongue.pheno.1939.assoc.linear.gz.raw.gz_hum0197.v3.BBJ.PaC.v1.gz	0.568171739045507
tongue.pheno.1939.assoc.linear.gz.raw.gz	Pharyngeal and laryngeal cancer	hum0197.v3.BBJ.PLC.v1.gz	k__Bacteria|p__Bacteroidota|c__Bacteroidia|o__Bacteroidales|f__Bacteroidaceae|g__F0040|s__unclassified_mgs_2335	Wald ratio	1	-0.452102	0.841136581405927	0.590929525156743	tongue.pheno.1939.assoc.linear.gz.raw.gz_hum0197.v3.BBJ.PLC.v1.gz	0.768661138479423
tongue.pheno.2003.assoc.linear.gz.raw.gz	Cancer of hepatic bile ducts	hum0197.v3.BBJ.BtC.v1.gz	k__Bacteria|p__Actinobacteriota|c__Coriobacteriia|o__Coriobacteriales|f__Atopobiaceae|g__Lancefieldella|s__unclassified_mgs_2666	Wald ratio	1	-0.580449	0.539157969531051	0.281665990619961	tongue.pheno.2003.assoc.linear.gz.raw.gz_hum0197.v3.BBJ.BtC.v1.gz	0.892338212702499
tongue.pheno.2003.assoc.linear.gz.raw.gz	Colorectal cancer	hum0197.v3.BBJ.CC.v1.gz	k__Bacteria|p__Actinobacteriota|c__Coriobacteriia|o__Coriobacteriales|f__Atopobiaceae|g__Lancefieldella|s__unclassified_mgs_2666	Wald ratio	1	-0.0810249	0.128609256702308	0.528689066644529	tongue.pheno.2003.assoc.linear.gz.raw.gz_hum0197.v3.BBJ.CC.v1.gz	0.925205866627925
tongue.pheno.2003.assoc.linear.gz.raw.gz	Esophageal cancer	hum0197.v3.BBJ.EC.v1.gz	k__Bacteria|p__Actinobacteriota|c__Coriobacteriia|o__Coriobacteriales|f__Atopobiaceae|g__Lancefieldella|s__unclassified_mgs_2666	Wald ratio	1	0.262336948034093	0.300353783429751	0.382430662586785	tongue.pheno.2003.assoc.linear.gz.raw.gz_hum0197.v3.BBJ.EC.v1.gz	0.892338212702499
tongue.pheno.2003.assoc.linear.gz.raw.gz	Gastric cancer	hum0197.v3.BBJ.GC.v1.gz	k__Bacteria|p__Actinobacteriota|c__Coriobacteriia|o__Coriobacteriales|f__Atopobiaceae|g__Lancefieldella|s__unclassified_mgs_2666	Wald ratio	1	0.0533388622652579	0.130351996628401	0.682399507576304	tongue.pheno.2003.assoc.linear.gz.raw.gz_hum0197.v3.BBJ.GC.v1.gz	0.940673414190302
tongue.pheno.2003.assoc.linear.gz.raw.gz	Hepatic cancer	hum0197.v3.BBJ.LiC.v1.gz	k__Bacteria|p__Actinobacteriota|c__Coriobacteriia|o__Coriobacteriales|f__Atopobiaceae|g__Lancefieldella|s__unclassified_mgs_2666	Wald ratio	1	-0.0425093	0.242822284438145	0.861029840322224	tongue.pheno.2003.assoc.linear.gz.raw.gz_hum0197.v3.BBJ.LiC.v1.gz	0.940673414190302
tongue.pheno.2003.assoc.linear.gz.raw.gz	Pancreatic cancer	hum0197.v3.BBJ.PaC.v1.gz	k__Bacteria|p__Actinobacteriota|c__Coriobacteriia|o__Coriobacteriales|f__Atopobiaceae|g__Lancefieldella|s__unclassified_mgs_2666	Wald ratio	1	1.37095294541381	0.496608405361635	0.00576896789010258	tongue.pheno.2003.assoc.linear.gz.raw.gz_hum0197.v3.BBJ.PaC.v1.gz	0.0403827752307181
tongue.pheno.2003.assoc.linear.gz.raw.gz	Pharyngeal and laryngeal cancer	hum0197.v3.BBJ.PLC.v1.gz	k__Bacteria|p__Actinobacteriota|c__Coriobacteriia|o__Coriobacteriales|f__Atopobiaceae|g__Lancefieldella|s__unclassified_mgs_2666	Wald ratio	1	-0.0474406	0.637441322835287	0.940673414190302	tongue.pheno.2003.assoc.linear.gz.raw.gz_hum0197.v3.BBJ.PLC.v1.gz	0.940673414190302
tongue.pheno.208.assoc.linear.gz.raw.gz	Cancer of hepatic bile ducts	hum0197.v3.BBJ.BtC.v1.gz	k__Bacteria|p__Proteobacteria|c__Gammaproteobacteria|o__Enterobacterales|f__Pasteurellaceae|g__Haemophilus_D|s__unclassified_mgs_3550	Wald ratio	1	-0.599035	0.588484796485734	0.308712001168166	tongue.pheno.208.assoc.linear.gz.raw.gz_hum0197.v3.BBJ.BtC.v1.gz	0.653272217312319
tongue.pheno.208.assoc.linear.gz.raw.gz	Colorectal cancer	hum0197.v3.BBJ.CC.v1.gz	k__Bacteria|p__Proteobacteria|c__Gammaproteobacteria|o__Enterobacterales|f__Pasteurellaceae|g__Haemophilus_D|s__unclassified_mgs_3550	Wald ratio	1	-0.0379979	0.140732201494857	0.78715897457724	tongue.pheno.208.assoc.linear.gz.raw.gz_hum0197.v3.BBJ.CC.v1.gz	0.78715897457724
tongue.pheno.208.assoc.linear.gz.raw.gz	Esophageal cancer	hum0197.v3.BBJ.EC.v1.gz	k__Bacteria|p__Proteobacteria|c__Gammaproteobacteria|o__Enterobacterales|f__Pasteurellaceae|g__Haemophilus_D|s__unclassified_mgs_3550	Wald ratio	1	-0.23917	0.328536624846549	0.466623012365942	tongue.pheno.208.assoc.linear.gz.raw.gz_hum0197.v3.BBJ.EC.v1.gz	0.653272217312319
tongue.pheno.208.assoc.linear.gz.raw.gz	Gastric cancer	hum0197.v3.BBJ.GC.v1.gz	k__Bacteria|p__Proteobacteria|c__Gammaproteobacteria|o__Enterobacterales|f__Pasteurellaceae|g__Haemophilus_D|s__unclassified_mgs_3550	Wald ratio	1	0.139750806523951	0.142286502382295	0.326011699390941	tongue.pheno.208.assoc.linear.gz.raw.gz_hum0197.v3.BBJ.GC.v1.gz	0.653272217312319
tongue.pheno.208.assoc.linear.gz.raw.gz	Hepatic cancer	hum0197.v3.BBJ.LiC.v1.gz	k__Bacteria|p__Proteobacteria|c__Gammaproteobacteria|o__Enterobacterales|f__Pasteurellaceae|g__Haemophilus_D|s__unclassified_mgs_3550	Wald ratio	1	-0.145814	0.26506305367045	0.582243980753308	tongue.pheno.208.assoc.linear.gz.raw.gz_hum0197.v3.BBJ.LiC.v1.gz	0.679284644212192
tongue.pheno.208.assoc.linear.gz.raw.gz	Pancreatic cancer	hum0197.v3.BBJ.PaC.v1.gz	k__Bacteria|p__Proteobacteria|c__Gammaproteobacteria|o__Enterobacterales|f__Pasteurellaceae|g__Haemophilus_D|s__unclassified_mgs_3550	Wald ratio	1	0.428616596238261	0.543084763823522	0.42997994942067	tongue.pheno.208.assoc.linear.gz.raw.gz_hum0197.v3.BBJ.PaC.v1.gz	0.653272217312319
tongue.pheno.208.assoc.linear.gz.raw.gz	Pharyngeal and laryngeal cancer	hum0197.v3.BBJ.PLC.v1.gz	k__Bacteria|p__Proteobacteria|c__Gammaproteobacteria|o__Enterobacterales|f__Pasteurellaceae|g__Haemophilus_D|s__unclassified_mgs_3550	Wald ratio	1	-1.14637	0.696089952156448	0.0995833653365981	tongue.pheno.208.assoc.linear.gz.raw.gz_hum0197.v3.BBJ.PLC.v1.gz	0.653272217312319
tongue.pheno.2082.assoc.linear.gz.raw.gz	Cancer of hepatic bile ducts	hum0197.v3.BBJ.BtC.v1.gz	k__Bacteria|p__Firmicutes|c__Bacilli|o__Lactobacillales|f__Streptococcaceae|g__Streptococcus|s__Streptococcus_infantis_I_mgs_1798	Wald ratio	1	0.33586972739643	0.584252637507836	0.565378741681389	tongue.pheno.2082.assoc.linear.gz.raw.gz_hum0197.v3.BBJ.BtC.v1.gz	0.791530238353945
tongue.pheno.2082.assoc.linear.gz.raw.gz	Colorectal cancer	hum0197.v3.BBJ.CC.v1.gz	k__Bacteria|p__Firmicutes|c__Bacilli|o__Lactobacillales|f__Streptococcaceae|g__Streptococcus|s__Streptococcus_infantis_I_mgs_1798	Wald ratio	1	0.0923635475882659	0.13955558633394	0.508073408141595	tongue.pheno.2082.assoc.linear.gz.raw.gz_hum0197.v3.BBJ.CC.v1.gz	0.791530238353945
tongue.pheno.2082.assoc.linear.gz.raw.gz	Esophageal cancer	hum0197.v3.BBJ.EC.v1.gz	k__Bacteria|p__Firmicutes|c__Bacilli|o__Lactobacillales|f__Streptococcaceae|g__Streptococcus|s__Streptococcus_infantis_I_mgs_1798	Wald ratio	1	-0.188028	0.325622058845973	0.563640128949233	tongue.pheno.2082.assoc.linear.gz.raw.gz_hum0197.v3.BBJ.EC.v1.gz	0.791530238353945
tongue.pheno.2082.assoc.linear.gz.raw.gz	Gastric cancer	hum0197.v3.BBJ.GC.v1.gz	k__Bacteria|p__Firmicutes|c__Bacilli|o__Lactobacillales|f__Streptococcaceae|g__Streptococcus|s__Streptococcus_infantis_I_mgs_1798	Wald ratio	1	-0.115534	0.141174999130122	0.413141517080743	tongue.pheno.2082.assoc.linear.gz.raw.gz_hum0197.v3.BBJ.GC.v1.gz	0.791530238353945
tongue.pheno.2082.assoc.linear.gz.raw.gz	Hepatic cancer	hum0197.v3.BBJ.LiC.v1.gz	k__Bacteria|p__Firmicutes|c__Bacilli|o__Lactobacillales|f__Streptococcaceae|g__Streptococcus|s__Streptococcus_infantis_I_mgs_1798	Wald ratio	1	-0.0443954	0.263154388865018	0.866028954428922	tongue.pheno.2082.assoc.linear.gz.raw.gz_hum0197.v3.BBJ.LiC.v1.gz	0.987755454130801
tongue.pheno.2082.assoc.linear.gz.raw.gz	Pancreatic cancer	hum0197.v3.BBJ.PaC.v1.gz	k__Bacteria|p__Firmicutes|c__Bacilli|o__Lactobacillales|f__Streptococcaceae|g__Streptococcus|s__Streptococcus_infantis_I_mgs_1798	Wald ratio	1	0.594138156255839	0.537579243589704	0.269068443235404	tongue.pheno.2082.assoc.linear.gz.raw.gz_hum0197.v3.BBJ.PaC.v1.gz	0.791530238353945
tongue.pheno.2082.assoc.linear.gz.raw.gz	Pharyngeal and laryngeal cancer	hum0197.v3.BBJ.PLC.v1.gz	k__Bacteria|p__Firmicutes|c__Bacilli|o__Lactobacillales|f__Streptococcaceae|g__Streptococcus|s__Streptococcus_infantis_I_mgs_1798	Wald ratio	1	-0.0105978	0.690551117553633	0.987755454130801	tongue.pheno.2082.assoc.linear.gz.raw.gz_hum0197.v3.BBJ.PLC.v1.gz	0.987755454130801
tongue.pheno.2130.assoc.linear.gz.raw.gz	Cancer of hepatic bile ducts	hum0197.v3.BBJ.BtC.v1.gz	k__Bacteria|p__Firmicutes|c__Clostridia|o__Lachnospirales|f__Lachnospiraceae|g__Oribacterium|s__unclassified_mgs_2037	Wald ratio	1	0.147777227972344	0.557641819507533	0.791006497494396	tongue.pheno.2130.assoc.linear.gz.raw.gz_hum0197.v3.BBJ.BtC.v1.gz	0.793946316686875
tongue.pheno.2130.assoc.linear.gz.raw.gz	Colorectal cancer	hum0197.v3.BBJ.CC.v1.gz	k__Bacteria|p__Firmicutes|c__Clostridia|o__Lachnospirales|f__Lachnospiraceae|g__Oribacterium|s__unclassified_mgs_2037	Wald ratio	1	0.0486156932746643	0.133051891799175	0.714821075981742	tongue.pheno.2130.assoc.linear.gz.raw.gz_hum0197.v3.BBJ.CC.v1.gz	0.793946316686875
tongue.pheno.2130.assoc.linear.gz.raw.gz	Esophageal cancer	hum0197.v3.BBJ.EC.v1.gz	k__Bacteria|p__Firmicutes|c__Clostridia|o__Lachnospirales|f__Lachnospiraceae|g__Oribacterium|s__unclassified_mgs_2037	Wald ratio	1	-0.105708	0.310936181725746	0.733881934988729	tongue.pheno.2130.assoc.linear.gz.raw.gz_hum0197.v3.BBJ.EC.v1.gz	0.793946316686875
tongue.pheno.2130.assoc.linear.gz.raw.gz	Gastric cancer	hum0197.v3.BBJ.GC.v1.gz	k__Bacteria|p__Firmicutes|c__Clostridia|o__Lachnospirales|f__Lachnospiraceae|g__Oribacterium|s__unclassified_mgs_2037	Wald ratio	1	-0.035207	0.134794733992514	0.793946316686875	tongue.pheno.2130.assoc.linear.gz.raw.gz_hum0197.v3.BBJ.GC.v1.gz	0.793946316686875
tongue.pheno.2130.assoc.linear.gz.raw.gz	Hepatic cancer	hum0197.v3.BBJ.LiC.v1.gz	k__Bacteria|p__Firmicutes|c__Clostridia|o__Lachnospirales|f__Lachnospiraceae|g__Oribacterium|s__unclassified_mgs_2037	Wald ratio	1	-0.338726	0.251168680972314	0.177465783842592	tongue.pheno.2130.assoc.linear.gz.raw.gz_hum0197.v3.BBJ.LiC.v1.gz	0.793946316686875
tongue.pheno.2130.assoc.linear.gz.raw.gz	Pancreatic cancer	hum0197.v3.BBJ.PaC.v1.gz	k__Bacteria|p__Firmicutes|c__Clostridia|o__Lachnospirales|f__Lachnospiraceae|g__Oribacterium|s__unclassified_mgs_2037	Wald ratio	1	-0.373372	0.513242687489316	0.466934505859481	tongue.pheno.2130.assoc.linear.gz.raw.gz_hum0197.v3.BBJ.PaC.v1.gz	0.793946316686875
tongue.pheno.2130.assoc.linear.gz.raw.gz	Pharyngeal and laryngeal cancer	hum0197.v3.BBJ.PLC.v1.gz	k__Bacteria|p__Firmicutes|c__Clostridia|o__Lachnospirales|f__Lachnospiraceae|g__Oribacterium|s__unclassified_mgs_2037	Wald ratio	1	0.390157983769585	0.659035576532691	0.553841522474028	tongue.pheno.2130.assoc.linear.gz.raw.gz_hum0197.v3.BBJ.PLC.v1.gz	0.793946316686875
tongue.pheno.214.assoc.linear.gz.raw.gz	Cancer of hepatic bile ducts	hum0197.v3.BBJ.BtC.v1.gz	k__Bacteria|p__Firmicutes|c__Negativicutes|o__Veillonellales|f__Veillonellaceae|g__Veillonella|s__Veillonella_rogosae_mgs_2008	Wald ratio	1	0.231583435217425	0.600785147451376	0.699890727777512	tongue.pheno.214.assoc.linear.gz.raw.gz_hum0197.v3.BBJ.BtC.v1.gz	0.87318811492494
tongue.pheno.214.assoc.linear.gz.raw.gz	Colorectal cancer	hum0197.v3.BBJ.CC.v1.gz	k__Bacteria|p__Firmicutes|c__Negativicutes|o__Veillonellales|f__Veillonellaceae|g__Veillonella|s__Veillonella_rogosae_mgs_2008	Wald ratio	1	0.178917181842527	0.14334305402871	0.211967065549764	tongue.pheno.214.assoc.linear.gz.raw.gz_hum0197.v3.BBJ.CC.v1.gz	0.494589819616115
tongue.pheno.214.assoc.linear.gz.raw.gz	Esophageal cancer	hum0197.v3.BBJ.EC.v1.gz	k__Bacteria|p__Firmicutes|c__Negativicutes|o__Veillonellales|f__Veillonellaceae|g__Veillonella|s__Veillonella_rogosae_mgs_2008	Wald ratio	1	-0.0341971	0.334528536190935	0.918578273240944	tongue.pheno.214.assoc.linear.gz.raw.gz_hum0197.v3.BBJ.EC.v1.gz	0.918578273240944
tongue.pheno.214.assoc.linear.gz.raw.gz	Gastric cancer	hum0197.v3.BBJ.GC.v1.gz	k__Bacteria|p__Firmicutes|c__Negativicutes|o__Veillonellales|f__Veillonellaceae|g__Veillonella|s__Veillonella_rogosae_mgs_2008	Wald ratio	1	-0.0507983	0.144970063366342	0.726034370878405	tongue.pheno.214.assoc.linear.gz.raw.gz_hum0197.v3.BBJ.GC.v1.gz	0.87318811492494
tongue.pheno.214.assoc.linear.gz.raw.gz	Hepatic cancer	hum0197.v3.BBJ.LiC.v1.gz	k__Bacteria|p__Firmicutes|c__Negativicutes|o__Veillonellales|f__Veillonellaceae|g__Veillonella|s__Veillonella_rogosae_mgs_2008	Wald ratio	1	-0.471764	0.270078093089123	0.0806773545256281	tongue.pheno.214.assoc.linear.gz.raw.gz_hum0197.v3.BBJ.LiC.v1.gz	0.494589819616115
tongue.pheno.214.assoc.linear.gz.raw.gz	Pancreatic cancer	hum0197.v3.BBJ.PaC.v1.gz	k__Bacteria|p__Firmicutes|c__Negativicutes|o__Veillonellales|f__Veillonellaceae|g__Veillonella|s__Veillonella_rogosae_mgs_2008	Wald ratio	1	0.177428105494115	0.553273550808306	0.748446955649948	tongue.pheno.214.assoc.linear.gz.raw.gz_hum0197.v3.BBJ.PaC.v1.gz	0.87318811492494
tongue.pheno.214.assoc.linear.gz.raw.gz	Pharyngeal and laryngeal cancer	hum0197.v3.BBJ.PLC.v1.gz	k__Bacteria|p__Firmicutes|c__Negativicutes|o__Veillonellales|f__Veillonellaceae|g__Veillonella|s__Veillonella_rogosae_mgs_2008	Wald ratio	1	0.991093435247393	0.709719696148277	0.162576752164328	tongue.pheno.214.assoc.linear.gz.raw.gz_hum0197.v3.BBJ.PLC.v1.gz	0.494589819616115
tongue.pheno.2225.assoc.linear.gz.raw.gz	Cancer of hepatic bile ducts	hum0197.v3.BBJ.BtC.v1.gz	k__Bacteria|p__Firmicutes|c__Bacilli|o__Lactobacillales|f__Streptococcaceae|g__Streptococcus|s__unclassified_mgs_1210	Wald ratio	1	0.322608150730495	0.561183838766592	0.565378741681389	tongue.pheno.2225.assoc.linear.gz.raw.gz_hum0197.v3.BBJ.BtC.v1.gz	0.791530238353945
tongue.pheno.2225.assoc.linear.gz.raw.gz	Colorectal cancer	hum0197.v3.BBJ.CC.v1.gz	k__Bacteria|p__Firmicutes|c__Bacilli|o__Lactobacillales|f__Streptococcaceae|g__Streptococcus|s__unclassified_mgs_1210	Wald ratio	1	0.0887166387793819	0.134045333529457	0.508073408141595	tongue.pheno.2225.assoc.linear.gz.raw.gz_hum0197.v3.BBJ.CC.v1.gz	0.791530238353945
tongue.pheno.2225.assoc.linear.gz.raw.gz	Esophageal cancer	hum0197.v3.BBJ.EC.v1.gz	k__Bacteria|p__Firmicutes|c__Bacilli|o__Lactobacillales|f__Streptococcaceae|g__Streptococcus|s__unclassified_mgs_1210	Wald ratio	1	-0.180604	0.312765104064786	0.563640128949233	tongue.pheno.2225.assoc.linear.gz.raw.gz_hum0197.v3.BBJ.EC.v1.gz	0.791530238353945
tongue.pheno.2225.assoc.linear.gz.raw.gz	Gastric cancer	hum0197.v3.BBJ.GC.v1.gz	k__Bacteria|p__Firmicutes|c__Bacilli|o__Lactobacillales|f__Streptococcaceae|g__Streptococcus|s__unclassified_mgs_1210	Wald ratio	1	-0.110973	0.135600804966242	0.413141517080743	tongue.pheno.2225.assoc.linear.gz.raw.gz_hum0197.v3.BBJ.GC.v1.gz	0.791530238353945
tongue.pheno.2225.assoc.linear.gz.raw.gz	Hepatic cancer	hum0197.v3.BBJ.LiC.v1.gz	k__Bacteria|p__Firmicutes|c__Bacilli|o__Lactobacillales|f__Streptococcaceae|g__Streptococcus|s__unclassified_mgs_1210	Wald ratio	1	-0.0426425	0.252763925485175	0.866028954428922	tongue.pheno.2225.assoc.linear.gz.raw.gz_hum0197.v3.BBJ.LiC.v1.gz	0.987755454130801
tongue.pheno.2225.assoc.linear.gz.raw.gz	Pancreatic cancer	hum0197.v3.BBJ.PaC.v1.gz	k__Bacteria|p__Firmicutes|c__Bacilli|o__Lactobacillales|f__Streptococcaceae|g__Streptococcus|s__unclassified_mgs_1210	Wald ratio	1	0.570679034856535	0.516353310522907	0.269068443235404	tongue.pheno.2225.assoc.linear.gz.raw.gz_hum0197.v3.BBJ.PaC.v1.gz	0.791530238353945
tongue.pheno.2225.assoc.linear.gz.raw.gz	Pharyngeal and laryngeal cancer	hum0197.v3.BBJ.PLC.v1.gz	k__Bacteria|p__Firmicutes|c__Bacilli|o__Lactobacillales|f__Streptococcaceae|g__Streptococcus|s__unclassified_mgs_1210	Wald ratio	1	-0.0101793	0.663285199132901	0.987755454130801	tongue.pheno.2225.assoc.linear.gz.raw.gz_hum0197.v3.BBJ.PLC.v1.gz	0.987755454130801
tongue.pheno.2232.assoc.linear.gz.raw.gz	Cancer of hepatic bile ducts	hum0197.v3.BBJ.BtC.v1.gz	k__Bacteria|p__Firmicutes|c__Negativicutes|o__Veillonellales|f__Veillonellaceae|g__Veillonella|s__Veillonella_rogosae_mgs_1856	Wald ratio	1	0.263040329941154	0.625893981321709	0.674293047103694	tongue.pheno.2232.assoc.linear.gz.raw.gz_hum0197.v3.BBJ.BtC.v1.gz	0.846983557688691
tongue.pheno.2232.assoc.linear.gz.raw.gz	Colorectal cancer	hum0197.v3.BBJ.CC.v1.gz	k__Bacteria|p__Firmicutes|c__Negativicutes|o__Veillonellales|f__Veillonellaceae|g__Veillonella|s__Veillonella_rogosae_mgs_1856	Wald ratio	1	0.189161871540784	0.149335608096189	0.205266276536591	tongue.pheno.2232.assoc.linear.gz.raw.gz_hum0197.v3.BBJ.CC.v1.gz	0.478954645252045
tongue.pheno.2232.assoc.linear.gz.raw.gz	Esophageal cancer	hum0197.v3.BBJ.EC.v1.gz	k__Bacteria|p__Firmicutes|c__Negativicutes|o__Veillonellales|f__Veillonellaceae|g__Veillonella|s__Veillonella_rogosae_mgs_1856	Wald ratio	1	-0.0672478	0.348491080031177	0.846983557688691	tongue.pheno.2232.assoc.linear.gz.raw.gz_hum0197.v3.BBJ.EC.v1.gz	0.846983557688691
tongue.pheno.2232.assoc.linear.gz.raw.gz	Gastric cancer	hum0197.v3.BBJ.GC.v1.gz	k__Bacteria|p__Firmicutes|c__Negativicutes|o__Veillonellales|f__Veillonellaceae|g__Veillonella|s__Veillonella_rogosae_mgs_1856	Wald ratio	1	-0.0571761	0.151035585863933	0.705014267149767	tongue.pheno.2232.assoc.linear.gz.raw.gz_hum0197.v3.BBJ.GC.v1.gz	0.846983557688691
tongue.pheno.2232.assoc.linear.gz.raw.gz	Hepatic cancer	hum0197.v3.BBJ.LiC.v1.gz	k__Bacteria|p__Firmicutes|c__Negativicutes|o__Veillonellales|f__Veillonellaceae|g__Veillonella|s__Veillonella_rogosae_mgs_1856	Wald ratio	1	-0.465508	0.281371079756816	0.0980406603413251	tongue.pheno.2232.assoc.linear.gz.raw.gz_hum0197.v3.BBJ.LiC.v1.gz	0.462958873958924
tongue.pheno.2232.assoc.linear.gz.raw.gz	Pancreatic cancer	hum0197.v3.BBJ.PaC.v1.gz	k__Bacteria|p__Firmicutes|c__Negativicutes|o__Veillonellales|f__Veillonellaceae|g__Veillonella|s__Veillonella_rogosae_mgs_1856	Wald ratio	1	0.199754301540129	0.576240578653391	0.72885361933859	tongue.pheno.2232.assoc.linear.gz.raw.gz_hum0197.v3.BBJ.PaC.v1.gz	0.846983557688691
tongue.pheno.2232.assoc.linear.gz.raw.gz	Pharyngeal and laryngeal cancer	hum0197.v3.BBJ.PLC.v1.gz	k__Bacteria|p__Firmicutes|c__Negativicutes|o__Veillonellales|f__Veillonellaceae|g__Veillonella|s__Veillonella_rogosae_mgs_1856	Wald ratio	1	1.11299083203234	0.739433011317605	0.132273963988264	tongue.pheno.2232.assoc.linear.gz.raw.gz_hum0197.v3.BBJ.PLC.v1.gz	0.462958873958924
tongue.pheno.2270.assoc.linear.gz.raw.gz	Cancer of hepatic bile ducts	hum0197.v3.BBJ.BtC.v1.gz	k__Bacteria|p__Proteobacteria|c__Gammaproteobacteria|o__Enterobacterales|f__Pasteurellaceae|g__Haemophilus_A|s__Haemophilus_A_sputorum_mgs_3223	Wald ratio	1	-0.593978	0.583516774412563	0.308712001168166	tongue.pheno.2270.assoc.linear.gz.raw.gz_hum0197.v3.BBJ.BtC.v1.gz	0.653272217312319
tongue.pheno.2270.assoc.linear.gz.raw.gz	Colorectal cancer	hum0197.v3.BBJ.CC.v1.gz	k__Bacteria|p__Proteobacteria|c__Gammaproteobacteria|o__Enterobacterales|f__Pasteurellaceae|g__Haemophilus_A|s__Haemophilus_A_sputorum_mgs_3223	Wald ratio	1	-0.0376771	0.139544132257371	0.78715897457724	tongue.pheno.2270.assoc.linear.gz.raw.gz_hum0197.v3.BBJ.CC.v1.gz	0.78715897457724
tongue.pheno.2270.assoc.linear.gz.raw.gz	Esophageal cancer	hum0197.v3.BBJ.EC.v1.gz	k__Bacteria|p__Proteobacteria|c__Gammaproteobacteria|o__Enterobacterales|f__Pasteurellaceae|g__Haemophilus_A|s__Haemophilus_A_sputorum_mgs_3223	Wald ratio	1	-0.237151	0.325763100001336	0.466623012365942	tongue.pheno.2270.assoc.linear.gz.raw.gz_hum0197.v3.BBJ.EC.v1.gz	0.653272217312319
tongue.pheno.2270.assoc.linear.gz.raw.gz	Gastric cancer	hum0197.v3.BBJ.GC.v1.gz	k__Bacteria|p__Proteobacteria|c__Gammaproteobacteria|o__Enterobacterales|f__Pasteurellaceae|g__Haemophilus_A|s__Haemophilus_A_sputorum_mgs_3223	Wald ratio	1	0.138571022278546	0.141085311648446	0.326011699390941	tongue.pheno.2270.assoc.linear.gz.raw.gz_hum0197.v3.BBJ.GC.v1.gz	0.653272217312319
tongue.pheno.2270.assoc.linear.gz.raw.gz	Hepatic cancer	hum0197.v3.BBJ.LiC.v1.gz	k__Bacteria|p__Proteobacteria|c__Gammaproteobacteria|o__Enterobacterales|f__Pasteurellaceae|g__Haemophilus_A|s__Haemophilus_A_sputorum_mgs_3223	Wald ratio	1	-0.144583	0.262825376317898	0.582243980753308	tongue.pheno.2270.assoc.linear.gz.raw.gz_hum0197.v3.BBJ.LiC.v1.gz	0.679284644212192
tongue.pheno.2270.assoc.linear.gz.raw.gz	Pancreatic cancer	hum0197.v3.BBJ.PaC.v1.gz	k__Bacteria|p__Proteobacteria|c__Gammaproteobacteria|o__Enterobacterales|f__Pasteurellaceae|g__Haemophilus_A|s__Haemophilus_A_sputorum_mgs_3223	Wald ratio	1	0.424998190590816	0.538500011404444	0.42997994942067	tongue.pheno.2270.assoc.linear.gz.raw.gz_hum0197.v3.BBJ.PaC.v1.gz	0.653272217312319
tongue.pheno.2270.assoc.linear.gz.raw.gz	Pharyngeal and laryngeal cancer	hum0197.v3.BBJ.PLC.v1.gz	k__Bacteria|p__Proteobacteria|c__Gammaproteobacteria|o__Enterobacterales|f__Pasteurellaceae|g__Haemophilus_A|s__Haemophilus_A_sputorum_mgs_3223	Wald ratio	1	-1.1367	0.69021352124799	0.0995833653365981	tongue.pheno.2270.assoc.linear.gz.raw.gz_hum0197.v3.BBJ.PLC.v1.gz	0.653272217312319
tongue.pheno.2301.assoc.linear.gz.raw.gz	Cancer of hepatic bile ducts	hum0197.v3.BBJ.BtC.v1.gz	k__Bacteria|p__Proteobacteria|c__Gammaproteobacteria|o__Enterobacterales|f__Pasteurellaceae|g__Haemophilus|s__Haemophilus_haemolyticus_mgs_3201	Wald ratio	1	-0.589006	0.578631930791148	0.308712001168166	tongue.pheno.2301.assoc.linear.gz.raw.gz_hum0197.v3.BBJ.BtC.v1.gz	0.653272217312319
tongue.pheno.2301.assoc.linear.gz.raw.gz	Colorectal cancer	hum0197.v3.BBJ.CC.v1.gz	k__Bacteria|p__Proteobacteria|c__Gammaproteobacteria|o__Enterobacterales|f__Pasteurellaceae|g__Haemophilus|s__Haemophilus_haemolyticus_mgs_3201	Wald ratio	1	-0.0373617	0.138375954590072	0.787158974577241	tongue.pheno.2301.assoc.linear.gz.raw.gz_hum0197.v3.BBJ.CC.v1.gz	0.787158974577241
tongue.pheno.2301.assoc.linear.gz.raw.gz	Esophageal cancer	hum0197.v3.BBJ.EC.v1.gz	k__Bacteria|p__Proteobacteria|c__Gammaproteobacteria|o__Enterobacterales|f__Pasteurellaceae|g__Haemophilus|s__Haemophilus_haemolyticus_mgs_3201	Wald ratio	1	-0.235165	0.323036011645161	0.466623012365942	tongue.pheno.2301.assoc.linear.gz.raw.gz_hum0197.v3.BBJ.EC.v1.gz	0.653272217312319
tongue.pheno.2301.assoc.linear.gz.raw.gz	Gastric cancer	hum0197.v3.BBJ.GC.v1.gz	k__Bacteria|p__Proteobacteria|c__Gammaproteobacteria|o__Enterobacterales|f__Pasteurellaceae|g__Haemophilus|s__Haemophilus_haemolyticus_mgs_3201	Wald ratio	1	0.137410990889608	0.139904232174981	0.326011699390941	tongue.pheno.2301.assoc.linear.gz.raw.gz_hum0197.v3.BBJ.GC.v1.gz	0.653272217312319
tongue.pheno.2301.assoc.linear.gz.raw.gz	Hepatic cancer	hum0197.v3.BBJ.LiC.v1.gz	k__Bacteria|p__Proteobacteria|c__Gammaproteobacteria|o__Enterobacterales|f__Pasteurellaceae|g__Haemophilus|s__Haemophilus_haemolyticus_mgs_3201	Wald ratio	1	-0.143372	0.260625163882969	0.582243980753308	tongue.pheno.2301.assoc.linear.gz.raw.gz_hum0197.v3.BBJ.LiC.v1.gz	0.679284644212192
tongue.pheno.2301.assoc.linear.gz.raw.gz	Pancreatic cancer	hum0197.v3.BBJ.PaC.v1.gz	k__Bacteria|p__Proteobacteria|c__Gammaproteobacteria|o__Enterobacterales|f__Pasteurellaceae|g__Haemophilus|s__Haemophilus_haemolyticus_mgs_3201	Wald ratio	1	0.421440367077498	0.533992020441393	0.42997994942067	tongue.pheno.2301.assoc.linear.gz.raw.gz_hum0197.v3.BBJ.PaC.v1.gz	0.653272217312319
tongue.pheno.2301.assoc.linear.gz.raw.gz	Pharyngeal and laryngeal cancer	hum0197.v3.BBJ.PLC.v1.gz	k__Bacteria|p__Proteobacteria|c__Gammaproteobacteria|o__Enterobacterales|f__Pasteurellaceae|g__Haemophilus|s__Haemophilus_haemolyticus_mgs_3201	Wald ratio	1	-1.12718	0.684435478071637	0.0995833653365981	tongue.pheno.2301.assoc.linear.gz.raw.gz_hum0197.v3.BBJ.PLC.v1.gz	0.653272217312319
tongue.pheno.244.assoc.linear.gz.raw.gz	Cancer of hepatic bile ducts	hum0197.v3.BBJ.BtC.v1.gz	k__Bacteria|p__Proteobacteria|c__Gammaproteobacteria|o__Enterobacterales|f__Pasteurellaceae|g__Haemophilus_D|s__unclassified_mgs_3140	Wald ratio	1	-0.631799	0.620671311885362	0.308712001168166	tongue.pheno.244.assoc.linear.gz.raw.gz_hum0197.v3.BBJ.BtC.v1.gz	0.653272217312319
tongue.pheno.244.assoc.linear.gz.raw.gz	Colorectal cancer	hum0197.v3.BBJ.CC.v1.gz	k__Bacteria|p__Proteobacteria|c__Gammaproteobacteria|o__Enterobacterales|f__Pasteurellaceae|g__Haemophilus_D|s__unclassified_mgs_3140	Wald ratio	1	-0.0400762	0.148429391290902	0.78715897457724	tongue.pheno.244.assoc.linear.gz.raw.gz_hum0197.v3.BBJ.CC.v1.gz	0.78715897457724
tongue.pheno.244.assoc.linear.gz.raw.gz	Esophageal cancer	hum0197.v3.BBJ.EC.v1.gz	k__Bacteria|p__Proteobacteria|c__Gammaproteobacteria|o__Enterobacterales|f__Pasteurellaceae|g__Haemophilus_D|s__unclassified_mgs_3140	Wald ratio	1	-0.252251	0.346505566776931	0.466623012365942	tongue.pheno.244.assoc.linear.gz.raw.gz_hum0197.v3.BBJ.EC.v1.gz	0.653272217312319
tongue.pheno.244.assoc.linear.gz.raw.gz	Gastric cancer	hum0197.v3.BBJ.GC.v1.gz	k__Bacteria|p__Proteobacteria|c__Gammaproteobacteria|o__Enterobacterales|f__Pasteurellaceae|g__Haemophilus_D|s__unclassified_mgs_3140	Wald ratio	1	0.147394320023629	0.150068702920755	0.326011699390941	tongue.pheno.244.assoc.linear.gz.raw.gz_hum0197.v3.BBJ.GC.v1.gz	0.653272217312319
tongue.pheno.244.assoc.linear.gz.raw.gz	Hepatic cancer	hum0197.v3.BBJ.LiC.v1.gz	k__Bacteria|p__Proteobacteria|c__Gammaproteobacteria|o__Enterobacterales|f__Pasteurellaceae|g__Haemophilus_D|s__unclassified_mgs_3140	Wald ratio	1	-0.153789	0.279560379871201	0.582243980753308	tongue.pheno.244.assoc.linear.gz.raw.gz_hum0197.v3.BBJ.LiC.v1.gz	0.679284644212192
tongue.pheno.244.assoc.linear.gz.raw.gz	Pancreatic cancer	hum0197.v3.BBJ.PaC.v1.gz	k__Bacteria|p__Proteobacteria|c__Gammaproteobacteria|o__Enterobacterales|f__Pasteurellaceae|g__Haemophilus_D|s__unclassified_mgs_3140	Wald ratio	1	0.452059299869251	0.572788175395911	0.42997994942067	tongue.pheno.244.assoc.linear.gz.raw.gz_hum0197.v3.BBJ.PaC.v1.gz	0.653272217312319
tongue.pheno.244.assoc.linear.gz.raw.gz	Pharyngeal and laryngeal cancer	hum0197.v3.BBJ.PLC.v1.gz	k__Bacteria|p__Proteobacteria|c__Gammaproteobacteria|o__Enterobacterales|f__Pasteurellaceae|g__Haemophilus_D|s__unclassified_mgs_3140	Wald ratio	1	-1.20907	0.734161810764189	0.0995833653365981	tongue.pheno.244.assoc.linear.gz.raw.gz_hum0197.v3.BBJ.PLC.v1.gz	0.653272217312319
tongue.pheno.2465.assoc.linear.gz.raw.gz	Cancer of hepatic bile ducts	hum0197.v3.BBJ.BtC.v1.gz	k__Bacteria|p__Proteobacteria|c__Gammaproteobacteria|o__Enterobacterales|f__Pasteurellaceae|g__Haemophilus_D|s__Haemophilus_D_parainfluenzae_A_mgs_3466	Wald ratio	1	-0.630769	0.619659622705435	0.308712001168166	tongue.pheno.2465.assoc.linear.gz.raw.gz_hum0197.v3.BBJ.BtC.v1.gz	0.653272217312319
tongue.pheno.2465.assoc.linear.gz.raw.gz	Colorectal cancer	hum0197.v3.BBJ.CC.v1.gz	k__Bacteria|p__Proteobacteria|c__Gammaproteobacteria|o__Enterobacterales|f__Pasteurellaceae|g__Haemophilus_D|s__Haemophilus_D_parainfluenzae_A_mgs_3466	Wald ratio	1	-0.0400109	0.148187452592791	0.78715897457724	tongue.pheno.2465.assoc.linear.gz.raw.gz_hum0197.v3.BBJ.CC.v1.gz	0.78715897457724
tongue.pheno.2465.assoc.linear.gz.raw.gz	Esophageal cancer	hum0197.v3.BBJ.EC.v1.gz	k__Bacteria|p__Proteobacteria|c__Gammaproteobacteria|o__Enterobacterales|f__Pasteurellaceae|g__Haemophilus_D|s__Haemophilus_D_parainfluenzae_A_mgs_3466	Wald ratio	1	-0.25184	0.345940765527091	0.466623012365942	tongue.pheno.2465.assoc.linear.gz.raw.gz_hum0197.v3.BBJ.EC.v1.gz	0.653272217312319
tongue.pheno.2465.assoc.linear.gz.raw.gz	Gastric cancer	hum0197.v3.BBJ.GC.v1.gz	k__Bacteria|p__Proteobacteria|c__Gammaproteobacteria|o__Enterobacterales|f__Pasteurellaceae|g__Haemophilus_D|s__Haemophilus_D_parainfluenzae_A_mgs_3466	Wald ratio	1	0.147154068483248	0.149824092158048	0.326011699390941	tongue.pheno.2465.assoc.linear.gz.raw.gz_hum0197.v3.BBJ.GC.v1.gz	0.653272217312319
tongue.pheno.2465.assoc.linear.gz.raw.gz	Hepatic cancer	hum0197.v3.BBJ.LiC.v1.gz	k__Bacteria|p__Proteobacteria|c__Gammaproteobacteria|o__Enterobacterales|f__Pasteurellaceae|g__Haemophilus_D|s__Haemophilus_D_parainfluenzae_A_mgs_3466	Wald ratio	1	-0.153538	0.279104698730416	0.582243980753308	tongue.pheno.2465.assoc.linear.gz.raw.gz_hum0197.v3.BBJ.LiC.v1.gz	0.679284644212192
tongue.pheno.2465.assoc.linear.gz.raw.gz	Pancreatic cancer	hum0197.v3.BBJ.PaC.v1.gz	k__Bacteria|p__Proteobacteria|c__Gammaproteobacteria|o__Enterobacterales|f__Pasteurellaceae|g__Haemophilus_D|s__Haemophilus_D_parainfluenzae_A_mgs_3466	Wald ratio	1	0.451322446894729	0.571854535338216	0.42997994942067	tongue.pheno.2465.assoc.linear.gz.raw.gz_hum0197.v3.BBJ.PaC.v1.gz	0.653272217312319
tongue.pheno.2465.assoc.linear.gz.raw.gz	Pharyngeal and laryngeal cancer	hum0197.v3.BBJ.PLC.v1.gz	k__Bacteria|p__Proteobacteria|c__Gammaproteobacteria|o__Enterobacterales|f__Pasteurellaceae|g__Haemophilus_D|s__Haemophilus_D_parainfluenzae_A_mgs_3466	Wald ratio	1	-1.2071	0.732965132996032	0.0995833653365982	tongue.pheno.2465.assoc.linear.gz.raw.gz_hum0197.v3.BBJ.PLC.v1.gz	0.653272217312319
tongue.pheno.2502.assoc.linear.gz.raw.gz	Cancer of hepatic bile ducts	hum0197.v3.BBJ.BtC.v1.gz	k__Bacteria|p__Proteobacteria|c__Gammaproteobacteria|o__Enterobacterales|f__Pasteurellaceae|g__Aggregatibacter|s__unclassified_mgs_108	Wald ratio	1	-0.636999	0.625779717744501	0.308712001168166	tongue.pheno.2502.assoc.linear.gz.raw.gz_hum0197.v3.BBJ.BtC.v1.gz	0.653272217312319
tongue.pheno.2502.assoc.linear.gz.raw.gz	Colorectal cancer	hum0197.v3.BBJ.CC.v1.gz	k__Bacteria|p__Proteobacteria|c__Gammaproteobacteria|o__Enterobacterales|f__Pasteurellaceae|g__Aggregatibacter|s__unclassified_mgs_108	Wald ratio	1	-0.040406	0.149651032371486	0.78715897457724	tongue.pheno.2502.assoc.linear.gz.raw.gz_hum0197.v3.BBJ.CC.v1.gz	0.78715897457724
tongue.pheno.2502.assoc.linear.gz.raw.gz	Esophageal cancer	hum0197.v3.BBJ.EC.v1.gz	k__Bacteria|p__Proteobacteria|c__Gammaproteobacteria|o__Enterobacterales|f__Pasteurellaceae|g__Aggregatibacter|s__unclassified_mgs_108	Wald ratio	1	-0.254327	0.349357464445877	0.466623012365942	tongue.pheno.2502.assoc.linear.gz.raw.gz_hum0197.v3.BBJ.EC.v1.gz	0.653272217312319
tongue.pheno.2502.assoc.linear.gz.raw.gz	Gastric cancer	hum0197.v3.BBJ.GC.v1.gz	k__Bacteria|p__Proteobacteria|c__Gammaproteobacteria|o__Enterobacterales|f__Pasteurellaceae|g__Aggregatibacter|s__unclassified_mgs_108	Wald ratio	1	0.148607441999132	0.151303836278128	0.326011699390941	tongue.pheno.2502.assoc.linear.gz.raw.gz_hum0197.v3.BBJ.GC.v1.gz	0.653272217312319
tongue.pheno.2502.assoc.linear.gz.raw.gz	Hepatic cancer	hum0197.v3.BBJ.LiC.v1.gz	k__Bacteria|p__Proteobacteria|c__Gammaproteobacteria|o__Enterobacterales|f__Pasteurellaceae|g__Aggregatibacter|s__unclassified_mgs_108	Wald ratio	1	-0.155055	0.281861288347507	0.582243980753308	tongue.pheno.2502.assoc.linear.gz.raw.gz_hum0197.v3.BBJ.LiC.v1.gz	0.679284644212192
tongue.pheno.2502.assoc.linear.gz.raw.gz	Pancreatic cancer	hum0197.v3.BBJ.PaC.v1.gz	k__Bacteria|p__Proteobacteria|c__Gammaproteobacteria|o__Enterobacterales|f__Pasteurellaceae|g__Aggregatibacter|s__unclassified_mgs_108	Wald ratio	1	0.455779952543072	0.577502481366248	0.42997994942067	tongue.pheno.2502.assoc.linear.gz.raw.gz_hum0197.v3.BBJ.PaC.v1.gz	0.653272217312319
tongue.pheno.2502.assoc.linear.gz.raw.gz	Pharyngeal and laryngeal cancer	hum0197.v3.BBJ.PLC.v1.gz	k__Bacteria|p__Proteobacteria|c__Gammaproteobacteria|o__Enterobacterales|f__Pasteurellaceae|g__Aggregatibacter|s__unclassified_mgs_108	Wald ratio	1	-1.21903	0.7402042948034	0.0995833653365982	tongue.pheno.2502.assoc.linear.gz.raw.gz_hum0197.v3.BBJ.PLC.v1.gz	0.653272217312319
tongue.pheno.255.assoc.linear.gz.raw.gz	Cancer of hepatic bile ducts	hum0197.v3.BBJ.BtC.v1.gz	k__Bacteria|p__Firmicutes|c__Clostridia|o__Lachnospirales|f__Lachnospiraceae|g__Oribacterium|s__Oribacterium_sinus_mgs_2094	Wald ratio	1	0.14801577071322	0.558541967723042	0.791006497494396	tongue.pheno.255.assoc.linear.gz.raw.gz_hum0197.v3.BBJ.BtC.v1.gz	0.793946316686875
tongue.pheno.255.assoc.linear.gz.raw.gz	Colorectal cancer	hum0197.v3.BBJ.CC.v1.gz	k__Bacteria|p__Firmicutes|c__Clostridia|o__Lachnospirales|f__Lachnospiraceae|g__Oribacterium|s__Oribacterium_sinus_mgs_2094	Wald ratio	1	0.0486941689700229	0.133266664828713	0.714821075981742	tongue.pheno.255.assoc.linear.gz.raw.gz_hum0197.v3.BBJ.CC.v1.gz	0.793946316686875
tongue.pheno.255.assoc.linear.gz.raw.gz	Esophageal cancer	hum0197.v3.BBJ.EC.v1.gz	k__Bacteria|p__Firmicutes|c__Clostridia|o__Lachnospirales|f__Lachnospiraceae|g__Oribacterium|s__Oribacterium_sinus_mgs_2094	Wald ratio	1	-0.105878	0.311438096466224	0.733881934988729	tongue.pheno.255.assoc.linear.gz.raw.gz_hum0197.v3.BBJ.EC.v1.gz	0.793946316686875
tongue.pheno.255.assoc.linear.gz.raw.gz	Gastric cancer	hum0197.v3.BBJ.GC.v1.gz	k__Bacteria|p__Firmicutes|c__Clostridia|o__Lachnospirales|f__Lachnospiraceae|g__Oribacterium|s__Oribacterium_sinus_mgs_2094	Wald ratio	1	-0.0352638	0.135012320326642	0.793946316686875	tongue.pheno.255.assoc.linear.gz.raw.gz_hum0197.v3.BBJ.GC.v1.gz	0.793946316686875
tongue.pheno.255.assoc.linear.gz.raw.gz	Hepatic cancer	hum0197.v3.BBJ.LiC.v1.gz	k__Bacteria|p__Firmicutes|c__Clostridia|o__Lachnospirales|f__Lachnospiraceae|g__Oribacterium|s__Oribacterium_sinus_mgs_2094	Wald ratio	1	-0.339273	0.251574118713997	0.177465783842592	tongue.pheno.255.assoc.linear.gz.raw.gz_hum0197.v3.BBJ.LiC.v1.gz	0.793946316686875
tongue.pheno.255.assoc.linear.gz.raw.gz	Pancreatic cancer	hum0197.v3.BBJ.PaC.v1.gz	k__Bacteria|p__Firmicutes|c__Clostridia|o__Lachnospirales|f__Lachnospiraceae|g__Oribacterium|s__Oribacterium_sinus_mgs_2094	Wald ratio	1	-0.373974	0.514071166403746	0.46693450585948	tongue.pheno.255.assoc.linear.gz.raw.gz_hum0197.v3.BBJ.PaC.v1.gz	0.793946316686875
tongue.pheno.255.assoc.linear.gz.raw.gz	Pharyngeal and laryngeal cancer	hum0197.v3.BBJ.PLC.v1.gz	k__Bacteria|p__Firmicutes|c__Clostridia|o__Lachnospirales|f__Lachnospiraceae|g__Oribacterium|s__Oribacterium_sinus_mgs_2094	Wald ratio	1	0.39078777873935	0.660099395058167	0.553841522474028	tongue.pheno.255.assoc.linear.gz.raw.gz_hum0197.v3.BBJ.PLC.v1.gz	0.793946316686875
tongue.pheno.262.assoc.linear.gz.raw.gz	Cancer of hepatic bile ducts	hum0197.v3.BBJ.BtC.v1.gz	k__Bacteria|p__Firmicutes|c__Bacilli|o__Lactobacillales|f__Streptococcaceae|g__Streptococcus|s__Streptococcus_infantis_mgs_1655	Wald ratio	1	0.287616929561061	0.534574197194226	0.590556370625583	tongue.pheno.262.assoc.linear.gz.raw.gz_hum0197.v3.BBJ.BtC.v1.gz	0.826778918875816
tongue.pheno.262.assoc.linear.gz.raw.gz	Colorectal cancer	hum0197.v3.BBJ.CC.v1.gz	k__Bacteria|p__Firmicutes|c__Bacilli|o__Lactobacillales|f__Streptococcaceae|g__Streptococcus|s__Streptococcus_infantis_mgs_1655	Wald ratio	1	0.0748361256877993	0.127698104365378	0.557849010654792	tongue.pheno.262.assoc.linear.gz.raw.gz_hum0197.v3.BBJ.CC.v1.gz	0.826778918875816
tongue.pheno.262.assoc.linear.gz.raw.gz	Esophageal cancer	hum0197.v3.BBJ.EC.v1.gz	k__Bacteria|p__Firmicutes|c__Bacilli|o__Lactobacillales|f__Streptococcaceae|g__Streptococcus|s__Streptococcus_infantis_mgs_1655	Wald ratio	1	-0.187631	0.298015137429232	0.528955626527593	tongue.pheno.262.assoc.linear.gz.raw.gz_hum0197.v3.BBJ.EC.v1.gz	0.826778918875816
tongue.pheno.262.assoc.linear.gz.raw.gz	Gastric cancer	hum0197.v3.BBJ.GC.v1.gz	k__Bacteria|p__Firmicutes|c__Bacilli|o__Lactobacillales|f__Streptococcaceae|g__Streptococcus|s__Streptococcus_infantis_mgs_1655	Wald ratio	1	-0.0802952	0.129165604783854	0.534174870487147	tongue.pheno.262.assoc.linear.gz.raw.gz_hum0197.v3.BBJ.GC.v1.gz	0.826778918875816
tongue.pheno.262.assoc.linear.gz.raw.gz	Hepatic cancer	hum0197.v3.BBJ.LiC.v1.gz	k__Bacteria|p__Firmicutes|c__Bacilli|o__Lactobacillales|f__Streptococcaceae|g__Streptococcus|s__Streptococcus_infantis_mgs_1655	Wald ratio	1	-0.0399373	0.24080219459738	0.868274271525995	tongue.pheno.262.assoc.linear.gz.raw.gz_hum0197.v3.BBJ.LiC.v1.gz	0.912481821837819
tongue.pheno.262.assoc.linear.gz.raw.gz	Pancreatic cancer	hum0197.v3.BBJ.PaC.v1.gz	k__Bacteria|p__Firmicutes|c__Bacilli|o__Lactobacillales|f__Streptococcaceae|g__Streptococcus|s__Streptococcus_infantis_mgs_1655	Wald ratio	1	0.524379637186549	0.491865724994327	0.286376980551609	tongue.pheno.262.assoc.linear.gz.raw.gz_hum0197.v3.BBJ.PaC.v1.gz	0.826778918875816
tongue.pheno.262.assoc.linear.gz.raw.gz	Pharyngeal and laryngeal cancer	hum0197.v3.BBJ.PLC.v1.gz	k__Bacteria|p__Firmicutes|c__Bacilli|o__Lactobacillales|f__Streptococcaceae|g__Streptococcus|s__Streptococcus_infantis_mgs_1655	Wald ratio	1	-0.0694597	0.631976359304573	0.912481821837819	tongue.pheno.262.assoc.linear.gz.raw.gz_hum0197.v3.BBJ.PLC.v1.gz	0.912481821837819
tongue.pheno.2649.assoc.linear.gz.raw.gz	Cancer of hepatic bile ducts	hum0197.v3.BBJ.BtC.v1.gz	k__Bacteria|p__Firmicutes|c__Bacilli|o__Erysipelotrichales|f__Erysipelotrichaceae|g__Solobacterium|s__unclassified_mgs_3390	Wald ratio	1	0.34150822294342	0.550196049786066	0.534795193620809	tongue.pheno.2649.assoc.linear.gz.raw.gz_hum0197.v3.BBJ.BtC.v1.gz	0.910322831262709
tongue.pheno.2649.assoc.linear.gz.raw.gz	Colorectal cancer	hum0197.v3.BBJ.CC.v1.gz	k__Bacteria|p__Firmicutes|c__Bacilli|o__Erysipelotrichales|f__Erysipelotrichaceae|g__Solobacterium|s__unclassified_mgs_3390	Wald ratio	1	-0.10164	0.131220330462066	0.438590461747488	tongue.pheno.2649.assoc.linear.gz.raw.gz_hum0197.v3.BBJ.CC.v1.gz	0.910322831262709
tongue.pheno.2649.assoc.linear.gz.raw.gz	Esophageal cancer	hum0197.v3.BBJ.EC.v1.gz	k__Bacteria|p__Firmicutes|c__Bacilli|o__Erysipelotrichales|f__Erysipelotrichaceae|g__Solobacterium|s__unclassified_mgs_3390	Wald ratio	1	-0.0854073	0.306164789763508	0.780276712510893	tongue.pheno.2649.assoc.linear.gz.raw.gz_hum0197.v3.BBJ.EC.v1.gz	0.910322831262709
tongue.pheno.2649.assoc.linear.gz.raw.gz	Gastric cancer	hum0197.v3.BBJ.GC.v1.gz	k__Bacteria|p__Firmicutes|c__Bacilli|o__Erysipelotrichales|f__Erysipelotrichaceae|g__Solobacterium|s__unclassified_mgs_3390	Wald ratio	1	-0.100841	0.132950113492543	0.448160878055677	tongue.pheno.2649.assoc.linear.gz.raw.gz_hum0197.v3.BBJ.GC.v1.gz	0.910322831262709
tongue.pheno.2649.assoc.linear.gz.raw.gz	Hepatic cancer	hum0197.v3.BBJ.LiC.v1.gz	k__Bacteria|p__Firmicutes|c__Bacilli|o__Erysipelotrichales|f__Erysipelotrichaceae|g__Solobacterium|s__unclassified_mgs_3390	Wald ratio	1	0.00800760916135242	0.24774530110869	0.974215311455028	tongue.pheno.2649.assoc.linear.gz.raw.gz_hum0197.v3.BBJ.LiC.v1.gz	0.974215311455028
tongue.pheno.2649.assoc.linear.gz.raw.gz	Pancreatic cancer	hum0197.v3.BBJ.PaC.v1.gz	k__Bacteria|p__Firmicutes|c__Bacilli|o__Erysipelotrichales|f__Erysipelotrichaceae|g__Solobacterium|s__unclassified_mgs_3390	Wald ratio	1	0.181975065496757	0.506744551380509	0.719515709636412	tongue.pheno.2649.assoc.linear.gz.raw.gz_hum0197.v3.BBJ.PaC.v1.gz	0.910322831262709
tongue.pheno.2649.assoc.linear.gz.raw.gz	Pharyngeal and laryngeal cancer	hum0197.v3.BBJ.PLC.v1.gz	k__Bacteria|p__Firmicutes|c__Bacilli|o__Erysipelotrichales|f__Erysipelotrichaceae|g__Solobacterium|s__unclassified_mgs_3390	Wald ratio	1	0.789368890016611	0.650353732140027	0.22484200211803	tongue.pheno.2649.assoc.linear.gz.raw.gz_hum0197.v3.BBJ.PLC.v1.gz	0.910322831262709
tongue.pheno.2673.assoc.linear.gz.raw.gz	Cancer of hepatic bile ducts	hum0197.v3.BBJ.BtC.v1.gz	k__Bacteria|p__Firmicutes|c__Clostridia|o__Lachnospirales|f__Lachnospiraceae|g__Oribacterium|s__unclassified_mgs_1411	Wald ratio	1	0.055933588431703	0.582101577229857	0.92344984670863	tongue.pheno.2673.assoc.linear.gz.raw.gz_hum0197.v3.BBJ.BtC.v1.gz	0.928556218154583
tongue.pheno.2673.assoc.linear.gz.raw.gz	Colorectal cancer	hum0197.v3.BBJ.CC.v1.gz	k__Bacteria|p__Firmicutes|c__Clostridia|o__Lachnospirales|f__Lachnospiraceae|g__Oribacterium|s__unclassified_mgs_1411	Wald ratio	1	-0.0787784	0.138929396839493	0.570687728969923	tongue.pheno.2673.assoc.linear.gz.raw.gz_hum0197.v3.BBJ.CC.v1.gz	0.880209533894715
tongue.pheno.2673.assoc.linear.gz.raw.gz	Esophageal cancer	hum0197.v3.BBJ.EC.v1.gz	k__Bacteria|p__Firmicutes|c__Clostridia|o__Lachnospirales|f__Lachnospiraceae|g__Oribacterium|s__unclassified_mgs_1411	Wald ratio	1	0.212302086537755	0.324264704010557	0.512649039891865	tongue.pheno.2673.assoc.linear.gz.raw.gz_hum0197.v3.BBJ.EC.v1.gz	0.880209533894715
tongue.pheno.2673.assoc.linear.gz.raw.gz	Gastric cancer	hum0197.v3.BBJ.GC.v1.gz	k__Bacteria|p__Firmicutes|c__Clostridia|o__Lachnospirales|f__Lachnospiraceae|g__Oribacterium|s__unclassified_mgs_1411	Wald ratio	1	0.0680499433713703	0.140736390458309	0.628721095639082	tongue.pheno.2673.assoc.linear.gz.raw.gz_hum0197.v3.BBJ.GC.v1.gz	0.880209533894715
tongue.pheno.2673.assoc.linear.gz.raw.gz	Hepatic cancer	hum0197.v3.BBJ.LiC.v1.gz	k__Bacteria|p__Firmicutes|c__Clostridia|o__Lachnospirales|f__Lachnospiraceae|g__Oribacterium|s__unclassified_mgs_1411	Wald ratio	1	-0.0235022	0.262121338567103	0.928556218154583	tongue.pheno.2673.assoc.linear.gz.raw.gz_hum0197.v3.BBJ.LiC.v1.gz	0.928556218154583
tongue.pheno.2673.assoc.linear.gz.raw.gz	Pancreatic cancer	hum0197.v3.BBJ.PaC.v1.gz	k__Bacteria|p__Firmicutes|c__Clostridia|o__Lachnospirales|f__Lachnospiraceae|g__Oribacterium|s__unclassified_mgs_1411	Wald ratio	1	0.351063520166117	0.53655853986364	0.512926628215652	tongue.pheno.2673.assoc.linear.gz.raw.gz_hum0197.v3.BBJ.PaC.v1.gz	0.880209533894715
tongue.pheno.2673.assoc.linear.gz.raw.gz	Pharyngeal and laryngeal cancer	hum0197.v3.BBJ.PLC.v1.gz	k__Bacteria|p__Firmicutes|c__Clostridia|o__Lachnospirales|f__Lachnospiraceae|g__Oribacterium|s__unclassified_mgs_1411	Wald ratio	1	0.725310068407524	0.68864809183986	0.292232106493213	tongue.pheno.2673.assoc.linear.gz.raw.gz_hum0197.v3.BBJ.PLC.v1.gz	0.880209533894715
tongue.pheno.285.assoc.linear.gz.raw.gz	Cancer of hepatic bile ducts	hum0197.v3.BBJ.BtC.v1.gz	k__Bacteria|p__Firmicutes|c__Bacilli|o__Lactobacillales|f__Streptococcaceae|g__Streptococcus|s__unclassified_mgs_2667	Wald ratio	1	0.298617417703636	0.555020062903646	0.590556370625583	tongue.pheno.285.assoc.linear.gz.raw.gz_hum0197.v3.BBJ.BtC.v1.gz	0.826778918875816
tongue.pheno.285.assoc.linear.gz.raw.gz	Colorectal cancer	hum0197.v3.BBJ.CC.v1.gz	k__Bacteria|p__Firmicutes|c__Bacilli|o__Lactobacillales|f__Streptococcaceae|g__Streptococcus|s__unclassified_mgs_2667	Wald ratio	1	0.0776983838814363	0.132582175289313	0.557849010654792	tongue.pheno.285.assoc.linear.gz.raw.gz_hum0197.v3.BBJ.CC.v1.gz	0.826778918875816
tongue.pheno.285.assoc.linear.gz.raw.gz	Esophageal cancer	hum0197.v3.BBJ.EC.v1.gz	k__Bacteria|p__Firmicutes|c__Bacilli|o__Lactobacillales|f__Streptococcaceae|g__Streptococcus|s__unclassified_mgs_2667	Wald ratio	1	-0.194807	0.309413325952421	0.528955626527593	tongue.pheno.285.assoc.linear.gz.raw.gz_hum0197.v3.BBJ.EC.v1.gz	0.826778918875816
tongue.pheno.285.assoc.linear.gz.raw.gz	Gastric cancer	hum0197.v3.BBJ.GC.v1.gz	k__Bacteria|p__Firmicutes|c__Bacilli|o__Lactobacillales|f__Streptococcaceae|g__Streptococcus|s__unclassified_mgs_2667	Wald ratio	1	-0.0833663	0.134105803213834	0.534174870487147	tongue.pheno.285.assoc.linear.gz.raw.gz_hum0197.v3.BBJ.GC.v1.gz	0.826778918875816
tongue.pheno.285.assoc.linear.gz.raw.gz	Hepatic cancer	hum0197.v3.BBJ.LiC.v1.gz	k__Bacteria|p__Firmicutes|c__Bacilli|o__Lactobacillales|f__Streptococcaceae|g__Streptococcus|s__unclassified_mgs_2667	Wald ratio	1	-0.0414647	0.25001215901226	0.868274271525995	tongue.pheno.285.assoc.linear.gz.raw.gz_hum0197.v3.BBJ.LiC.v1.gz	0.912481821837819
tongue.pheno.285.assoc.linear.gz.raw.gz	Pancreatic cancer	hum0197.v3.BBJ.PaC.v1.gz	k__Bacteria|p__Firmicutes|c__Bacilli|o__Lactobacillales|f__Streptococcaceae|g__Streptococcus|s__unclassified_mgs_2667	Wald ratio	1	0.544435591437508	0.510678119257058	0.286376980551609	tongue.pheno.285.assoc.linear.gz.raw.gz_hum0197.v3.BBJ.PaC.v1.gz	0.826778918875816
tongue.pheno.285.assoc.linear.gz.raw.gz	Pharyngeal and laryngeal cancer	hum0197.v3.BBJ.PLC.v1.gz	k__Bacteria|p__Firmicutes|c__Bacilli|o__Lactobacillales|f__Streptococcaceae|g__Streptococcus|s__unclassified_mgs_2667	Wald ratio	1	-0.0721163	0.656147566672398	0.912481821837819	tongue.pheno.285.assoc.linear.gz.raw.gz_hum0197.v3.BBJ.PLC.v1.gz	0.912481821837819
tongue.pheno.286.assoc.linear.gz.raw.gz	Cancer of hepatic bile ducts	hum0197.v3.BBJ.BtC.v1.gz	k__Bacteria|p__Proteobacteria|c__Gammaproteobacteria|o__Enterobacterales|f__Pasteurellaceae|g__Haemophilus_D|s__Haemophilus_D_parainfluenzae_A_mgs_3080	Wald ratio	1	-0.62466	0.613658076722816	0.308712001168166	tongue.pheno.286.assoc.linear.gz.raw.gz_hum0197.v3.BBJ.BtC.v1.gz	0.653272217312319
tongue.pheno.286.assoc.linear.gz.raw.gz	Colorectal cancer	hum0197.v3.BBJ.CC.v1.gz	k__Bacteria|p__Proteobacteria|c__Gammaproteobacteria|o__Enterobacterales|f__Pasteurellaceae|g__Haemophilus_D|s__Haemophilus_D_parainfluenzae_A_mgs_3080	Wald ratio	1	-0.0396233	0.146752223027728	0.78715897457724	tongue.pheno.286.assoc.linear.gz.raw.gz_hum0197.v3.BBJ.CC.v1.gz	0.78715897457724
tongue.pheno.286.assoc.linear.gz.raw.gz	Esophageal cancer	hum0197.v3.BBJ.EC.v1.gz	k__Bacteria|p__Proteobacteria|c__Gammaproteobacteria|o__Enterobacterales|f__Pasteurellaceae|g__Haemophilus_D|s__Haemophilus_D_parainfluenzae_A_mgs_3080	Wald ratio	1	-0.2494	0.342590249638209	0.466623012365942	tongue.pheno.286.assoc.linear.gz.raw.gz_hum0197.v3.BBJ.EC.v1.gz	0.653272217312319
tongue.pheno.286.assoc.linear.gz.raw.gz	Gastric cancer	hum0197.v3.BBJ.GC.v1.gz	k__Bacteria|p__Proteobacteria|c__Gammaproteobacteria|o__Enterobacterales|f__Pasteurellaceae|g__Haemophilus_D|s__Haemophilus_D_parainfluenzae_A_mgs_3080	Wald ratio	1	0.145728847480989	0.148373011362328	0.326011699390941	tongue.pheno.286.assoc.linear.gz.raw.gz_hum0197.v3.BBJ.GC.v1.gz	0.653272217312319
tongue.pheno.286.assoc.linear.gz.raw.gz	Hepatic cancer	hum0197.v3.BBJ.LiC.v1.gz	k__Bacteria|p__Proteobacteria|c__Gammaproteobacteria|o__Enterobacterales|f__Pasteurellaceae|g__Haemophilus_D|s__Haemophilus_D_parainfluenzae_A_mgs_3080	Wald ratio	1	-0.152051	0.276401505522374	0.582243980753307	tongue.pheno.286.assoc.linear.gz.raw.gz_hum0197.v3.BBJ.LiC.v1.gz	0.679284644212192
tongue.pheno.286.assoc.linear.gz.raw.gz	Pancreatic cancer	hum0197.v3.BBJ.PaC.v1.gz	k__Bacteria|p__Proteobacteria|c__Gammaproteobacteria|o__Enterobacterales|f__Pasteurellaceae|g__Haemophilus_D|s__Haemophilus_D_parainfluenzae_A_mgs_3080	Wald ratio	1	0.446951285181463	0.566315992623076	0.42997994942067	tongue.pheno.286.assoc.linear.gz.raw.gz_hum0197.v3.BBJ.PaC.v1.gz	0.653272217312319
tongue.pheno.286.assoc.linear.gz.raw.gz	Pharyngeal and laryngeal cancer	hum0197.v3.BBJ.PLC.v1.gz	k__Bacteria|p__Proteobacteria|c__Gammaproteobacteria|o__Enterobacterales|f__Pasteurellaceae|g__Haemophilus_D|s__Haemophilus_D_parainfluenzae_A_mgs_3080	Wald ratio	1	-1.19541	0.725866197083237	0.0995833653365982	tongue.pheno.286.assoc.linear.gz.raw.gz_hum0197.v3.BBJ.PLC.v1.gz	0.653272217312319
tongue.pheno.3117.assoc.linear.gz.raw.gz	Cancer of hepatic bile ducts	hum0197.v3.BBJ.BtC.v1.gz	k__Bacteria|p__Patescibacteria|c__Saccharimonadia|o__Saccharimonadales|f__Saccharimonadaceae|g__unclassified_mgs_1558|s__unclassified_mgs_1558	Wald ratio	1	0.448056464796997	0.673055181976914	0.505599425392513	tongue.pheno.3117.assoc.linear.gz.raw.gz_hum0197.v3.BBJ.BtC.v1.gz	0.659741951637622
tongue.pheno.3117.assoc.linear.gz.raw.gz	Colorectal cancer	hum0197.v3.BBJ.CC.v1.gz	k__Bacteria|p__Patescibacteria|c__Saccharimonadia|o__Saccharimonadales|f__Saccharimonadaceae|g__unclassified_mgs_1558|s__unclassified_mgs_1558	Wald ratio	1	0.211307138765136	0.160916974634009	0.18913447369416	tongue.pheno.3117.assoc.linear.gz.raw.gz_hum0197.v3.BBJ.CC.v1.gz	0.417874320840427
tongue.pheno.3117.assoc.linear.gz.raw.gz	Esophageal cancer	hum0197.v3.BBJ.EC.v1.gz	k__Bacteria|p__Patescibacteria|c__Saccharimonadia|o__Saccharimonadales|f__Saccharimonadaceae|g__unclassified_mgs_1558|s__unclassified_mgs_1558	Wald ratio	1	0.165504397251691	0.375916136413843	0.659741951637622	tongue.pheno.3117.assoc.linear.gz.raw.gz_hum0197.v3.BBJ.EC.v1.gz	0.659741951637622
tongue.pheno.3117.assoc.linear.gz.raw.gz	Gastric cancer	hum0197.v3.BBJ.GC.v1.gz	k__Bacteria|p__Patescibacteria|c__Saccharimonadia|o__Saccharimonadales|f__Saccharimonadaceae|g__unclassified_mgs_1558|s__unclassified_mgs_1558	Wald ratio	1	0.239300922534597	0.162908169531695	0.141851401848561	tongue.pheno.3117.assoc.linear.gz.raw.gz_hum0197.v3.BBJ.GC.v1.gz	0.417874320840427
tongue.pheno.3117.assoc.linear.gz.raw.gz	Hepatic cancer	hum0197.v3.BBJ.LiC.v1.gz	k__Bacteria|p__Patescibacteria|c__Saccharimonadia|o__Saccharimonadales|f__Saccharimonadaceae|g__unclassified_mgs_1558|s__unclassified_mgs_1558	Wald ratio	1	0.67173462629596	0.303261301976942	0.026757610611089	tongue.pheno.3117.assoc.linear.gz.raw.gz_hum0197.v3.BBJ.LiC.v1.gz	0.187303274277623
tongue.pheno.3117.assoc.linear.gz.raw.gz	Pancreatic cancer	hum0197.v3.BBJ.PaC.v1.gz	k__Bacteria|p__Patescibacteria|c__Saccharimonadia|o__Saccharimonadales|f__Saccharimonadaceae|g__unclassified_mgs_1558|s__unclassified_mgs_1558	Wald ratio	1	0.730842403325946	0.620394608891036	0.23878532619453	tongue.pheno.3117.assoc.linear.gz.raw.gz_hum0197.v3.BBJ.PaC.v1.gz	0.417874320840427
tongue.pheno.3117.assoc.linear.gz.raw.gz	Pharyngeal and laryngeal cancer	hum0197.v3.BBJ.PLC.v1.gz	k__Bacteria|p__Patescibacteria|c__Saccharimonadia|o__Saccharimonadales|f__Saccharimonadaceae|g__unclassified_mgs_1558|s__unclassified_mgs_1558	Wald ratio	1	-0.373191	0.796865689776637	0.639553380801114	tongue.pheno.3117.assoc.linear.gz.raw.gz_hum0197.v3.BBJ.PLC.v1.gz	0.659741951637622
tongue.pheno.3139.assoc.linear.gz.raw.gz	Cancer of hepatic bile ducts	hum0197.v3.BBJ.BtC.v1.gz	k__Bacteria|p__Patescibacteria|c__Saccharimonadia|o__Saccharimonadales|f__Saccharimonadaceae|g__TM7x|s__unclassified_mgs_2908	Wald ratio	1	1.92435150027338	0.620117734240972	0.0019143797782751	tongue.pheno.3139.assoc.linear.gz.raw.gz_hum0197.v3.BBJ.BtC.v1.gz	0.0134006584479257
tongue.pheno.3139.assoc.linear.gz.raw.gz	Colorectal cancer	hum0197.v3.BBJ.CC.v1.gz	k__Bacteria|p__Patescibacteria|c__Saccharimonadia|o__Saccharimonadales|f__Saccharimonadaceae|g__TM7x|s__unclassified_mgs_2908	Wald ratio	1	-0.1297	0.147784144585744	0.380143040623018	tongue.pheno.3139.assoc.linear.gz.raw.gz_hum0197.v3.BBJ.CC.v1.gz	0.665250321090281
tongue.pheno.3139.assoc.linear.gz.raw.gz	Esophageal cancer	hum0197.v3.BBJ.EC.v1.gz	k__Bacteria|p__Patescibacteria|c__Saccharimonadia|o__Saccharimonadales|f__Saccharimonadaceae|g__TM7x|s__unclassified_mgs_2908	Wald ratio	1	-0.463546	0.345377980330985	0.179549988357726	tongue.pheno.3139.assoc.linear.gz.raw.gz_hum0197.v3.BBJ.EC.v1.gz	0.532715942808324
tongue.pheno.3139.assoc.linear.gz.raw.gz	Gastric cancer	hum0197.v3.BBJ.GC.v1.gz	k__Bacteria|p__Patescibacteria|c__Saccharimonadia|o__Saccharimonadales|f__Saccharimonadaceae|g__TM7x|s__unclassified_mgs_2908	Wald ratio	1	-0.0829559	0.149906063809488	0.579999065766992	tongue.pheno.3139.assoc.linear.gz.raw.gz_hum0197.v3.BBJ.GC.v1.gz	0.811998692073789
tongue.pheno.3139.assoc.linear.gz.raw.gz	Hepatic cancer	hum0197.v3.BBJ.LiC.v1.gz	k__Bacteria|p__Patescibacteria|c__Saccharimonadia|o__Saccharimonadales|f__Saccharimonadaceae|g__TM7x|s__unclassified_mgs_2908	Wald ratio	1	0.0417616899740877	0.27955309584329	0.881248010458056	tongue.pheno.3139.assoc.linear.gz.raw.gz_hum0197.v3.BBJ.LiC.v1.gz	0.917505610862928
tongue.pheno.3139.assoc.linear.gz.raw.gz	Pancreatic cancer	hum0197.v3.BBJ.PaC.v1.gz	k__Bacteria|p__Patescibacteria|c__Saccharimonadia|o__Saccharimonadales|f__Saccharimonadaceae|g__TM7x|s__unclassified_mgs_2908	Wald ratio	1	0.687063582552431	0.570304152824676	0.228306832632139	tongue.pheno.3139.assoc.linear.gz.raw.gz_hum0197.v3.BBJ.PaC.v1.gz	0.532715942808324
tongue.pheno.3139.assoc.linear.gz.raw.gz	Pharyngeal and laryngeal cancer	hum0197.v3.BBJ.PLC.v1.gz	k__Bacteria|p__Patescibacteria|c__Saccharimonadia|o__Saccharimonadales|f__Saccharimonadaceae|g__TM7x|s__unclassified_mgs_2908	Wald ratio	1	-0.0759577	0.73334984710626	0.917505610862928	tongue.pheno.3139.assoc.linear.gz.raw.gz_hum0197.v3.BBJ.PLC.v1.gz	0.917505610862928
tongue.pheno.3196.assoc.linear.gz.raw.gz	Cancer of hepatic bile ducts	hum0197.v3.BBJ.BtC.v1.gz	k__Bacteria|p__Patescibacteria|c__Saccharimonadia|o__Saccharimonadales|f__Saccharimonadaceae|g__TM7x|s__unclassified_mgs_386	Wald ratio	1	1.88511351679626	0.624205895897671	0.0025275902772343	tongue.pheno.3196.assoc.linear.gz.raw.gz_hum0197.v3.BBJ.BtC.v1.gz	0.0176931319406401
tongue.pheno.3196.assoc.linear.gz.raw.gz	Colorectal cancer	hum0197.v3.BBJ.CC.v1.gz	k__Bacteria|p__Patescibacteria|c__Saccharimonadia|o__Saccharimonadales|f__Saccharimonadaceae|g__TM7x|s__unclassified_mgs_386	Wald ratio	1	-0.106222	0.14879074846597	0.475287655442107	tongue.pheno.3196.assoc.linear.gz.raw.gz_hum0197.v3.BBJ.CC.v1.gz	0.66540271761895
tongue.pheno.3196.assoc.linear.gz.raw.gz	Esophageal cancer	hum0197.v3.BBJ.EC.v1.gz	k__Bacteria|p__Patescibacteria|c__Saccharimonadia|o__Saccharimonadales|f__Saccharimonadaceae|g__TM7x|s__unclassified_mgs_386	Wald ratio	1	-0.707893	0.347706993967183	0.041761597774197	tongue.pheno.3196.assoc.linear.gz.raw.gz_hum0197.v3.BBJ.EC.v1.gz	0.146165592209689
tongue.pheno.3196.assoc.linear.gz.raw.gz	Gastric cancer	hum0197.v3.BBJ.GC.v1.gz	k__Bacteria|p__Patescibacteria|c__Saccharimonadia|o__Saccharimonadales|f__Saccharimonadaceae|g__TM7x|s__unclassified_mgs_386	Wald ratio	1	-0.130764	0.150952422627225	0.38634809043443	tongue.pheno.3196.assoc.linear.gz.raw.gz_hum0197.v3.BBJ.GC.v1.gz	0.66540271761895
tongue.pheno.3196.assoc.linear.gz.raw.gz	Hepatic cancer	hum0197.v3.BBJ.LiC.v1.gz	k__Bacteria|p__Patescibacteria|c__Saccharimonadia|o__Saccharimonadales|f__Saccharimonadaceae|g__TM7x|s__unclassified_mgs_386	Wald ratio	1	0.0131344019065402	0.281505842013679	0.96278608153926	tongue.pheno.3196.assoc.linear.gz.raw.gz_hum0197.v3.BBJ.LiC.v1.gz	0.96278608153926
tongue.pheno.3196.assoc.linear.gz.raw.gz	Pancreatic cancer	hum0197.v3.BBJ.PaC.v1.gz	k__Bacteria|p__Patescibacteria|c__Saccharimonadia|o__Saccharimonadales|f__Saccharimonadaceae|g__TM7x|s__unclassified_mgs_386	Wald ratio	1	0.535005093469832	0.574339660163888	0.351588052832133	tongue.pheno.3196.assoc.linear.gz.raw.gz_hum0197.v3.BBJ.PaC.v1.gz	0.66540271761895
tongue.pheno.3196.assoc.linear.gz.raw.gz	Pharyngeal and laryngeal cancer	hum0197.v3.BBJ.PLC.v1.gz	k__Bacteria|p__Patescibacteria|c__Saccharimonadia|o__Saccharimonadales|f__Saccharimonadaceae|g__TM7x|s__unclassified_mgs_386	Wald ratio	1	-0.204936	0.738076818519557	0.781271767090772	tongue.pheno.3196.assoc.linear.gz.raw.gz_hum0197.v3.BBJ.PLC.v1.gz	0.911483728272568
tongue.pheno.3198.assoc.linear.gz.raw.gz	Cancer of hepatic bile ducts	hum0197.v3.BBJ.BtC.v1.gz	k__Bacteria|p__Patescibacteria|c__Saccharimonadia|o__Saccharimonadales|f__Saccharimonadaceae|g__TM7x|s__unclassified_mgs_572	Wald ratio	1	1.93370815262479	0.623132893402597	0.0019143797782751	tongue.pheno.3198.assoc.linear.gz.raw.gz_hum0197.v3.BBJ.BtC.v1.gz	0.0134006584479257
tongue.pheno.3198.assoc.linear.gz.raw.gz	Colorectal cancer	hum0197.v3.BBJ.CC.v1.gz	k__Bacteria|p__Patescibacteria|c__Saccharimonadia|o__Saccharimonadales|f__Saccharimonadaceae|g__TM7x|s__unclassified_mgs_572	Wald ratio	1	-0.130331	0.148502706066712	0.380143040623018	tongue.pheno.3198.assoc.linear.gz.raw.gz_hum0197.v3.BBJ.CC.v1.gz	0.665250321090281
tongue.pheno.3198.assoc.linear.gz.raw.gz	Esophageal cancer	hum0197.v3.BBJ.EC.v1.gz	k__Bacteria|p__Patescibacteria|c__Saccharimonadia|o__Saccharimonadales|f__Saccharimonadaceae|g__TM7x|s__unclassified_mgs_572	Wald ratio	1	-0.4658	0.347057289797749	0.179549988357726	tongue.pheno.3198.assoc.linear.gz.raw.gz_hum0197.v3.BBJ.EC.v1.gz	0.532715942808324
tongue.pheno.3198.assoc.linear.gz.raw.gz	Gastric cancer	hum0197.v3.BBJ.GC.v1.gz	k__Bacteria|p__Patescibacteria|c__Saccharimonadia|o__Saccharimonadales|f__Saccharimonadaceae|g__TM7x|s__unclassified_mgs_572	Wald ratio	1	-0.0833593	0.150634942563829	0.579999065766992	tongue.pheno.3198.assoc.linear.gz.raw.gz_hum0197.v3.BBJ.GC.v1.gz	0.811998692073789
tongue.pheno.3198.assoc.linear.gz.raw.gz	Hepatic cancer	hum0197.v3.BBJ.LiC.v1.gz	k__Bacteria|p__Patescibacteria|c__Saccharimonadia|o__Saccharimonadales|f__Saccharimonadaceae|g__TM7x|s__unclassified_mgs_572	Wald ratio	1	0.0419647451927624	0.280912349145608	0.881248010458056	tongue.pheno.3198.assoc.linear.gz.raw.gz_hum0197.v3.BBJ.LiC.v1.gz	0.917505610862928
tongue.pheno.3198.assoc.linear.gz.raw.gz	Pancreatic cancer	hum0197.v3.BBJ.PaC.v1.gz	k__Bacteria|p__Patescibacteria|c__Saccharimonadia|o__Saccharimonadales|f__Saccharimonadaceae|g__TM7x|s__unclassified_mgs_572	Wald ratio	1	0.690404248269865	0.573077106566125	0.228306832632139	tongue.pheno.3198.assoc.linear.gz.raw.gz_hum0197.v3.BBJ.PaC.v1.gz	0.532715942808324
tongue.pheno.3198.assoc.linear.gz.raw.gz	Pharyngeal and laryngeal cancer	hum0197.v3.BBJ.PLC.v1.gz	k__Bacteria|p__Patescibacteria|c__Saccharimonadia|o__Saccharimonadales|f__Saccharimonadaceae|g__TM7x|s__unclassified_mgs_572	Wald ratio	1	-0.076327	0.736915567594622	0.917505610862928	tongue.pheno.3198.assoc.linear.gz.raw.gz_hum0197.v3.BBJ.PLC.v1.gz	0.917505610862928
tongue.pheno.3216.assoc.linear.gz.raw.gz	Cancer of hepatic bile ducts	hum0197.v3.BBJ.BtC.v1.gz	k__Bacteria|p__Patescibacteria|c__Saccharimonadia|o__Saccharimonadales|f__Saccharimonadaceae|g__TM7x|s__unclassified_mgs_689	Wald ratio	1	1.78673460724741	0.591630300409535	0.0025275902772343	tongue.pheno.3216.assoc.linear.gz.raw.gz_hum0197.v3.BBJ.BtC.v1.gz	0.0176931319406401
tongue.pheno.3216.assoc.linear.gz.raw.gz	Colorectal cancer	hum0197.v3.BBJ.CC.v1.gz	k__Bacteria|p__Patescibacteria|c__Saccharimonadia|o__Saccharimonadales|f__Saccharimonadaceae|g__TM7x|s__unclassified_mgs_689	Wald ratio	1	-0.100679	0.14102576696506	0.475287655442107	tongue.pheno.3216.assoc.linear.gz.raw.gz_hum0197.v3.BBJ.CC.v1.gz	0.66540271761895
tongue.pheno.3216.assoc.linear.gz.raw.gz	Esophageal cancer	hum0197.v3.BBJ.EC.v1.gz	k__Bacteria|p__Patescibacteria|c__Saccharimonadia|o__Saccharimonadales|f__Saccharimonadaceae|g__TM7x|s__unclassified_mgs_689	Wald ratio	1	-0.67095	0.329561118610492	0.0417615977741969	tongue.pheno.3216.assoc.linear.gz.raw.gz_hum0197.v3.BBJ.EC.v1.gz	0.146165592209689
tongue.pheno.3216.assoc.linear.gz.raw.gz	Gastric cancer	hum0197.v3.BBJ.GC.v1.gz	k__Bacteria|p__Patescibacteria|c__Saccharimonadia|o__Saccharimonadales|f__Saccharimonadaceae|g__TM7x|s__unclassified_mgs_689	Wald ratio	1	-0.12394	0.143074629274461	0.38634809043443	tongue.pheno.3216.assoc.linear.gz.raw.gz_hum0197.v3.BBJ.GC.v1.gz	0.66540271761895
tongue.pheno.3216.assoc.linear.gz.raw.gz	Hepatic cancer	hum0197.v3.BBJ.LiC.v1.gz	k__Bacteria|p__Patescibacteria|c__Saccharimonadia|o__Saccharimonadales|f__Saccharimonadaceae|g__TM7x|s__unclassified_mgs_689	Wald ratio	1	0.0124489534570814	0.266814823397462	0.96278608153926	tongue.pheno.3216.assoc.linear.gz.raw.gz_hum0197.v3.BBJ.LiC.v1.gz	0.96278608153926
tongue.pheno.3216.assoc.linear.gz.raw.gz	Pancreatic cancer	hum0197.v3.BBJ.PaC.v1.gz	k__Bacteria|p__Patescibacteria|c__Saccharimonadia|o__Saccharimonadales|f__Saccharimonadaceae|g__TM7x|s__unclassified_mgs_689	Wald ratio	1	0.507084643465267	0.544366446893632	0.351588052832133	tongue.pheno.3216.assoc.linear.gz.raw.gz_hum0197.v3.BBJ.PaC.v1.gz	0.66540271761895
tongue.pheno.3216.assoc.linear.gz.raw.gz	Pharyngeal and laryngeal cancer	hum0197.v3.BBJ.PLC.v1.gz	k__Bacteria|p__Patescibacteria|c__Saccharimonadia|o__Saccharimonadales|f__Saccharimonadaceae|g__TM7x|s__unclassified_mgs_689	Wald ratio	1	-0.194241	0.699558611566886	0.781271767090772	tongue.pheno.3216.assoc.linear.gz.raw.gz_hum0197.v3.BBJ.PLC.v1.gz	0.911483728272568
tongue.pheno.3233.assoc.linear.gz.raw.gz	Cancer of hepatic bile ducts	hum0197.v3.BBJ.BtC.v1.gz	k__Bacteria|p__Patescibacteria|c__Saccharimonadia|o__Saccharimonadales|f__Saccharimonadaceae|g__unclassified_mgs_1065	Wald ratio	1	0.805126248415863	0.62772921253826	0.199631825568666	tongue.pheno.3233.assoc.linear.gz.raw.gz_hum0197.v3.BBJ.BtC.v1.gz	0.271989464619127
tongue.pheno.3233.assoc.linear.gz.raw.gz	Colorectal cancer	hum0197.v3.BBJ.CC.v1.gz	k__Bacteria|p__Patescibacteria|c__Saccharimonadia|o__Saccharimonadales|f__Saccharimonadaceae|g__unclassified_mgs_1065	Wald ratio	1	-0.325335	0.149662669205797	0.0297208460269906	tongue.pheno.3233.assoc.linear.gz.raw.gz_hum0197.v3.BBJ.CC.v1.gz	0.208045922188934
tongue.pheno.3233.assoc.linear.gz.raw.gz	Esophageal cancer	hum0197.v3.BBJ.EC.v1.gz	k__Bacteria|p__Patescibacteria|c__Saccharimonadia|o__Saccharimonadales|f__Saccharimonadaceae|g__unclassified_mgs_1065	Wald ratio	1	-0.478441	0.349153385749426	0.170596992851201	tongue.pheno.3233.assoc.linear.gz.raw.gz_hum0197.v3.BBJ.EC.v1.gz	0.271989464619127
tongue.pheno.3233.assoc.linear.gz.raw.gz	Gastric cancer	hum0197.v3.BBJ.GC.v1.gz	k__Bacteria|p__Patescibacteria|c__Saccharimonadia|o__Saccharimonadales|f__Saccharimonadaceae|g__unclassified_mgs_1065	Wald ratio	1	-0.254407	0.151541998384426	0.0931931432155607	tongue.pheno.3233.assoc.linear.gz.raw.gz_hum0197.v3.BBJ.GC.v1.gz	0.217450667502975
tongue.pheno.3233.assoc.linear.gz.raw.gz	Hepatic cancer	hum0197.v3.BBJ.LiC.v1.gz	k__Bacteria|p__Patescibacteria|c__Saccharimonadia|o__Saccharimonadales|f__Saccharimonadaceae|g__unclassified_mgs_1065	Wald ratio	1	-0.0313462	0.282834459539822	0.911752061374886	tongue.pheno.3233.assoc.linear.gz.raw.gz_hum0197.v3.BBJ.LiC.v1.gz	0.911752061374886
tongue.pheno.3233.assoc.linear.gz.raw.gz	Pancreatic cancer	hum0197.v3.BBJ.PaC.v1.gz	k__Bacteria|p__Patescibacteria|c__Saccharimonadia|o__Saccharimonadales|f__Saccharimonadaceae|g__unclassified_mgs_1065	Wald ratio	1	-0.689504	0.5782848688295	0.233133826816394	tongue.pheno.3233.assoc.linear.gz.raw.gz_hum0197.v3.BBJ.PaC.v1.gz	0.271989464619127
tongue.pheno.3233.assoc.linear.gz.raw.gz	Pharyngeal and laryngeal cancer	hum0197.v3.BBJ.PLC.v1.gz	k__Bacteria|p__Patescibacteria|c__Saccharimonadia|o__Saccharimonadales|f__Saccharimonadaceae|g__unclassified_mgs_1065	Wald ratio	1	-1.37117	0.741320387266379	0.0643664408450837	tongue.pheno.3233.assoc.linear.gz.raw.gz_hum0197.v3.BBJ.PLC.v1.gz	0.217450667502975
tongue.pheno.327.assoc.linear.gz.raw.gz	Cancer of hepatic bile ducts	hum0197.v3.BBJ.BtC.v1.gz	k__Bacteria|p__Actinobacteriota|c__Actinobacteria|o__Mycobacteriales|f__Mycobacteriaceae|g__Corynebacterium	Inverse variance weighted	2	-0.0691552	0.610960799661809	0.909879160001215	tongue.pheno.327.assoc.linear.gz.raw.gz_hum0197.v3.BBJ.BtC.v1.gz	0.909879160001215
tongue.pheno.327.assoc.linear.gz.raw.gz	Colorectal cancer	hum0197.v3.BBJ.CC.v1.gz	k__Bacteria|p__Actinobacteriota|c__Actinobacteria|o__Mycobacteriales|f__Mycobacteriaceae|g__Corynebacterium	Inverse variance weighted	2	-0.0355539	0.100998660922445	0.724820987872669	tongue.pheno.327.assoc.linear.gz.raw.gz_hum0197.v3.BBJ.CC.v1.gz	0.909879160001215
tongue.pheno.327.assoc.linear.gz.raw.gz	Esophageal cancer	hum0197.v3.BBJ.EC.v1.gz	k__Bacteria|p__Actinobacteriota|c__Actinobacteria|o__Mycobacteriales|f__Mycobacteriaceae|g__Corynebacterium	Inverse variance weighted	2	0.162239873111636	0.235713523847859	0.491268543641469	tongue.pheno.327.assoc.linear.gz.raw.gz_hum0197.v3.BBJ.EC.v1.gz	0.909879160001215
tongue.pheno.327.assoc.linear.gz.raw.gz	Gastric cancer	hum0197.v3.BBJ.GC.v1.gz	k__Bacteria|p__Actinobacteriota|c__Actinobacteria|o__Mycobacteriales|f__Mycobacteriaceae|g__Corynebacterium	Inverse variance weighted	2	0.0214463409035578	0.111745147380352	0.847803383285551	tongue.pheno.327.assoc.linear.gz.raw.gz_hum0197.v3.BBJ.GC.v1.gz	0.909879160001215
tongue.pheno.327.assoc.linear.gz.raw.gz	Hepatic cancer	hum0197.v3.BBJ.LiC.v1.gz	k__Bacteria|p__Actinobacteriota|c__Actinobacteria|o__Mycobacteriales|f__Mycobacteriaceae|g__Corynebacterium	Inverse variance weighted	2	-0.0730656	0.190337028495352	0.701071121121943	tongue.pheno.327.assoc.linear.gz.raw.gz_hum0197.v3.BBJ.LiC.v1.gz	0.909879160001215
tongue.pheno.327.assoc.linear.gz.raw.gz	Pancreatic cancer	hum0197.v3.BBJ.PaC.v1.gz	k__Bacteria|p__Actinobacteriota|c__Actinobacteria|o__Mycobacteriales|f__Mycobacteriaceae|g__Corynebacterium	Inverse variance weighted	2	-0.123542	0.389681393009173	0.751217737589185	tongue.pheno.327.assoc.linear.gz.raw.gz_hum0197.v3.BBJ.PaC.v1.gz	0.909879160001215
tongue.pheno.327.assoc.linear.gz.raw.gz	Pharyngeal and laryngeal cancer	hum0197.v3.BBJ.PLC.v1.gz	k__Bacteria|p__Actinobacteriota|c__Actinobacteria|o__Mycobacteriales|f__Mycobacteriaceae|g__Corynebacterium	Inverse variance weighted	2	0.0708340324247662	0.499442973094745	0.887217393924331	tongue.pheno.327.assoc.linear.gz.raw.gz_hum0197.v3.BBJ.PLC.v1.gz	0.909879160001215
tongue.pheno.3306.assoc.linear.gz.raw.gz	Cancer of hepatic bile ducts	hum0197.v3.BBJ.BtC.v1.gz	k__Bacteria|p__Patescibacteria|c__Saccharimonadia|o__Saccharimonadales|f__Saccharimonadaceae|g__TM7x|s__unclassified_mgs_1234	Wald ratio	1	1.84990023316857	0.626415603734184	0.00314547462368181	tongue.pheno.3306.assoc.linear.gz.raw.gz_hum0197.v3.BBJ.BtC.v1.gz	0.0220183223657727
tongue.pheno.3306.assoc.linear.gz.raw.gz	Colorectal cancer	hum0197.v3.BBJ.CC.v1.gz	k__Bacteria|p__Patescibacteria|c__Saccharimonadia|o__Saccharimonadales|f__Saccharimonadaceae|g__TM7x|s__unclassified_mgs_1234	Wald ratio	1	-0.107947	0.149355682468684	0.469834368135615	tongue.pheno.3306.assoc.linear.gz.raw.gz_hum0197.v3.BBJ.CC.v1.gz	0.657768115389861
tongue.pheno.3306.assoc.linear.gz.raw.gz	Esophageal cancer	hum0197.v3.BBJ.EC.v1.gz	k__Bacteria|p__Patescibacteria|c__Saccharimonadia|o__Saccharimonadales|f__Saccharimonadaceae|g__TM7x|s__unclassified_mgs_1234	Wald ratio	1	-0.704406	0.349055461650244	0.0435876566732171	tongue.pheno.3306.assoc.linear.gz.raw.gz_hum0197.v3.BBJ.EC.v1.gz	0.15255679835626
tongue.pheno.3306.assoc.linear.gz.raw.gz	Gastric cancer	hum0197.v3.BBJ.GC.v1.gz	k__Bacteria|p__Patescibacteria|c__Saccharimonadia|o__Saccharimonadales|f__Saccharimonadaceae|g__TM7x|s__unclassified_mgs_1234	Wald ratio	1	-0.124805	0.151528972250077	0.410144301909958	tongue.pheno.3306.assoc.linear.gz.raw.gz_hum0197.v3.BBJ.GC.v1.gz	0.657768115389861
tongue.pheno.3306.assoc.linear.gz.raw.gz	Hepatic cancer	hum0197.v3.BBJ.LiC.v1.gz	k__Bacteria|p__Patescibacteria|c__Saccharimonadia|o__Saccharimonadales|f__Saccharimonadaceae|g__TM7x|s__unclassified_mgs_1234	Wald ratio	1	0.00234125762565772	0.282573136290051	0.993389209025078	tongue.pheno.3306.assoc.linear.gz.raw.gz_hum0197.v3.BBJ.LiC.v1.gz	0.993389209025078
tongue.pheno.3306.assoc.linear.gz.raw.gz	Pancreatic cancer	hum0197.v3.BBJ.PaC.v1.gz	k__Bacteria|p__Patescibacteria|c__Saccharimonadia|o__Saccharimonadales|f__Saccharimonadaceae|g__TM7x|s__unclassified_mgs_1234	Wald ratio	1	0.549231646610545	0.576463993195451	0.340711850227937	tongue.pheno.3306.assoc.linear.gz.raw.gz_hum0197.v3.BBJ.PaC.v1.gz	0.657768115389861
tongue.pheno.3306.assoc.linear.gz.raw.gz	Pharyngeal and laryngeal cancer	hum0197.v3.BBJ.PLC.v1.gz	k__Bacteria|p__Patescibacteria|c__Saccharimonadia|o__Saccharimonadales|f__Saccharimonadaceae|g__TM7x|s__unclassified_mgs_1234	Wald ratio	1	-0.183344	0.740958024570742	0.804566596360479	tongue.pheno.3306.assoc.linear.gz.raw.gz_hum0197.v3.BBJ.PLC.v1.gz	0.938661029087226
tongue.pheno.336.assoc.linear.gz.raw.gz	Cancer of hepatic bile ducts	hum0197.v3.BBJ.BtC.v1.gz	k__Bacteria|p__Firmicutes|c__Negativicutes|o__Veillonellales|f__Veillonellaceae|g__Veillonella|s__Veillonella_parvula_A_mgs_2881	Wald ratio	1	1.00521467006016	0.588824487134711	0.0877932457291679	tongue.pheno.336.assoc.linear.gz.raw.gz_hum0197.v3.BBJ.BtC.v1.gz	0.307276360052088
tongue.pheno.336.assoc.linear.gz.raw.gz	Colorectal cancer	hum0197.v3.BBJ.CC.v1.gz	k__Bacteria|p__Firmicutes|c__Negativicutes|o__Veillonellales|f__Veillonellaceae|g__Veillonella|s__Veillonella_parvula_A_mgs_2881	Wald ratio	1	-0.169465	0.140474776294674	0.227674739257636	tongue.pheno.336.assoc.linear.gz.raw.gz_hum0197.v3.BBJ.CC.v1.gz	0.531241058267818
tongue.pheno.336.assoc.linear.gz.raw.gz	Esophageal cancer	hum0197.v3.BBJ.EC.v1.gz	k__Bacteria|p__Firmicutes|c__Negativicutes|o__Veillonellales|f__Veillonellaceae|g__Veillonella|s__Veillonella_parvula_A_mgs_2881	Wald ratio	1	-0.754478	0.328564730156402	0.0216595831855533	tongue.pheno.336.assoc.linear.gz.raw.gz_hum0197.v3.BBJ.EC.v1.gz	0.151617082298873
tongue.pheno.336.assoc.linear.gz.raw.gz	Gastric cancer	hum0197.v3.BBJ.GC.v1.gz	k__Bacteria|p__Firmicutes|c__Negativicutes|o__Veillonellales|f__Veillonellaceae|g__Veillonella|s__Veillonella_parvula_A_mgs_2881	Wald ratio	1	-0.140493	0.142295253937387	0.323480400297462	tongue.pheno.336.assoc.linear.gz.raw.gz_hum0197.v3.BBJ.GC.v1.gz	0.566090700520559
tongue.pheno.336.assoc.linear.gz.raw.gz	Hepatic cancer	hum0197.v3.BBJ.LiC.v1.gz	k__Bacteria|p__Firmicutes|c__Negativicutes|o__Veillonellales|f__Veillonellaceae|g__Veillonella|s__Veillonella_parvula_A_mgs_2881	Wald ratio	1	0.0268793480123529	0.26530785168558	0.919301357592385	tongue.pheno.336.assoc.linear.gz.raw.gz_hum0197.v3.BBJ.LiC.v1.gz	0.933246572711419
tongue.pheno.336.assoc.linear.gz.raw.gz	Pancreatic cancer	hum0197.v3.BBJ.PaC.v1.gz	k__Bacteria|p__Firmicutes|c__Negativicutes|o__Veillonellales|f__Veillonellaceae|g__Veillonella|s__Veillonella_parvula_A_mgs_2881	Wald ratio	1	0.334290200951401	0.542951247818343	0.538098473260761	tongue.pheno.336.assoc.linear.gz.raw.gz_hum0197.v3.BBJ.PaC.v1.gz	0.753337862565065
tongue.pheno.336.assoc.linear.gz.raw.gz	Pharyngeal and laryngeal cancer	hum0197.v3.BBJ.PLC.v1.gz	k__Bacteria|p__Firmicutes|c__Negativicutes|o__Veillonellales|f__Veillonellaceae|g__Veillonella|s__Veillonella_parvula_A_mgs_2881	Wald ratio	1	-0.0583708	0.696874277663661	0.933246572711419	tongue.pheno.336.assoc.linear.gz.raw.gz_hum0197.v3.BBJ.PLC.v1.gz	0.933246572711419
tongue.pheno.349.assoc.linear.gz.raw.gz	Cancer of hepatic bile ducts	hum0197.v3.BBJ.BtC.v1.gz	k__Bacteria|p__Fusobacteriota|c__Fusobacteriia|o__Fusobacteriales|f__Leptotrichiaceae|g__Leptotrichia_A|s__unclassified_mgs_2065	Wald ratio	1	-0.0565085	0.507560108183787	0.911351796885995	tongue.pheno.349.assoc.linear.gz.raw.gz_hum0197.v3.BBJ.BtC.v1.gz	0.941776249005416
tongue.pheno.349.assoc.linear.gz.raw.gz	Colorectal cancer	hum0197.v3.BBJ.CC.v1.gz	k__Bacteria|p__Fusobacteriota|c__Fusobacteriia|o__Fusobacteriales|f__Leptotrichiaceae|g__Leptotrichia_A|s__unclassified_mgs_2065	Wald ratio	1	-0.00881057	0.120630740924624	0.941776249005416	tongue.pheno.349.assoc.linear.gz.raw.gz_hum0197.v3.BBJ.CC.v1.gz	0.941776249005416
tongue.pheno.349.assoc.linear.gz.raw.gz	Esophageal cancer	hum0197.v3.BBJ.EC.v1.gz	k__Bacteria|p__Fusobacteriota|c__Fusobacteriia|o__Fusobacteriales|f__Leptotrichiaceae|g__Leptotrichia_A|s__unclassified_mgs_2065	Wald ratio	1	-0.362769	0.262888277241844	0.167606381113905	tongue.pheno.349.assoc.linear.gz.raw.gz_hum0197.v3.BBJ.EC.v1.gz	0.941776249005416
tongue.pheno.349.assoc.linear.gz.raw.gz	Gastric cancer	hum0197.v3.BBJ.GC.v1.gz	k__Bacteria|p__Fusobacteriota|c__Fusobacteriia|o__Fusobacteriales|f__Leptotrichiaceae|g__Leptotrichia_A|s__unclassified_mgs_2065	Wald ratio	1	-0.0734465	0.118521436886688	0.535462204723689	tongue.pheno.349.assoc.linear.gz.raw.gz_hum0197.v3.BBJ.GC.v1.gz	0.941776249005416
tongue.pheno.349.assoc.linear.gz.raw.gz	Hepatic cancer	hum0197.v3.BBJ.LiC.v1.gz	k__Bacteria|p__Fusobacteriota|c__Fusobacteriia|o__Fusobacteriales|f__Leptotrichiaceae|g__Leptotrichia_A|s__unclassified_mgs_2065	Wald ratio	1	-0.0197659	0.220581624966625	0.928598507478274	tongue.pheno.349.assoc.linear.gz.raw.gz_hum0197.v3.BBJ.LiC.v1.gz	0.941776249005416
tongue.pheno.349.assoc.linear.gz.raw.gz	Pancreatic cancer	hum0197.v3.BBJ.PaC.v1.gz	k__Bacteria|p__Fusobacteriota|c__Fusobacteriia|o__Fusobacteriales|f__Leptotrichiaceae|g__Leptotrichia_A|s__unclassified_mgs_2065	Wald ratio	1	-0.501432	0.463331568628845	0.279149942590852	tongue.pheno.349.assoc.linear.gz.raw.gz_hum0197.v3.BBJ.PaC.v1.gz	0.941776249005416
tongue.pheno.349.assoc.linear.gz.raw.gz	Pharyngeal and laryngeal cancer	hum0197.v3.BBJ.PLC.v1.gz	k__Bacteria|p__Fusobacteriota|c__Fusobacteriia|o__Fusobacteriales|f__Leptotrichiaceae|g__Leptotrichia_A|s__unclassified_mgs_2065	Wald ratio	1	-0.182326	0.551651228459805	0.741015185091506	tongue.pheno.349.assoc.linear.gz.raw.gz_hum0197.v3.BBJ.PLC.v1.gz	0.941776249005416
tongue.pheno.3622.assoc.linear.gz.raw.gz	Cancer of hepatic bile ducts	hum0197.v3.BBJ.BtC.v1.gz	k__Bacteria|p__Firmicutes|c__Negativicutes|o__Veillonellales|f__Veillonellaceae|g__F0422|s__unclassified_mgs_927	Wald ratio	1	-0.120384	0.58976603597613	0.838257934164735	tongue.pheno.3622.assoc.linear.gz.raw.gz_hum0197.v3.BBJ.BtC.v1.gz	0.838257934164735
tongue.pheno.3622.assoc.linear.gz.raw.gz	Colorectal cancer	hum0197.v3.BBJ.CC.v1.gz	k__Bacteria|p__Firmicutes|c__Negativicutes|o__Veillonellales|f__Veillonellaceae|g__F0422|s__unclassified_mgs_927	Wald ratio	1	0.105001724448401	0.140769808728571	0.455721284403859	tongue.pheno.3622.assoc.linear.gz.raw.gz_hum0197.v3.BBJ.CC.v1.gz	0.688221075980084
tongue.pheno.3622.assoc.linear.gz.raw.gz	Esophageal cancer	hum0197.v3.BBJ.EC.v1.gz	k__Bacteria|p__Firmicutes|c__Negativicutes|o__Veillonellales|f__Veillonellaceae|g__F0422|s__unclassified_mgs_927	Wald ratio	1	0.278099965690929	0.328734925325397	0.397569342936373	tongue.pheno.3622.assoc.linear.gz.raw.gz_hum0197.v3.BBJ.EC.v1.gz	0.688221075980084
tongue.pheno.3622.assoc.linear.gz.raw.gz	Gastric cancer	hum0197.v3.BBJ.GC.v1.gz	k__Bacteria|p__Firmicutes|c__Negativicutes|o__Veillonellales|f__Veillonellaceae|g__F0422|s__unclassified_mgs_927	Wald ratio	1	-0.0980205	0.142515562814077	0.491586482842917	tongue.pheno.3622.assoc.linear.gz.raw.gz_hum0197.v3.BBJ.GC.v1.gz	0.688221075980084
tongue.pheno.3622.assoc.linear.gz.raw.gz	Hepatic cancer	hum0197.v3.BBJ.LiC.v1.gz	k__Bacteria|p__Firmicutes|c__Negativicutes|o__Veillonellales|f__Veillonellaceae|g__F0422|s__unclassified_mgs_927	Wald ratio	1	-0.113132	0.265836945849265	0.670422953318418	tongue.pheno.3622.assoc.linear.gz.raw.gz_hum0197.v3.BBJ.LiC.v1.gz	0.782160112204821
tongue.pheno.3622.assoc.linear.gz.raw.gz	Pancreatic cancer	hum0197.v3.BBJ.PaC.v1.gz	k__Bacteria|p__Firmicutes|c__Negativicutes|o__Veillonellales|f__Veillonellaceae|g__F0422|s__unclassified_mgs_927	Wald ratio	1	-0.468291	0.544083372167103	0.389405201451938	tongue.pheno.3622.assoc.linear.gz.raw.gz_hum0197.v3.BBJ.PaC.v1.gz	0.688221075980084
tongue.pheno.3622.assoc.linear.gz.raw.gz	Pharyngeal and laryngeal cancer	hum0197.v3.BBJ.PLC.v1.gz	k__Bacteria|p__Firmicutes|c__Negativicutes|o__Veillonellales|f__Veillonellaceae|g__F0422|s__unclassified_mgs_927	Wald ratio	1	0.83030213979327	0.69627393173211	0.233067796809049	tongue.pheno.3622.assoc.linear.gz.raw.gz_hum0197.v3.BBJ.PLC.v1.gz	0.688221075980084
tongue.pheno.366.assoc.linear.gz.raw.gz	Cancer of hepatic bile ducts	hum0197.v3.BBJ.BtC.v1.gz	k__Bacteria|p__Proteobacteria|c__Gammaproteobacteria|o__Enterobacterales|f__Pasteurellaceae|g__Aggregatibacter|s__unclassified_mgs_2275	Wald ratio	1	0.366672651184047	0.448250799205687	0.413352732060026	tongue.pheno.366.assoc.linear.gz.raw.gz_hum0197.v3.BBJ.BtC.v1.gz	0.969232820864856
tongue.pheno.366.assoc.linear.gz.raw.gz	Colorectal cancer	hum0197.v3.BBJ.CC.v1.gz	k__Bacteria|p__Proteobacteria|c__Gammaproteobacteria|o__Enterobacterales|f__Pasteurellaceae|g__Aggregatibacter|s__unclassified_mgs_2275	Wald ratio	1	-0.0362381	0.106539090349055	0.733752023060902	tongue.pheno.366.assoc.linear.gz.raw.gz_hum0197.v3.BBJ.CC.v1.gz	0.969232820864856
tongue.pheno.366.assoc.linear.gz.raw.gz	Esophageal cancer	hum0197.v3.BBJ.EC.v1.gz	k__Bacteria|p__Proteobacteria|c__Gammaproteobacteria|o__Enterobacterales|f__Pasteurellaceae|g__Aggregatibacter|s__unclassified_mgs_2275	Wald ratio	1	0.0497294488025109	0.232692833388771	0.830770989312734	tongue.pheno.366.assoc.linear.gz.raw.gz_hum0197.v3.BBJ.EC.v1.gz	0.969232820864856
tongue.pheno.366.assoc.linear.gz.raw.gz	Gastric cancer	hum0197.v3.BBJ.GC.v1.gz	k__Bacteria|p__Proteobacteria|c__Gammaproteobacteria|o__Enterobacterales|f__Pasteurellaceae|g__Aggregatibacter|s__unclassified_mgs_2275	Wald ratio	1	-0.0612379	0.104785090412082	0.558941389103945	tongue.pheno.366.assoc.linear.gz.raw.gz_hum0197.v3.BBJ.GC.v1.gz	0.969232820864856
tongue.pheno.366.assoc.linear.gz.raw.gz	Hepatic cancer	hum0197.v3.BBJ.LiC.v1.gz	k__Bacteria|p__Proteobacteria|c__Gammaproteobacteria|o__Enterobacterales|f__Pasteurellaceae|g__Aggregatibacter|s__unclassified_mgs_2275	Wald ratio	1	0.00566708503319086	0.195055536193264	0.976821762235671	tongue.pheno.366.assoc.linear.gz.raw.gz_hum0197.v3.BBJ.LiC.v1.gz	0.976821762235671
tongue.pheno.366.assoc.linear.gz.raw.gz	Pancreatic cancer	hum0197.v3.BBJ.PaC.v1.gz	k__Bacteria|p__Proteobacteria|c__Gammaproteobacteria|o__Enterobacterales|f__Pasteurellaceae|g__Aggregatibacter|s__unclassified_mgs_2275	Wald ratio	1	0.745041052806051	0.409543999048652	0.0688814405673906	tongue.pheno.366.assoc.linear.gz.raw.gz_hum0197.v3.BBJ.PaC.v1.gz	0.482170083971734
tongue.pheno.366.assoc.linear.gz.raw.gz	Pharyngeal and laryngeal cancer	hum0197.v3.BBJ.PLC.v1.gz	k__Bacteria|p__Proteobacteria|c__Gammaproteobacteria|o__Enterobacterales|f__Pasteurellaceae|g__Aggregatibacter|s__unclassified_mgs_2275	Wald ratio	1	0.158584676370566	0.48757963950609	0.74499280287323	tongue.pheno.366.assoc.linear.gz.raw.gz_hum0197.v3.BBJ.PLC.v1.gz	0.969232820864856
tongue.pheno.3843.assoc.linear.gz.raw.gz	Cancer of hepatic bile ducts	hum0197.v3.BBJ.BtC.v1.gz	k__Bacteria|p__Patescibacteria|c__Saccharimonadia|o__Saccharimonadales|f__Saccharimonadaceae|g__UBA2866|s__unclassified_mgs_1336	Wald ratio	1	0.417620229388693	0.557589729506608	0.453872855581484	tongue.pheno.3843.assoc.linear.gz.raw.gz_hum0197.v3.BBJ.BtC.v1.gz	0.932583115650267
tongue.pheno.3843.assoc.linear.gz.raw.gz	Colorectal cancer	hum0197.v3.BBJ.CC.v1.gz	k__Bacteria|p__Patescibacteria|c__Saccharimonadia|o__Saccharimonadales|f__Saccharimonadaceae|g__UBA2866|s__unclassified_mgs_1336	Wald ratio	1	0.0491987197742106	0.133050735336268	0.711550793139354	tongue.pheno.3843.assoc.linear.gz.raw.gz_hum0197.v3.BBJ.CC.v1.gz	0.932583115650267
tongue.pheno.3843.assoc.linear.gz.raw.gz	Esophageal cancer	hum0197.v3.BBJ.EC.v1.gz	k__Bacteria|p__Patescibacteria|c__Saccharimonadia|o__Saccharimonadales|f__Saccharimonadaceae|g__UBA2866|s__unclassified_mgs_1336	Wald ratio	1	0.00258241707425623	0.310964288108944	0.993374007535332	tongue.pheno.3843.assoc.linear.gz.raw.gz_hum0197.v3.BBJ.EC.v1.gz	0.993374007535332
tongue.pheno.3843.assoc.linear.gz.raw.gz	Gastric cancer	hum0197.v3.BBJ.GC.v1.gz	k__Bacteria|p__Patescibacteria|c__Saccharimonadia|o__Saccharimonadales|f__Saccharimonadaceae|g__UBA2866|s__unclassified_mgs_1336	Wald ratio	1	0.0827057815131477	0.134894180330474	0.539799635374596	tongue.pheno.3843.assoc.linear.gz.raw.gz_hum0197.v3.BBJ.GC.v1.gz	0.932583115650267
tongue.pheno.3843.assoc.linear.gz.raw.gz	Hepatic cancer	hum0197.v3.BBJ.LiC.v1.gz	k__Bacteria|p__Patescibacteria|c__Saccharimonadia|o__Saccharimonadales|f__Saccharimonadaceae|g__UBA2866|s__unclassified_mgs_1336	Wald ratio	1	0.116696394074489	0.251307446203502	0.642391928759096	tongue.pheno.3843.assoc.linear.gz.raw.gz_hum0197.v3.BBJ.LiC.v1.gz	0.932583115650267
tongue.pheno.3843.assoc.linear.gz.raw.gz	Pancreatic cancer	hum0197.v3.BBJ.PaC.v1.gz	k__Bacteria|p__Patescibacteria|c__Saccharimonadia|o__Saccharimonadales|f__Saccharimonadaceae|g__UBA2866|s__unclassified_mgs_1336	Wald ratio	1	-0.130446	0.513203267958502	0.799356956271657	tongue.pheno.3843.assoc.linear.gz.raw.gz_hum0197.v3.BBJ.PaC.v1.gz	0.932583115650267
tongue.pheno.3843.assoc.linear.gz.raw.gz	Pharyngeal and laryngeal cancer	hum0197.v3.BBJ.PLC.v1.gz	k__Bacteria|p__Patescibacteria|c__Saccharimonadia|o__Saccharimonadales|f__Saccharimonadaceae|g__UBA2866|s__unclassified_mgs_1336	Wald ratio	1	0.477777349378104	0.660185940092164	0.469249203434481	tongue.pheno.3843.assoc.linear.gz.raw.gz_hum0197.v3.BBJ.PLC.v1.gz	0.932583115650267
tongue.pheno.486.assoc.linear.gz.raw.gz	Cancer of hepatic bile ducts	hum0197.v3.BBJ.BtC.v1.gz	k__Bacteria|p__Firmicutes|c__Clostridia|o__Lachnospirales|f__Lachnospiraceae|g__Oribacterium|s__unclassified_mgs_1215	Wald ratio	1	-0.529235	0.455074666584347	0.244844722976999	tongue.pheno.486.assoc.linear.gz.raw.gz_hum0197.v3.BBJ.BtC.v1.gz	0.493188208355717
tongue.pheno.486.assoc.linear.gz.raw.gz	Colorectal cancer	hum0197.v3.BBJ.CC.v1.gz	k__Bacteria|p__Firmicutes|c__Clostridia|o__Lachnospirales|f__Lachnospiraceae|g__Oribacterium|s__unclassified_mgs_1215	Wald ratio	1	-0.087064	0.108600711384355	0.422732750019186	tongue.pheno.486.assoc.linear.gz.raw.gz_hum0197.v3.BBJ.CC.v1.gz	0.493188208355717
tongue.pheno.486.assoc.linear.gz.raw.gz	Esophageal cancer	hum0197.v3.BBJ.EC.v1.gz	k__Bacteria|p__Firmicutes|c__Clostridia|o__Lachnospirales|f__Lachnospiraceae|g__Oribacterium|s__unclassified_mgs_1215	Wald ratio	1	0.20986687587873	0.253433167372322	0.407616394491221	tongue.pheno.486.assoc.linear.gz.raw.gz_hum0197.v3.BBJ.EC.v1.gz	0.493188208355717
tongue.pheno.486.assoc.linear.gz.raw.gz	Gastric cancer	hum0197.v3.BBJ.GC.v1.gz	k__Bacteria|p__Firmicutes|c__Clostridia|o__Lachnospirales|f__Lachnospiraceae|g__Oribacterium|s__unclassified_mgs_1215	Wald ratio	1	0.00724075278848818	0.109975645180851	0.947505526204416	tongue.pheno.486.assoc.linear.gz.raw.gz_hum0197.v3.BBJ.GC.v1.gz	0.947505526204416
tongue.pheno.486.assoc.linear.gz.raw.gz	Hepatic cancer	hum0197.v3.BBJ.LiC.v1.gz	k__Bacteria|p__Firmicutes|c__Clostridia|o__Lachnospirales|f__Lachnospiraceae|g__Oribacterium|s__unclassified_mgs_1215	Wald ratio	1	-0.26361	0.204886698349571	0.198229373972826	tongue.pheno.486.assoc.linear.gz.raw.gz_hum0197.v3.BBJ.LiC.v1.gz	0.493188208355717
tongue.pheno.486.assoc.linear.gz.raw.gz	Pancreatic cancer	hum0197.v3.BBJ.PaC.v1.gz	k__Bacteria|p__Firmicutes|c__Clostridia|o__Lachnospirales|f__Lachnospiraceae|g__Oribacterium|s__unclassified_mgs_1215	Wald ratio	1	0.471124492307079	0.419100840256619	0.260957207279091	tongue.pheno.486.assoc.linear.gz.raw.gz_hum0197.v3.BBJ.PaC.v1.gz	0.493188208355717
tongue.pheno.486.assoc.linear.gz.raw.gz	Pharyngeal and laryngeal cancer	hum0197.v3.BBJ.PLC.v1.gz	k__Bacteria|p__Firmicutes|c__Clostridia|o__Lachnospirales|f__Lachnospiraceae|g__Oribacterium|s__unclassified_mgs_1215	Wald ratio	1	0.480880047450161	0.537974531979741	0.371390702172391	tongue.pheno.486.assoc.linear.gz.raw.gz_hum0197.v3.BBJ.PLC.v1.gz	0.493188208355717
tongue.pheno.647.assoc.linear.gz.raw.gz	Cancer of hepatic bile ducts	hum0197.v3.BBJ.BtC.v1.gz	k__Bacteria|p__Proteobacteria|c__Gammaproteobacteria|o__Enterobacterales|f__Pasteurellaceae|g__Haemophilus_D|s__unclassified_mgs_3384	Wald ratio	1	-0.638049	0.626811506232126	0.308712001168166	tongue.pheno.647.assoc.linear.gz.raw.gz_hum0197.v3.BBJ.BtC.v1.gz	0.653272217312319
tongue.pheno.647.assoc.linear.gz.raw.gz	Colorectal cancer	hum0197.v3.BBJ.CC.v1.gz	k__Bacteria|p__Proteobacteria|c__Gammaproteobacteria|o__Enterobacterales|f__Pasteurellaceae|g__Haemophilus_D|s__unclassified_mgs_3384	Wald ratio	1	-0.0404726	0.149897777684547	0.78715897457724	tongue.pheno.647.assoc.linear.gz.raw.gz_hum0197.v3.BBJ.CC.v1.gz	0.78715897457724
tongue.pheno.647.assoc.linear.gz.raw.gz	Esophageal cancer	hum0197.v3.BBJ.EC.v1.gz	k__Bacteria|p__Proteobacteria|c__Gammaproteobacteria|o__Enterobacterales|f__Pasteurellaceae|g__Haemophilus_D|s__unclassified_mgs_3384	Wald ratio	1	-0.254746	0.349933486646118	0.466623012365942	tongue.pheno.647.assoc.linear.gz.raw.gz_hum0197.v3.BBJ.EC.v1.gz	0.653272217312319
tongue.pheno.647.assoc.linear.gz.raw.gz	Gastric cancer	hum0197.v3.BBJ.GC.v1.gz	k__Bacteria|p__Proteobacteria|c__Gammaproteobacteria|o__Enterobacterales|f__Pasteurellaceae|g__Haemophilus_D|s__unclassified_mgs_3384	Wald ratio	1	0.148852466635569	0.1515533067419	0.326011699390941	tongue.pheno.647.assoc.linear.gz.raw.gz_hum0197.v3.BBJ.GC.v1.gz	0.653272217312319
tongue.pheno.647.assoc.linear.gz.raw.gz	Hepatic cancer	hum0197.v3.BBJ.LiC.v1.gz	k__Bacteria|p__Proteobacteria|c__Gammaproteobacteria|o__Enterobacterales|f__Pasteurellaceae|g__Haemophilus_D|s__unclassified_mgs_3384	Wald ratio	1	-0.15531	0.28232602254099	0.582243980753308	tongue.pheno.647.assoc.linear.gz.raw.gz_hum0197.v3.BBJ.LiC.v1.gz	0.679284644212192
tongue.pheno.647.assoc.linear.gz.raw.gz	Pancreatic cancer	hum0197.v3.BBJ.PaC.v1.gz	k__Bacteria|p__Proteobacteria|c__Gammaproteobacteria|o__Enterobacterales|f__Pasteurellaceae|g__Haemophilus_D|s__unclassified_mgs_3384	Wald ratio	1	0.456531444633003	0.578454670123653	0.42997994942067	tongue.pheno.647.assoc.linear.gz.raw.gz_hum0197.v3.BBJ.PaC.v1.gz	0.653272217312319
tongue.pheno.647.assoc.linear.gz.raw.gz	Pharyngeal and laryngeal cancer	hum0197.v3.BBJ.PLC.v1.gz	k__Bacteria|p__Proteobacteria|c__Gammaproteobacteria|o__Enterobacterales|f__Pasteurellaceae|g__Haemophilus_D|s__unclassified_mgs_3384	Wald ratio	1	-1.22104	0.741424747061938	0.0995833653365982	tongue.pheno.647.assoc.linear.gz.raw.gz_hum0197.v3.BBJ.PLC.v1.gz	0.653272217312319
tongue.pheno.666.assoc.linear.gz.raw.gz	Cancer of hepatic bile ducts	hum0197.v3.BBJ.BtC.v1.gz	k__Bacteria|p__Proteobacteria|c__Gammaproteobacteria|o__Enterobacterales|f__Pasteurellaceae|g__Haemophilus_D|s__unclassified_mgs_3480	Wald ratio	1	-0.433754	0.559237139776138	0.437974493956319	tongue.pheno.666.assoc.linear.gz.raw.gz_hum0197.v3.BBJ.BtC.v1.gz	0.613164291538846
tongue.pheno.666.assoc.linear.gz.raw.gz	Colorectal cancer	hum0197.v3.BBJ.CC.v1.gz	k__Bacteria|p__Proteobacteria|c__Gammaproteobacteria|o__Enterobacterales|f__Pasteurellaceae|g__Haemophilus_D|s__unclassified_mgs_3480	Wald ratio	1	0.16934031027067	0.13351302007703	0.20467547184846	tongue.pheno.666.assoc.linear.gz.raw.gz_hum0197.v3.BBJ.CC.v1.gz	0.613164291538846
tongue.pheno.666.assoc.linear.gz.raw.gz	Esophageal cancer	hum0197.v3.BBJ.EC.v1.gz	k__Bacteria|p__Proteobacteria|c__Gammaproteobacteria|o__Enterobacterales|f__Pasteurellaceae|g__Haemophilus_D|s__unclassified_mgs_3480	Wald ratio	1	0.261237499365957	0.312035432061211	0.402477571759144	tongue.pheno.666.assoc.linear.gz.raw.gz_hum0197.v3.BBJ.EC.v1.gz	0.613164291538846
tongue.pheno.666.assoc.linear.gz.raw.gz	Gastric cancer	hum0197.v3.BBJ.GC.v1.gz	k__Bacteria|p__Proteobacteria|c__Gammaproteobacteria|o__Enterobacterales|f__Pasteurellaceae|g__Haemophilus_D|s__unclassified_mgs_3480	Wald ratio	1	-0.0311061	0.135231321571355	0.818074926148266	tongue.pheno.666.assoc.linear.gz.raw.gz_hum0197.v3.BBJ.GC.v1.gz	0.839659745729341
tongue.pheno.666.assoc.linear.gz.raw.gz	Hepatic cancer	hum0197.v3.BBJ.LiC.v1.gz	k__Bacteria|p__Proteobacteria|c__Gammaproteobacteria|o__Enterobacterales|f__Pasteurellaceae|g__Haemophilus_D|s__unclassified_mgs_3480	Wald ratio	1	0.222975401266842	0.251893327897327	0.376049998124852	tongue.pheno.666.assoc.linear.gz.raw.gz_hum0197.v3.BBJ.LiC.v1.gz	0.613164291538846
tongue.pheno.666.assoc.linear.gz.raw.gz	Pancreatic cancer	hum0197.v3.BBJ.PaC.v1.gz	k__Bacteria|p__Proteobacteria|c__Gammaproteobacteria|o__Enterobacterales|f__Pasteurellaceae|g__Haemophilus_D|s__unclassified_mgs_3480	Wald ratio	1	-0.104328	0.515637666928817	0.839659745729341	tongue.pheno.666.assoc.linear.gz.raw.gz_hum0197.v3.BBJ.PaC.v1.gz	0.839659745729341
tongue.pheno.666.assoc.linear.gz.raw.gz	Pharyngeal and laryngeal cancer	hum0197.v3.BBJ.PLC.v1.gz	k__Bacteria|p__Proteobacteria|c__Gammaproteobacteria|o__Enterobacterales|f__Pasteurellaceae|g__Haemophilus_D|s__unclassified_mgs_3480	Wald ratio	1	0.51948872769907	0.661767260207802	0.432452303032564	tongue.pheno.666.assoc.linear.gz.raw.gz_hum0197.v3.BBJ.PLC.v1.gz	0.613164291538846
tongue.pheno.807.assoc.linear.gz.raw.gz	Cancer of hepatic bile ducts	hum0197.v3.BBJ.BtC.v1.gz	k__Bacteria|p__Firmicutes|c__Bacilli|o__Erysipelotrichales|f__Erysipelotrichaceae|g__Solobacterium|s__unclassified_mgs_3253	Wald ratio	1	0.64921728392347	0.671749497436487	0.333815345317879	tongue.pheno.807.assoc.linear.gz.raw.gz_hum0197.v3.BBJ.BtC.v1.gz	0.333815345317879
tongue.pheno.807.assoc.linear.gz.raw.gz	Colorectal cancer	hum0197.v3.BBJ.CC.v1.gz	k__Bacteria|p__Firmicutes|c__Bacilli|o__Erysipelotrichales|f__Erysipelotrichaceae|g__Solobacterium|s__unclassified_mgs_3253	Wald ratio	1	-0.299464	0.160465279065651	0.062010015270181	tongue.pheno.807.assoc.linear.gz.raw.gz_hum0197.v3.BBJ.CC.v1.gz	0.333815345317879
tongue.pheno.807.assoc.linear.gz.raw.gz	Esophageal cancer	hum0197.v3.BBJ.EC.v1.gz	k__Bacteria|p__Firmicutes|c__Bacilli|o__Erysipelotrichales|f__Erysipelotrichaceae|g__Solobacterium|s__unclassified_mgs_3253	Wald ratio	1	-0.414918	0.374937820534517	0.268453227395543	tongue.pheno.807.assoc.linear.gz.raw.gz_hum0197.v3.BBJ.EC.v1.gz	0.333815345317879
tongue.pheno.807.assoc.linear.gz.raw.gz	Gastric cancer	hum0197.v3.BBJ.GC.v1.gz	k__Bacteria|p__Firmicutes|c__Bacilli|o__Erysipelotrichales|f__Erysipelotrichaceae|g__Solobacterium|s__unclassified_mgs_3253	Wald ratio	1	0.162752375076965	0.162256727433069	0.315834463788104	tongue.pheno.807.assoc.linear.gz.raw.gz_hum0197.v3.BBJ.GC.v1.gz	0.333815345317879
tongue.pheno.807.assoc.linear.gz.raw.gz	Hepatic cancer	hum0197.v3.BBJ.LiC.v1.gz	k__Bacteria|p__Firmicutes|c__Bacilli|o__Erysipelotrichales|f__Erysipelotrichaceae|g__Solobacterium|s__unclassified_mgs_3253	Wald ratio	1	0.304444013934074	0.302168735304107	0.313680231149652	tongue.pheno.807.assoc.linear.gz.raw.gz_hum0197.v3.BBJ.LiC.v1.gz	0.333815345317879
tongue.pheno.807.assoc.linear.gz.raw.gz	Pancreatic cancer	hum0197.v3.BBJ.PaC.v1.gz	k__Bacteria|p__Firmicutes|c__Bacilli|o__Erysipelotrichales|f__Erysipelotrichaceae|g__Solobacterium|s__unclassified_mgs_3253	Wald ratio	1	-0.793033	0.619139317687441	0.20024165103775	tongue.pheno.807.assoc.linear.gz.raw.gz_hum0197.v3.BBJ.PaC.v1.gz	0.333815345317879
tongue.pheno.807.assoc.linear.gz.raw.gz	Pharyngeal and laryngeal cancer	hum0197.v3.BBJ.PLC.v1.gz	k__Bacteria|p__Firmicutes|c__Bacilli|o__Erysipelotrichales|f__Erysipelotrichaceae|g__Solobacterium|s__unclassified_mgs_3253	Wald ratio	1	-1.25558	0.795146722237676	0.114324143777903	tongue.pheno.807.assoc.linear.gz.raw.gz_hum0197.v3.BBJ.PLC.v1.gz	0.333815345317879
tongue.pheno.824.assoc.linear.gz.raw.gz	Cancer of hepatic bile ducts	hum0197.v3.BBJ.BtC.v1.gz	k__Bacteria|p__Firmicutes|c__Clostridia|o__Lachnospirales|f__Lachnospiraceae|g__Oribacterium|s__unclassified_mgs_489	Wald ratio	1	-0.582881	0.501203730558749	0.244844722976999	tongue.pheno.824.assoc.linear.gz.raw.gz_hum0197.v3.BBJ.BtC.v1.gz	0.493188208355717
tongue.pheno.824.assoc.linear.gz.raw.gz	Colorectal cancer	hum0197.v3.BBJ.CC.v1.gz	k__Bacteria|p__Firmicutes|c__Clostridia|o__Lachnospirales|f__Lachnospiraceae|g__Oribacterium|s__unclassified_mgs_489	Wald ratio	1	-0.0958893	0.119609122818715	0.422732750019186	tongue.pheno.824.assoc.linear.gz.raw.gz_hum0197.v3.BBJ.CC.v1.gz	0.493188208355717
tongue.pheno.824.assoc.linear.gz.raw.gz	Esophageal cancer	hum0197.v3.BBJ.EC.v1.gz	k__Bacteria|p__Firmicutes|c__Clostridia|o__Lachnospirales|f__Lachnospiraceae|g__Oribacterium|s__unclassified_mgs_489	Wald ratio	1	0.231140225626322	0.27912265450352	0.407616394491221	tongue.pheno.824.assoc.linear.gz.raw.gz_hum0197.v3.BBJ.EC.v1.gz	0.493188208355717
tongue.pheno.824.assoc.linear.gz.raw.gz	Gastric cancer	hum0197.v3.BBJ.GC.v1.gz	k__Bacteria|p__Firmicutes|c__Clostridia|o__Lachnospirales|f__Lachnospiraceae|g__Oribacterium|s__unclassified_mgs_489	Wald ratio	1	0.00797471838387052	0.121123428049651	0.947505526204416	tongue.pheno.824.assoc.linear.gz.raw.gz_hum0197.v3.BBJ.GC.v1.gz	0.947505526204416
tongue.pheno.824.assoc.linear.gz.raw.gz	Hepatic cancer	hum0197.v3.BBJ.LiC.v1.gz	k__Bacteria|p__Firmicutes|c__Clostridia|o__Lachnospirales|f__Lachnospiraceae|g__Oribacterium|s__unclassified_mgs_489	Wald ratio	1	-0.290331	0.225655227801252	0.198229373972826	tongue.pheno.824.assoc.linear.gz.raw.gz_hum0197.v3.BBJ.LiC.v1.gz	0.493188208355717
tongue.pheno.824.assoc.linear.gz.raw.gz	Pancreatic cancer	hum0197.v3.BBJ.PaC.v1.gz	k__Bacteria|p__Firmicutes|c__Clostridia|o__Lachnospirales|f__Lachnospiraceae|g__Oribacterium|s__unclassified_mgs_489	Wald ratio	1	0.518880461692628	0.46158338409284	0.260957207279091	tongue.pheno.824.assoc.linear.gz.raw.gz_hum0197.v3.BBJ.PaC.v1.gz	0.493188208355717
tongue.pheno.824.assoc.linear.gz.raw.gz	Pharyngeal and laryngeal cancer	hum0197.v3.BBJ.PLC.v1.gz	k__Bacteria|p__Firmicutes|c__Clostridia|o__Lachnospirales|f__Lachnospiraceae|g__Oribacterium|s__unclassified_mgs_489	Wald ratio	1	0.529624897694929	0.592506817392497	0.371390702172391	tongue.pheno.824.assoc.linear.gz.raw.gz_hum0197.v3.BBJ.PLC.v1.gz	0.493188208355717
tongue.pheno.848.assoc.linear.gz.raw.gz	Cancer of hepatic bile ducts	hum0197.v3.BBJ.BtC.v1.gz	k__Bacteria|p__Firmicutes|c__Clostridia|o__Lachnospirales|f__Lachnospiraceae|g__Oribacterium|s__unclassified_mgs_2151	Wald ratio	1	-0.333448	0.613679041271693	0.586882310056148	tongue.pheno.848.assoc.linear.gz.raw.gz_hum0197.v3.BBJ.BtC.v1.gz	0.858604984763309
tongue.pheno.848.assoc.linear.gz.raw.gz	Colorectal cancer	hum0197.v3.BBJ.CC.v1.gz	k__Bacteria|p__Firmicutes|c__Clostridia|o__Lachnospirales|f__Lachnospiraceae|g__Oribacterium|s__unclassified_mgs_2151	Wald ratio	1	0.125867378473468	0.146551717605638	0.39041787197551	tongue.pheno.848.assoc.linear.gz.raw.gz_hum0197.v3.BBJ.CC.v1.gz	0.858604984763309
tongue.pheno.848.assoc.linear.gz.raw.gz	Esophageal cancer	hum0197.v3.BBJ.EC.v1.gz	k__Bacteria|p__Firmicutes|c__Clostridia|o__Lachnospirales|f__Lachnospiraceae|g__Oribacterium|s__unclassified_mgs_2151	Wald ratio	1	-0.115338	0.342021309211896	0.735947129797122	tongue.pheno.848.assoc.linear.gz.raw.gz_hum0197.v3.BBJ.EC.v1.gz	0.858604984763309
tongue.pheno.848.assoc.linear.gz.raw.gz	Gastric cancer	hum0197.v3.BBJ.GC.v1.gz	k__Bacteria|p__Firmicutes|c__Clostridia|o__Lachnospirales|f__Lachnospiraceae|g__Oribacterium|s__unclassified_mgs_2151	Wald ratio	1	0.0587358747866814	0.14814151600266	0.691747342034292	tongue.pheno.848.assoc.linear.gz.raw.gz_hum0197.v3.BBJ.GC.v1.gz	0.858604984763309
tongue.pheno.848.assoc.linear.gz.raw.gz	Hepatic cancer	hum0197.v3.BBJ.LiC.v1.gz	k__Bacteria|p__Firmicutes|c__Clostridia|o__Lachnospirales|f__Lachnospiraceae|g__Oribacterium|s__unclassified_mgs_2151	Wald ratio	1	0.143262084794251	0.276481932397874	0.604346118961068	tongue.pheno.848.assoc.linear.gz.raw.gz_hum0197.v3.BBJ.LiC.v1.gz	0.858604984763309
tongue.pheno.848.assoc.linear.gz.raw.gz	Pancreatic cancer	hum0197.v3.BBJ.PaC.v1.gz	k__Bacteria|p__Firmicutes|c__Clostridia|o__Lachnospirales|f__Lachnospiraceae|g__Oribacterium|s__unclassified_mgs_2151	Wald ratio	1	-0.0466973	0.565251106710133	0.934158901618087	tongue.pheno.848.assoc.linear.gz.raw.gz_hum0197.v3.BBJ.PaC.v1.gz	0.934158901618087
tongue.pheno.848.assoc.linear.gz.raw.gz	Pharyngeal and laryngeal cancer	hum0197.v3.BBJ.PLC.v1.gz	k__Bacteria|p__Firmicutes|c__Clostridia|o__Lachnospirales|f__Lachnospiraceae|g__Oribacterium|s__unclassified_mgs_2151	Wald ratio	1	-0.527945	0.724304344739928	0.466062946799552	tongue.pheno.848.assoc.linear.gz.raw.gz_hum0197.v3.BBJ.PLC.v1.gz	0.858604984763309
tongue.pheno.918.assoc.linear.gz.raw.gz	Cancer of hepatic bile ducts	hum0197.v3.BBJ.BtC.v1.gz	k__Bacteria|p__Fusobacteriota|c__Fusobacteriia|o__Fusobacteriales|f__Leptotrichiaceae	Wald ratio	1	-1.17409	0.635800291213575	0.0648000640467011	tongue.pheno.918.assoc.linear.gz.raw.gz_hum0197.v3.BBJ.BtC.v1.gz	0.226800224163454
tongue.pheno.918.assoc.linear.gz.raw.gz	Colorectal cancer	hum0197.v3.BBJ.CC.v1.gz	k__Bacteria|p__Fusobacteriota|c__Fusobacteriia|o__Fusobacteriales|f__Leptotrichiaceae	Wald ratio	1	0.118327901574587	0.151859945572626	0.435867215879868	tongue.pheno.918.assoc.linear.gz.raw.gz_hum0197.v3.BBJ.CC.v1.gz	0.762767627789768
tongue.pheno.918.assoc.linear.gz.raw.gz	Esophageal cancer	hum0197.v3.BBJ.EC.v1.gz	k__Bacteria|p__Fusobacteriota|c__Fusobacteriia|o__Fusobacteriales|f__Leptotrichiaceae	Wald ratio	1	0.126337626463321	0.353947965951375	0.721137909302973	tongue.pheno.918.assoc.linear.gz.raw.gz_hum0197.v3.BBJ.EC.v1.gz	0.879000279575332
tongue.pheno.918.assoc.linear.gz.raw.gz	Gastric cancer	hum0197.v3.BBJ.GC.v1.gz	k__Bacteria|p__Fusobacteriota|c__Fusobacteriia|o__Fusobacteriales|f__Leptotrichiaceae	Wald ratio	1	-0.0233775	0.153560183137914	0.879000279575332	tongue.pheno.918.assoc.linear.gz.raw.gz_hum0197.v3.BBJ.GC.v1.gz	0.879000279575332
tongue.pheno.918.assoc.linear.gz.raw.gz	Hepatic cancer	hum0197.v3.BBJ.LiC.v1.gz	k__Bacteria|p__Fusobacteriota|c__Fusobacteriia|o__Fusobacteriales|f__Leptotrichiaceae	Wald ratio	1	-0.276383	0.285951636163115	0.333775872658077	tongue.pheno.918.assoc.linear.gz.raw.gz_hum0197.v3.BBJ.LiC.v1.gz	0.762767627789768
tongue.pheno.918.assoc.linear.gz.raw.gz	Pancreatic cancer	hum0197.v3.BBJ.PaC.v1.gz	k__Bacteria|p__Fusobacteriota|c__Fusobacteriia|o__Fusobacteriales|f__Leptotrichiaceae	Wald ratio	1	-0.135355	0.586679326060746	0.817537362095157	tongue.pheno.918.assoc.linear.gz.raw.gz_hum0197.v3.BBJ.PaC.v1.gz	0.879000279575332
tongue.pheno.918.assoc.linear.gz.raw.gz	Pharyngeal and laryngeal cancer	hum0197.v3.BBJ.PLC.v1.gz	k__Bacteria|p__Fusobacteriota|c__Fusobacteriia|o__Fusobacteriales|f__Leptotrichiaceae	Wald ratio	1	-1.60185	0.750565170402011	0.0328276065087885	tongue.pheno.918.assoc.linear.gz.raw.gz_hum0197.v3.BBJ.PLC.v1.gz	0.226800224163454
tongue.pheno.929.assoc.linear.gz.raw.gz	Cancer of hepatic bile ducts	hum0197.v3.BBJ.BtC.v1.gz	k__Bacteria|p__Actinobacteriota|c__Actinobacteria|o__Actinomycetales|f__Actinomycetaceae|g__Pauljensenia|s__unclassified_mgs_3490	Wald ratio	1	0.355394979739721	0.539243049001424	0.509855506734974	tongue.pheno.929.assoc.linear.gz.raw.gz_hum0197.v3.BBJ.BtC.v1.gz	0.594831424524136
tongue.pheno.929.assoc.linear.gz.raw.gz	Colorectal cancer	hum0197.v3.BBJ.CC.v1.gz	k__Bacteria|p__Actinobacteriota|c__Actinobacteria|o__Actinomycetales|f__Actinomycetaceae|g__Pauljensenia|s__unclassified_mgs_3490	Wald ratio	1	-0.0994087	0.128914944892067	0.440636891957018	tongue.pheno.929.assoc.linear.gz.raw.gz_hum0197.v3.BBJ.CC.v1.gz	0.594831424524136
tongue.pheno.929.assoc.linear.gz.raw.gz	Esophageal cancer	hum0197.v3.BBJ.EC.v1.gz	k__Bacteria|p__Actinobacteriota|c__Actinobacteria|o__Actinomycetales|f__Actinomycetaceae|g__Pauljensenia|s__unclassified_mgs_3490	Wald ratio	1	-0.322536	0.301237105496243	0.284301949882431	tongue.pheno.929.assoc.linear.gz.raw.gz_hum0197.v3.BBJ.EC.v1.gz	0.551086786088497
tongue.pheno.929.assoc.linear.gz.raw.gz	Gastric cancer	hum0197.v3.BBJ.GC.v1.gz	k__Bacteria|p__Actinobacteriota|c__Actinobacteria|o__Actinomycetales|f__Actinomycetaceae|g__Pauljensenia|s__unclassified_mgs_3490	Wald ratio	1	-0.131195	0.130545414379068	0.314906734907713	tongue.pheno.929.assoc.linear.gz.raw.gz_hum0197.v3.BBJ.GC.v1.gz	0.551086786088497
tongue.pheno.929.assoc.linear.gz.raw.gz	Hepatic cancer	hum0197.v3.BBJ.LiC.v1.gz	k__Bacteria|p__Actinobacteriota|c__Actinobacteria|o__Actinomycetales|f__Actinomycetaceae|g__Pauljensenia|s__unclassified_mgs_3490	Wald ratio	1	-0.390243	0.242860847834731	0.10808564373835	tongue.pheno.929.assoc.linear.gz.raw.gz_hum0197.v3.BBJ.LiC.v1.gz	0.551086786088497
tongue.pheno.929.assoc.linear.gz.raw.gz	Pancreatic cancer	hum0197.v3.BBJ.PaC.v1.gz	k__Bacteria|p__Actinobacteriota|c__Actinobacteria|o__Actinomycetales|f__Actinomycetaceae|g__Pauljensenia|s__unclassified_mgs_3490	Wald ratio	1	-0.26154	0.497224813092433	0.598888070659926	tongue.pheno.929.assoc.linear.gz.raw.gz_hum0197.v3.BBJ.PaC.v1.gz	0.598888070659926
tongue.pheno.929.assoc.linear.gz.raw.gz	Pharyngeal and laryngeal cancer	hum0197.v3.BBJ.PLC.v1.gz	k__Bacteria|p__Actinobacteriota|c__Actinobacteria|o__Actinomycetales|f__Actinomycetaceae|g__Pauljensenia|s__unclassified_mgs_3490	Wald ratio	1	0.885342851862776	0.638051636965932	0.165267285591895	tongue.pheno.929.assoc.linear.gz.raw.gz_hum0197.v3.BBJ.PLC.v1.gz	0.551086786088497
