# Supplementary material for: Association of oral microbiota and digestive system cancers revealed by bidirectional two sample Mendelian randomization
Source: Discov Oncol. 2026 Jan 6;17:223. doi: 10.1007/s12672-026-04387-5 (PMC12868531; doi:10.1007/s12672-026-04387-5)
Supplement: Supplementary file 1 — Supplementary Material 1: Supplementary Table 1. Details of genetic instruments excluded due to association with potential confounders identified via PhenoScanner. Supplementary Table 2. Results of the Mendelian randomization analysis for the association between gut microbial taxa and DSCs, including raw and FDR-adjusted P-values. Supplementary Table 3. Assessment of instrument strength (F-statistics) for the genetic instruments used in the Mendelian randomization analysis. Supplementary Table 4. The significant causal effect of oral microbiota on DSCs calculated using the MR-Egger method. Supplementary Table 5. The significant causal effect of DSCs on oral microbiota calculated using the IVW method. Supplementary Table 6. The causal effect of UKBPPP pQTLs on oral microbiota. Supplementary Table 7. The causal effect of 36797296 pQTLs on oral microbiota. Supplementary Table 8. Results of horizontal pleiotropy test. Supplementary Table 9. Results of heterogeneity. [file 12672_2026_4387_MOESM1_ESM.zip › Supplementary Table 3.xlsx]

## Sheet: Sheet 1
Supplementary Table 3.Assessment of instrument strength (F-statistics) for the genetic instruments used in the Mendelian randomization analysis.
SNP	effect_allele.exposure	other_allele.exposure	effect_allele.outcome	other_allele.outcome	beta.exposure	beta.outcome	eaf.exposure	eaf.outcome	remove	palindromic	ambiguous	id.outcome	chr.outcome	pos.outcome	samplesize.outcome	se.outcome	pval.outcome	outcome	mr_keep.outcome	pval_origin.outcome	data_source.outcome	ncase.outcome	ncontrol.outcome	chr.exposure	pos.exposure	se.exposure	pval.exposure	samplesize.exposure	exposure	id.exposure	maf	R2	F.value	mark	action	mr_keep	units.outcome	units.exposure	rsq.exposure	effective_n.exposure	rsq.outcome	effective_n.outcome	steiger_dir	steiger_pval	power
rs73547069	G	A	G	A	0.124	0.117208	0.3	0.328837849049601	FALSE	FALSE	FALSE	Cancer of hepatic bile ducts	19	41669139	159619	0.084886234281153	0.167350387488563	hum0197.v3.BBJ.BtC.v1.gz	TRUE	reported	textfile	418	159201	19	41163234	0.02225	2.838e-08	1898	k__Bacteria|p__Firmicutes|c__Bacilli|o__Lactobacillales|f__Streptococcaceae|g__Streptococcus|s__Streptococcus_infantis_I_mgs_1798	saliva.pheno.1000.assoc.linear.gz.raw.gz	0.3	0.00645792	12.32380245		2	TRUE			0.0161171554520398	1898	1.1944196183814e-05	159619	TRUE	7.691995595061e-08	0.733289
rs73547069	G	A	G	A	0.124	-0.00653087	0.3	0.328676156343099	FALSE	FALSE	FALSE	Colorectal cancer	19	41669139	167691	0.0202674986736981	0.747275782451344	hum0197.v3.BBJ.CC.v1.gz	TRUE	reported	textfile	8305	159386	19	41163234	0.02225	2.838e-08	1898	k__Bacteria|p__Firmicutes|c__Bacilli|o__Lactobacillales|f__Streptococcaceae|g__Streptococcus|s__Streptococcus_infantis_I_mgs_1798	saliva.pheno.1000.assoc.linear.gz.raw.gz	0.3	0.00645792	12.32380245		2	TRUE			0.0161171554520398	1898	6.19208090860174e-07	167691	TRUE	3.99058392986194e-08	0.0663697
rs73547069	G	A	G	A	0.124	-0.00275198	0.3	0.328781535716724	FALSE	FALSE	FALSE	Esophageal cancer	19	41669139	160589	0.0473122522633759	0.953616157587591	hum0197.v3.BBJ.EC.v1.gz	TRUE	reported	textfile	1388	159201	19	41163234	0.02225	2.838e-08	1898	k__Bacteria|p__Firmicutes|c__Bacilli|o__Lactobacillales|f__Streptococcaceae|g__Streptococcus|s__Streptococcus_infantis_I_mgs_1798	saliva.pheno.1000.assoc.linear.gz.raw.gz	0.3	0.00645792	12.32380245		2	TRUE			0.0161171554520398	1898	2.10684508396169e-08	160589	TRUE	3.4349538228379e-08	0.050495
rs73547069	G	A	G	A	0.124	0.00590253	0.3	0.328794697592045	FALSE	FALSE	FALSE	Gastric cancer	19	41669139	167122	0.0205296268817951	0.773719605535343	hum0197.v3.BBJ.GC.v1.gz	TRUE	reported	textfile	7921	159201	19	41163234	0.02225	2.838e-08	1898	k__Bacteria|p__Firmicutes|c__Bacilli|o__Lactobacillales|f__Streptococcaceae|g__Streptococcus|s__Streptococcus_infantis_I_mgs_1798	saliva.pheno.1000.assoc.linear.gz.raw.gz	0.3	0.00645792	12.32380245		2	TRUE			0.0161171554520398	1898	4.94636441561547e-07	167122	TRUE	3.91193340751543e-08	0.0639391
rs73547069	G	A	G	A	0.124	-0.0167592	0.3	0.328749349891499	FALSE	FALSE	FALSE	Hepatic cancer	19	41669139	161323	0.0382942628123096	0.66164617685292	hum0197.v3.BBJ.LiC.v1.gz	TRUE	reported	textfile	2122	159201	19	41163234	0.02225	2.838e-08	1898	k__Bacteria|p__Firmicutes|c__Bacilli|o__Lactobacillales|f__Streptococcaceae|g__Streptococcus|s__Streptococcus_infantis_I_mgs_1798	saliva.pheno.1000.assoc.linear.gz.raw.gz	0.3	0.00645792	12.32380245		2	TRUE			0.0161171554520398	1898	1.18725932816581e-06	161323	TRUE	4.32704238759241e-08	0.0755325
rs73547069	G	A	G	A	0.124	0.0357745	0.3	0.328806634989609	FALSE	FALSE	FALSE	Pancreatic cancer	19	41669139	159700	0.0783088955780839	0.647787699425871	hum0197.v3.BBJ.PaC.v1.gz	TRUE	reported	textfile	499	159201	19	41163234	0.02225	2.838e-08	1898	k__Bacteria|p__Firmicutes|c__Bacilli|o__Lactobacillales|f__Streptococcaceae|g__Streptococcus|s__Streptococcus_infantis_I_mgs_1798	saliva.pheno.1000.assoc.linear.gz.raw.gz	0.3	0.00645792	12.32380245		2	TRUE			0.0161171554520398	1898	1.30684429183199e-06	159700	TRUE	4.39206395981417e-08	0.0921288
rs73547069	G	A	G	A	0.124	-0.0736792	0.3	0.328684833153504	FALSE	FALSE	FALSE	Pharyngeal and laryngeal cancer	19	41669139	178726	0.100380303860981	0.462948105869253	hum0197.v3.BBJ.PLC.v1.gz	TRUE	reported	textfile	300	178426	19	41163234	0.02225	2.838e-08	1898	k__Bacteria|p__Firmicutes|c__Bacilli|o__Lactobacillales|f__Streptococcaceae|g__Streptococcus|s__Streptococcus_infantis_I_mgs_1798	saliva.pheno.1000.assoc.linear.gz.raw.gz	0.3	0.00645792	12.32380245		2	TRUE			0.0161171554520398	1898	3.01445748040933e-06	178726	TRUE	4.97910248008814e-08	0.0956834
rs11001287	C	A	C	A	-0.1227	-0.00239782	0.3183	0.344949536082784	FALSE	FALSE	FALSE	Cancer of hepatic bile ducts	10	76835330	159619	0.0742157188710358	0.974225775478527	hum0197.v3.BBJ.BtC.v1.gz	TRUE	reported	textfile	418	159201	10	75075572	0.02235	4.614e-08	1888	k__Bacteria|p__Bacteroidota|c__Bacteroidia|o__Bacteroidales|f__Porphyromonadaceae|g__Porphyromonas|s__Porphyromonas_catoniae_mgs_3071	saliva.pheno.1110.assoc.linear.gz.raw.gz	0.3183	0.00653355	12.4033082139326		2	TRUE			0.0157292124321906	1888	6.53977864238555e-09	159619	TRUE	5.37510426699579e-08	0.0501218
rs11001287	C	A	C	A	-0.1227	-0.00370527	0.3183	0.345074992624728	FALSE	FALSE	FALSE	Colorectal cancer	10	76835330	167691	0.0177224948971249	0.834392223485816	hum0197.v3.BBJ.CC.v1.gz	TRUE	reported	textfile	8305	159386	10	75075572	0.02235	4.614e-08	1888	k__Bacteria|p__Bacteroidota|c__Bacteroidia|o__Bacteroidales|f__Porphyromonadaceae|g__Porphyromonas|s__Porphyromonas_catoniae_mgs_3071	saliva.pheno.1110.assoc.linear.gz.raw.gz	0.3183	0.00653355	12.4033082139326		2	TRUE			0.0157292124321906	1888	2.60666993390315e-07	167691	TRUE	5.91306202148021e-08	0.0558284
rs11001287	C	A	C	A	-0.1227	-0.0017852	0.3183	0.344981934762447	FALSE	FALSE	FALSE	Esophageal cancer	10	76835330	160589	0.0412655263812345	0.965493144852585	hum0197.v3.BBJ.EC.v1.gz	TRUE	reported	textfile	1388	159201	10	75075572	0.02235	4.614e-08	1888	k__Bacteria|p__Bacteroidota|c__Bacteroidia|o__Bacteroidales|f__Porphyromonadaceae|g__Porphyromonas|s__Porphyromonas_catoniae_mgs_3071	saliva.pheno.1110.assoc.linear.gz.raw.gz	0.3183	0.00653355	12.4033082139326		2	TRUE			0.0157292124321906	1888	1.16544329995372e-08	160589	TRUE	5.40466553736167e-08	0.0502231
rs11001287	C	A	C	A	-0.1227	-0.00170242	0.3183	0.345136358058009	FALSE	FALSE	FALSE	Gastric cancer	10	76835330	167122	0.01792446473298	0.924332708773933	hum0197.v3.BBJ.GC.v1.gz	TRUE	reported	textfile	7921	159201	10	75075572	0.02235	4.614e-08	1888	k__Bacteria|p__Bacteroidota|c__Bacteroidia|o__Bacteroidales|f__Porphyromonadaceae|g__Porphyromonas|s__Porphyromonas_catoniae_mgs_3071	saliva.pheno.1110.assoc.linear.gz.raw.gz	0.3183	0.00653355	12.4033082139326		2	TRUE			0.0157292124321906	1888	5.39775165514353e-08	167122	TRUE	5.53151192926461e-08	0.0511535
rs11001287	C	A	C	A	-0.1227	-0.0228061	0.3183	0.344934489605726	FALSE	FALSE	FALSE	Hepatic cancer	10	76835330	161323	0.0333885515730193	0.494573991850714	hum0197.v3.BBJ.LiC.v1.gz	TRUE	reported	textfile	2122	159201	10	75075572	0.02235	4.614e-08	1888	k__Bacteria|p__Bacteroidota|c__Bacteroidia|o__Bacteroidales|f__Porphyromonadaceae|g__Porphyromonas|s__Porphyromonas_catoniae_mgs_3071	saliva.pheno.1110.assoc.linear.gz.raw.gz	0.3183	0.00653355	12.4033082139326		2	TRUE			0.0157292124321906	1888	2.89211367344279e-06	161323	TRUE	7.92394355585205e-08	0.118092
rs11001287	C	A	C	A	-0.1227	-0.0873072	0.3183	0.344888712905312	FALSE	FALSE	FALSE	Pancreatic cancer	10	76835330	159700	0.0684895264199072	0.202396977047334	hum0197.v3.BBJ.PaC.v1.gz	TRUE	reported	textfile	499	159201	10	75075572	0.02235	4.614e-08	1888	k__Bacteria|p__Bacteroidota|c__Bacteroidia|o__Bacteroidales|f__Porphyromonadaceae|g__Porphyromonas|s__Porphyromonas_catoniae_mgs_3071	saliva.pheno.1110.assoc.linear.gz.raw.gz	0.3183	0.00653355	12.4033082139326		2	TRUE			0.0157292124321906	1888	1.01753093007153e-05	159700	TRUE	1.13133218308422e-07	0.464116
rs11001287	C	A	C	A	-0.1227	0.0366425	0.3183	0.34519824737745	FALSE	FALSE	FALSE	Pharyngeal and laryngeal cancer	10	76835330	178726	0.0875635476067759	0.675605300486968	hum0197.v3.BBJ.PLC.v1.gz	TRUE	reported	textfile	300	178426	10	75075572	0.02235	4.614e-08	1888	k__Bacteria|p__Bacteroidota|c__Bacteroidia|o__Bacteroidales|f__Porphyromonadaceae|g__Porphyromonas|s__Porphyromonas_catoniae_mgs_3071	saliva.pheno.1110.assoc.linear.gz.raw.gz	0.3183	0.00653355	12.4033082139326		2	TRUE			0.0157292124321906	1888	9.79806441640093e-07	178726	TRUE	6.56923110122945e-08	0.0651109
rs9668910	G	T	G	T	0.1326	-0.00509017	0.2744	0.266742165074756	FALSE	FALSE	FALSE	Cancer of hepatic bile ducts	12	98098601	159619	0.0789813310788414	0.948613709771679	hum0197.v3.BBJ.BtC.v1.gz	TRUE	reported	textfile	418	159201	12	97704823	0.02267	5.789e-09	1881	k__Bacteria|p__Spirochaetota|c__Spirochaetia|o__Treponematales|f__Treponemataceae|g__Treponema_B|s__Treponema_B_denticola_mgs_3534	saliva.pheno.1343.assoc.linear.gz.raw.gz	0.2744	0.00700162	13.248803662677		2	TRUE			0.0178821944291299	1881	2.60217421238181e-08	159619	TRUE	7.07921214220293e-09	0.0504757
rs9668910	G	T	G	T	0.1326	0.0122878	0.2744	0.266728907662971	FALSE	FALSE	FALSE	Colorectal cancer	12	98098601	167691	0.0188909287702669	0.515396588398196	hum0197.v3.BBJ.CC.v1.gz	TRUE	reported	textfile	8305	159386	12	97704823	0.02267	5.789e-09	1881	k__Bacteria|p__Spirochaetota|c__Spirochaetia|o__Treponematales|f__Treponemataceae|g__Treponema_B|s__Treponema_B_denticola_mgs_3534	saliva.pheno.1343.assoc.linear.gz.raw.gz	0.2744	0.00700162	13.248803662677		2	TRUE			0.0178821944291299	1881	2.52308862832239e-06	167691	TRUE	1.00932845760844e-08	0.113967
rs9668910	G	T	G	T	0.1326	0.00283366	0.2744	0.266732453899236	FALSE	FALSE	FALSE	Esophageal cancer	12	98098601	160589	0.0440545170503396	0.948714137240336	hum0197.v3.BBJ.EC.v1.gz	TRUE	reported	textfile	1388	159201	12	97704823	0.02267	5.789e-09	1881	k__Bacteria|p__Spirochaetota|c__Spirochaetia|o__Treponematales|f__Treponemataceae|g__Treponema_B|s__Treponema_B_denticola_mgs_3534	saliva.pheno.1343.assoc.linear.gz.raw.gz	0.2744	0.00700162	13.248803662677		2	TRUE			0.0178821944291299	1881	2.57634238720749e-08	160589	TRUE	7.06919321221551e-09	0.0505193
rs9668910	G	T	G	T	0.1326	-0.00815571	0.2744	0.266570447185404	FALSE	FALSE	FALSE	Gastric cancer	12	98098601	167122	0.0191006061183247	0.669388854357513	hum0197.v3.BBJ.GC.v1.gz	TRUE	reported	textfile	7921	159201	12	97704823	0.02267	5.789e-09	1881	k__Bacteria|p__Spirochaetota|c__Spirochaetia|o__Treponematales|f__Treponemataceae|g__Treponema_B|s__Treponema_B_denticola_mgs_3534	saliva.pheno.1343.assoc.linear.gz.raw.gz	0.2744	0.00700162	13.248803662677		2	TRUE			0.0178821944291299	1881	1.09093843563579e-06	167122	TRUE	8.79401533222773e-09	0.0729831
rs9668910	G	T	G	T	0.1326	-0.0704451	0.2744	0.266548841910565	FALSE	FALSE	FALSE	Hepatic cancer	12	98098601	161323	0.0356050592377322	0.0478707863022893	hum0197.v3.BBJ.LiC.v1.gz	TRUE	reported	textfile	2122	159201	12	97704823	0.02267	5.789e-09	1881	k__Bacteria|p__Spirochaetota|c__Spirochaetia|o__Treponematales|f__Treponemataceae|g__Treponema_B|s__Treponema_B_denticola_mgs_3534	saliva.pheno.1343.assoc.linear.gz.raw.gz	0.2744	0.00700162	13.248803662677		2	TRUE			0.0178821944291299	1881	2.42647976202355e-05	161323	TRUE	2.34912308845911e-08	0.359262
rs9668910	G	T	G	T	0.1326	-0.220195	0.2744	0.266610151386846	FALSE	FALSE	FALSE	Pancreatic cancer	12	98098601	159700	0.0729597532951675	0.00254416873969669	hum0197.v3.BBJ.PaC.v1.gz	TRUE	reported	textfile	499	159201	12	97704823	0.02267	5.789e-09	1881	k__Bacteria|p__Spirochaetota|c__Spirochaetia|o__Treponematales|f__Treponemataceae|g__Treponema_B|s__Treponema_B_denticola_mgs_3534	saliva.pheno.1343.assoc.linear.gz.raw.gz	0.2744	0.00700162	13.248803662677		2	TRUE			0.0178821944291299	1881	5.70328669746547e-05	159700	TRUE	4.484393626903e-08	0.330014
rs9668910	G	T	G	T	0.1326	-0.0152915	0.2744	0.266262158769543	FALSE	FALSE	FALSE	Pharyngeal and laryngeal cancer	12	98098601	178726	0.0934964528467805	0.870084454133454	hum0197.v3.BBJ.PLC.v1.gz	TRUE	reported	textfile	300	178426	12	97704823	0.02267	5.789e-09	1881	k__Bacteria|p__Spirochaetota|c__Spirochaetia|o__Treponematales|f__Treponemataceae|g__Treponema_B|s__Treponema_B_denticola_mgs_3534	saliva.pheno.1343.assoc.linear.gz.raw.gz	0.2744	0.00700162	13.248803662677		2	TRUE			0.0178821944291299	1881	1.49666497661752e-07	178726	TRUE	7.34181164673093e-09	0.0528605
rs7112471	C	T	C	T	0.1308	-0.0305771	0.3543	0.335199836768073	FALSE	FALSE	FALSE	Cancer of hepatic bile ducts	11	14255263	159619	0.0754405533850604	0.685246827502309	hum0197.v3.BBJ.BtC.v1.gz	TRUE	reported	textfile	418	159201	11	14233717	0.02209	3.819e-09	1897	k__Bacteria|p__Proteobacteria|c__Gammaproteobacteria|o__Enterobacterales|f__Pasteurellaceae|g__Aggregatibacter|s__unclassified_mgs_2536	saliva.pheno.1348.assoc.linear.gz.raw.gz	0.3543	0.00782794	14.9509794039266		2	TRUE			0.0181657371328262	1897	1.02920833984682e-06	159619	TRUE	5.78115786187222e-09	0.0664618
rs7112471	C	T	C	T	0.1308	0.00957171	0.3543	0.335301145044812	FALSE	FALSE	FALSE	Colorectal cancer	11	14255263	167691	0.0179945175795597	0.59477900592028	hum0197.v3.BBJ.CC.v1.gz	TRUE	reported	textfile	8305	159386	11	14233717	0.02209	3.819e-09	1897	k__Bacteria|p__Proteobacteria|c__Gammaproteobacteria|o__Enterobacterales|f__Pasteurellaceae|g__Aggregatibacter|s__unclassified_mgs_2536	saliva.pheno.1348.assoc.linear.gz.raw.gz	0.3543	0.00782794	14.9509794039266		2	TRUE			0.0181657371328262	1897	1.68730264545247e-06	167691	TRUE	6.16196191313612e-09	0.0934539
rs7112471	C	T	C	T	0.1308	0.0232429	0.3543	0.335251016509107	FALSE	FALSE	FALSE	Esophageal cancer	11	14255263	160589	0.0420139504763758	0.580113099002766	hum0197.v3.BBJ.EC.v1.gz	TRUE	reported	textfile	1388	159201	11	14233717	0.02209	3.819e-09	1897	k__Bacteria|p__Proteobacteria|c__Gammaproteobacteria|o__Enterobacterales|f__Pasteurellaceae|g__Aggregatibacter|s__unclassified_mgs_2536	saliva.pheno.1348.assoc.linear.gz.raw.gz	0.3543	0.00782794	14.9509794039266		2	TRUE			0.0181657371328262	1897	1.90582836143362e-06	160589	TRUE	6.34737964791275e-09	0.0980848
rs7112471	C	T	C	T	0.1308	0.00447869	0.3543	0.335248548025521	FALSE	FALSE	FALSE	Gastric cancer	11	14255263	167122	0.0182296239228804	0.805928267023044	hum0197.v3.BBJ.GC.v1.gz	TRUE	reported	textfile	7921	159201	11	14233717	0.02209	3.819e-09	1897	k__Bacteria|p__Proteobacteria|c__Gammaproteobacteria|o__Enterobacterales|f__Pasteurellaceae|g__Aggregatibacter|s__unclassified_mgs_2536	saliva.pheno.1348.assoc.linear.gz.raw.gz	0.3543	0.00782794	14.9509794039266		2	TRUE			0.0181657371328262	1897	3.61175875092291e-07	167122	TRUE	5.14550200186844e-09	0.0586116
rs7112471	C	T	C	T	0.1308	0.0487594	0.3543	0.335362960170057	FALSE	FALSE	FALSE	Hepatic cancer	11	14255263	161323	0.033939727957213	0.150818802422401	hum0197.v3.BBJ.LiC.v1.gz	TRUE	reported	textfile	2122	159201	11	14233717	0.02209	3.819e-09	1897	k__Bacteria|p__Proteobacteria|c__Gammaproteobacteria|o__Enterobacterales|f__Pasteurellaceae|g__Aggregatibacter|s__unclassified_mgs_2536	saliva.pheno.1348.assoc.linear.gz.raw.gz	0.3543	0.00782794	14.9509794039266		2	TRUE			0.0181657371328262	1897	1.27938912942598e-05	161323	TRUE	1.11352582002127e-08	0.449349
rs7112471	C	T	C	T	0.1308	0.0415093	0.3543	0.335246160079467	FALSE	FALSE	FALSE	Pancreatic cancer	11	14255263	159700	0.0694074102577611	0.549804375514101	hum0197.v3.BBJ.PaC.v1.gz	TRUE	reported	textfile	499	159201	11	14233717	0.02209	3.819e-09	1897	k__Bacteria|p__Proteobacteria|c__Gammaproteobacteria|o__Enterobacterales|f__Pasteurellaceae|g__Aggregatibacter|s__unclassified_mgs_2536	saliva.pheno.1348.assoc.linear.gz.raw.gz	0.3543	0.00782794	14.9509794039266		2	TRUE			0.0181657371328262	1897	2.23964569059621e-06	159700	TRUE	6.54777405527e-09	0.114249
rs7112471	C	T	C	T	0.1308	0.0687338	0.3543	0.335323157608009	FALSE	FALSE	FALSE	Pharyngeal and laryngeal cancer	11	14255263	178726	0.0891812749095835	0.440873084458567	hum0197.v3.BBJ.PLC.v1.gz	TRUE	reported	textfile	300	178426	11	14233717	0.02209	3.819e-09	1897	k__Bacteria|p__Proteobacteria|c__Gammaproteobacteria|o__Enterobacterales|f__Pasteurellaceae|g__Aggregatibacter|s__unclassified_mgs_2536	saliva.pheno.1348.assoc.linear.gz.raw.gz	0.3543	0.00782794	14.9509794039266		2	TRUE			0.0181657371328262	1897	3.32359897179401e-06	178726	TRUE	6.97118284250355e-09	0.184953
rs12843069	A	G	A	G	0.1303	-0.000346195	0.2671	0.167203729861776	FALSE	FALSE	FALSE	Cancer of hepatic bile ducts	X	5334274	159619	0.0842856513536726	0.996722778579992	hum0197.v3.BBJ.BtC.v1.gz	TRUE	reported	textfile	418	159201	X	5416233	0.02258	9.36e-09	1902	k__Bacteria|p__Firmicutes|c__Clostridia|o__Peptostreptococcales|f__Filifactoraceae|g__Peptoanaerobacter|s__unclassified_mgs_555	saliva.pheno.1385.assoc.linear.gz.raw.gz	0.2671	0.00664718	12.714155206298		2	TRUE			0.0172243071648447	1902	1.0569507342663e-10	159619	TRUE	1.07789726579469e-08	0.0500022
rs12843069	A	G	A	G	0.1303	0.0142821	0.2671	0.167399725989549	FALSE	FALSE	FALSE	Colorectal cancer	X	5334274	167691	0.0200391184269807	0.476025906379042	hum0197.v3.BBJ.CC.v1.gz	TRUE	reported	textfile	8305	159386	X	5416233	0.02258	9.36e-09	1902	k__Bacteria|p__Firmicutes|c__Clostridia|o__Peptostreptococcales|f__Filifactoraceae|g__Peptoanaerobacter|s__unclassified_mgs_555	saliva.pheno.1385.assoc.linear.gz.raw.gz	0.2671	0.00664718	12.714155206298		2	TRUE			0.0172243071648447	1902	3.02913394000959e-06	167691	TRUE	1.65528460381774e-08	0.136955
rs12843069	A	G	A	G	0.1303	-0.0113611	0.2671	0.167207982769933	FALSE	FALSE	FALSE	Esophageal cancer	X	5334274	160589	0.0436167194691261	0.794497181480561	hum0197.v3.BBJ.EC.v1.gz	TRUE	reported	textfile	1388	159201	X	5416233	0.02258	9.36e-09	1902	k__Bacteria|p__Firmicutes|c__Clostridia|o__Peptostreptococcales|f__Filifactoraceae|g__Peptoanaerobacter|s__unclassified_mgs_555	saliva.pheno.1385.assoc.linear.gz.raw.gz	0.2671	0.00664718	12.714155206298		2	TRUE			0.0172243071648447	1902	4.22495859277374e-07	160589	TRUE	1.26681288350782e-08	0.0574118
rs12843069	A	G	A	G	0.1303	0.0177371	0.2671	0.167513071934139	FALSE	FALSE	FALSE	Gastric cancer	X	5334274	167122	0.019610414315697	0.365744387051682	hum0197.v3.BBJ.GC.v1.gz	TRUE	reported	textfile	7921	159201	X	5416233	0.02258	9.36e-09	1902	k__Bacteria|p__Firmicutes|c__Clostridia|o__Peptostreptococcales|f__Filifactoraceae|g__Peptoanaerobacter|s__unclassified_mgs_555	saliva.pheno.1385.assoc.linear.gz.raw.gz	0.2671	0.00664718	12.714155206298		2	TRUE			0.0172243071648447	1902	4.89509504121767e-06	167122	TRUE	1.865031339491e-08	0.182658
rs12843069	A	G	A	G	0.1303	0.0124335	0.2671	0.167270229874596	FALSE	FALSE	FALSE	Hepatic cancer	X	5334274	161323	0.0365810722424959	0.733940312842913	hum0197.v3.BBJ.LiC.v1.gz	TRUE	reported	textfile	2122	159201	X	5416233	0.02258	9.36e-09	1902	k__Bacteria|p__Firmicutes|c__Clostridia|o__Peptostreptococcales|f__Filifactoraceae|g__Peptoanaerobacter|s__unclassified_mgs_555	saliva.pheno.1385.assoc.linear.gz.raw.gz	0.2671	0.00664718	12.714155206298		2	TRUE			0.0172243071648447	1902	7.16114307541788e-07	161323	TRUE	1.33026254833133e-08	0.0663057
rs12843069	A	G	A	G	0.1303	-0.0156327	0.2671	0.167194740137406	FALSE	FALSE	FALSE	Pancreatic cancer	X	5334274	159700	0.0773068281871434	0.83974720888882	hum0197.v3.BBJ.PaC.v1.gz	TRUE	reported	textfile	499	159201	X	5416233	0.02258	9.36e-09	1902	k__Bacteria|p__Firmicutes|c__Clostridia|o__Peptostreptococcales|f__Filifactoraceae|g__Peptoanaerobacter|s__unclassified_mgs_555	saliva.pheno.1385.assoc.linear.gz.raw.gz	0.2671	0.00664718	12.714155206298		2	TRUE			0.0172243071648447	1902	2.56056054493139e-07	159700	TRUE	1.22267478511238e-08	0.0548744
rs12843069	A	G	A	G	0.1303	-0.108721	0.2671	0.167706126125788	FALSE	FALSE	FALSE	Pharyngeal and laryngeal cancer	X	5334274	178726	0.091148484205309	0.232953249479251	hum0197.v3.BBJ.PLC.v1.gz	TRUE	reported	textfile	300	178426	X	5416233	0.02258	9.36e-09	1902	k__Bacteria|p__Firmicutes|c__Clostridia|o__Peptostreptococcales|f__Filifactoraceae|g__Peptoanaerobacter|s__unclassified_mgs_555	saliva.pheno.1385.assoc.linear.gz.raw.gz	0.2671	0.00664718	12.714155206298		2	TRUE			0.0172243071648447	1902	7.96046854783479e-06	178726	TRUE	2.14683104636884e-08	0.125932
rs7112471	C	T	C	T	0.1241	-0.0305771	0.3543	0.335199836768073	FALSE	FALSE	FALSE	Cancer of hepatic bile ducts	11	14255263	159619	0.0754405533850604	0.685246827502309	hum0197.v3.BBJ.BtC.v1.gz	TRUE	reported	textfile	418	159201	11	14233717	0.02224	2.733e-08	1900	k__Bacteria|p__Proteobacteria|c__Gammaproteobacteria|o__Enterobacterales|f__Pasteurellaceae|g__Aggregatibacter|s__unclassified_mgs_1980	saliva.pheno.177.assoc.linear.gz.raw.gz	0.3543	0.00704653	13.4692312416886		2	TRUE			0.0161402765303625	1900	1.02920833984682e-06	159619	TRUE	4.09441107088799e-08	0.0662628
rs7112471	C	T	C	T	0.1241	0.00957171	0.3543	0.335301145044812	FALSE	FALSE	FALSE	Colorectal cancer	11	14255263	167691	0.0179945175795597	0.59477900592028	hum0197.v3.BBJ.CC.v1.gz	TRUE	reported	textfile	8305	159386	11	14233717	0.02224	2.733e-08	1900	k__Bacteria|p__Proteobacteria|c__Gammaproteobacteria|o__Enterobacterales|f__Pasteurellaceae|g__Aggregatibacter|s__unclassified_mgs_1980	saliva.pheno.177.assoc.linear.gz.raw.gz	0.3543	0.00704653	13.4692312416886		2	TRUE			0.0161402765303625	1900	1.68730264545247e-06	167691	TRUE	4.35141108295984e-08	0.0936133
rs7112471	C	T	C	T	0.1241	0.0232429	0.3543	0.335251016509107	FALSE	FALSE	FALSE	Esophageal cancer	11	14255263	160589	0.0420139504763758	0.580113099002766	hum0197.v3.BBJ.EC.v1.gz	TRUE	reported	textfile	1388	159201	11	14233717	0.02224	2.733e-08	1900	k__Bacteria|p__Proteobacteria|c__Gammaproteobacteria|o__Enterobacterales|f__Pasteurellaceae|g__Aggregatibacter|s__unclassified_mgs_1980	saliva.pheno.177.assoc.linear.gz.raw.gz	0.3543	0.00704653	13.4692312416886		2	TRUE			0.0161402765303625	1900	1.90582836143362e-06	160589	TRUE	4.47309748719654e-08	0.0985644
rs7112471	C	T	C	T	0.1241	0.00447869	0.3543	0.335248548025521	FALSE	FALSE	FALSE	Gastric cancer	11	14255263	167122	0.0182296239228804	0.805928267023044	hum0197.v3.BBJ.GC.v1.gz	TRUE	reported	textfile	7921	159201	11	14233717	0.02224	2.733e-08	1900	k__Bacteria|p__Proteobacteria|c__Gammaproteobacteria|o__Enterobacterales|f__Pasteurellaceae|g__Aggregatibacter|s__unclassified_mgs_1980	saliva.pheno.177.assoc.linear.gz.raw.gz	0.3543	0.00704653	13.4692312416886		2	TRUE			0.0161402765303625	1900	3.61175875092291e-07	167122	TRUE	3.66897266712117e-08	0.0586261
rs7112471	C	T	C	T	0.1241	0.0487594	0.3543	0.335362960170057	FALSE	FALSE	FALSE	Hepatic cancer	11	14255263	161323	0.033939727957213	0.150818802422401	hum0197.v3.BBJ.LiC.v1.gz	TRUE	reported	textfile	2122	159201	11	14233717	0.02224	2.733e-08	1900	k__Bacteria|p__Proteobacteria|c__Gammaproteobacteria|o__Enterobacterales|f__Pasteurellaceae|g__Aggregatibacter|s__unclassified_mgs_1980	saliva.pheno.177.assoc.linear.gz.raw.gz	0.3543	0.00704653	13.4692312416886		2	TRUE			0.0161402765303625	1900	1.27938912942598e-05	161323	TRUE	7.61087663664485e-08	0.457
rs7112471	C	T	C	T	0.1241	0.0415093	0.3543	0.335246160079467	FALSE	FALSE	FALSE	Pancreatic cancer	11	14255263	159700	0.0694074102577611	0.549804375514101	hum0197.v3.BBJ.PaC.v1.gz	TRUE	reported	textfile	499	159201	11	14233717	0.02224	2.733e-08	1900	k__Bacteria|p__Proteobacteria|c__Gammaproteobacteria|o__Enterobacterales|f__Pasteurellaceae|g__Aggregatibacter|s__unclassified_mgs_1980	saliva.pheno.177.assoc.linear.gz.raw.gz	0.3543	0.00704653	13.4692312416886		2	TRUE			0.0161402765303625	1900	2.23964569059621e-06	159700	TRUE	4.60628595443564e-08	0.115443
rs7112471	C	T	C	T	0.1241	0.0687338	0.3543	0.335323157608009	FALSE	FALSE	FALSE	Pharyngeal and laryngeal cancer	11	14255263	178726	0.0891812749095835	0.440873084458567	hum0197.v3.BBJ.PLC.v1.gz	TRUE	reported	textfile	300	178426	11	14233717	0.02224	2.733e-08	1900	k__Bacteria|p__Proteobacteria|c__Gammaproteobacteria|o__Enterobacterales|f__Pasteurellaceae|g__Aggregatibacter|s__unclassified_mgs_1980	saliva.pheno.177.assoc.linear.gz.raw.gz	0.3543	0.00704653	13.4692312416886		2	TRUE			0.0161402765303625	1900	3.32359897179401e-06	178726	TRUE	4.89324357913248e-08	0.189292
rs1343652	A	C	A	C	-0.1299	0.0012195	0.3577	0.437933736572961	FALSE	FALSE	FALSE	Cancer of hepatic bile ducts	10	99459308	159619	0.0699515755528421	0.986090768264786	hum0197.v3.BBJ.BtC.v1.gz	TRUE	reported	textfile	418	159201	10	97699551	0.02281	1.442e-08	1903	k__Bacteria|p__Bacteroidota|c__Bacteroidia|o__Flavobacteriales|f__Flavobacteriaceae|g__Capnocytophaga|s__Capnocytophaga_sputigena_mgs_3341	saliva.pheno.188.assoc.linear.gz.raw.gz	0.3577	0.00775363	14.8548324860595		2	TRUE			0.0167740884976473	1903	1.9041055323673e-09	159619	TRUE	1.68159343821821e-08	0.0500324
rs1343652	A	C	A	C	-0.1299	-0.0181049	0.3577	0.43750957205252	FALSE	FALSE	FALSE	Colorectal cancer	10	99459308	167691	0.0166893704267944	0.278002837672307	hum0197.v3.BBJ.CC.v1.gz	TRUE	reported	textfile	8305	159386	10	97699551	0.02281	1.442e-08	1903	k__Bacteria|p__Bacteroidota|c__Bacteroidia|o__Flavobacteriales|f__Flavobacteriaceae|g__Capnocytophaga|s__Capnocytophaga_sputigena_mgs_3341	saliva.pheno.188.assoc.linear.gz.raw.gz	0.3577	0.00775363	14.8548324860595		2	TRUE			0.0167740884976473	1903	7.01786677705533e-06	167691	TRUE	3.19155211733466e-08	0.22144
rs1343652	A	C	A	C	-0.1299	-0.0412091	0.3577	0.437820210624151	FALSE	FALSE	FALSE	Esophageal cancer	10	99459308	160589	0.0389770827382767	0.290390398508775	hum0197.v3.BBJ.EC.v1.gz	TRUE	reported	textfile	1388	159201	10	97699551	0.02281	1.442e-08	1903	k__Bacteria|p__Bacteroidota|c__Bacteroidia|o__Flavobacteriales|f__Flavobacteriaceae|g__Capnocytophaga|s__Capnocytophaga_sputigena_mgs_3341	saliva.pheno.188.assoc.linear.gz.raw.gz	0.3577	0.00775363	14.8548324860595		2	TRUE			0.0167740884976473	1903	6.96072982684306e-06	160589	TRUE	3.20799425020592e-08	0.23083
rs1343652	A	C	A	C	-0.1299	0.00854599	0.3577	0.437873564715317	FALSE	FALSE	FALSE	Gastric cancer	10	99459308	167122	0.0169039702591307	0.613164936517945	hum0197.v3.BBJ.GC.v1.gz	TRUE	reported	textfile	7921	159201	10	97699551	0.02281	1.442e-08	1903	k__Bacteria|p__Bacteroidota|c__Bacteroidia|o__Flavobacteriales|f__Flavobacteriaceae|g__Capnocytophaga|s__Capnocytophaga_sputigena_mgs_3341	saliva.pheno.188.assoc.linear.gz.raw.gz	0.3577	0.00775363	14.8548324860595		2	TRUE			0.0167740884976473	1903	1.52938865432228e-06	167122	TRUE	2.24850904550434e-08	0.0790975
rs1343652	A	C	A	C	-0.1299	0.0280882	0.3577	0.437957936780833	FALSE	FALSE	FALSE	Hepatic cancer	10	99459308	161323	0.0315213283810369	0.37288301595314	hum0197.v3.BBJ.LiC.v1.gz	TRUE	reported	textfile	2122	159201	10	97699551	0.02281	1.442e-08	1903	k__Bacteria|p__Bacteroidota|c__Bacteroidia|o__Flavobacteriales|f__Flavobacteriaceae|g__Capnocytophaga|s__Capnocytophaga_sputigena_mgs_3341	saliva.pheno.188.assoc.linear.gz.raw.gz	0.3577	0.00775363	14.8548324860595		2	TRUE			0.0167740884976473	1903	4.92205239472508e-06	161323	TRUE	2.88913509956626e-08	0.124164
rs1343652	A	C	A	C	-0.1299	0.0329024	0.3577	0.437952975554657	FALSE	FALSE	FALSE	Pancreatic cancer	10	99459308	159700	0.064381538280224	0.609313166156085	hum0197.v3.BBJ.PaC.v1.gz	TRUE	reported	textfile	499	159201	10	97699551	0.02281	1.442e-08	1903	k__Bacteria|p__Bacteroidota|c__Bacteroidia|o__Flavobacteriales|f__Flavobacteriaceae|g__Capnocytophaga|s__Capnocytophaga_sputigena_mgs_3341	saliva.pheno.188.assoc.linear.gz.raw.gz	0.3577	0.00775363	14.8548324860595		2	TRUE			0.0167740884976473	1903	1.63543612935559e-06	159700	TRUE	2.29147661626705e-08	0.072507
rs1343652	A	C	A	C	-0.1299	-0.020594	0.3577	0.437445927197576	FALSE	FALSE	FALSE	Pharyngeal and laryngeal cancer	10	99459308	178726	0.0827132523370724	0.803375754168624	hum0197.v3.BBJ.PLC.v1.gz	TRUE	reported	textfile	300	178426	10	97699551	0.02281	1.442e-08	1903	k__Bacteria|p__Bacteroidota|c__Bacteroidia|o__Flavobacteriales|f__Flavobacteriaceae|g__Capnocytophaga|s__Capnocytophaga_sputigena_mgs_3341	saliva.pheno.188.assoc.linear.gz.raw.gz	0.3577	0.00775363	14.8548324860595		2	TRUE			0.0167740884976473	1903	3.46855147600043e-07	178726	TRUE	1.88942984037567e-08	0.0578968
rs1850921	C	T	C	T	-0.1542	0.00156486	0.4799	0.567637507894104	FALSE	FALSE	FALSE	Cancer of hepatic bile ducts	17	22032477	159619	0.069956102241621	0.982153454664318	hum0197.v3.BBJ.BtC.v1.gz	TRUE	reported	textfile	418	159201	17	22533151	0.02263	1.281e-11	1912	k__Bacteria|p__Firmicutes|c__Bacilli|o__Erysipelotrichales|f__Erysipelatoclostridiaceae|g__Eggerthia	saliva.pheno.2010.assoc.linear.gz.raw.gz	0.4799	0.0118696	22.9432774261652		2	TRUE			0.0237320526491572	1912	3.13488407681657e-09	159619	TRUE	1.55970682921053e-11	0.0500579
rs1850921	C	T	C	T	-0.1542	-0.0278937	0.4799	0.567154889578065	FALSE	FALSE	FALSE	Colorectal cancer	17	22032477	167691	0.0166736411275418	0.0943427509932117	hum0197.v3.BBJ.CC.v1.gz	TRUE	reported	textfile	8305	159386	17	22533151	0.02263	1.281e-11	1912	k__Bacteria|p__Firmicutes|c__Bacilli|o__Erysipelotrichales|f__Erysipelatoclostridiaceae|g__Eggerthia	saliva.pheno.2010.assoc.linear.gz.raw.gz	0.4799	0.0118696	22.9432774261652		2	TRUE			0.0237320526491572	1912	1.66893453457341e-05	167691	TRUE	5.06212844381501e-11	0.495188
rs1850921	C	T	C	T	-0.1542	0.0084435	0.4799	0.567627223753147	FALSE	FALSE	FALSE	Esophageal cancer	17	22032477	160589	0.038984303432076	0.828530070676856	hum0197.v3.BBJ.EC.v1.gz	TRUE	reported	textfile	1388	159201	17	22533151	0.02263	1.281e-11	1912	k__Bacteria|p__Firmicutes|c__Bacilli|o__Erysipelotrichales|f__Erysipelatoclostridiaceae|g__Eggerthia	saliva.pheno.2010.assoc.linear.gz.raw.gz	0.4799	0.0118696	22.9432774261652		2	TRUE			0.0237320526491572	1912	2.9211577909028e-07	160589	TRUE	1.79949537428314e-11	0.0553803
rs1850921	C	T	C	T	-0.1542	0.0262208	0.4799	0.567782688283844	FALSE	FALSE	FALSE	Gastric cancer	17	22032477	167122	0.0168943901579719	0.120651844323917	hum0197.v3.BBJ.GC.v1.gz	TRUE	reported	textfile	7921	159201	17	22533151	0.02263	1.281e-11	1912	k__Bacteria|p__Firmicutes|c__Bacilli|o__Erysipelotrichales|f__Erysipelatoclostridiaceae|g__Eggerthia	saliva.pheno.2010.assoc.linear.gz.raw.gz	0.4799	0.0118696	22.9432774261652		2	TRUE			0.0237320526491572	1912	1.44136185497343e-05	167122	TRUE	4.65677719918688e-11	0.332814
rs1850921	C	T	C	T	-0.1542	-0.0308723	0.4799	0.56747786349466	FALSE	FALSE	FALSE	Hepatic cancer	17	22032477	161323	0.0314984531196835	0.327025808966239	hum0197.v3.BBJ.LiC.v1.gz	TRUE	reported	textfile	2122	159201	17	22533151	0.02263	1.281e-11	1912	k__Bacteria|p__Firmicutes|c__Bacilli|o__Erysipelotrichales|f__Erysipelatoclostridiaceae|g__Eggerthia	saliva.pheno.2010.assoc.linear.gz.raw.gz	0.4799	0.0118696	22.9432774261652		2	TRUE			0.0237320526491572	1912	5.95479682721155e-06	161323	TRUE	3.15622415359238e-11	0.198584
rs1850921	C	T	C	T	-0.1542	0.046415	0.4799	0.56766896263828	FALSE	FALSE	FALSE	Pancreatic cancer	17	22032477	159700	0.0643466924926019	0.47070801738366	hum0197.v3.BBJ.PaC.v1.gz	TRUE	reported	textfile	499	159201	17	22533151	0.02263	1.281e-11	1912	k__Bacteria|p__Firmicutes|c__Bacilli|o__Erysipelotrichales|f__Erysipelatoclostridiaceae|g__Eggerthia	saliva.pheno.2010.assoc.linear.gz.raw.gz	0.4799	0.0118696	22.9432774261652		2	TRUE			0.0237320526491572	1912	3.2580979276537e-06	159700	TRUE	2.6235595396539e-11	0.0970428
rs1850921	C	T	C	T	-0.1542	-0.137958	0.4799	0.567270636419469	FALSE	FALSE	FALSE	Pharyngeal and laryngeal cancer	17	22032477	178726	0.0825650228089688	0.0947412572362654	hum0197.v3.BBJ.PLC.v1.gz	TRUE	reported	textfile	300	178426	17	22533151	0.02263	1.281e-11	1912	k__Bacteria|p__Firmicutes|c__Bacilli|o__Erysipelotrichales|f__Erysipelatoclostridiaceae|g__Eggerthia	saliva.pheno.2010.assoc.linear.gz.raw.gz	0.4799	0.0118696	22.9432774261652		2	TRUE			0.0237320526491572	1912	1.56211037446676e-05	178726	TRUE	4.79527683625486e-11	0.778704
rs1243689	A	G	A	G	-0.128	-0.0760455	0.3334	0.343515078614255	FALSE	FALSE	FALSE	Cancer of hepatic bile ducts	14	21060205	159619	0.0792818146609063	0.337468293736535	hum0197.v3.BBJ.BtC.v1.gz	TRUE	reported	textfile	418	159201	14	20592046	0.02275	2.129e-08	1910	k__Bacteria|p__Firmicutes|c__Bacilli|o__Staphylococcales|f__Gemellaceae|g__Gemella|s__unclassified_mgs_1413	saliva.pheno.2040.assoc.linear.gz.raw.gz	0.3334	0.00728251	13.9969539840373		2	TRUE			0.0163204603676736	1910	5.76392322168296e-06	159619	TRUE	4.44917642387301e-08	0.292879
rs1243689	A	G	A	G	-0.128	-0.00257343	0.3334	0.343521633686392	FALSE	FALSE	FALSE	Colorectal cancer	14	21060205	167691	0.0189151015088196	0.891780405214516	hum0197.v3.BBJ.CC.v1.gz	TRUE	reported	textfile	8305	159386	14	20592046	0.02275	2.129e-08	1910	k__Bacteria|p__Firmicutes|c__Bacilli|o__Staphylococcales|f__Gemellaceae|g__Gemella|s__unclassified_mgs_1413	saliva.pheno.2040.assoc.linear.gz.raw.gz	0.3334	0.00728251	13.9969539840373		2	TRUE			0.0163204603676736	1910	1.10383297336333e-07	167691	TRUE	2.64558805268449e-08	0.0528486
rs1243689	A	G	A	G	-0.128	0.00879069	0.3334	0.343558046548956	FALSE	FALSE	FALSE	Esophageal cancer	14	21060205	160589	0.0440778565530043	0.841922092202887	hum0197.v3.BBJ.EC.v1.gz	TRUE	reported	textfile	1388	159201	14	20592046	0.02275	2.129e-08	1910	k__Bacteria|p__Firmicutes|c__Bacilli|o__Staphylococcales|f__Gemellaceae|g__Gemella|s__unclassified_mgs_1413	saliva.pheno.2040.assoc.linear.gz.raw.gz	0.3334	0.00728251	13.9969539840373		2	TRUE			0.0163204603676736	1910	2.47681999968182e-07	160589	TRUE	2.77863593581846e-08	0.0551222
rs1243689	A	G	A	G	-0.128	0.0380488	0.3334	0.343849755409368	FALSE	FALSE	FALSE	Gastric cancer	14	21060205	167122	0.0191512140947353	0.0469491210623519	hum0197.v3.BBJ.GC.v1.gz	TRUE	reported	textfile	7921	159201	14	20592046	0.02275	2.129e-08	1910	k__Bacteria|p__Firmicutes|c__Bacilli|o__Staphylococcales|f__Gemellaceae|g__Gemella|s__unclassified_mgs_1413	saliva.pheno.2040.assoc.linear.gz.raw.gz	0.3334	0.00728251	13.9969539840373		2	TRUE			0.0163204603676736	1910	2.36184640065294e-05	167122	TRUE	8.01910941300949e-08	0.507666
rs1243689	A	G	A	G	-0.128	-0.0192899	0.3334	0.343496903605732	FALSE	FALSE	FALSE	Hepatic cancer	14	21060205	161323	0.0356937998454724	0.588902586206356	hum0197.v3.BBJ.LiC.v1.gz	TRUE	reported	textfile	2122	159201	14	20592046	0.02275	2.129e-08	1910	k__Bacteria|p__Firmicutes|c__Bacilli|o__Staphylococcales|f__Gemellaceae|g__Gemella|s__unclassified_mgs_1413	saliva.pheno.2040.assoc.linear.gz.raw.gz	0.3334	0.00728251	13.9969539840373		2	TRUE			0.0163204603676736	1910	1.81043275434133e-06	161323	TRUE	3.42524561463819e-08	0.0977888
rs1243689	A	G	A	G	-0.128	0.0488222	0.3334	0.343581224600018	FALSE	FALSE	FALSE	Pancreatic cancer	14	21060205	159700	0.07291007614667	0.503098592242791	hum0197.v3.BBJ.PaC.v1.gz	TRUE	reported	textfile	499	159201	14	20592046	0.02275	2.129e-08	1910	k__Bacteria|p__Firmicutes|c__Bacilli|o__Staphylococcales|f__Gemellaceae|g__Gemella|s__unclassified_mgs_1413	saliva.pheno.2040.assoc.linear.gz.raw.gz	0.3334	0.00728251	13.9969539840373		2	TRUE			0.0163204603676736	1910	2.80775445409686e-06	159700	TRUE	3.72273870186721e-08	0.0929031
rs1243689	A	G	A	G	-0.128	0.0891593	0.3334	0.343805239831432	FALSE	FALSE	FALSE	Pharyngeal and laryngeal cancer	14	21060205	178726	0.0937153508065268	0.341409622944929	hum0197.v3.BBJ.PLC.v1.gz	TRUE	reported	textfile	300	178426	14	20592046	0.02275	2.129e-08	1910	k__Bacteria|p__Firmicutes|c__Bacilli|o__Staphylococcales|f__Gemellaceae|g__Gemella|s__unclassified_mgs_1413	saliva.pheno.2040.assoc.linear.gz.raw.gz	0.3334	0.00728251	13.9969539840373		2	TRUE			0.0163204603676736	1910	5.06438079705494e-06	178726	TRUE	4.20504963460347e-08	0.115127
rs11068121	T	C	T	C	-0.1325	-0.0464337	0.4057	0.356253168543805	FALSE	FALSE	FALSE	Cancer of hepatic bile ducts	12	117085531	159619	0.0737272727694111	0.528822895883919	hum0197.v3.BBJ.BtC.v1.gz	TRUE	reported	textfile	418	159201	12	116647726	0.0224	3.933e-09	1907	k__Bacteria|p__Firmicutes|c__Bacilli|o__Staphylococcales|f__Gemellaceae|g__Gemella|s__unclassified_mgs_2314	saliva.pheno.2072.assoc.linear.gz.raw.gz	0.4057	0.00846589	16.2652150624725		2	TRUE			0.0180358401229165	1907	2.48502329061625e-06	159619	TRUE	6.93712041829134e-09	0.123762
rs11068121	T	C	T	C	-0.1325	-0.0111311	0.4057	0.356060721394478	FALSE	FALSE	FALSE	Colorectal cancer	12	117085531	167691	0.0176051549940355	0.527213382587926	hum0197.v3.BBJ.CC.v1.gz	TRUE	reported	textfile	8305	159386	12	116647726	0.0224	3.933e-09	1907	k__Bacteria|p__Firmicutes|c__Bacilli|o__Staphylococcales|f__Gemellaceae|g__Gemella|s__unclassified_mgs_2314	saliva.pheno.2072.assoc.linear.gz.raw.gz	0.4057	0.00846589	16.2652150624725		2	TRUE			0.0180358401229165	1907	2.3839294735111e-06	167691	TRUE	6.81221393781742e-09	0.113044
rs11068121	T	C	T	C	-0.1325	-0.0508355	0.4057	0.356167400423791	FALSE	FALSE	FALSE	Esophageal cancer	12	117085531	160589	0.0411213454732023	0.216372111232084	hum0197.v3.BBJ.EC.v1.gz	TRUE	reported	textfile	1388	159201	12	116647726	0.0224	3.933e-09	1907	k__Bacteria|p__Firmicutes|c__Bacilli|o__Staphylococcales|f__Gemellaceae|g__Gemella|s__unclassified_mgs_2314	saliva.pheno.2072.assoc.linear.gz.raw.gz	0.4057	0.00846589	16.2652150624725		2	TRUE			0.0180358401229165	1907	9.51668896077262e-06	160589	TRUE	1.02096659179242e-08	0.358879
rs11068121	T	C	T	C	-0.1325	-0.00124096	0.4057	0.356145610192887	FALSE	FALSE	FALSE	Gastric cancer	12	117085531	167122	0.0178309857677115	0.944515319822363	hum0197.v3.BBJ.GC.v1.gz	TRUE	reported	textfile	7921	159201	12	116647726	0.0224	3.933e-09	1907	k__Bacteria|p__Firmicutes|c__Bacilli|o__Staphylococcales|f__Gemellaceae|g__Gemella|s__unclassified_mgs_2314	saliva.pheno.2072.assoc.linear.gz.raw.gz	0.4057	0.00846589	16.2652150624725		2	TRUE			0.0180358401229165	1907	2.89826816191854e-08	167122	TRUE	4.7705616833017e-09	0.0506781
rs11068121	T	C	T	C	-0.1325	0.0337873	0.4057	0.356352065816499	FALSE	FALSE	FALSE	Hepatic cancer	12	117085531	161323	0.0332315903228059	0.309286029813415	hum0197.v3.BBJ.LiC.v1.gz	TRUE	reported	textfile	2122	159201	12	116647726	0.0224	3.933e-09	1907	k__Bacteria|p__Firmicutes|c__Bacilli|o__Staphylococcales|f__Gemellaceae|g__Gemella|s__unclassified_mgs_2314	saliva.pheno.2072.assoc.linear.gz.raw.gz	0.4057	0.00846589	16.2652150624725		2	TRUE			0.0180358401229165	1907	6.40781782238692e-06	161323	TRUE	8.85210486299442e-09	0.159732
rs11068121	T	C	T	C	-0.1325	-0.0848769	0.4057	0.356220511498209	FALSE	FALSE	FALSE	Pancreatic cancer	12	117085531	159700	0.0679438920411317	0.211584561871815	hum0197.v3.BBJ.PaC.v1.gz	TRUE	reported	textfile	499	159201	12	116647726	0.0224	3.933e-09	1907	k__Bacteria|p__Firmicutes|c__Bacilli|o__Staphylococcales|f__Gemellaceae|g__Gemella|s__unclassified_mgs_2314	saliva.pheno.2072.assoc.linear.gz.raw.gz	0.4057	0.00846589	16.2652150624725		2	TRUE			0.0180358401229165	1907	9.77179268486448e-06	159700	TRUE	1.03287587454465e-08	0.453108
rs11068121	T	C	T	C	-0.1325	-0.0315381	0.4057	0.355829440310909	FALSE	FALSE	FALSE	Pharyngeal and laryngeal cancer	12	117085531	178726	0.0872144670177979	0.717639205110742	hum0197.v3.BBJ.PLC.v1.gz	TRUE	reported	textfile	300	178426	12	116647726	0.0224	3.933e-09	1907	k__Bacteria|p__Firmicutes|c__Bacilli|o__Staphylococcales|f__Gemellaceae|g__Gemella|s__unclassified_mgs_2314	saliva.pheno.2072.assoc.linear.gz.raw.gz	0.4057	0.00846589	16.2652150624725		2	TRUE			0.0180358401229165	1907	7.3166359054001e-07	178726	TRUE	5.63013921823671e-09	0.0712479
rs186022	T	C	T	C	-0.1268	0.104899	0.3564	0.420845803284759	FALSE	FALSE	FALSE	Cancer of hepatic bile ducts	8	17550770	159619	0.0701268751467545	0.134694048979658	hum0197.v3.BBJ.BtC.v1.gz	TRUE	reported	textfile	418	159201	8	17693261	0.02231	1.514e-08	1908	k__Bacteria|p__Bacteroidota|c__Bacteroidia|o__Flavobacteriales|f__Flavobacteriaceae|g__Capnocytophaga|s__Capnocytophaga_haemolytica_mgs_801	saliva.pheno.2241.assoc.linear.gz.raw.gz	0.3564	0.00737602	14.1631667449682		2	TRUE			0.0166654773144216	1908	1.40180615357843e-05	159619	TRUE	4.49608069265885e-08	0.167627
rs186022	T	C	T	C	-0.1268	-0.0134299	0.3564	0.420694856470954	FALSE	FALSE	FALSE	Colorectal cancer	8	17550770	167691	0.016723972476585	0.421955878177379	hum0197.v3.BBJ.CC.v1.gz	TRUE	reported	textfile	8305	159386	8	17693261	0.02231	1.514e-08	1908	k__Bacteria|p__Bacteroidota|c__Bacteroidia|o__Flavobacteriales|f__Flavobacteriaceae|g__Capnocytophaga|s__Capnocytophaga_haemolytica_mgs_801	saliva.pheno.2241.assoc.linear.gz.raw.gz	0.3564	0.00737602	14.1631667449682		2	TRUE			0.0166654773144216	1908	3.84556480152545e-06	167691	TRUE	2.87130496694582e-08	0.139868
rs186022	T	C	T	C	-0.1268	-0.0227885	0.3564	0.420734907367353	FALSE	FALSE	FALSE	Esophageal cancer	8	17550770	160589	0.0390489869789395	0.559497871193079	hum0197.v3.BBJ.EC.v1.gz	TRUE	reported	textfile	1388	159201	8	17693261	0.02231	1.514e-08	1908	k__Bacteria|p__Bacteroidota|c__Bacteroidia|o__Flavobacteriales|f__Flavobacteriaceae|g__Capnocytophaga|s__Capnocytophaga_haemolytica_mgs_801	saliva.pheno.2241.assoc.linear.gz.raw.gz	0.3564	0.00737602	14.1631667449682		2	TRUE			0.0166654773144216	1908	2.12080460687334e-06	160589	TRUE	2.55281212111398e-08	0.0964078
rs186022	T	C	T	C	-0.1268	0.00892927	0.3564	0.420881070562283	FALSE	FALSE	FALSE	Gastric cancer	8	17550770	167122	0.0169434619329917	0.598190708235371	hum0197.v3.BBJ.GC.v1.gz	TRUE	reported	textfile	7921	159201	8	17693261	0.02231	1.514e-08	1908	k__Bacteria|p__Bacteroidota|c__Bacteroidia|o__Flavobacteriales|f__Flavobacteriaceae|g__Capnocytophaga|s__Capnocytophaga_haemolytica_mgs_801	saliva.pheno.2241.assoc.linear.gz.raw.gz	0.3564	0.00737602	14.1631667449682		2	TRUE			0.0166654773144216	1908	1.66187715433629e-06	167122	TRUE	2.4307436269877e-08	0.0816229
rs186022	T	C	T	C	-0.1268	0.012742	0.3564	0.420811055836951	FALSE	FALSE	FALSE	Hepatic cancer	8	17550770	161323	0.0315785858059958	0.686579789403772	hum0197.v3.BBJ.LiC.v1.gz	TRUE	reported	textfile	2122	159201	8	17693261	0.02231	1.514e-08	1908	k__Bacteria|p__Bacteroidota|c__Bacteroidia|o__Flavobacteriales|f__Flavobacteriaceae|g__Capnocytophaga|s__Capnocytophaga_haemolytica_mgs_801	saliva.pheno.2241.assoc.linear.gz.raw.gz	0.3564	0.00737602	14.1631667449682		2	TRUE			0.0166654773144216	1908	1.00924736236949e-06	161323	TRUE	2.27885252018364e-08	0.066586
rs186022	T	C	T	C	-0.1268	-0.0487752	0.3564	0.420738860854298	FALSE	FALSE	FALSE	Pancreatic cancer	8	17550770	159700	0.0646837145904384	0.450815040928473	hum0197.v3.BBJ.PaC.v1.gz	TRUE	reported	textfile	499	159201	8	17693261	0.02231	1.514e-08	1908	k__Bacteria|p__Bacteroidota|c__Bacteroidia|o__Flavobacteriales|f__Flavobacteriaceae|g__Capnocytophaga|s__Capnocytophaga_haemolytica_mgs_801	saliva.pheno.2241.assoc.linear.gz.raw.gz	0.3564	0.00737602	14.1631667449682		2	TRUE			0.0166654773144216	1908	3.56046927147427e-06	159700	TRUE	2.84423829375232e-08	0.146475
rs186022	T	C	T	C	-0.1268	0.124397	0.3564	0.420871492851474	FALSE	FALSE	FALSE	Pharyngeal and laryngeal cancer	8	17550770	178726	0.0826865540209133	0.132466466457781	hum0197.v3.BBJ.PLC.v1.gz	TRUE	reported	textfile	300	178426	8	17693261	0.02231	1.514e-08	1908	k__Bacteria|p__Bacteroidota|c__Bacteroidia|o__Flavobacteriales|f__Flavobacteriaceae|g__Capnocytophaga|s__Capnocytophaga_haemolytica_mgs_801	saliva.pheno.2241.assoc.linear.gz.raw.gz	0.3564	0.00737602	14.1631667449682		2	TRUE			0.0166654773144216	1908	1.26638296286266e-05	178726	TRUE	4.21325890036076e-08	0.153698
rs6503138	C	G	C	G	-0.1236	0.0343867	0.4358	0.349185689599813	FALSE	TRUE	TRUE	Cancer of hepatic bile ducts	17	8585560	159619	0.0810616969589112	0.671417293776249	hum0197.v3.BBJ.BtC.v1.gz	TRUE	reported	textfile	418	159201	17	8682242	0.02244	4.176e-08	1908	k__Bacteria|p__Firmicutes|c__Bacilli|o__Lactobacillales|f__Streptococcaceae|g__Streptococcus|s__Streptococcus_sanguinis_mgs_1844	saliva.pheno.2350.assoc.linear.gz.raw.gz	0.4358	0.00751255	14.4273017881319		2	FALSE			0.015667871488423	1908	1.1273770339752e-06	159619	TRUE	6.17977576086051e-08	0.071506
rs6503138	C	G	C	G	-0.1236	0.0262197	0.4358	0.349557993045312	FALSE	TRUE	TRUE	Colorectal cancer	17	8585560	167691	0.0193588017990236	0.175606598417323	hum0197.v3.BBJ.CC.v1.gz	TRUE	reported	textfile	8305	159386	17	8682242	0.02244	4.176e-08	1908	k__Bacteria|p__Firmicutes|c__Bacilli|o__Lactobacillales|f__Streptococcaceae|g__Streptococcus|s__Streptococcus_sanguinis_mgs_1844	saliva.pheno.2350.assoc.linear.gz.raw.gz	0.4358	0.00751255	14.4273017881319		2	FALSE			0.015667871488423	1908	1.09392862709293e-05	167691	TRUE	1.05148873710175e-07	0.331798
rs6503138	C	G	C	G	-0.1236	-0.00647273	0.4358	0.34918474747188	FALSE	TRUE	TRUE	Esophageal cancer	17	8585560	160589	0.0451996732095357	0.886129935362844	hum0197.v3.BBJ.EC.v1.gz	TRUE	reported	textfile	1388	159201	17	8682242	0.02244	4.176e-08	1908	k__Bacteria|p__Firmicutes|c__Bacilli|o__Lactobacillales|f__Streptococcaceae|g__Streptococcus|s__Streptococcus_sanguinis_mgs_1844	saliva.pheno.2350.assoc.linear.gz.raw.gz	0.4358	0.00751255	14.4273017881319		2	FALSE			0.015667871488423	1908	1.27700682321173e-07	160589	TRUE	5.20160555418819e-08	0.0534564
rs6503138	C	G	C	G	-0.1236	0.0264748	0.4358	0.34957771837925	FALSE	TRUE	TRUE	Gastric cancer	17	8585560	167122	0.0195837616906147	0.176415330377652	hum0197.v3.BBJ.GC.v1.gz	TRUE	reported	textfile	7921	159201	17	8682242	0.02244	4.176e-08	1908	k__Bacteria|p__Firmicutes|c__Bacilli|o__Lactobacillales|f__Streptococcaceae|g__Streptococcus|s__Streptococcus_sanguinis_mgs_1844	saliva.pheno.2350.assoc.linear.gz.raw.gz	0.4358	0.00751255	14.4273017881319		2	FALSE			0.015667871488423	1908	1.09355303181558e-05	167122	TRUE	1.05193388499631e-07	0.323489
rs6503138	C	G	C	G	-0.1236	0.0215422	0.4358	0.349276880033498	FALSE	TRUE	TRUE	Hepatic cancer	17	8585560	161323	0.0365428287677362	0.555522964114414	hum0197.v3.BBJ.LiC.v1.gz	TRUE	reported	textfile	2122	159201	17	8682242	0.02244	4.176e-08	1908	k__Bacteria|p__Firmicutes|c__Bacilli|o__Lactobacillales|f__Streptococcaceae|g__Streptococcus|s__Streptococcus_sanguinis_mgs_1844	saliva.pheno.2350.assoc.linear.gz.raw.gz	0.4358	0.00751255	14.4273017881319		2	FALSE			0.015667871488423	1908	2.15418131696499e-06	161323	TRUE	6.80506794284145e-08	0.0980901
rs6503138	C	G	C	G	-0.1236	0.0145206	0.4358	0.349176298697295	FALSE	TRUE	TRUE	Pancreatic cancer	17	8585560	159700	0.0748057609404126	0.846088898654002	hum0197.v3.BBJ.PaC.v1.gz	TRUE	reported	textfile	499	159201	17	8682242	0.02244	4.176e-08	1908	k__Bacteria|p__Firmicutes|c__Bacilli|o__Lactobacillales|f__Streptococcaceae|g__Streptococcus|s__Streptococcus_sanguinis_mgs_1844	saliva.pheno.2350.assoc.linear.gz.raw.gz	0.4358	0.00751255	14.4273017881319		2	FALSE			0.015667871488423	1908	2.35939749750881e-07	159700	TRUE	5.37220971036656e-08	0.0552965
rs6503138	C	G	C	G	-0.1236	0.0486177	0.4358	0.350069390915591	FALSE	TRUE	TRUE	Pharyngeal and laryngeal cancer	17	8585560	178726	0.0958098565058927	0.611846625232062	hum0197.v3.BBJ.PLC.v1.gz	TRUE	reported	textfile	300	178426	17	8682242	0.02244	4.176e-08	1908	k__Bacteria|p__Firmicutes|c__Bacilli|o__Lactobacillales|f__Streptococcaceae|g__Streptococcus|s__Streptococcus_sanguinis_mgs_1844	saliva.pheno.2350.assoc.linear.gz.raw.gz	0.4358	0.00751255	14.4273017881319		2	FALSE			0.015667871488423	1908	1.44073688882744e-06	178726	TRUE	6.27011721290184e-08	0.0777592
rs6952495	C	T	C	T	-0.1333	-0.0218841	0.4073	0.483234845131857	FALSE	FALSE	FALSE	Cancer of hepatic bile ducts	7	33953872	159619	0.0732284964936707	0.765056678191796	hum0197.v3.BBJ.BtC.v1.gz	TRUE	reported	textfile	418	159201	7	33914260	0.02228	2.58e-09	1907	k__Bacteria|p__Firmicutes|c__Negativicutes|o__Selenomonadales|f__Selenomonadaceae|g__Centipeda|s__Centipeda_artemidis_mgs_219	saliva.pheno.2368.assoc.linear.gz.raw.gz	0.4073	0.00857906	16.4845282719321		2	TRUE			0.0184437880047898	1907	5.59524144275234e-07	159619	TRUE	3.74447831158257e-09	0.0631655
rs6952495	C	T	C	T	-0.1333	0.0190719	0.4073	0.483317331679527	FALSE	FALSE	FALSE	Colorectal cancer	7	33953872	167691	0.0174836462064802	0.27534314419882	hum0197.v3.BBJ.CC.v1.gz	TRUE	reported	textfile	8305	159386	7	33914260	0.02228	2.58e-09	1907	k__Bacteria|p__Firmicutes|c__Negativicutes|o__Selenomonadales|f__Selenomonadaceae|g__Centipeda|s__Centipeda_artemidis_mgs_219	saliva.pheno.2368.assoc.linear.gz.raw.gz	0.4073	0.00857906	16.4845282719321		2	TRUE			0.0184437880047898	1907	7.09601819627963e-06	167691	TRUE	6.11251634201333e-09	0.204868
rs6952495	C	T	C	T	-0.1333	0.0427451	0.4073	0.483301984276289	FALSE	FALSE	FALSE	Esophageal cancer	7	33953872	160589	0.0407796133643027	0.294547793289859	hum0197.v3.BBJ.EC.v1.gz	TRUE	reported	textfile	1388	159201	7	33914260	0.02228	2.58e-09	1907	k__Bacteria|p__Firmicutes|c__Negativicutes|o__Selenomonadales|f__Selenomonadaceae|g__Centipeda|s__Centipeda_artemidis_mgs_219	saliva.pheno.2368.assoc.linear.gz.raw.gz	0.4073	0.00857906	16.4845282719321		2	TRUE			0.0184437880047898	1907	6.84183466207404e-06	160589	TRUE	6.08897043415582e-09	0.157879
rs6952495	C	T	C	T	-0.1333	-0.0021801	0.4073	0.483051913935861	FALSE	FALSE	FALSE	Gastric cancer	7	33953872	167122	0.017702337260445	0.901985612838312	hum0197.v3.BBJ.GC.v1.gz	TRUE	reported	textfile	7921	159201	7	33914260	0.02228	2.58e-09	1907	k__Bacteria|p__Firmicutes|c__Negativicutes|o__Selenomonadales|f__Selenomonadaceae|g__Centipeda|s__Centipeda_artemidis_mgs_219	saliva.pheno.2368.assoc.linear.gz.raw.gz	0.4073	0.00857906	16.4845282719321		2	TRUE			0.0184437880047898	1907	9.0753725740986e-08	167122	TRUE	3.29769562019409e-09	0.0521105
rs6952495	C	T	C	T	-0.1333	0.0396784	0.4073	0.483322643538326	FALSE	FALSE	FALSE	Hepatic cancer	7	33953872	161323	0.0329841439503913	0.228994676463842	hum0197.v3.BBJ.LiC.v1.gz	TRUE	reported	textfile	2122	159201	7	33914260	0.02228	2.58e-09	1907	k__Bacteria|p__Firmicutes|c__Negativicutes|o__Selenomonadales|f__Selenomonadaceae|g__Centipeda|s__Centipeda_artemidis_mgs_219	saliva.pheno.2368.assoc.linear.gz.raw.gz	0.4073	0.00857906	16.4845282719321		2	TRUE			0.0184437880047898	1907	8.97020163290264e-06	161323	TRUE	6.71124675141716e-09	0.196725
rs6952495	C	T	C	T	-0.1333	-0.0308428	0.4073	0.483226478568909	FALSE	FALSE	FALSE	Pancreatic cancer	7	33953872	159700	0.0675101220669152	0.647770821561562	hum0197.v3.BBJ.PaC.v1.gz	TRUE	reported	textfile	499	159201	7	33914260	0.02228	2.58e-09	1907	k__Bacteria|p__Firmicutes|c__Negativicutes|o__Selenomonadales|f__Selenomonadaceae|g__Centipeda|s__Centipeda_artemidis_mgs_219	saliva.pheno.2368.assoc.linear.gz.raw.gz	0.4073	0.00857906	16.4845282719321		2	TRUE			0.0184437880047898	1907	1.30697863049669e-06	159700	TRUE	4.15310168428411e-09	0.0837973
rs6952495	C	T	C	T	-0.1333	-0.0190505	0.4073	0.483244962768105	FALSE	FALSE	FALSE	Pharyngeal and laryngeal cancer	7	33953872	178726	0.0865917130367012	0.825868655936316	hum0197.v3.BBJ.PLC.v1.gz	TRUE	reported	textfile	300	178426	7	33914260	0.02228	2.58e-09	1907	k__Bacteria|p__Firmicutes|c__Negativicutes|o__Selenomonadales|f__Selenomonadaceae|g__Centipeda|s__Centipeda_artemidis_mgs_219	saliva.pheno.2368.assoc.linear.gz.raw.gz	0.4073	0.00857906	16.4845282719321		2	TRUE			0.0184437880047898	1907	2.70816446712135e-07	178726	TRUE	3.44817001178596e-09	0.0569841
rs12557603	C	G	C	G	0.1249	-0.0304234	0.3956	0.331323289563669	FALSE	TRUE	FALSE	Cancer of hepatic bile ducts	X	23161359	159619	0.0580591906052225	0.600273565183494	hum0197.v3.BBJ.BtC.v1.gz	TRUE	reported	textfile	418	159201	X	23143242	0.0226	3.788e-08	1906	k__Bacteria|p__Firmicutes|c__Bacilli|o__Erysipelotrichales|f__Erysipelotrichaceae|g__Solobacterium|s__unclassified_mgs_2939	saliva.pheno.2405.assoc.linear.gz.raw.gz	0.3956	0.00745994	14.3104902707901		2	TRUE			0.015788092759641	1906	1.72026177266704e-06	159619	TRUE	5.92680793207303e-08	0.0668774
rs12557603	C	G	C	G	0.1249	-0.0194364	0.3956	0.331125537739177	FALSE	TRUE	FALSE	Colorectal cancer	X	23161359	167691	0.0137926938921071	0.158781643199784	hum0197.v3.BBJ.CC.v1.gz	TRUE	reported	textfile	8305	159386	X	23143242	0.0226	3.788e-08	1906	k__Bacteria|p__Firmicutes|c__Bacilli|o__Erysipelotrichales|f__Erysipelotrichaceae|g__Solobacterium|s__unclassified_mgs_2939	saliva.pheno.2405.assoc.linear.gz.raw.gz	0.3956	0.00745994	14.3104902707901		2	TRUE			0.015788092759641	1906	1.18419674648113e-05	167691	TRUE	9.81295996850891e-08	0.207636
rs12557603	C	G	C	G	0.1249	0.0320621	0.3956	0.33149484391955	FALSE	TRUE	FALSE	Esophageal cancer	X	23161359	160589	0.0300745326063882	0.286384192785196	hum0197.v3.BBJ.EC.v1.gz	TRUE	reported	textfile	1388	159201	X	23143242	0.0226	3.788e-08	1906	k__Bacteria|p__Firmicutes|c__Bacilli|o__Erysipelotrichales|f__Erysipelotrichaceae|g__Solobacterium|s__unclassified_mgs_2939	saliva.pheno.2405.assoc.linear.gz.raw.gz	0.3956	0.00745994	14.3104902707901		2	TRUE			0.015788092759641	1906	7.07737256072777e-06	160589	TRUE	8.19885717173068e-08	0.155656
rs12557603	C	G	C	G	0.1249	-0.0296551	0.3956	0.331037910311386	FALSE	TRUE	FALSE	Gastric cancer	X	23161359	167122	0.0135520171416894	0.0286518397631407	hum0197.v3.BBJ.GC.v1.gz	TRUE	reported	textfile	7921	159201	X	23143242	0.0226	3.788e-08	1906	k__Bacteria|p__Firmicutes|c__Bacilli|o__Erysipelotrichales|f__Erysipelotrichaceae|g__Solobacterium|s__unclassified_mgs_2939	saliva.pheno.2405.assoc.linear.gz.raw.gz	0.3956	0.00745994	14.3104902707901		2	TRUE			0.015788092759641	1906	2.86517127724409e-05	167122	TRUE	1.54483152638074e-07	0.375279
rs12557603	C	G	C	G	0.1249	-0.038684	0.3956	0.331205523251189	FALSE	TRUE	FALSE	Hepatic cancer	X	23161359	161323	0.0252283950827334	0.125189444535136	hum0197.v3.BBJ.LiC.v1.gz	TRUE	reported	textfile	2122	159201	X	23143242	0.0226	3.788e-08	1906	k__Bacteria|p__Firmicutes|c__Bacilli|o__Erysipelotrichales|f__Erysipelotrichaceae|g__Solobacterium|s__unclassified_mgs_2939	saliva.pheno.2405.assoc.linear.gz.raw.gz	0.3956	0.00745994	14.3104902707901		2	TRUE			0.015788092759641	1906	1.45742364935838e-05	161323	TRUE	1.08042756199108e-07	0.186356
rs12557603	C	G	C	G	0.1249	-0.0321518	0.3956	0.331315935516352	FALSE	TRUE	FALSE	Pancreatic cancer	X	23161359	159700	0.0530760790334015	0.544669316764946	hum0197.v3.BBJ.PaC.v1.gz	TRUE	reported	textfile	499	159201	X	23143242	0.0226	3.788e-08	1906	k__Bacteria|p__Firmicutes|c__Bacilli|o__Erysipelotrichales|f__Erysipelotrichaceae|g__Solobacterium|s__unclassified_mgs_2939	saliva.pheno.2405.assoc.linear.gz.raw.gz	0.3956	0.00745994	14.3104902707901		2	TRUE			0.015788092759641	1906	2.29779411035531e-06	159700	TRUE	6.22712028054185e-08	0.072276
rs12557603	C	G	C	G	0.1249	-0.0766409	0.3956	0.330906285950259	FALSE	TRUE	FALSE	Pharyngeal and laryngeal cancer	X	23161359	178726	0.0630566322740498	0.224202527429766	hum0197.v3.BBJ.PLC.v1.gz	TRUE	reported	textfile	300	178426	X	23143242	0.0226	3.788e-08	1906	k__Bacteria|p__Firmicutes|c__Bacilli|o__Erysipelotrichales|f__Erysipelotrichaceae|g__Solobacterium|s__unclassified_mgs_2939	saliva.pheno.2405.assoc.linear.gz.raw.gz	0.3956	0.00745994	14.3104902707901		2	TRUE			0.015788092759641	1906	8.26556786670448e-06	178726	TRUE	8.48158334623076e-08	0.105531
rs9668910	G	T	G	T	0.1236	-0.00509017	0.2744	0.266742165074756	FALSE	FALSE	FALSE	Cancer of hepatic bile ducts	12	98098601	159619	0.0789813310788414	0.948613709771679	hum0197.v3.BBJ.BtC.v1.gz	TRUE	reported	textfile	418	159201	12	97704823	0.02232	3.47e-08	1906	k__Bacteria|p__Bacteroidota|c__Bacteroidia|o__Bacteroidales|f__Bacteroidaceae|g__Bacteroides|s__Bacteroides_pyogenes_A_mgs_637	saliva.pheno.2414.assoc.linear.gz.raw.gz	0.2744	0.00608343	11.6537401494259		2	TRUE			0.0158504901804054	1906	2.60217421238181e-08	159619	TRUE	4.21001671345386e-08	0.0504744
rs9668910	G	T	G	T	0.1236	0.0122878	0.2744	0.266728907662971	FALSE	FALSE	FALSE	Colorectal cancer	12	98098601	167691	0.0188909287702669	0.515396588398196	hum0197.v3.BBJ.CC.v1.gz	TRUE	reported	textfile	8305	159386	12	97704823	0.02232	3.47e-08	1906	k__Bacteria|p__Bacteroidota|c__Bacteroidia|o__Bacteroidales|f__Bacteroidaceae|g__Bacteroides|s__Bacteroides_pyogenes_A_mgs_637	saliva.pheno.2414.assoc.linear.gz.raw.gz	0.2744	0.00608343	11.6537401494259		2	TRUE			0.0158504901804054	1906	2.52308862832239e-06	167691	TRUE	5.91149940020399e-08	0.114372
rs9668910	G	T	G	T	0.1236	0.00283366	0.2744	0.266732453899236	FALSE	FALSE	FALSE	Esophageal cancer	12	98098601	160589	0.0440545170503396	0.948714137240336	hum0197.v3.BBJ.EC.v1.gz	TRUE	reported	textfile	1388	159201	12	97704823	0.02232	3.47e-08	1906	k__Bacteria|p__Bacteroidota|c__Bacteroidia|o__Bacteroidales|f__Bacteroidaceae|g__Bacteroides|s__Bacteroides_pyogenes_A_mgs_637	saliva.pheno.2414.assoc.linear.gz.raw.gz	0.2744	0.00608343	11.6537401494259		2	TRUE			0.0158504901804054	1906	2.57634238720749e-08	160589	TRUE	4.20454843747218e-08	0.0505201
rs9668910	G	T	G	T	0.1236	-0.00815571	0.2744	0.266570447185404	FALSE	FALSE	FALSE	Gastric cancer	12	98098601	167122	0.0191006061183247	0.669388854357513	hum0197.v3.BBJ.GC.v1.gz	TRUE	reported	textfile	7921	159201	12	97704823	0.02232	3.47e-08	1906	k__Bacteria|p__Bacteroidota|c__Bacteroidia|o__Bacteroidales|f__Bacteroidaceae|g__Bacteroides|s__Bacteroides_pyogenes_A_mgs_637	saliva.pheno.2414.assoc.linear.gz.raw.gz	0.2744	0.00608343	11.6537401494259		2	TRUE			0.0158504901804054	1906	1.09093843563579e-06	167122	TRUE	5.18202740179122e-08	0.0728906
rs9668910	G	T	G	T	0.1236	-0.0704451	0.2744	0.266548841910565	FALSE	FALSE	FALSE	Hepatic cancer	12	98098601	161323	0.0356050592377322	0.0478707863022893	hum0197.v3.BBJ.LiC.v1.gz	TRUE	reported	textfile	2122	159201	12	97704823	0.02232	3.47e-08	1906	k__Bacteria|p__Bacteroidota|c__Bacteroidia|o__Bacteroidales|f__Bacteroidaceae|g__Bacteroides|s__Bacteroides_pyogenes_A_mgs_637	saliva.pheno.2414.assoc.linear.gz.raw.gz	0.2744	0.00608343	11.6537401494259		2	TRUE			0.0158504901804054	1906	2.42647976202355e-05	161323	TRUE	1.32384852500975e-07	0.34917
rs9668910	G	T	G	T	0.1236	-0.220195	0.2744	0.266610151386846	FALSE	FALSE	FALSE	Pancreatic cancer	12	98098601	159700	0.0729597532951675	0.00254416873969669	hum0197.v3.BBJ.PaC.v1.gz	TRUE	reported	textfile	499	159201	12	97704823	0.02232	3.47e-08	1906	k__Bacteria|p__Bacteroidota|c__Bacteroidia|o__Bacteroidales|f__Bacteroidaceae|g__Bacteroides|s__Bacteroides_pyogenes_A_mgs_637	saliva.pheno.2414.assoc.linear.gz.raw.gz	0.2744	0.00608343	11.6537401494259		2	TRUE			0.0158504901804054	1906	5.70328669746547e-05	159700	TRUE	2.45221772305155e-07	0.306863
rs9668910	G	T	G	T	0.1236	-0.0152915	0.2744	0.266262158769543	FALSE	FALSE	FALSE	Pharyngeal and laryngeal cancer	12	98098601	178726	0.0934964528467805	0.870084454133454	hum0197.v3.BBJ.PLC.v1.gz	TRUE	reported	textfile	300	178426	12	97704823	0.02232	3.47e-08	1906	k__Bacteria|p__Bacteroidota|c__Bacteroidia|o__Bacteroidales|f__Bacteroidaceae|g__Bacteroides|s__Bacteroides_pyogenes_A_mgs_637	saliva.pheno.2414.assoc.linear.gz.raw.gz	0.2744	0.00608343	11.6537401494259		2	TRUE			0.0158504901804054	1906	1.49666497661752e-07	178726	TRUE	4.363374047618e-08	0.0528371
rs6552264	T	C	T	C	0.1252	0.0434977	0.4332	0.416932501892689	FALSE	FALSE	FALSE	Cancer of hepatic bile ducts	4	178688678	159619	0.0701929936297536	0.535464117431602	hum0197.v3.BBJ.BtC.v1.gz	TRUE	reported	textfile	418	159201	4	177767524	0.02256	3.257e-08	1903	k__Bacteria|p__Firmicutes|c__Clostridia|o__Lachnospirales|f__Lachnospiraceae|g__Catonella|s__unclassified_mgs_3151	saliva.pheno.2471.assoc.linear.gz.raw.gz	0.4332	0.00769763	14.7467062899833		2	TRUE			0.0159429479502628	1903	2.40582519323699e-06	159619	TRUE	5.52717946954626e-08	0.115519
rs6552264	T	C	T	C	0.1252	0.0138706	0.4332	0.417030448510521	FALSE	FALSE	FALSE	Colorectal cancer	4	178688678	167691	0.0167637083928341	0.408001564147701	hum0197.v3.BBJ.CC.v1.gz	TRUE	reported	textfile	8305	159386	4	177767524	0.02256	3.257e-08	1903	k__Bacteria|p__Firmicutes|c__Clostridia|o__Lachnospirales|f__Lachnospiraceae|g__Catonella|s__unclassified_mgs_3151	saliva.pheno.2471.assoc.linear.gz.raw.gz	0.4332	0.00769763	14.7467062899833		2	TRUE			0.0159429479502628	1903	4.08263937460988e-06	167691	TRUE	6.1408942797624e-08	0.153462
rs6552264	T	C	T	C	0.1252	0.0268293	0.4332	0.416940249002485	FALSE	FALSE	FALSE	Esophageal cancer	4	178688678	160589	0.0391040236807131	0.492649959961522	hum0197.v3.BBJ.EC.v1.gz	TRUE	reported	textfile	1388	159201	4	177767524	0.02256	3.257e-08	1903	k__Bacteria|p__Firmicutes|c__Clostridia|o__Lachnospirales|f__Lachnospiraceae|g__Catonella|s__unclassified_mgs_3151	saliva.pheno.2471.assoc.linear.gz.raw.gz	0.4332	0.00769763	14.7467062899833		2	TRUE			0.0159429479502628	1903	2.93132089212247e-06	160589	TRUE	5.74137431490803e-08	0.122023
rs6552264	T	C	T	C	0.1252	-0.0168036	0.4332	0.416614280374261	FALSE	FALSE	FALSE	Gastric cancer	4	178688678	167122	0.0169661319227413	0.321968641110479	hum0197.v3.BBJ.GC.v1.gz	TRUE	reported	textfile	7921	159201	4	177767524	0.02256	3.257e-08	1903	k__Bacteria|p__Firmicutes|c__Clostridia|o__Lachnospirales|f__Lachnospiraceae|g__Catonella|s__unclassified_mgs_3151	saliva.pheno.2471.assoc.linear.gz.raw.gz	0.4332	0.00769763	14.7467062899833		2	TRUE			0.0159429479502628	1903	5.86959647044248e-06	167122	TRUE	6.77211567190356e-08	0.166658
rs6552264	T	C	T	C	0.1252	0.0360782	0.4332	0.417006412540043	FALSE	FALSE	FALSE	Hepatic cancer	4	178688678	161323	0.0316068443200923	0.253675731610137	hum0197.v3.BBJ.LiC.v1.gz	TRUE	reported	textfile	2122	159201	4	177767524	0.02256	3.257e-08	1903	k__Bacteria|p__Firmicutes|c__Clostridia|o__Lachnospirales|f__Lachnospiraceae|g__Catonella|s__unclassified_mgs_3151	saliva.pheno.2471.assoc.linear.gz.raw.gz	0.4332	0.00769763	14.7467062899833		2	TRUE			0.0159429479502628	1903	8.07666620999661e-06	161323	TRUE	7.5377455444808e-08	0.269655
rs6552264	T	C	T	C	0.1252	-0.0876988	0.4332	0.416840423833912	FALSE	FALSE	FALSE	Pancreatic cancer	4	178688678	159700	0.0646992635463408	0.175263251793088	hum0197.v3.BBJ.PaC.v1.gz	TRUE	reported	textfile	499	159201	4	177767524	0.02256	3.257e-08	1903	k__Bacteria|p__Firmicutes|c__Clostridia|o__Lachnospirales|f__Lachnospiraceae|g__Catonella|s__unclassified_mgs_3151	saliva.pheno.2471.assoc.linear.gz.raw.gz	0.4332	0.00769763	14.7467062899833		2	TRUE			0.0159429479502628	1903	1.15049469757349e-05	159700	TRUE	8.61694667417925e-08	0.167386
rs6552264	T	C	T	C	0.1252	0.0913278	0.4332	0.416775816108486	FALSE	FALSE	FALSE	Pharyngeal and laryngeal cancer	4	178688678	178726	0.082974670169062	0.27104011608862	hum0197.v3.BBJ.PLC.v1.gz	TRUE	reported	textfile	300	178426	4	177767524	0.02256	3.257e-08	1903	k__Bacteria|p__Firmicutes|c__Clostridia|o__Lachnospirales|f__Lachnospiraceae|g__Catonella|s__unclassified_mgs_3151	saliva.pheno.2471.assoc.linear.gz.raw.gz	0.4332	0.00769763	14.7467062899833		2	TRUE			0.0159429479502628	1903	6.77842486192787e-06	178726	TRUE	6.99711389413221e-08	0.371121
rs6503138	C	G	C	G	-0.1238	0.0343867	0.4358	0.349185689599813	FALSE	TRUE	TRUE	Cancer of hepatic bile ducts	17	8585560	159619	0.0810616969589112	0.671417293776249	hum0197.v3.BBJ.BtC.v1.gz	TRUE	reported	textfile	418	159201	17	8682242	0.02244	3.96e-08	1902	k__Bacteria|p__Firmicutes|c__Bacilli|o__Lactobacillales|f__Streptococcaceae|g__Streptococcus|s__Streptococcus_sanguinis_mgs_1697	saliva.pheno.2513.assoc.linear.gz.raw.gz	0.4358	0.00753688	14.428820024082		2	FALSE			0.0157666726181764	1902	1.1273770339752e-06	159619	TRUE	5.87939116386325e-08	0.0715152
rs6503138	C	G	C	G	-0.1238	0.0262197	0.4358	0.349557993045312	FALSE	TRUE	TRUE	Colorectal cancer	17	8585560	167691	0.0193588017990236	0.175606598417323	hum0197.v3.BBJ.CC.v1.gz	TRUE	reported	textfile	8305	159386	17	8682242	0.02244	3.96e-08	1902	k__Bacteria|p__Firmicutes|c__Bacilli|o__Lactobacillales|f__Streptococcaceae|g__Streptococcus|s__Streptococcus_sanguinis_mgs_1697	saliva.pheno.2513.assoc.linear.gz.raw.gz	0.4358	0.00753688	14.428820024082		2	FALSE			0.0157666726181764	1902	1.09392862709293e-05	167691	TRUE	1.00038496114182e-07	0.33188
rs6503138	C	G	C	G	-0.1238	-0.00647273	0.4358	0.34918474747188	FALSE	TRUE	TRUE	Esophageal cancer	17	8585560	160589	0.0451996732095357	0.886129935362844	hum0197.v3.BBJ.EC.v1.gz	TRUE	reported	textfile	1388	159201	17	8682242	0.02244	3.96e-08	1902	k__Bacteria|p__Firmicutes|c__Bacilli|o__Lactobacillales|f__Streptococcaceae|g__Streptococcus|s__Streptococcus_sanguinis_mgs_1697	saliva.pheno.2513.assoc.linear.gz.raw.gz	0.4358	0.00753688	14.428820024082		2	FALSE			0.0157666726181764	1902	1.27700682321173e-07	160589	TRUE	4.94878310269244e-08	0.0534562
rs6503138	C	G	C	G	-0.1238	0.0264748	0.4358	0.34957771837925	FALSE	TRUE	TRUE	Gastric cancer	17	8585560	167122	0.0195837616906147	0.176415330377652	hum0197.v3.BBJ.GC.v1.gz	TRUE	reported	textfile	7921	159201	17	8682242	0.02244	3.96e-08	1902	k__Bacteria|p__Firmicutes|c__Bacilli|o__Lactobacillales|f__Streptococcaceae|g__Streptococcus|s__Streptococcus_sanguinis_mgs_1697	saliva.pheno.2513.assoc.linear.gz.raw.gz	0.4358	0.00753688	14.428820024082		2	FALSE			0.0157666726181764	1902	1.09355303181558e-05	167122	TRUE	1.00080857100899e-07	0.323569
rs6503138	C	G	C	G	-0.1238	0.0215422	0.4358	0.349276880033498	FALSE	TRUE	TRUE	Hepatic cancer	17	8585560	161323	0.0365428287677362	0.555522964114414	hum0197.v3.BBJ.LiC.v1.gz	TRUE	reported	textfile	2122	159201	17	8682242	0.02244	3.96e-08	1902	k__Bacteria|p__Firmicutes|c__Bacilli|o__Lactobacillales|f__Streptococcaceae|g__Streptococcus|s__Streptococcus_sanguinis_mgs_1697	saliva.pheno.2513.assoc.linear.gz.raw.gz	0.4358	0.00753688	14.428820024082		2	FALSE			0.0157666726181764	1902	2.15418131696499e-06	161323	TRUE	6.47428438383193e-08	0.0981032
rs6503138	C	G	C	G	-0.1238	0.0145206	0.4358	0.349176298697295	FALSE	TRUE	TRUE	Pancreatic cancer	17	8585560	159700	0.0748057609404126	0.846088898654002	hum0197.v3.BBJ.PaC.v1.gz	TRUE	reported	textfile	499	159201	17	8682242	0.02244	3.96e-08	1902	k__Bacteria|p__Firmicutes|c__Bacilli|o__Lactobacillales|f__Streptococcaceae|g__Streptococcus|s__Streptococcus_sanguinis_mgs_1697	saliva.pheno.2513.assoc.linear.gz.raw.gz	0.4358	0.00753688	14.428820024082		2	FALSE			0.0157666726181764	1902	2.35939749750881e-07	159700	TRUE	5.11109128557283e-08	0.0552975
rs6503138	C	G	C	G	-0.1238	0.0486177	0.4358	0.350069390915591	FALSE	TRUE	TRUE	Pharyngeal and laryngeal cancer	17	8585560	178726	0.0958098565058927	0.611846625232062	hum0197.v3.BBJ.PLC.v1.gz	TRUE	reported	textfile	300	178426	17	8682242	0.02244	3.96e-08	1902	k__Bacteria|p__Firmicutes|c__Bacilli|o__Lactobacillales|f__Streptococcaceae|g__Streptococcus|s__Streptococcus_sanguinis_mgs_1697	saliva.pheno.2513.assoc.linear.gz.raw.gz	0.4358	0.00753688	14.428820024082		2	FALSE			0.0157666726181764	1902	1.44073688882744e-06	178726	TRUE	5.96533061687185e-08	0.0777758
rs11244913	G	T	G	T	-0.1269	-0.111126	0.4465	0.418394770684932	FALSE	FALSE	FALSE	Cancer of hepatic bile ducts	10	127947193	159619	0.0701393582142512	0.113111292569275	hum0197.v3.BBJ.BtC.v1.gz	TRUE	reported	textfile	418	159201	10	126258624	0.02272	2.68e-08	1904	k__Bacteria|p__Firmicutes|c__Clostridia|o__Lachnospirales|f__Lachnospiraceae|g__Lachnoanaerobaculum|s__Lachnoanaerobaculum_sp000296385_mgs_3537	saliva.pheno.2587.assoc.linear.gz.raw.gz	0.4465	0.00795962	15.2606661219394		2	TRUE			0.0161372890580221	1904	1.57261724558401e-05	159619	TRUE	8.13924876150965e-08	0.723026
rs11244913	G	T	G	T	-0.1269	-0.0208744	0.4465	0.41843105216514	FALSE	FALSE	FALSE	Colorectal cancer	10	127947193	167691	0.0167362519518065	0.212302821482089	hum0197.v3.BBJ.CC.v1.gz	TRUE	reported	textfile	8305	159386	10	126258624	0.02272	2.68e-08	1904	k__Bacteria|p__Firmicutes|c__Clostridia|o__Lachnospirales|f__Lachnospiraceae|g__Lachnoanaerobaculum|s__Lachnoanaerobaculum_sp000296385_mgs_3537	saliva.pheno.2587.assoc.linear.gz.raw.gz	0.4465	0.00795962	15.2606661219394		2	TRUE			0.0161372890580221	1904	9.27692755174587e-06	167691	TRUE	6.465887095921e-08	0.301691
rs11244913	G	T	G	T	-0.1269	-0.0289689	0.4465	0.418451743636369	FALSE	FALSE	FALSE	Esophageal cancer	10	127947193	160589	0.0390457927871295	0.458134477430388	hum0197.v3.BBJ.EC.v1.gz	TRUE	reported	textfile	1388	159201	10	126258624	0.02272	2.68e-08	1904	k__Bacteria|p__Firmicutes|c__Clostridia|o__Lachnospirales|f__Lachnospiraceae|g__Lachnoanaerobaculum|s__Lachnoanaerobaculum_sp000296385_mgs_3537	saliva.pheno.2587.assoc.linear.gz.raw.gz	0.4465	0.00795962	15.2606661219394		2	TRUE			0.0161372890580221	1904	3.42771617060345e-06	160589	TRUE	4.87403232943778e-08	0.136124
rs11244913	G	T	G	T	-0.1269	-0.00691463	0.4465	0.41864366550582	FALSE	FALSE	FALSE	Gastric cancer	10	127947193	167122	0.0169364888725786	0.68307667065073	hum0197.v3.BBJ.GC.v1.gz	TRUE	reported	textfile	7921	159201	10	126258624	0.02272	2.68e-08	1904	k__Bacteria|p__Firmicutes|c__Clostridia|o__Lachnospirales|f__Lachnospiraceae|g__Lachnoanaerobaculum|s__Lachnoanaerobaculum_sp000296385_mgs_3537	saliva.pheno.2587.assoc.linear.gz.raw.gz	0.4465	0.00795962	15.2606661219394		2	TRUE			0.0161372890580221	1904	9.97384405485603e-07	167122	TRUE	3.92790310081664e-08	0.0727599
rs11244913	G	T	G	T	-0.1269	0.00158843	0.4465	0.418541744226916	FALSE	FALSE	FALSE	Hepatic cancer	10	127947193	161323	0.0315441168758816	0.959838832634818	hum0197.v3.BBJ.LiC.v1.gz	TRUE	reported	textfile	2122	159201	10	126258624	0.02272	2.68e-08	1904	k__Bacteria|p__Firmicutes|c__Clostridia|o__Lachnospirales|f__Lachnospiraceae|g__Lachnoanaerobaculum|s__Lachnoanaerobaculum_sp000296385_mgs_3537	saliva.pheno.2587.assoc.linear.gz.raw.gz	0.4465	0.00795962	15.2606661219394		2	TRUE			0.0161372890580221	1904	1.57184109941844e-08	161323	TRUE	3.18760197917727e-08	0.0502995
rs11244913	G	T	G	T	-0.1269	0.0938797	0.4465	0.418536925853606	FALSE	FALSE	FALSE	Pancreatic cancer	10	127947193	159700	0.0646301815781077	0.14634373616516	hum0197.v3.BBJ.PaC.v1.gz	TRUE	reported	textfile	499	159201	10	126258624	0.02272	2.68e-08	1904	k__Bacteria|p__Firmicutes|c__Clostridia|o__Lachnospirales|f__Lachnospiraceae|g__Lachnoanaerobaculum|s__Lachnoanaerobaculum_sp000296385_mgs_3537	saliva.pheno.2587.assoc.linear.gz.raw.gz	0.4465	0.00795962	15.2606661219394		2	TRUE			0.0161372890580221	1904	1.32119745932721e-05	159700	TRUE	7.51639707413228e-08	0.181186
rs11244913	G	T	G	T	-0.1269	0.0459914	0.4465	0.418612947456193	FALSE	FALSE	FALSE	Pharyngeal and laryngeal cancer	10	127947193	178726	0.0827657466817726	0.578428607431359	hum0197.v3.BBJ.PLC.v1.gz	TRUE	reported	textfile	300	178426	10	126258624	0.02272	2.68e-08	1904	k__Bacteria|p__Firmicutes|c__Clostridia|o__Lachnospirales|f__Lachnospiraceae|g__Lachnoanaerobaculum|s__Lachnoanaerobaculum_sp000296385_mgs_3537	saliva.pheno.2587.assoc.linear.gz.raw.gz	0.4465	0.00795962	15.2606661219394		2	TRUE			0.0161372890580221	1904	1.72769965458312e-06	178726	TRUE	4.19649230138772e-08	0.0756735
rs5842	T	A	T	A	-0.1268	0.0343187	0.4739	0.411262824502681	FALSE	TRUE	TRUE	Cancer of hepatic bile ducts	16	75263024	159619	0.0725062432159479	0.635984935222883	hum0197.v3.BBJ.BtC.v1.gz	TRUE	reported	textfile	418	159201	16	75229126	0.02278	2.939e-08	1895	k__Bacteria|p__Campylobacterota|c__Campylobacteria|o__Campylobacterales|f__Campylobacteraceae|g__Campylobacter_A|s__unclassified_mgs_2769	saliva.pheno.2597.assoc.linear.gz.raw.gz	0.4739	0.00801721	15.2992447267843		2	FALSE			0.0161038499332242	1895	1.40355635757196e-06	159619	TRUE	4.60525370683247e-08	0.0718814
rs5842	T	A	T	A	-0.1268	0.0104843	0.4739	0.411278611068002	FALSE	TRUE	TRUE	Colorectal cancer	16	75263024	167691	0.0173454376631067	0.545550382952998	hum0197.v3.BBJ.CC.v1.gz	TRUE	reported	textfile	8305	159386	16	75229126	0.02278	2.939e-08	1895	k__Bacteria|p__Campylobacterota|c__Campylobacteria|o__Campylobacterales|f__Campylobacteraceae|g__Campylobacter_A|s__unclassified_mgs_2769	saliva.pheno.2597.assoc.linear.gz.raw.gz	0.4739	0.00801721	15.2992447267843		2	FALSE			0.0161038499332242	1895	2.17872555898122e-06	167691	TRUE	4.9012723751773e-08	0.0995464
rs5842	T	A	T	A	-0.1268	0.00458162	0.4739	0.41121639347492	FALSE	TRUE	TRUE	Esophageal cancer	16	75263024	160589	0.0405312135752471	0.909999457908181	hum0197.v3.BBJ.EC.v1.gz	TRUE	reported	textfile	1388	159201	16	75229126	0.02278	2.939e-08	1895	k__Bacteria|p__Campylobacterota|c__Campylobacteria|o__Campylobacterales|f__Campylobacteraceae|g__Campylobacter_A|s__unclassified_mgs_2769	saliva.pheno.2597.assoc.linear.gz.raw.gz	0.4739	0.00801721	15.2992447267843		2	FALSE			0.0161038499332242	1895	7.95697362712629e-08	160589	TRUE	3.68872682569265e-08	0.0516078
rs5842	T	A	T	A	-0.1268	0.0180192	0.4739	0.411341086739127	FALSE	TRUE	TRUE	Gastric cancer	16	75263024	167122	0.0175595287299679	0.304807025736119	hum0197.v3.BBJ.GC.v1.gz	TRUE	reported	textfile	7921	159201	16	75229126	0.02278	2.939e-08	1895	k__Bacteria|p__Campylobacterota|c__Campylobacteria|o__Campylobacterales|f__Campylobacteraceae|g__Campylobacter_A|s__unclassified_mgs_2769	saliva.pheno.2597.assoc.linear.gz.raw.gz	0.4739	0.00801721	15.2992447267843		2	FALSE			0.0161038499332242	1895	6.30108629871983e-06	167122	TRUE	6.3017114821216e-08	0.185805
rs5842	T	A	T	A	-0.1268	0.0283003	0.4739	0.411317861510931	FALSE	TRUE	TRUE	Hepatic cancer	16	75263024	161323	0.0327118249182237	0.386962043553981	hum0197.v3.BBJ.LiC.v1.gz	TRUE	reported	textfile	2122	159201	16	75229126	0.02278	2.939e-08	1895	k__Bacteria|p__Campylobacterota|c__Campylobacteria|o__Campylobacterales|f__Campylobacteraceae|g__Campylobacter_A|s__unclassified_mgs_2769	saliva.pheno.2597.assoc.linear.gz.raw.gz	0.4739	0.00801721	15.2992447267843		2	FALSE			0.0161038499332242	1895	4.63959099991233e-06	161323	TRUE	5.81696241796087e-08	0.131361
rs5842	T	A	T	A	-0.1268	0.0724906	0.4739	0.411292742519548	FALSE	TRUE	TRUE	Pancreatic cancer	16	75263024	159700	0.0668910323752389	0.278492805090186	hum0197.v3.BBJ.PaC.v1.gz	TRUE	reported	textfile	499	159201	16	75229126	0.02278	2.939e-08	1895	k__Bacteria|p__Campylobacterota|c__Campylobacteria|o__Campylobacterales|f__Campylobacteraceae|g__Campylobacter_A|s__unclassified_mgs_2769	saliva.pheno.2597.assoc.linear.gz.raw.gz	0.4739	0.00801721	15.2992447267843		2	FALSE			0.0161038499332242	1895	7.35401593240476e-06	159700	TRUE	6.66795752849679e-08	0.140698
rs5842	T	A	T	A	-0.1268	0.0758749	0.4739	0.411430729873797	FALSE	TRUE	TRUE	Pharyngeal and laryngeal cancer	16	75263024	178726	0.0859274589304013	0.377230473484822	hum0197.v3.BBJ.PLC.v1.gz	TRUE	reported	textfile	300	178426	16	75229126	0.02278	2.939e-08	1895	k__Bacteria|p__Campylobacterota|c__Campylobacteria|o__Campylobacterales|f__Campylobacteraceae|g__Campylobacter_A|s__unclassified_mgs_2769	saliva.pheno.2597.assoc.linear.gz.raw.gz	0.4739	0.00801721	15.2992447267843		2	FALSE			0.0161038499332242	1895	4.36261805857455e-06	178726	TRUE	5.62823940265291e-08	0.10758
rs2901982	C	T	C	T	0.1245	0.0740718	0.4115	0.375741388593255	FALSE	FALSE	FALSE	Cancer of hepatic bile ducts	18	53365938	159619	0.0741051166709746	0.317527810205226	hum0197.v3.BBJ.BtC.v1.gz	TRUE	reported	textfile	418	159201	18	55698707	0.02266	4.476e-08	1898	k__Bacteria|p__Proteobacteria|c__Gammaproteobacteria|o__Enterobacterales|f__Pasteurellaceae|g__Aggregatibacter|s__Aggregatibacter_sp000466335_mgs_2447	saliva.pheno.273.assoc.linear.gz.raw.gz	0.4115	0.00750732	14.3415478572163		2	TRUE			0.0156718570287963	1898	6.2593338876768e-06	159619	TRUE	9.40610183099531e-08	0.301281
rs2901982	C	T	C	T	0.1245	0.00436442	0.4115	0.375927654517586	FALSE	FALSE	FALSE	Colorectal cancer	18	53365938	167691	0.0176910383083775	0.805138540774766	hum0197.v3.BBJ.CC.v1.gz	TRUE	reported	textfile	8305	159386	18	55698707	0.02266	4.476e-08	1898	k__Bacteria|p__Proteobacteria|c__Gammaproteobacteria|o__Enterobacterales|f__Pasteurellaceae|g__Aggregatibacter|s__Aggregatibacter_sp000466335_mgs_2447	saliva.pheno.273.assoc.linear.gz.raw.gz	0.4115	0.00750732	14.3415478572163		2	TRUE			0.0156718570287963	1898	3.62946033087568e-07	167691	TRUE	5.90783841296585e-08	0.0590817
rs2901982	C	T	C	T	0.1245	-0.0622988	0.4115	0.375629273560138	FALSE	FALSE	FALSE	Esophageal cancer	18	53365938	160589	0.0412016918026408	0.130522282764925	hum0197.v3.BBJ.EC.v1.gz	TRUE	reported	textfile	1388	159201	18	55698707	0.02266	4.476e-08	1898	k__Bacteria|p__Proteobacteria|c__Gammaproteobacteria|o__Enterobacterales|f__Pasteurellaceae|g__Aggregatibacter|s__Aggregatibacter_sp000466335_mgs_2447	saliva.pheno.273.assoc.linear.gz.raw.gz	0.4115	0.00750732	14.3415478572163		2	TRUE			0.0156718570287963	1898	1.42368255587225e-05	160589	TRUE	1.27079055117349e-07	0.247633
rs2901982	C	T	C	T	0.1245	-0.00462792	0.4115	0.375927073118493	FALSE	FALSE	FALSE	Gastric cancer	18	53365938	167122	0.0178933417122828	0.795913600146462	hum0197.v3.BBJ.GC.v1.gz	TRUE	reported	textfile	7921	159201	18	55698707	0.02266	4.476e-08	1898	k__Bacteria|p__Proteobacteria|c__Gammaproteobacteria|o__Enterobacterales|f__Pasteurellaceae|g__Aggregatibacter|s__Aggregatibacter_sp000466335_mgs_2447	saliva.pheno.273.assoc.linear.gz.raw.gz	0.4115	0.00750732	14.3415478572163		2	TRUE			0.0156718570287963	1898	4.00276641097662e-07	167122	TRUE	5.95467329185397e-08	0.05913
rs2901982	C	T	C	T	0.1245	0.0288514	0.4115	0.375857739065105	FALSE	FALSE	FALSE	Hepatic cancer	18	53365938	161323	0.0332970222677517	0.386224119557534	hum0197.v3.BBJ.LiC.v1.gz	TRUE	reported	textfile	2122	159201	18	55698707	0.02266	4.476e-08	1898	k__Bacteria|p__Proteobacteria|c__Gammaproteobacteria|o__Enterobacterales|f__Pasteurellaceae|g__Aggregatibacter|s__Aggregatibacter_sp000466335_mgs_2447	saliva.pheno.273.assoc.linear.gz.raw.gz	0.4115	0.00750732	14.3415478572163		2	TRUE			0.0156718570287963	1898	4.65403245258973e-06	161323	TRUE	8.64691241374747e-08	0.179544
rs2901982	C	T	C	T	0.1245	0.00203677	0.4115	0.375701879749924	FALSE	FALSE	FALSE	Pancreatic cancer	18	53365938	159700	0.068261114061163	0.976196320499243	hum0197.v3.BBJ.PaC.v1.gz	TRUE	reported	textfile	499	159201	18	55698707	0.02266	4.476e-08	1898	k__Bacteria|p__Proteobacteria|c__Gammaproteobacteria|o__Enterobacterales|f__Pasteurellaceae|g__Aggregatibacter|s__Aggregatibacter_sp000466335_mgs_2447	saliva.pheno.273.assoc.linear.gz.raw.gz	0.4115	0.00750732	14.3415478572163		2	TRUE			0.0156718570287963	1898	5.57490488768282e-09	159700	TRUE	5.24219944049844e-08	0.0501167
rs2901982	C	T	C	T	0.1245	-0.111754	0.4115	0.376289678164279	FALSE	FALSE	FALSE	Pharyngeal and laryngeal cancer	18	53365938	178726	0.0875742115741348	0.201919545960441	hum0197.v3.BBJ.PLC.v1.gz	TRUE	reported	textfile	300	178426	18	55698707	0.02266	4.476e-08	1898	k__Bacteria|p__Proteobacteria|c__Gammaproteobacteria|o__Enterobacterales|f__Pasteurellaceae|g__Aggregatibacter|s__Aggregatibacter_sp000466335_mgs_2447	saliva.pheno.273.assoc.linear.gz.raw.gz	0.4115	0.00750732	14.3415478572163		2	TRUE			0.0156718570287963	1898	9.11137223011267e-06	178726	TRUE	1.04443696119983e-07	0.144564
rs6037790	C	T	C	T	0.1275	0.0468336	0.2491	0.241310048474475	FALSE	FALSE	FALSE	Cancer of hepatic bile ducts	20	4221476	159619	0.0817117903795606	0.566539173847423	hum0197.v3.BBJ.BtC.v1.gz	TRUE	reported	textfile	418	159201	20	4240829	0.0227	2.251e-08	1905	k__Bacteria|p__Firmicutes|c__Clostridia|o__Lachnospirales|f__Lachnospiraceae|g__Lachnoanaerobaculum|s__Lachnoanaerobaculum_sp000287675_mgs_978	saliva.pheno.2757.assoc.linear.gz.raw.gz	0.2491	0.00608144	11.6437851545444		2	TRUE			0.0163075679594603	1905	2.05809502598705e-06	159619	TRUE	3.70010904650797e-08	0.108943
rs6037790	C	T	C	T	0.1275	0.0053661	0.2491	0.241339737736553	FALSE	FALSE	FALSE	Colorectal cancer	20	4221476	167691	0.019469165026498	0.782839653272981	hum0197.v3.BBJ.CC.v1.gz	TRUE	reported	textfile	8305	159386	20	4240829	0.0227	2.251e-08	1905	k__Bacteria|p__Firmicutes|c__Clostridia|o__Lachnospirales|f__Lachnospiraceae|g__Lachnoanaerobaculum|s__Lachnoanaerobaculum_sp000287675_mgs_978	saliva.pheno.2757.assoc.linear.gz.raw.gz	0.2491	0.00608144	11.6437851545444		2	TRUE			0.0163075679594603	1905	4.53020535318497e-07	167691	TRUE	3.03883275912593e-08	0.0606812
rs6037790	C	T	C	T	0.1275	0.0779364	0.2491	0.241412879718865	FALSE	FALSE	FALSE	Esophageal cancer	20	4221476	160589	0.0454049447347609	0.0860753677196113	hum0197.v3.BBJ.EC.v1.gz	TRUE	reported	textfile	1388	159201	20	4240829	0.0227	2.251e-08	1905	k__Bacteria|p__Firmicutes|c__Clostridia|o__Lachnospirales|f__Lachnospiraceae|g__Lachnoanaerobaculum|s__Lachnoanaerobaculum_sp000287675_mgs_978	saliva.pheno.2757.assoc.linear.gz.raw.gz	0.2491	0.00608144	11.6437851545444		2	TRUE			0.0163075679594603	1905	1.83466164345026e-05	160589	TRUE	7.39557999731342e-08	0.683675
rs6037790	C	T	C	T	0.1275	-0.00791716	0.2491	0.241208054888139	FALSE	FALSE	FALSE	Gastric cancer	20	4221476	167122	0.01971627192253	0.688012023408783	hum0197.v3.BBJ.GC.v1.gz	TRUE	reported	textfile	7921	159201	20	4240829	0.0227	2.251e-08	1905	k__Bacteria|p__Firmicutes|c__Clostridia|o__Lachnospirales|f__Lachnospiraceae|g__Lachnoanaerobaculum|s__Lachnoanaerobaculum_sp000287675_mgs_978	saliva.pheno.2757.assoc.linear.gz.raw.gz	0.2491	0.00608144	11.6437851545444		2	TRUE			0.0163075679594603	1905	9.64850104404418e-07	167122	TRUE	3.28230432838495e-08	0.0703081
rs6037790	C	T	C	T	0.1275	0.0171793	0.2491	0.241324985205032	FALSE	FALSE	FALSE	Hepatic cancer	20	4221476	161323	0.0367521291587043	0.640187273627861	hum0197.v3.BBJ.LiC.v1.gz	TRUE	reported	textfile	2122	159201	20	4240829	0.0227	2.251e-08	1905	k__Bacteria|p__Firmicutes|c__Clostridia|o__Lachnospirales|f__Lachnospiraceae|g__Lachnoanaerobaculum|s__Lachnoanaerobaculum_sp000287675_mgs_978	saliva.pheno.2757.assoc.linear.gz.raw.gz	0.2491	0.00608144	11.6437851545444		2	TRUE			0.0163075679594603	1905	1.35442397387679e-06	161323	TRUE	3.45459287526412e-08	0.081163
rs6037790	C	T	C	T	0.1275	0.0310079	0.2491	0.24130634645841	FALSE	FALSE	FALSE	Pancreatic cancer	20	4221476	159700	0.0751703756230125	0.679971617439812	hum0197.v3.BBJ.PaC.v1.gz	TRUE	reported	textfile	499	159201	20	4240829	0.0227	2.251e-08	1905	k__Bacteria|p__Firmicutes|c__Clostridia|o__Lachnospirales|f__Lachnospiraceae|g__Lachnoanaerobaculum|s__Lachnoanaerobaculum_sp000287675_mgs_978	saliva.pheno.2757.assoc.linear.gz.raw.gz	0.2491	0.00608144	11.6437851545444		2	TRUE			0.0163075679594603	1905	1.06549614562255e-06	159700	TRUE	3.35048650749039e-08	0.076702
rs6037790	C	T	C	T	0.1275	0.102568	0.2491	0.24146425912551	FALSE	FALSE	FALSE	Pharyngeal and laryngeal cancer	20	4221476	178726	0.0964857311573281	0.287766640435444	hum0197.v3.BBJ.PLC.v1.gz	TRUE	reported	textfile	300	178426	20	4240829	0.0227	2.251e-08	1905	k__Bacteria|p__Firmicutes|c__Clostridia|o__Lachnospirales|f__Lachnospiraceae|g__Lachnoanaerobaculum|s__Lachnoanaerobaculum_sp000287675_mgs_978	saliva.pheno.2757.assoc.linear.gz.raw.gz	0.2491	0.00608144	11.6437851545444		2	TRUE			0.0163075679594603	1905	6.32278617195614e-06	178726	TRUE	4.72878704315677e-08	0.385084
rs17691375	A	G	A	G	-0.1272	-0.0113698	0.2681	0.250629704139845	FALSE	FALSE	FALSE	Cancer of hepatic bile ducts	5	135439740	159619	0.0796838184422682	0.886538111840689	hum0197.v3.BBJ.BtC.v1.gz	TRUE	reported	textfile	418	159201	5	136104051	0.02255	1.955e-08	1906	k__Bacteria|p__Firmicutes|c__Bacilli|o__Staphylococcales|f__Gemellaceae|g__Gemella|s__unclassified_mgs_2104	saliva.pheno.2758.assoc.linear.gz.raw.gz	0.2681	0.00634969	12.1670740928577		2	TRUE			0.0164367697222362	1906	1.27551040572176e-07	159619	TRUE	2.47513015395019e-08	0.0526611
rs17691375	A	G	A	G	-0.1272	0.0269316	0.2681	0.25092921258884	FALSE	FALSE	FALSE	Colorectal cancer	5	135439740	167691	0.0190036742800738	0.156431017433334	hum0197.v3.BBJ.CC.v1.gz	TRUE	reported	textfile	8305	159386	5	136104051	0.02255	1.955e-08	1906	k__Bacteria|p__Firmicutes|c__Bacilli|o__Staphylococcales|f__Gemellaceae|g__Gemella|s__unclassified_mgs_2104	saliva.pheno.2758.assoc.linear.gz.raw.gz	0.2681	0.00634969	12.1670740928577		2	TRUE			0.0164367697222362	1906	1.19767439452336e-05	167691	TRUE	5.26960201843515e-08	0.287787
rs17691375	A	G	A	G	-0.1272	0.0397086	0.2681	0.250706229848233	FALSE	FALSE	FALSE	Esophageal cancer	5	135439740	160589	0.0443995064616249	0.371135572182439	hum0197.v3.BBJ.EC.v1.gz	TRUE	reported	textfile	1388	159201	5	136104051	0.02255	1.955e-08	1906	k__Bacteria|p__Firmicutes|c__Bacilli|o__Staphylococcales|f__Gemellaceae|g__Gemella|s__unclassified_mgs_2104	saliva.pheno.2758.assoc.linear.gz.raw.gz	0.2681	0.00634969	12.1670740928577		2	TRUE			0.0164367697222362	1906	4.98081957732701e-06	160589	TRUE	3.93125192599041e-08	0.12556
rs17691375	A	G	A	G	-0.1272	0.026377	0.2681	0.250904904272116	FALSE	FALSE	FALSE	Gastric cancer	5	135439740	167122	0.0192499521136121	0.170612864860626	hum0197.v3.BBJ.GC.v1.gz	TRUE	reported	textfile	7921	159201	5	136104051	0.02255	1.955e-08	1906	k__Bacteria|p__Firmicutes|c__Bacilli|o__Staphylococcales|f__Gemellaceae|g__Gemella|s__unclassified_mgs_2104	saliva.pheno.2758.assoc.linear.gz.raw.gz	0.2681	0.00634969	12.1670740928577		2	TRUE			0.0164367697222362	1906	1.12346154329869e-05	167122	TRUE	5.13456548005457e-08	0.268168
rs17691375	A	G	A	G	-0.1272	-0.0524919	0.2681	0.250513517333936	FALSE	FALSE	FALSE	Hepatic cancer	5	135439740	161323	0.0359060525673618	0.143762083317633	hum0197.v3.BBJ.LiC.v1.gz	TRUE	reported	textfile	2122	159201	5	136104051	0.02255	1.955e-08	1906	k__Bacteria|p__Firmicutes|c__Bacilli|o__Staphylococcales|f__Gemellaceae|g__Gemella|s__unclassified_mgs_2104	saliva.pheno.2758.assoc.linear.gz.raw.gz	0.2681	0.00634969	12.1670740928577		2	TRUE			0.0164367697222362	1906	1.32480766783352e-05	161323	TRUE	5.54159309247961e-08	0.462432
rs17691375	A	G	A	G	-0.1272	0.0723583	0.2681	0.250678281581887	FALSE	FALSE	FALSE	Pancreatic cancer	5	135439740	159700	0.0734055232219029	0.324263990899826	hum0197.v3.BBJ.PaC.v1.gz	TRUE	reported	textfile	499	159201	5	136104051	0.02255	1.955e-08	1906	k__Bacteria|p__Firmicutes|c__Bacilli|o__Staphylococcales|f__Gemellaceae|g__Gemella|s__unclassified_mgs_2104	saliva.pheno.2758.assoc.linear.gz.raw.gz	0.2681	0.00634969	12.1670740928577		2	TRUE			0.0164367697222362	1906	6.0843860262409e-06	159700	TRUE	4.16879859883592e-08	0.120853
rs17691375	A	G	A	G	-0.1272	0.0867946	0.2681	0.251151856286531	FALSE	FALSE	FALSE	Pharyngeal and laryngeal cancer	5	135439740	178726	0.0939955289355856	0.355803750907246	hum0197.v3.BBJ.PLC.v1.gz	TRUE	reported	textfile	300	178426	5	136104051	0.02255	1.955e-08	1906	k__Bacteria|p__Firmicutes|c__Bacilli|o__Staphylococcales|f__Gemellaceae|g__Gemella|s__unclassified_mgs_2104	saliva.pheno.2758.assoc.linear.gz.raw.gz	0.2681	0.00634969	12.1670740928577		2	TRUE			0.0164367697222362	1906	4.77074098270607e-06	178726	TRUE	3.81421831134858e-08	0.104967
rs1334218	G	C	G	C	0.1242	-0.000561635	0.347	0.402669334293446	FALSE	TRUE	FALSE	Cancer of hepatic bile ducts	13	54559695	159619	0.0706803641554456	0.993659973520431	hum0197.v3.BBJ.BtC.v1.gz	TRUE	reported	textfile	418	159201	13	53985560	0.02238	3.277e-08	1901	k__Bacteria|p__Campylobacterota|c__Campylobacteria|o__Campylobacterales|f__Campylobacteraceae|g__Campylobacter_A|s__unclassified_mgs_3093	saliva.pheno.2839.assoc.linear.gz.raw.gz	0.347	0.00699062	13.3686470754481		2	TRUE			0.0159592018307393	1901	3.95577896644705e-10	159619	TRUE	3.80266842307122e-08	0.0500068
rs1334218	G	C	G	C	0.1242	-0.0215426	0.347	0.402268083885832	FALSE	TRUE	FALSE	Colorectal cancer	13	54559695	167691	0.0168844453642445	0.201996112331765	hum0197.v3.BBJ.CC.v1.gz	TRUE	reported	textfile	8305	159386	13	53985560	0.02238	3.277e-08	1901	k__Bacteria|p__Campylobacterota|c__Campylobacteria|o__Campylobacterales|f__Campylobacteraceae|g__Campylobacter_A|s__unclassified_mgs_3093	saliva.pheno.2839.assoc.linear.gz.raw.gz	0.347	0.00699062	13.3686470754481		2	TRUE			0.0159592018307393	1901	9.70765630031645e-06	167691	TRUE	7.99598345593967e-08	0.231185
rs1334218	G	C	G	C	0.1242	-0.0025398	0.347	0.402634004551121	FALSE	TRUE	FALSE	Esophageal cancer	13	54559695	160589	0.0395107801849671	0.948746333600888	hum0197.v3.BBJ.EC.v1.gz	TRUE	reported	textfile	1388	159201	13	53985560	0.02238	3.277e-08	1901	k__Bacteria|p__Campylobacterota|c__Campylobacteria|o__Campylobacterales|f__Campylobacteraceae|g__Campylobacter_A|s__unclassified_mgs_3093	saliva.pheno.2839.assoc.linear.gz.raw.gz	0.347	0.00699062	13.3686470754481		2	TRUE			0.0159592018307393	1901	2.57310418027469e-08	160589	TRUE	3.93178772754681e-08	0.0504557
rs1334218	G	C	G	C	0.1242	0.0329055	0.347	0.402877116189143	FALSE	TRUE	FALSE	Gastric cancer	13	54559695	167122	0.0171065724491943	0.0544095717801793	hum0197.v3.BBJ.GC.v1.gz	TRUE	reported	textfile	7921	159201	13	53985560	0.02238	3.277e-08	1901	k__Bacteria|p__Campylobacterota|c__Campylobacteria|o__Campylobacterales|f__Campylobacteraceae|g__Campylobacter_A|s__unclassified_mgs_3093	saliva.pheno.2839.assoc.linear.gz.raw.gz	0.347	0.00699062	13.3686470754481		2	TRUE			0.0159592018307393	1901	2.21398210508286e-05	167122	TRUE	1.16915324206864e-07	0.604801
rs1334218	G	C	G	C	0.1242	0.017219	0.347	0.402666079852205	FALSE	TRUE	FALSE	Hepatic cancer	13	54559695	161323	0.031895102028471	0.589290789575012	hum0197.v3.BBJ.LiC.v1.gz	TRUE	reported	textfile	2122	159201	13	53985560	0.02238	3.277e-08	1901	k__Bacteria|p__Campylobacterota|c__Campylobacteria|o__Campylobacterales|f__Campylobacteraceae|g__Campylobacter_A|s__unclassified_mgs_3093	saliva.pheno.2839.assoc.linear.gz.raw.gz	0.347	0.00699062	13.3686470754481		2	TRUE			0.0159592018307393	1901	1.80666292388833e-06	161323	TRUE	5.24596821158785e-08	0.0881985
rs1334218	G	C	G	C	0.1242	-0.0110021	0.347	0.402659434969963	FALSE	TRUE	FALSE	Pancreatic cancer	13	54559695	159700	0.0651646375811339	0.865925867297364	hum0197.v3.BBJ.PaC.v1.gz	TRUE	reported	textfile	499	159201	13	53985560	0.02238	3.277e-08	1901	k__Bacteria|p__Campylobacterota|c__Campylobacteria|o__Campylobacterales|f__Campylobacteraceae|g__Campylobacter_A|s__unclassified_mgs_3093	saliva.pheno.2839.assoc.linear.gz.raw.gz	0.347	0.00699062	13.3686470754481		2	TRUE			0.0159592018307393	1901	1.78496240486745e-07	159700	TRUE	4.19690552169263e-08	0.0528782
rs1334218	G	C	G	C	0.1242	-0.0558382	0.347	0.402411282205869	FALSE	TRUE	FALSE	Pharyngeal and laryngeal cancer	13	54559695	178726	0.0837163076114425	0.504776321449028	hum0197.v3.BBJ.PLC.v1.gz	TRUE	reported	textfile	300	178426	13	53985560	0.02238	3.277e-08	1901	k__Bacteria|p__Campylobacterota|c__Campylobacteria|o__Campylobacterales|f__Campylobacteraceae|g__Campylobacter_A|s__unclassified_mgs_3093	saliva.pheno.2839.assoc.linear.gz.raw.gz	0.347	0.00699062	13.3686470754481		2	TRUE			0.0159592018307393	1901	2.4891964493887e-06	178726	TRUE	5.45736662658018e-08	0.0820979
rs10139564	C	A	C	A	-0.126	0.0381235	0.4274	0.389827320424348	FALSE	FALSE	FALSE	Cancer of hepatic bile ducts	14	21149785	159619	0.071033048917128	0.591473771298894	hum0197.v3.BBJ.BtC.v1.gz	TRUE	reported	textfile	418	159201	14	20681626	0.02265	3.016e-08	1902	k__Bacteria|p__Firmicutes|c__Clostridia|o__Lachnospirales|f__Lachnospiraceae|g__Oribacterium|s__unclassified_mgs_388	saliva.pheno.2859.assoc.linear.gz.raw.gz	0.4274	0.00777064	14.8798473532363		2	TRUE			0.0160263471693828	1902	1.80462015680538e-06	159619	TRUE	4.88174289231076e-08	0.0757666
rs10139564	C	A	C	A	-0.126	-0.000324892	0.4274	0.389868737328554	FALSE	FALSE	FALSE	Colorectal cancer	14	21149785	167691	0.016953203568521	0.984710254016657	hum0197.v3.BBJ.CC.v1.gz	TRUE	reported	textfile	8305	159386	14	20681626	0.02265	3.016e-08	1902	k__Bacteria|p__Firmicutes|c__Clostridia|o__Lachnospirales|f__Lachnospiraceae|g__Oribacterium|s__unclassified_mgs_388	saliva.pheno.2859.assoc.linear.gz.raw.gz	0.4274	0.00777064	14.8798473532363		2	TRUE			0.0160263471693828	1902	2.19012552564031e-09	167691	TRUE	3.52181075447246e-08	0.0500491
rs10139564	C	A	C	A	-0.126	0.00133694	0.4274	0.389828168095355	FALSE	FALSE	FALSE	Esophageal cancer	14	21149785	160589	0.0395870256725698	0.973058745436618	hum0197.v3.BBJ.EC.v1.gz	TRUE	reported	textfile	1388	159201	14	20681626	0.02265	3.016e-08	1902	k__Bacteria|p__Firmicutes|c__Clostridia|o__Lachnospirales|f__Lachnospiraceae|g__Oribacterium|s__unclassified_mgs_388	saliva.pheno.2859.assoc.linear.gz.raw.gz	0.4274	0.00777064	14.8798473532363		2	TRUE			0.0160263471693828	1902	7.10248330181574e-09	160589	TRUE	3.5821286959271e-08	0.0501377
rs10139564	C	A	C	A	-0.126	-0.00464409	0.4274	0.389867047930875	FALSE	FALSE	FALSE	Gastric cancer	14	21149785	167122	0.017175105463142	0.786855059784484	hum0197.v3.BBJ.GC.v1.gz	TRUE	reported	textfile	7921	159201	14	20681626	0.02265	3.016e-08	1902	k__Bacteria|p__Firmicutes|c__Clostridia|o__Lachnospirales|f__Lachnospiraceae|g__Oribacterium|s__unclassified_mgs_388	saliva.pheno.2859.assoc.linear.gz.raw.gz	0.4274	0.00777064	14.8798473532363		2	TRUE			0.0160263471693828	1902	4.37496150140526e-07	167122	TRUE	4.09848932519104e-08	0.0599363
rs10139564	C	A	C	A	-0.126	0.0453986	0.4274	0.389994740790947	FALSE	FALSE	FALSE	Hepatic cancer	14	21149785	161323	0.031955352920728	0.155407358347028	hum0197.v3.BBJ.LiC.v1.gz	TRUE	reported	textfile	2122	159201	14	20681626	0.02265	3.016e-08	1902	k__Bacteria|p__Firmicutes|c__Clostridia|o__Lachnospirales|f__Lachnospiraceae|g__Oribacterium|s__unclassified_mgs_388	saliva.pheno.2859.assoc.linear.gz.raw.gz	0.4274	0.00777064	14.8798473532363		2	TRUE			0.0160263471693828	1902	1.2511268560044e-05	161323	TRUE	8.28258295564593e-08	0.234671
rs10139564	C	A	C	A	-0.126	0.0687279	0.4274	0.389855292398678	FALSE	FALSE	FALSE	Pancreatic cancer	14	21149785	159700	0.0653990184672138	0.293303749947283	hum0197.v3.BBJ.PaC.v1.gz	TRUE	reported	textfile	499	159201	14	20681626	0.02265	3.016e-08	1902	k__Bacteria|p__Firmicutes|c__Clostridia|o__Lachnospirales|f__Lachnospiraceae|g__Oribacterium|s__unclassified_mgs_388	saliva.pheno.2859.assoc.linear.gz.raw.gz	0.4274	0.00777064	14.8798473532363		2	TRUE			0.0160263471693828	1902	6.9154698122084e-06	159700	TRUE	6.66949634465715e-08	0.131719
rs10139564	C	A	C	A	-0.126	-0.00380299	0.4274	0.390069715654069	FALSE	FALSE	FALSE	Pharyngeal and laryngeal cancer	14	21149785	178726	0.084008791973131	0.963892888777893	hum0197.v3.BBJ.PLC.v1.gz	TRUE	reported	textfile	300	178426	14	20681626	0.02265	3.016e-08	1902	k__Bacteria|p__Firmicutes|c__Clostridia|o__Lachnospirales|f__Lachnospiraceae|g__Oribacterium|s__unclassified_mgs_388	saliva.pheno.2859.assoc.linear.gz.raw.gz	0.4274	0.00777064	14.8798473532363		2	TRUE			0.0160263471693828	1902	1.14661892981886e-08	178726	TRUE	3.53597505096736e-08	0.0502508
rs11186611	C	T	C	T	0.1266	0.0498152	0.2556	0.271026153085471	FALSE	FALSE	FALSE	Cancer of hepatic bile ducts	10	93309675	159619	0.0822982927206416	0.544979285323294	hum0197.v3.BBJ.BtC.v1.gz	TRUE	reported	textfile	418	159201	10	91549918	0.02249	2.045e-08	1896	k__Bacteria|p__Firmicutes|c__Bacilli|o__Lactobacillales|f__Streptococcaceae|g__Streptococcus|s__unclassified_mgs_2776	saliva.pheno.289.assoc.linear.gz.raw.gz	0.2556	0.00609908	11.6225521846903		2	TRUE			0.0164551816378551	1896	2.2954194778949e-06	159619	TRUE	3.51586900179445e-08	0.120026
rs11186611	C	T	C	T	0.1266	-0.0161548	0.2556	0.270810130350225	FALSE	FALSE	FALSE	Colorectal cancer	10	93309675	167691	0.0196501638691885	0.411007926740548	hum0197.v3.BBJ.CC.v1.gz	TRUE	reported	textfile	8305	159386	10	91549918	0.02249	2.045e-08	1896	k__Bacteria|p__Firmicutes|c__Bacilli|o__Lactobacillales|f__Streptococcaceae|g__Streptococcus|s__unclassified_mgs_2776	saliva.pheno.289.assoc.linear.gz.raw.gz	0.2556	0.00609908	11.6225521846903		2	TRUE			0.0164551816378551	1896	4.03055970507471e-06	167691	TRUE	3.93297142280087e-08	0.13747
rs11186611	C	T	C	T	0.1266	-0.0177695	0.2556	0.27096864862265	FALSE	FALSE	FALSE	Esophageal cancer	10	93309675	160589	0.0459687130697035	0.699084220573933	hum0197.v3.BBJ.EC.v1.gz	TRUE	reported	textfile	1388	159201	10	91549918	0.02249	2.045e-08	1896	k__Bacteria|p__Firmicutes|c__Bacilli|o__Lactobacillales|f__Streptococcaceae|g__Streptococcus|s__unclassified_mgs_2776	saliva.pheno.289.assoc.linear.gz.raw.gz	0.2556	0.00609908	11.6225521846903		2	TRUE			0.0164551816378551	1896	9.30499669246251e-07	160589	TRUE	3.0665459629932e-08	0.0668309
rs11186611	C	T	C	T	0.1266	-0.0234108	0.2556	0.270768730416332	FALSE	FALSE	FALSE	Gastric cancer	10	93309675	167122	0.0199122500819577	0.239715273033774	hum0197.v3.BBJ.GC.v1.gz	TRUE	reported	textfile	7921	159201	10	91549918	0.02249	2.045e-08	1896	k__Bacteria|p__Firmicutes|c__Bacilli|o__Lactobacillales|f__Streptococcaceae|g__Streptococcus|s__unclassified_mgs_2776	saliva.pheno.289.assoc.linear.gz.raw.gz	0.2556	0.00609908	11.6225521846903		2	TRUE			0.0164551816378551	1896	8.27103966617406e-06	167122	TRUE	4.86531477520665e-08	0.219352
rs11186611	C	T	C	T	0.1266	0.00593971	0.2556	0.271000877182676	FALSE	FALSE	FALSE	Hepatic cancer	10	93309675	161323	0.037118712060746	0.872865903416585	hum0197.v3.BBJ.LiC.v1.gz	TRUE	reported	textfile	2122	159201	10	91549918	0.02249	2.045e-08	1896	k__Bacteria|p__Firmicutes|c__Bacilli|o__Lactobacillales|f__Streptococcaceae|g__Streptococcus|s__unclassified_mgs_2776	saliva.pheno.289.assoc.linear.gz.raw.gz	0.2556	0.00609908	11.6225521846903		2	TRUE			0.0164551816378551	1896	1.58727996393543e-07	161323	TRUE	2.66344132842244e-08	0.053423
rs11186611	C	T	C	T	0.1266	-0.11255	0.2556	0.270942330594968	FALSE	FALSE	FALSE	Pancreatic cancer	10	93309675	159700	0.0758546052031497	0.137873018229175	hum0197.v3.BBJ.PaC.v1.gz	TRUE	reported	textfile	499	159201	10	91549918	0.02249	2.045e-08	1896	k__Bacteria|p__Firmicutes|c__Bacilli|o__Lactobacillales|f__Streptococcaceae|g__Streptococcus|s__unclassified_mgs_2776	saliva.pheno.289.assoc.linear.gz.raw.gz	0.2556	0.00609908	11.6225521846903		2	TRUE			0.0164551816378551	1896	1.37854496471154e-05	159700	TRUE	6.00864201668089e-08	0.177562
rs11186611	C	T	C	T	0.1266	0.0634364	0.2556	0.270584702665265	FALSE	FALSE	FALSE	Pharyngeal and laryngeal cancer	10	93309675	178726	0.0972845612472407	0.514355863083503	hum0197.v3.BBJ.PLC.v1.gz	TRUE	reported	textfile	300	178426	10	91549918	0.02249	2.045e-08	1896	k__Bacteria|p__Firmicutes|c__Bacilli|o__Lactobacillales|f__Streptococcaceae|g__Streptococcus|s__unclassified_mgs_2776	saliva.pheno.289.assoc.linear.gz.raw.gz	0.2556	0.00609908	11.6225521846903		2	TRUE			0.0164551816378551	1896	2.37905699710177e-06	178726	TRUE	3.47070957134201e-08	0.142176
rs7908470	C	T	C	T	-0.1289	-0.131285	0.2107	0.162534301963412	FALSE	FALSE	FALSE	Cancer of hepatic bile ducts	10	19703136	159619	0.0936267806634245	0.160850373819429	hum0197.v3.BBJ.BtC.v1.gz	TRUE	reported	textfile	418	159201	10	19414207	0.02201	5.541e-09	1905	k__Bacteria|p__Firmicutes|c__Bacilli|o__Lactobacillales|f__Streptococcaceae|g__Streptococcus|s__unclassified_mgs_564	saliva.pheno.298.assoc.linear.gz.raw.gz	0.2107	0.0055264	10.5751856289388		2	TRUE			0.0177039173491731	1905	1.23181683224784e-05	159619	TRUE	1.59694091925788e-08	0.766471
rs7908470	C	T	C	T	-0.1289	0.00161962	0.2107	0.162645486720965	FALSE	FALSE	FALSE	Colorectal cancer	10	19703136	167691	0.0223707803062087	0.942284420146547	hum0197.v3.BBJ.CC.v1.gz	TRUE	reported	textfile	8305	159386	10	19414207	0.02201	5.541e-09	1905	k__Bacteria|p__Firmicutes|c__Bacilli|o__Lactobacillales|f__Streptococcaceae|g__Streptococcus|s__unclassified_mgs_564	saliva.pheno.298.assoc.linear.gz.raw.gz	0.2107	0.0055264	10.5751856289388		2	TRUE			0.0177039173491731	1905	3.1257911014757e-08	167691	TRUE	6.75317371280413e-09	0.0508189
rs7908470	C	T	C	T	-0.1289	0.0654561	0.2107	0.162659274272075	FALSE	FALSE	FALSE	Esophageal cancer	10	19703136	160589	0.0521323087244661	0.209269391220525	hum0197.v3.BBJ.EC.v1.gz	TRUE	reported	textfile	1388	159201	10	19414207	0.02201	5.541e-09	1905	k__Bacteria|p__Firmicutes|c__Bacilli|o__Lactobacillales|f__Streptococcaceae|g__Streptococcus|s__unclassified_mgs_564	saliva.pheno.298.assoc.linear.gz.raw.gz	0.2107	0.0055264	10.5751856289388		2	TRUE			0.0177039173491731	1905	9.81684701760344e-06	160589	TRUE	1.45034933373762e-08	0.198023
rs7908470	C	T	C	T	-0.1289	0.00985459	0.2107	0.162674537868425	FALSE	FALSE	FALSE	Gastric cancer	10	19703136	167122	0.0226000480811247	0.662805774460509	hum0197.v3.BBJ.GC.v1.gz	TRUE	reported	textfile	7921	159201	10	19414207	0.02201	5.541e-09	1905	k__Bacteria|p__Firmicutes|c__Bacilli|o__Lactobacillales|f__Streptococcaceae|g__Streptococcus|s__unclassified_mgs_564	saliva.pheno.298.assoc.linear.gz.raw.gz	0.2107	0.0055264	10.5751856289388		2	TRUE			0.0177039173491731	1905	1.13770338485351e-06	167122	TRUE	8.49898426752848e-09	0.0777235
rs7908470	C	T	C	T	-0.1289	0.0759493	0.2107	0.162731618809323	FALSE	FALSE	FALSE	Hepatic cancer	10	19703136	161323	0.0420871746068297	0.0711419638230065	hum0197.v3.BBJ.LiC.v1.gz	TRUE	reported	textfile	2122	159201	10	19414207	0.02201	5.541e-09	1905	k__Bacteria|p__Firmicutes|c__Bacilli|o__Lactobacillales|f__Streptococcaceae|g__Streptococcus|s__unclassified_mgs_564	saliva.pheno.298.assoc.linear.gz.raw.gz	0.2107	0.0055264	10.5751856289388		2	TRUE			0.0177039173491731	1905	2.01858895880947e-05	161323	TRUE	2.04047810373041e-08	0.335919
rs7908470	C	T	C	T	-0.1289	-0.106666	0.2107	0.16253699952116	FALSE	FALSE	FALSE	Pancreatic cancer	10	19703136	159700	0.0862708013017311	0.216304893141736	hum0197.v3.BBJ.PaC.v1.gz	TRUE	reported	textfile	499	159201	10	19414207	0.02201	5.541e-09	1905	k__Bacteria|p__Firmicutes|c__Bacilli|o__Lactobacillales|f__Streptococcaceae|g__Streptococcus|s__unclassified_mgs_564	saliva.pheno.298.assoc.linear.gz.raw.gz	0.2107	0.0055264	10.5751856289388		2	TRUE			0.0177039173491731	1905	9.57246652266056e-06	159700	TRUE	1.43756970367098e-08	0.569552
rs7908470	C	T	C	T	-0.1289	0.249587	0.2107	0.162813962351834	FALSE	FALSE	FALSE	Pharyngeal and laryngeal cancer	10	19703136	178726	0.110732271151239	0.0241982244764941	hum0197.v3.BBJ.PLC.v1.gz	TRUE	reported	textfile	300	178426	10	19414207	0.02201	5.541e-09	1905	k__Bacteria|p__Firmicutes|c__Bacilli|o__Lactobacillales|f__Streptococcaceae|g__Streptococcus|s__unclassified_mgs_564	saliva.pheno.298.assoc.linear.gz.raw.gz	0.2107	0.0055264	10.5751856289388		2	TRUE			0.0177039173491731	1905	2.84249694091477e-05	178726	TRUE	2.47052325923144e-08	0.197141
rs116088775	G	A	G	A	0.1232	-0.00756441	0.3345	0.313113886756561	FALSE	FALSE	FALSE	Cancer of hepatic bile ducts	1	96613551	159619	0.0749122731665048	0.91956876074474	hum0197.v3.BBJ.BtC.v1.gz	TRUE	reported	textfile	418	159201	1	96147995	0.02248	4.754e-08	1895	k__Bacteria|p__Spirochaetota|c__Spirochaetia|o__Treponematales|f__Treponemataceae|g__Treponema_D|s__unclassified_mgs_2715	saliva.pheno.3062.assoc.linear.gz.raw.gz	0.3345	0.00675765	12.8792619905146		2	TRUE			0.0156185817472953	1895	6.38800569432287e-08	159619	TRUE	5.90804814953927e-08	0.0511487
rs116088775	G	A	G	A	0.1232	-0.0132885	0.3345	0.312854607347941	FALSE	FALSE	FALSE	Colorectal cancer	1	96613551	167691	0.0178911152100954	0.457635842197838	hum0197.v3.BBJ.CC.v1.gz	TRUE	reported	textfile	8305	159386	1	96147995	0.02248	4.754e-08	1895	k__Bacteria|p__Spirochaetota|c__Spirochaetia|o__Treponematales|f__Treponemataceae|g__Treponema_D|s__unclassified_mgs_2715	saliva.pheno.3062.assoc.linear.gz.raw.gz	0.3345	0.00675765	12.8792619905146		2	TRUE			0.0156185817472953	1895	3.28983357848443e-06	167691	TRUE	8.52870623254172e-08	0.120057
rs116088775	G	A	G	A	0.1232	0.0555762	0.3345	0.313194296144374	FALSE	FALSE	FALSE	Esophageal cancer	1	96613551	160589	0.0417761040967135	0.183408357677274	hum0197.v3.BBJ.EC.v1.gz	TRUE	reported	textfile	1388	159201	1	96147995	0.02248	4.754e-08	1895	k__Bacteria|p__Spirochaetota|c__Spirochaetia|o__Treponematales|f__Treponemataceae|g__Treponema_D|s__unclassified_mgs_2715	saliva.pheno.3062.assoc.linear.gz.raw.gz	0.3345	0.00675765	12.8792619905146		2	TRUE			0.0156185817472953	1895	1.1020619192968e-05	160589	TRUE	1.22901373569002e-07	0.412884
rs116088775	G	A	G	A	0.1232	-0.00309411	0.3345	0.31290337151842	FALSE	FALSE	FALSE	Gastric cancer	1	96613551	167122	0.0181352676877553	0.864528193714739	hum0197.v3.BBJ.GC.v1.gz	TRUE	reported	textfile	7921	159201	1	96147995	0.02248	4.754e-08	1895	k__Bacteria|p__Spirochaetota|c__Spirochaetia|o__Treponematales|f__Treponemataceae|g__Treponema_D|s__unclassified_mgs_2715	saliva.pheno.3062.assoc.linear.gz.raw.gz	0.3345	0.00675765	12.8792619905146		2	TRUE			0.0156185817472953	1895	1.74178669871433e-07	167122	TRUE	6.09918176072673e-08	0.0537804
rs116088775	G	A	G	A	0.1232	-0.0430519	0.3345	0.312951254899283	FALSE	FALSE	FALSE	Hepatic cancer	1	96613551	161323	0.0337633931389561	0.202271352237307	hum0197.v3.BBJ.LiC.v1.gz	TRUE	reported	textfile	2122	159201	1	96147995	0.02248	4.754e-08	1895	k__Bacteria|p__Spirochaetota|c__Spirochaetia|o__Treponematales|f__Treponemataceae|g__Treponema_D|s__unclassified_mgs_2715	saliva.pheno.3062.assoc.linear.gz.raw.gz	0.3345	0.00675765	12.8792619905146		2	TRUE			0.0156185817472953	1895	1.00785490901871e-05	161323	TRUE	1.18664959963882e-07	0.201988
rs116088775	G	A	G	A	0.1232	-0.122646	0.3345	0.313039669969424	FALSE	FALSE	FALSE	Pancreatic cancer	1	96613551	159700	0.0689250012843672	0.0751713698154262	hum0197.v3.BBJ.PaC.v1.gz	TRUE	reported	textfile	499	159201	1	96147995	0.02248	4.754e-08	1895	k__Bacteria|p__Spirochaetota|c__Spirochaetia|o__Treponematales|f__Treponemataceae|g__Treponema_D|s__unclassified_mgs_2715	saliva.pheno.3062.assoc.linear.gz.raw.gz	0.3345	0.00675765	12.8792619905146		2	TRUE			0.0156185817472953	1895	1.9826567666068e-05	159700	TRUE	1.60608425643576e-07	0.212983
rs116088775	G	A	G	A	0.1232	0.0714019	0.3345	0.31249610258928	FALSE	FALSE	FALSE	Pharyngeal and laryngeal cancer	1	96613551	178726	0.0889047668984621	0.421900736745161	hum0197.v3.BBJ.PLC.v1.gz	TRUE	reported	textfile	300	178426	1	96147995	0.02248	4.754e-08	1895	k__Bacteria|p__Spirochaetota|c__Spirochaetia|o__Treponematales|f__Treponemataceae|g__Treponema_D|s__unclassified_mgs_2715	saliva.pheno.3062.assoc.linear.gz.raw.gz	0.3345	0.00675765	12.8792619905146		2	TRUE			0.0156185817472953	1895	3.60898541035661e-06	178726	TRUE	8.6175087421623e-08	0.200717
rs1334218	G	C	G	C	0.1266	-0.000561635	0.347	0.402669334293446	FALSE	TRUE	FALSE	Cancer of hepatic bile ducts	13	54559695	159619	0.0706803641554456	0.993659973520431	hum0197.v3.BBJ.BtC.v1.gz	TRUE	reported	textfile	418	159201	13	53985560	0.02254	2.264e-08	1893	k__Bacteria|p__Campylobacterota|c__Campylobacteria|o__Campylobacterales|f__Campylobacteraceae|g__Campylobacter_A|s__unclassified_mgs_3153	saliva.pheno.3088.assoc.linear.gz.raw.gz	0.347	0.0072634	13.8355860259899		2	TRUE			0.0164090182215331	1893	3.95577896644705e-10	159619	TRUE	2.60685328640461e-08	0.0500068
rs1334218	G	C	G	C	0.1266	-0.0215426	0.347	0.402268083885832	FALSE	TRUE	FALSE	Colorectal cancer	13	54559695	167691	0.0168844453642445	0.201996112331765	hum0197.v3.BBJ.CC.v1.gz	TRUE	reported	textfile	8305	159386	13	53985560	0.02254	2.264e-08	1893	k__Bacteria|p__Campylobacterota|c__Campylobacteria|o__Campylobacterales|f__Campylobacteraceae|g__Campylobacter_A|s__unclassified_mgs_3153	saliva.pheno.3088.assoc.linear.gz.raw.gz	0.347	0.0072634	13.8355860259899		2	TRUE			0.0164090182215331	1893	9.70765630031645e-06	167691	TRUE	5.51941295573214e-08	0.231712
rs1334218	G	C	G	C	0.1266	-0.0025398	0.347	0.402634004551121	FALSE	TRUE	FALSE	Esophageal cancer	13	54559695	160589	0.0395107801849671	0.948746333600888	hum0197.v3.BBJ.EC.v1.gz	TRUE	reported	textfile	1388	159201	13	53985560	0.02254	2.264e-08	1893	k__Bacteria|p__Campylobacterota|c__Campylobacteria|o__Campylobacterales|f__Campylobacteraceae|g__Campylobacter_A|s__unclassified_mgs_3153	saliva.pheno.3088.assoc.linear.gz.raw.gz	0.347	0.0072634	13.8355860259899		2	TRUE			0.0164090182215331	1893	2.57310418027469e-08	160589	TRUE	2.69617142744034e-08	0.0504558
rs1334218	G	C	G	C	0.1266	0.0329055	0.347	0.402877116189143	FALSE	TRUE	FALSE	Gastric cancer	13	54559695	167122	0.0171065724491943	0.0544095717801793	hum0197.v3.BBJ.GC.v1.gz	TRUE	reported	textfile	7921	159201	13	53985560	0.02254	2.264e-08	1893	k__Bacteria|p__Campylobacterota|c__Campylobacteria|o__Campylobacterales|f__Campylobacteraceae|g__Campylobacter_A|s__unclassified_mgs_3153	saliva.pheno.3088.assoc.linear.gz.raw.gz	0.347	0.0072634	13.8355860259899		2	TRUE			0.0164090182215331	1893	2.21398210508286e-05	167122	TRUE	8.09995206227906e-08	0.602754
rs1334218	G	C	G	C	0.1266	0.017219	0.347	0.402666079852205	FALSE	TRUE	FALSE	Hepatic cancer	13	54559695	161323	0.031895102028471	0.589290789575012	hum0197.v3.BBJ.LiC.v1.gz	TRUE	reported	textfile	2122	159201	13	53985560	0.02254	2.264e-08	1893	k__Bacteria|p__Campylobacterota|c__Campylobacteria|o__Campylobacterales|f__Campylobacteraceae|g__Campylobacter_A|s__unclassified_mgs_3153	saliva.pheno.3088.assoc.linear.gz.raw.gz	0.347	0.0072634	13.8355860259899		2	TRUE			0.0164090182215331	1893	1.80666292388833e-06	161323	TRUE	3.60699630131165e-08	0.0880968
rs1334218	G	C	G	C	0.1266	-0.0110021	0.347	0.402659434969963	FALSE	TRUE	FALSE	Pancreatic cancer	13	54559695	159700	0.0651646375811339	0.865925867297364	hum0197.v3.BBJ.PaC.v1.gz	TRUE	reported	textfile	499	159201	13	53985560	0.02254	2.264e-08	1893	k__Bacteria|p__Campylobacterota|c__Campylobacteria|o__Campylobacterales|f__Campylobacteraceae|g__Campylobacter_A|s__unclassified_mgs_3153	saliva.pheno.3088.assoc.linear.gz.raw.gz	0.347	0.0072634	13.8355860259899		2	TRUE			0.0164090182215331	1893	1.78496240486745e-07	159700	TRUE	2.879742712584e-08	0.052883
rs1334218	G	C	G	C	0.1266	-0.0558382	0.347	0.402411282205869	FALSE	TRUE	FALSE	Pharyngeal and laryngeal cancer	13	54559695	178726	0.0837163076114425	0.504776321449028	hum0197.v3.BBJ.PLC.v1.gz	TRUE	reported	textfile	300	178426	13	53985560	0.02254	2.264e-08	1893	k__Bacteria|p__Campylobacterota|c__Campylobacteria|o__Campylobacterales|f__Campylobacteraceae|g__Campylobacter_A|s__unclassified_mgs_3153	saliva.pheno.3088.assoc.linear.gz.raw.gz	0.347	0.0072634	13.8355860259899		2	TRUE			0.0164090182215331	1893	2.4891964493887e-06	178726	TRUE	3.75307833755768e-08	0.0823554
rs7228635	A	G	A	G	-0.1259	0.0519428	0.3214	0.338572070330675	FALSE	FALSE	FALSE	Cancer of hepatic bile ducts	18	62169643	159619	0.07449781452379	0.485653481195047	hum0197.v3.BBJ.BtC.v1.gz	TRUE	reported	textfile	418	159201	18	64502408	0.02275	3.568e-08	1896	k__Bacteria|p__Patescibacteria|c__Saccharimonadia|o__Saccharimonadales|f__Saccharimonadaceae|g__unclassified_mgs_377	saliva.pheno.3170.assoc.linear.gz.raw.gz	0.3214	0.00691419	13.1866470157878		2	TRUE			0.0159126435891484	1896	3.04566678726662e-06	159619	TRUE	6.30648744368834e-08	0.0886957
rs7228635	A	G	A	G	-0.1259	-0.020709	0.3214	0.338214849183937	FALSE	FALSE	FALSE	Colorectal cancer	18	62169643	167691	0.0177573900429485	0.243526964211238	hum0197.v3.BBJ.CC.v1.gz	TRUE	reported	textfile	8305	159386	18	64502408	0.02275	3.568e-08	1896	k__Bacteria|p__Patescibacteria|c__Saccharimonadia|o__Saccharimonadales|f__Saccharimonadaceae|g__unclassified_mgs_377	saliva.pheno.3170.assoc.linear.gz.raw.gz	0.3214	0.00691419	13.1866470157878		2	TRUE			0.0159126435891484	1896	8.11054783896737e-06	167691	TRUE	8.15327834832947e-08	0.268625
rs7228635	A	G	A	G	-0.1259	0.0383356	0.3214	0.338609413215213	FALSE	FALSE	FALSE	Esophageal cancer	18	62169643	160589	0.0414271987095463	0.354771584882561	hum0197.v3.BBJ.EC.v1.gz	TRUE	reported	textfile	1388	159201	18	64502408	0.02275	3.568e-08	1896	k__Bacteria|p__Patescibacteria|c__Saccharimonadia|o__Saccharimonadales|f__Saccharimonadaceae|g__unclassified_mgs_377	saliva.pheno.3170.assoc.linear.gz.raw.gz	0.3214	0.00691419	13.1866470157878		2	TRUE			0.0159126435891484	1896	5.33238562114761e-06	160589	TRUE	7.21706978012631e-08	0.128928
rs7228635	A	G	A	G	-0.1259	0.0324879	0.3214	0.338794918165887	FALSE	FALSE	FALSE	Gastric cancer	18	62169643	167122	0.0179790588916256	0.0707644614944418	hum0197.v3.BBJ.GC.v1.gz	TRUE	reported	textfile	7921	159201	18	64502408	0.02275	3.568e-08	1896	k__Bacteria|p__Patescibacteria|c__Saccharimonadia|o__Saccharimonadales|f__Saccharimonadaceae|g__unclassified_mgs_377	saliva.pheno.3170.assoc.linear.gz.raw.gz	0.3214	0.00691419	13.1866470157878		2	TRUE			0.0159126435891484	1896	1.95376652937486e-05	167122	TRUE	1.18640138370208e-07	0.398517
rs7228635	A	G	A	G	-0.1259	0.0339918	0.3214	0.338624277466448	FALSE	FALSE	FALSE	Hepatic cancer	18	62169643	161323	0.0335318997261658	0.310718200908837	hum0197.v3.BBJ.LiC.v1.gz	TRUE	reported	textfile	2122	159201	18	64502408	0.02275	3.568e-08	1896	k__Bacteria|p__Patescibacteria|c__Saccharimonadia|o__Saccharimonadales|f__Saccharimonadaceae|g__unclassified_mgs_377	saliva.pheno.3170.assoc.linear.gz.raw.gz	0.3214	0.00691419	13.1866470157878		2	TRUE			0.0159126435891484	1896	6.36999491108005e-06	161323	TRUE	7.59318384987764e-08	0.148796
rs7228635	A	G	A	G	-0.1259	-0.0528445	0.3214	0.338509325082534	FALSE	FALSE	FALSE	Pancreatic cancer	18	62169643	159700	0.0684626459018918	0.440189273151124	hum0197.v3.BBJ.PaC.v1.gz	TRUE	reported	textfile	499	159201	18	64502408	0.02275	3.568e-08	1896	k__Bacteria|p__Patescibacteria|c__Saccharimonadia|o__Saccharimonadales|f__Saccharimonadaceae|g__unclassified_mgs_377	saliva.pheno.3170.assoc.linear.gz.raw.gz	0.3214	0.00691419	13.1866470157878		2	TRUE			0.0159126435891484	1896	3.73070851245444e-06	159700	TRUE	6.59596121316062e-08	0.162218
rs7228635	A	G	A	G	-0.1259	-0.104738	0.3214	0.338489807928099	FALSE	FALSE	FALSE	Pharyngeal and laryngeal cancer	18	62169643	178726	0.088028009857136	0.234115179521117	hum0197.v3.BBJ.PLC.v1.gz	TRUE	reported	textfile	300	178426	18	64502408	0.02275	3.568e-08	1896	k__Bacteria|p__Patescibacteria|c__Saccharimonadia|o__Saccharimonadales|f__Saccharimonadaceae|g__unclassified_mgs_377	saliva.pheno.3170.assoc.linear.gz.raw.gz	0.3214	0.00691419	13.1866470157878		2	TRUE			0.0159126435891484	1896	7.92099733818192e-06	178726	TRUE	8.00563789275861e-08	0.463253
rs12707372	G	T	G	T	0.1264	0.0308505	0.4585	0.506991452317405	FALSE	FALSE	FALSE	Cancer of hepatic bile ducts	7	137400573	159619	0.0694770476017992	0.657015045470996	hum0197.v3.BBJ.BtC.v1.gz	TRUE	reported	textfile	418	159201	7	137715827	0.02244	2.041e-08	1890	k__Bacteria|p__Actinobacteriota|c__Actinobacteria|o__Actinomycetales|f__Actinomycetaceae|g__Pauljensenia|s__Pauljensenia_sp000308055_mgs_1404	saliva.pheno.3209.assoc.linear.gz.raw.gz	0.4585	0.00793345	15.0981288284107		2	TRUE			0.0165275564231603	1890	1.23526680601956e-06	159619	TRUE	3.11668942523604e-08	0.0794623
rs12707372	G	T	G	T	0.1264	-0.010784	0.4585	0.506772844684809	FALSE	FALSE	FALSE	Colorectal cancer	7	137400573	167691	0.0165987063181537	0.515893698212527	hum0197.v3.BBJ.CC.v1.gz	TRUE	reported	textfile	8305	159386	7	137715827	0.02244	2.041e-08	1890	k__Bacteria|p__Actinobacteriota|c__Actinobacteria|o__Actinomycetales|f__Actinomycetaceae|g__Pauljensenia|s__Pauljensenia_sp000308055_mgs_1404	saliva.pheno.3209.assoc.linear.gz.raw.gz	0.4585	0.00793345	15.0981288284107		2	TRUE			0.0165275564231603	1890	2.51712153408975e-06	167691	TRUE	3.47225894151929e-08	0.102135
rs12707372	G	T	G	T	0.1264	-0.0400919	0.4585	0.506880162597521	FALSE	FALSE	FALSE	Esophageal cancer	7	137400573	160589	0.0387539154379153	0.300891207498419	hum0197.v3.BBJ.EC.v1.gz	TRUE	reported	textfile	1388	159201	7	137715827	0.02244	2.041e-08	1890	k__Bacteria|p__Actinobacteriota|c__Actinobacteria|o__Actinomycetales|f__Actinomycetaceae|g__Pauljensenia|s__Pauljensenia_sp000308055_mgs_1404	saliva.pheno.3209.assoc.linear.gz.raw.gz	0.4585	0.00793345	15.0981288284107		2	TRUE			0.0165275564231603	1890	6.66450596383784e-06	160589	TRUE	4.46351767700735e-08	0.14766
rs12707372	G	T	G	T	0.1264	-0.0141322	0.4585	0.506717025556772	FALSE	FALSE	FALSE	Gastric cancer	7	137400573	167122	0.0168139702902954	0.400626272257725	hum0197.v3.BBJ.GC.v1.gz	TRUE	reported	textfile	7921	159201	7	137715827	0.02244	2.041e-08	1890	k__Bacteria|p__Actinobacteriota|c__Actinobacteria|o__Actinomycetales|f__Actinomycetaceae|g__Pauljensenia|s__Pauljensenia_sp000308055_mgs_1404	saliva.pheno.3209.assoc.linear.gz.raw.gz	0.4585	0.00793345	15.0981288284107		2	TRUE			0.0165275564231603	1890	4.22715863200579e-06	167122	TRUE	3.89822015145434e-08	0.134366
rs12707372	G	T	G	T	0.1264	-0.00737057	0.4585	0.506922259118935	FALSE	FALSE	FALSE	Hepatic cancer	7	137400573	161323	0.0313151568763128	0.813923614447802	hum0197.v3.BBJ.LiC.v1.gz	TRUE	reported	textfile	2122	159201	7	137715827	0.02244	2.041e-08	1890	k__Bacteria|p__Actinobacteriota|c__Actinobacteria|o__Actinomycetales|f__Actinomycetaceae|g__Pauljensenia|s__Pauljensenia_sp000308055_mgs_1404	saliva.pheno.3209.assoc.linear.gz.raw.gz	0.4585	0.00793345	15.0981288284107		2	TRUE			0.0165275564231603	1890	3.43400902303621e-07	161323	TRUE	2.73218996837785e-08	0.056219
rs12707372	G	T	G	T	0.1264	0.091387	0.4585	0.507045096811429	FALSE	FALSE	FALSE	Pancreatic cancer	7	137400573	159700	0.0639689675269288	0.153115146294279	hum0197.v3.BBJ.PaC.v1.gz	TRUE	reported	textfile	499	159201	7	137715827	0.02244	2.041e-08	1890	k__Bacteria|p__Actinobacteriota|c__Actinobacteria|o__Actinomycetales|f__Actinomycetaceae|g__Pauljensenia|s__Pauljensenia_sp000308055_mgs_1404	saliva.pheno.3209.assoc.linear.gz.raw.gz	0.4585	0.00793345	15.0981288284107		2	TRUE			0.0165275564231603	1890	1.27798249918166e-05	159700	TRUE	5.68670213884933e-08	0.558444
rs12707372	G	T	G	T	0.1264	0.029003	0.4585	0.506450820875339	FALSE	FALSE	FALSE	Pharyngeal and laryngeal cancer	7	137400573	178726	0.0822403637918088	0.724342151123475	hum0197.v3.BBJ.PLC.v1.gz	TRUE	reported	textfile	300	178426	7	137715827	0.02244	2.041e-08	1890	k__Bacteria|p__Actinobacteriota|c__Actinobacteria|o__Actinomycetales|f__Actinomycetaceae|g__Pauljensenia|s__Pauljensenia_sp000308055_mgs_1404	saliva.pheno.3209.assoc.linear.gz.raw.gz	0.4585	0.00793345	15.0981288284107		2	TRUE			0.0165275564231603	1890	6.95878097839877e-07	178726	TRUE	2.85356232467622e-08	0.0683119
rs4593315	T	C	T	C	0.1334	-0.0609097	0.2269	0.24563314923071	FALSE	FALSE	FALSE	Cancer of hepatic bile ducts	5	108560090	159619	0.0807275968994616	0.450543980350145	hum0197.v3.BBJ.BtC.v1.gz	TRUE	reported	textfile	418	159201	5	109224389	0.02305	8.406e-09	1865	k__Bacteria|p__Patescibacteria|c__Saccharimonadia|o__Saccharimonadales|f__Saccharimonadaceae|g__TM7x|s__unclassified_mgs_3359	saliva.pheno.3393.assoc.linear.gz.raw.gz	0.2269	0.00624327	11.7042770727727		2	TRUE			0.0176611214682023	1865	3.56654337060606e-06	159619	TRUE	1.564911569988e-08	0.0911358
rs4593315	T	C	T	C	0.1334	-0.012083	0.2269	0.245360391504388	FALSE	FALSE	FALSE	Colorectal cancer	5	108560090	167691	0.0192950179085606	0.531168498150664	hum0197.v3.BBJ.CC.v1.gz	TRUE	reported	textfile	8305	159386	5	109224389	0.02305	8.406e-09	1865	k__Bacteria|p__Patescibacteria|c__Saccharimonadia|o__Saccharimonadales|f__Saccharimonadaceae|g__TM7x|s__unclassified_mgs_3359	saliva.pheno.3393.assoc.linear.gz.raw.gz	0.2269	0.00624327	11.7042770727727		2	TRUE			0.0176611214682023	1865	2.33858322347399e-06	167691	TRUE	1.41735489378092e-08	0.0959103
rs4593315	T	C	T	C	0.1334	0.0149693	0.2269	0.245654153783625	FALSE	FALSE	FALSE	Esophageal cancer	5	108560090	160589	0.0451453652013267	0.740205656016286	hum0197.v3.BBJ.EC.v1.gz	TRUE	reported	textfile	1388	159201	5	109224389	0.02305	8.406e-09	1865	k__Bacteria|p__Patescibacteria|c__Saccharimonadia|o__Saccharimonadales|f__Saccharimonadaceae|g__TM7x|s__unclassified_mgs_3359	saliva.pheno.3393.assoc.linear.gz.raw.gz	0.2269	0.00624327	11.7042770727727		2	TRUE			0.0176611214682023	1865	6.8465003523296e-07	160589	TRUE	1.1979921009193e-08	0.0640847
rs4593315	T	C	T	C	0.1334	-0.0210783	0.2269	0.245298761430816	FALSE	FALSE	FALSE	Gastric cancer	5	108560090	167122	0.0195565654818143	0.281117983318276	hum0197.v3.BBJ.GC.v1.gz	TRUE	reported	textfile	7921	159201	5	109224389	0.02305	8.406e-09	1865	k__Bacteria|p__Patescibacteria|c__Saccharimonadia|o__Saccharimonadales|f__Saccharimonadaceae|g__TM7x|s__unclassified_mgs_3359	saliva.pheno.3393.assoc.linear.gz.raw.gz	0.2269	0.00624327	11.7042770727727		2	TRUE			0.0176611214682023	1865	6.95110750648622e-06	167122	TRUE	1.86956013466733e-08	0.178761
rs4593315	T	C	T	C	0.1334	-0.0817663	0.2269	0.245428152726832	FALSE	FALSE	FALSE	Hepatic cancer	5	108560090	161323	0.0364174904553966	0.0247521737311312	hum0197.v3.BBJ.LiC.v1.gz	TRUE	reported	textfile	2122	159201	5	109224389	0.02305	8.406e-09	1865	k__Bacteria|p__Patescibacteria|c__Saccharimonadia|o__Saccharimonadales|f__Saccharimonadaceae|g__TM7x|s__unclassified_mgs_3359	saliva.pheno.3393.assoc.linear.gz.raw.gz	0.2269	0.00624327	11.7042770727727		2	TRUE			0.0176611214682023	1865	3.12481575791701e-05	161323	TRUE	3.88889001417324e-08	0.390033
rs4593315	T	C	T	C	0.1334	-0.0503579	0.2269	0.245632214814529	FALSE	FALSE	FALSE	Pancreatic cancer	5	108560090	159700	0.0743445408664429	0.498178202455373	hum0197.v3.BBJ.PaC.v1.gz	TRUE	reported	textfile	499	159201	5	109224389	0.02305	8.406e-09	1865	k__Bacteria|p__Patescibacteria|c__Saccharimonadia|o__Saccharimonadales|f__Saccharimonadaceae|g__TM7x|s__unclassified_mgs_3359	saliva.pheno.3393.assoc.linear.gz.raw.gz	0.2269	0.00624327	11.7042770727727		2	TRUE			0.0176611214682023	1865	2.87300969645392e-06	159700	TRUE	1.49087600111129e-08	0.0860478
rs4593315	T	C	T	C	0.1334	-0.111249	0.2269	0.244896339297317	FALSE	FALSE	FALSE	Pharyngeal and laryngeal cancer	5	108560090	178726	0.0955359438023064	0.244233760774245	hum0197.v3.BBJ.PLC.v1.gz	TRUE	reported	textfile	300	178426	5	109224389	0.02305	8.406e-09	1865	k__Bacteria|p__Patescibacteria|c__Saccharimonadia|o__Saccharimonadales|f__Saccharimonadaceae|g__TM7x|s__unclassified_mgs_3359	saliva.pheno.3393.assoc.linear.gz.raw.gz	0.2269	0.00624327	11.7042770727727		2	TRUE			0.0176611214682023	1865	7.58700082138698e-06	178726	TRUE	1.90287964112245e-08	0.121154
rs3128691	C	A	C	A	-0.1345	-0.0722027	0.2731	0.308959545702515	FALSE	FALSE	FALSE	Cancer of hepatic bile ducts	1	202192583	159619	0.07495467943202	0.335404869210993	hum0197.v3.BBJ.BtC.v1.gz	TRUE	reported	textfile	418	159201	1	202223455	0.0231	6.822e-09	1861	k__Bacteria|p__Patescibacteria|c__Saccharimonadia|o__Saccharimonadales|f__Saccharimonadaceae|g__TM7x|s__unclassified_mgs_386	saliva.pheno.3406.assoc.linear.gz.raw.gz	0.2731	0.00718242	13.4487173263031		2	TRUE			0.0179098753470102	1861	5.81336105296199e-06	159619	TRUE	1.45674570260639e-08	0.233329
rs6950804	T	C	T	C	-0.1427	0.0204612	0.2339	0.270081821061894	FALSE	FALSE	FALSE	Cancer of hepatic bile ducts	7	81827878	159619	0.0777135512580109	0.792326968413667	hum0197.v3.BBJ.BtC.v1.gz	TRUE	reported	textfile	418	159201	7	82198562	0.02297	6.494e-10	1861	k__Bacteria|p__Patescibacteria|c__Saccharimonadia|o__Saccharimonadales|f__Saccharimonadaceae|g__TM7x|s__unclassified_mgs_386	saliva.pheno.3406.assoc.linear.gz.raw.gz	0.2339	0.00729783	13.6663973520232		2	TRUE			0.0203386691643799	1861	4.34299987803892e-07	159619	TRUE	9.03807244691045e-10	0.0562632
rs3128691	C	A	C	A	-0.1345	-0.00338534	0.2731	0.30889273349523	FALSE	FALSE	FALSE	Colorectal cancer	1	202192583	167691	0.0178706523117069	0.849751218552611	hum0197.v3.BBJ.CC.v1.gz	TRUE	reported	textfile	8305	159386	1	202223455	0.0231	6.822e-09	1861	k__Bacteria|p__Patescibacteria|c__Saccharimonadia|o__Saccharimonadales|f__Saccharimonadaceae|g__TM7x|s__unclassified_mgs_386	saliva.pheno.3406.assoc.linear.gz.raw.gz	0.2731	0.00718242	13.4487173263031		2	TRUE			0.0179098753470102	1861	2.14002937444515e-07	167691	TRUE	8.8361567229562e-09	0.0544275
rs6950804	T	C	T	C	-0.1427	0.0182211	0.2339	0.270304590340707	FALSE	FALSE	FALSE	Colorectal cancer	7	81827878	167691	0.018550305995754	0.325973898338758	hum0197.v3.BBJ.CC.v1.gz	TRUE	reported	textfile	8305	159386	7	82198562	0.02297	6.494e-10	1861	k__Bacteria|p__Patescibacteria|c__Saccharimonadia|o__Saccharimonadales|f__Saccharimonadaceae|g__TM7x|s__unclassified_mgs_386	saliva.pheno.3406.assoc.linear.gz.raw.gz	0.2339	0.00729783	13.6663973520232		2	TRUE			0.0203386691643799	1861	5.75363135231845e-06	167691	TRUE	1.42478260702669e-09	0.155312
rs3128691	C	A	C	A	-0.1345	-0.00460554	0.2731	0.308998479738617	FALSE	FALSE	FALSE	Esophageal cancer	1	202192583	160589	0.0417300997517034	0.912119882092867	hum0197.v3.BBJ.EC.v1.gz	TRUE	reported	textfile	1388	159201	1	202223455	0.0231	6.822e-09	1861	k__Bacteria|p__Patescibacteria|c__Saccharimonadia|o__Saccharimonadales|f__Saccharimonadaceae|g__TM7x|s__unclassified_mgs_386	saliva.pheno.3406.assoc.linear.gz.raw.gz	0.2731	0.00718242	13.4487173263031		2	TRUE			0.0179098753470102	1861	7.58494767523764e-08	160589	TRUE	8.49611014502467e-09	0.051386
rs6950804	T	C	T	C	-0.1427	-0.012591	0.2339	0.270069373296024	FALSE	FALSE	FALSE	Esophageal cancer	7	81827878	160589	0.0432469028648589	0.770942177752507	hum0197.v3.BBJ.EC.v1.gz	TRUE	reported	textfile	1388	159201	7	82198562	0.02297	6.494e-10	1861	k__Bacteria|p__Patescibacteria|c__Saccharimonadia|o__Saccharimonadales|f__Saccharimonadaceae|g__TM7x|s__unclassified_mgs_386	saliva.pheno.3406.assoc.linear.gz.raw.gz	0.2339	0.00729783	13.6663973520232		2	TRUE			0.0203386691643799	1861	5.27838689584001e-07	160589	TRUE	9.19149345860594e-10	0.059915
rs3128691	C	A	C	A	-0.1345	-0.0163205	0.2731	0.308829501331771	FALSE	FALSE	FALSE	Gastric cancer	1	202192583	167122	0.0181094577900452	0.367473229249056	hum0197.v3.BBJ.GC.v1.gz	TRUE	reported	textfile	7921	159201	1	202223455	0.0231	6.822e-09	1861	k__Bacteria|p__Patescibacteria|c__Saccharimonadia|o__Saccharimonadales|f__Saccharimonadaceae|g__TM7x|s__unclassified_mgs_386	saliva.pheno.3406.assoc.linear.gz.raw.gz	0.2731	0.00718242	13.4487173263031		2	TRUE			0.0179098753470102	1861	4.85990426246302e-06	167122	TRUE	1.37156894416839e-08	0.161852
rs6950804	T	C	T	C	-0.1427	-0.0102052	0.2339	0.270065932812732	FALSE	FALSE	FALSE	Gastric cancer	7	81827878	167122	0.0187728250213557	0.586706067471758	hum0197.v3.BBJ.GC.v1.gz	TRUE	reported	textfile	7921	159201	7	82198562	0.02297	6.494e-10	1861	k__Bacteria|p__Patescibacteria|c__Saccharimonadia|o__Saccharimonadales|f__Saccharimonadaceae|g__TM7x|s__unclassified_mgs_386	saliva.pheno.3406.assoc.linear.gz.raw.gz	0.2339	0.00729783	13.6663973520232		2	TRUE			0.0203386691643799	1861	1.76829420130579e-06	167122	TRUE	1.07160740276858e-09	0.0867571
rs3128691	C	A	C	A	-0.1345	0.0304083	0.2731	0.309066514104632	FALSE	FALSE	FALSE	Hepatic cancer	1	202192583	161323	0.0337531646939975	0.367639658708484	hum0197.v3.BBJ.LiC.v1.gz	TRUE	reported	textfile	2122	159201	1	202223455	0.0231	6.822e-09	1861	k__Bacteria|p__Patescibacteria|c__Saccharimonadia|o__Saccharimonadales|f__Saccharimonadaceae|g__TM7x|s__unclassified_mgs_386	saliva.pheno.3406.assoc.linear.gz.raw.gz	0.2731	0.00718242	13.4487173263031		2	TRUE			0.0179098753470102	1861	5.03110528790673e-06	161323	TRUE	1.39395650824222e-08	0.124421
rs6950804	T	C	T	C	-0.1427	0.0162162	0.2339	0.270129503919368	FALSE	FALSE	FALSE	Hepatic cancer	7	81827878	161323	0.0349875398181314	0.643017309287705	hum0197.v3.BBJ.LiC.v1.gz	TRUE	reported	textfile	2122	159201	7	82198562	0.02297	6.494e-10	1861	k__Bacteria|p__Patescibacteria|c__Saccharimonadia|o__Saccharimonadales|f__Saccharimonadaceae|g__TM7x|s__unclassified_mgs_386	saliva.pheno.3406.assoc.linear.gz.raw.gz	0.2339	0.00729783	13.6663973520232		2	TRUE			0.0203386691643799	1861	1.33161432237969e-06	161323	TRUE	1.02998769789116e-09	0.0707697
rs3128691	C	A	C	A	-0.1345	-0.00155646	0.2731	0.308999066877845	FALSE	FALSE	FALSE	Pancreatic cancer	1	202192583	159700	0.0690393584754049	0.982013546604439	hum0197.v3.BBJ.PaC.v1.gz	TRUE	reported	textfile	499	159201	1	202223455	0.0231	6.822e-09	1861	k__Bacteria|p__Patescibacteria|c__Saccharimonadia|o__Saccharimonadales|f__Saccharimonadaceae|g__TM7x|s__unclassified_mgs_386	saliva.pheno.3406.assoc.linear.gz.raw.gz	0.2731	0.00718242	13.4487173263031		2	TRUE			0.0179098753470102	1861	3.18262190339506e-09	159700	TRUE	8.04512657793637e-09	0.0500556
rs6950804	T	C	T	C	-0.1427	-0.0692342	0.2339	0.270026139698208	FALSE	FALSE	FALSE	Pancreatic cancer	7	81827878	159700	0.0716999112584595	0.334239156599551	hum0197.v3.BBJ.PaC.v1.gz	TRUE	reported	textfile	499	159201	7	82198562	0.02297	6.494e-10	1861	k__Bacteria|p__Patescibacteria|c__Saccharimonadia|o__Saccharimonadales|f__Saccharimonadaceae|g__TM7x|s__unclassified_mgs_386	saliva.pheno.3406.assoc.linear.gz.raw.gz	0.2339	0.00729783	13.6663973520232		2	TRUE			0.0203386691643799	1861	5.83850799472398e-06	159700	TRUE	1.44630029176318e-09	0.221489
rs3128691	C	A	C	A	-0.1345	-0.18045	0.2731	0.308669026286922	FALSE	FALSE	FALSE	Pharyngeal and laryngeal cancer	1	202192583	178726	0.0885562582407799	0.041580828637216	hum0197.v3.BBJ.PLC.v1.gz	TRUE	reported	textfile	300	178426	1	202223455	0.0231	6.822e-09	1861	k__Bacteria|p__Patescibacteria|c__Saccharimonadia|o__Saccharimonadales|f__Saccharimonadaceae|g__TM7x|s__unclassified_mgs_386	saliva.pheno.3406.assoc.linear.gz.raw.gz	0.2731	0.00718242	13.4487173263031		2	TRUE			0.0179098753470102	1861	2.32318480316546e-05	178726	TRUE	2.59501870645625e-08	0.985931
rs6950804	T	C	T	C	-0.1427	-0.0225105	0.2339	0.270331999052992	FALSE	FALSE	FALSE	Pharyngeal and laryngeal cancer	7	81827878	178726	0.0917949127358877	0.80628118471199	hum0197.v3.BBJ.PLC.v1.gz	TRUE	reported	textfile	300	178426	7	82198562	0.02297	6.494e-10	1861	k__Bacteria|p__Patescibacteria|c__Saccharimonadia|o__Saccharimonadales|f__Saccharimonadaceae|g__TM7x|s__unclassified_mgs_386	saliva.pheno.3406.assoc.linear.gz.raw.gz	0.2339	0.00729783	13.6663973520232		2	TRUE			0.0203386691643799	1861	3.36473759700662e-07	178726	TRUE	8.64057598881738e-10	0.0573504
rs4457930	A	G	A	G	-0.1223	-0.0307018	0.2736	0.291771435141689	FALSE	FALSE	FALSE	Cancer of hepatic bile ducts	14	103626593	159619	0.0759365006632236	0.685985509948538	hum0197.v3.BBJ.BtC.v1.gz	TRUE	reported	textfile	418	159201	14	103160256	0.02212	3.634e-08	1915	k__Bacteria|p__Spirochaetota|c__Spirochaetia|o__Treponematales|f__Treponemataceae|g__unclassified_mgs_2387|s__unclassified_mgs_2387	saliva.pheno.3432.assoc.linear.gz.raw.gz	0.2736	0.00594531	11.4414095503937		2	TRUE			0.0157283325405764	1915	1.02411145446519e-06	159619	TRUE	5.44414637538083e-08	0.0734565
rs4457930	A	G	A	G	-0.1223	-0.00866046	0.2736	0.291807504021454	FALSE	FALSE	FALSE	Colorectal cancer	14	103626593	167691	0.0181128273360974	0.632550972804974	hum0197.v3.BBJ.CC.v1.gz	TRUE	reported	textfile	8305	159386	14	103160256	0.02212	3.634e-08	1915	k__Bacteria|p__Spirochaetota|c__Spirochaetia|o__Treponematales|f__Treponemataceae|g__unclassified_mgs_2387|s__unclassified_mgs_2387	saliva.pheno.3432.assoc.linear.gz.raw.gz	0.2736	0.00594531	11.4414095503937		2	TRUE			0.0157283325405764	1915	1.36333926747455e-06	167691	TRUE	5.60576258770245e-08	0.0806579
rs4457930	A	G	A	G	-0.1223	0.00784436	0.2736	0.291817780110687	FALSE	FALSE	FALSE	Esophageal cancer	14	103626593	160589	0.0422330812610763	0.852648840750149	hum0197.v3.BBJ.EC.v1.gz	TRUE	reported	textfile	1388	159201	14	103160256	0.02212	3.634e-08	1915	k__Bacteria|p__Spirochaetota|c__Spirochaetia|o__Treponematales|f__Treponemataceae|g__unclassified_mgs_2387|s__unclassified_mgs_2387	saliva.pheno.3432.assoc.linear.gz.raw.gz	0.2736	0.00594531	11.4414095503937		2	TRUE			0.0157283325405764	1915	2.14832171482764e-07	160589	TRUE	4.75612402024021e-08	0.0536604
rs4457930	A	G	A	G	-0.1223	-0.0168389	0.2736	0.291711890174859	FALSE	FALSE	FALSE	Gastric cancer	14	103626593	167122	0.0183347506358255	0.358401657758407	hum0197.v3.BBJ.GC.v1.gz	TRUE	reported	textfile	7921	159201	14	103160256	0.02212	3.634e-08	1915	k__Bacteria|p__Spirochaetota|c__Spirochaetia|o__Treponematales|f__Treponemataceae|g__unclassified_mgs_2387|s__unclassified_mgs_2387	saliva.pheno.3432.assoc.linear.gz.raw.gz	0.2736	0.00594531	11.4414095503937		2	TRUE			0.0157283325405764	1915	5.04716248777183e-06	167122	TRUE	7.2878899282576e-08	0.17128
rs4457930	A	G	A	G	-0.1223	-0.00921044	0.2736	0.291775688598425	FALSE	FALSE	FALSE	Hepatic cancer	14	103626593	161323	0.0341950882001928	0.787660584759007	hum0197.v3.BBJ.LiC.v1.gz	TRUE	reported	textfile	2122	159201	14	103160256	0.02212	3.634e-08	1915	k__Bacteria|p__Spirochaetota|c__Spirochaetia|o__Treponematales|f__Treponemataceae|g__unclassified_mgs_2387|s__unclassified_mgs_2387	saliva.pheno.3432.assoc.linear.gz.raw.gz	0.2736	0.00594531	11.4414095503937		2	TRUE			0.0157283325405764	1915	4.49719700206701e-07	161323	TRUE	4.99922709355507e-08	0.0588688
rs4457930	A	G	A	G	-0.1223	-0.0441945	0.2736	0.291758198583121	FALSE	FALSE	FALSE	Pancreatic cancer	14	103626593	159700	0.0700018637004891	0.527822732863263	hum0197.v3.BBJ.PaC.v1.gz	TRUE	reported	textfile	499	159201	14	103160256	0.02212	3.634e-08	1915	k__Bacteria|p__Spirochaetota|c__Spirochaetia|o__Treponematales|f__Treponemataceae|g__unclassified_mgs_2387|s__unclassified_mgs_2387	saliva.pheno.3432.assoc.linear.gz.raw.gz	0.2736	0.00594531	11.4414095503937		2	TRUE			0.0157283325405764	1915	2.49583913986252e-06	159700	TRUE	6.2501520957323e-08	0.116317
rs4457930	A	G	A	G	-0.1223	0.0354527	0.2736	0.29168726452343	FALSE	FALSE	FALSE	Pharyngeal and laryngeal cancer	14	103626593	178726	0.0895079873281524	0.692043189552296	hum0197.v3.BBJ.PLC.v1.gz	TRUE	reported	textfile	300	178426	14	103160256	0.02212	3.634e-08	1915	k__Bacteria|p__Spirochaetota|c__Spirochaetia|o__Treponematales|f__Treponemataceae|g__unclassified_mgs_2387|s__unclassified_mgs_2387	saliva.pheno.3432.assoc.linear.gz.raw.gz	0.2736	0.00594531	11.4414095503937		2	TRUE			0.0157283325405764	1915	8.77790669506976e-07	178726	TRUE	5.24297464443398e-08	0.0630495
rs2448227	T	C	T	C	0.1244	0.0612945	0.2982	0.365028734477922	FALSE	FALSE	FALSE	Cancer of hepatic bile ducts	12	78378115	159619	0.0723710714486803	0.397024166970438	hum0197.v3.BBJ.BtC.v1.gz	TRUE	reported	textfile	418	159201	12	77984335	0.02218	2.376e-08	1851	k__Bacteria|p__Proteobacteria|c__Gammaproteobacteria|o__Burkholderiales|f__Burkholderiaceae|g__Dakarella	saliva.pheno.3512.assoc.linear.gz.raw.gz	0.2982	0.00647727	12.0545460822642		2	TRUE			0.0167283945813241	1851	4.49399190812075e-06	159619	TRUE	4.5344222548109e-08	0.181837
rs2448227	T	C	T	C	0.1244	0.0405595	0.2982	0.365337459503331	FALSE	FALSE	FALSE	Colorectal cancer	12	78378115	167691	0.0172409994403978	0.0186476856550379	hum0197.v3.BBJ.CC.v1.gz	TRUE	reported	textfile	8305	159386	12	77984335	0.02218	2.376e-08	1851	k__Bacteria|p__Proteobacteria|c__Gammaproteobacteria|o__Burkholderiales|f__Burkholderiaceae|g__Dakarella	saliva.pheno.3512.assoc.linear.gz.raw.gz	0.2982	0.00647727	12.0545460822642		2	TRUE			0.0167283945813241	1851	3.30020096396487e-05	167691	TRUE	1.06543928242059e-07	0.793216
rs2448227	T	C	T	C	0.1244	0.0644511	0.2982	0.365106185697065	FALSE	FALSE	FALSE	Esophageal cancer	12	78378115	160589	0.0403121715790097	0.109865180179631	hum0197.v3.BBJ.EC.v1.gz	TRUE	reported	textfile	1388	159201	12	77984335	0.02218	2.376e-08	1851	k__Bacteria|p__Proteobacteria|c__Gammaproteobacteria|o__Burkholderiales|f__Burkholderiaceae|g__Dakarella	saliva.pheno.3512.assoc.linear.gz.raw.gz	0.2982	0.00647727	12.0545460822642		2	TRUE			0.0167283945813241	1851	1.5917346151665e-05	160589	TRUE	7.08774035698251e-08	0.526893
rs2448227	T	C	T	C	0.1244	-0.0263277	0.2982	0.364572740214935	FALSE	FALSE	FALSE	Gastric cancer	12	78378115	167122	0.0174817881230718	0.132065005121872	hum0197.v3.BBJ.GC.v1.gz	TRUE	reported	textfile	7921	159201	12	77984335	0.02218	2.376e-08	1851	k__Bacteria|p__Proteobacteria|c__Gammaproteobacteria|o__Burkholderiales|f__Burkholderiaceae|g__Dakarella	saliva.pheno.3512.assoc.linear.gz.raw.gz	0.2982	0.00647727	12.0545460822642		2	TRUE			0.0167283945813241	1851	1.35712701263588e-05	167122	TRUE	6.54615098380631e-08	0.281002
rs2448227	T	C	T	C	0.1244	0.0044076	0.2982	0.364960273950484	FALSE	FALSE	FALSE	Hepatic cancer	12	78378115	161323	0.0326139182379683	0.892497520434464	hum0197.v3.BBJ.LiC.v1.gz	TRUE	reported	textfile	2122	159201	12	77984335	0.02218	2.376e-08	1851	k__Bacteria|p__Proteobacteria|c__Gammaproteobacteria|o__Burkholderiales|f__Burkholderiaceae|g__Dakarella	saliva.pheno.3512.assoc.linear.gz.raw.gz	0.2982	0.00647727	12.0545460822642		2	TRUE			0.0167283945813241	1851	1.13215701828119e-07	161323	TRUE	2.93575898357195e-08	0.0520482
rs2448227	T	C	T	C	0.1244	0.068292	0.2982	0.365040615369529	FALSE	FALSE	FALSE	Pancreatic cancer	12	78378115	159700	0.066693503805524	0.305850314464938	hum0197.v3.BBJ.PaC.v1.gz	TRUE	reported	textfile	499	159201	12	77984335	0.02218	2.376e-08	1851	k__Bacteria|p__Proteobacteria|c__Gammaproteobacteria|o__Burkholderiales|f__Burkholderiaceae|g__Dakarella	saliva.pheno.3512.assoc.linear.gz.raw.gz	0.2982	0.00647727	12.0545460822642		2	TRUE			0.0167283945813241	1851	6.56554187978569e-06	159700	TRUE	5.04353105753404e-08	0.259402
rs2448227	T	C	T	C	0.1244	0.0519363	0.2982	0.365010412477184	FALSE	FALSE	FALSE	Pharyngeal and laryngeal cancer	12	78378115	178726	0.0854318530287075	0.543236096568623	hum0197.v3.BBJ.PLC.v1.gz	TRUE	reported	textfile	300	178426	12	77984335	0.02218	2.376e-08	1851	k__Bacteria|p__Proteobacteria|c__Gammaproteobacteria|o__Burkholderiales|f__Burkholderiaceae|g__Dakarella	saliva.pheno.3512.assoc.linear.gz.raw.gz	0.2982	0.00647727	12.0545460822642		2	TRUE			0.0167283945813241	1851	2.06784817218192e-06	178726	TRUE	3.77267124204577e-08	0.111494
rs2245108	C	G	C	G	-0.1241	-0.08901	0.4068	0.372446066116461	FALSE	TRUE	FALSE	Cancer of hepatic bile ducts	1	69688540	159619	0.0745751874938341	0.232650023924712	hum0197.v3.BBJ.BtC.v1.gz	TRUE	reported	textfile	418	159201	1	69222857	0.02245	3.695e-08	1915	k__Bacteria|p__Firmicutes|c__Clostridia|o__Eubacteriales|f__Eubacteriaceae|g__Pseudoramibacter	saliva.pheno.3584.assoc.linear.gz.raw.gz	0.4068	0.00743285	14.3255306992327		2	TRUE			0.0157222098199397	1915	8.92494783323677e-06	159619	TRUE	8.8337872101765e-08	0.45478
rs2245108	C	G	C	G	-0.1241	0.0251219	0.4068	0.37277151099923	FALSE	TRUE	FALSE	Colorectal cancer	1	69688540	167691	0.0178012295202909	0.158172758212157	hum0197.v3.BBJ.CC.v1.gz	TRUE	reported	textfile	8305	159386	1	69222857	0.02245	3.695e-08	1915	k__Bacteria|p__Firmicutes|c__Clostridia|o__Eubacteriales|f__Eubacteriaceae|g__Pseudoramibacter	saliva.pheno.3584.assoc.linear.gz.raw.gz	0.4068	0.00743285	14.3255306992327		2	TRUE			0.0157222098199397	1915	1.18766599386599e-05	167691	TRUE	9.77870021804286e-08	0.3064
rs2245108	C	G	C	G	-0.1241	-0.0122479	0.4068	0.372463610979094	FALSE	TRUE	FALSE	Esophageal cancer	1	69688540	160589	0.0416368106620615	0.768636012327224	hum0197.v3.BBJ.EC.v1.gz	TRUE	reported	textfile	1388	159201	1	69222857	0.02245	3.695e-08	1915	k__Bacteria|p__Firmicutes|c__Clostridia|o__Eubacteriales|f__Eubacteriaceae|g__Pseudoramibacter	saliva.pheno.3584.assoc.linear.gz.raw.gz	0.4068	0.00743285	14.3255306992327		2	TRUE			0.0157222098199397	1915	5.3883425023859e-07	160589	TRUE	5.11240317945562e-08	0.0627876
rs2245108	C	G	C	G	-0.1241	-0.00135324	0.4068	0.37246612841946	FALSE	TRUE	FALSE	Gastric cancer	1	69688540	167122	0.0180261564749727	0.940158392410349	hum0197.v3.BBJ.GC.v1.gz	TRUE	reported	textfile	7921	159201	1	69222857	0.02245	3.695e-08	1915	k__Bacteria|p__Firmicutes|c__Clostridia|o__Eubacteriales|f__Eubacteriaceae|g__Pseudoramibacter	saliva.pheno.3584.assoc.linear.gz.raw.gz	0.4068	0.00743285	14.3255306992327		2	TRUE			0.0157222098199397	1915	3.37220115476886e-08	167122	TRUE	4.43628880704419e-08	0.0508082
rs2245108	C	G	C	G	-0.1241	-0.00529327	0.4068	0.372489839832911	FALSE	TRUE	FALSE	Hepatic cancer	1	69688540	161323	0.03360497090062	0.874839435903062	hum0197.v3.BBJ.LiC.v1.gz	TRUE	reported	textfile	2122	159201	1	69222857	0.02245	3.695e-08	1915	k__Bacteria|p__Firmicutes|c__Clostridia|o__Eubacteriales|f__Eubacteriaceae|g__Pseudoramibacter	saliva.pheno.3584.assoc.linear.gz.raw.gz	0.4068	0.00743285	14.3255306992327		2	TRUE			0.0157222098199397	1915	1.53797658225002e-07	161323	TRUE	4.69836835053259e-08	0.0534334
rs2245108	C	G	C	G	-0.1241	-0.0042399	0.4068	0.372492983166921	FALSE	TRUE	FALSE	Pancreatic cancer	1	69688540	159700	0.0687080134057047	0.950794559981162	hum0197.v3.BBJ.PaC.v1.gz	TRUE	reported	textfile	499	159201	1	69222857	0.02245	3.695e-08	1915	k__Bacteria|p__Firmicutes|c__Clostridia|o__Eubacteriales|f__Eubacteriaceae|g__Pseudoramibacter	saliva.pheno.3584.assoc.linear.gz.raw.gz	0.4068	0.00743285	14.3255306992327		2	TRUE			0.0157222098199397	1915	2.38450234586025e-08	159700	TRUE	4.44049603369363e-08	0.0505133
rs2245108	C	G	C	G	-0.1241	0.0911019	0.4068	0.372641065423125	FALSE	TRUE	FALSE	Pharyngeal and laryngeal cancer	1	69688540	178726	0.0881698810644754	0.301485139761153	hum0197.v3.BBJ.PLC.v1.gz	TRUE	reported	textfile	300	178426	1	69222857	0.02245	3.695e-08	1915	k__Bacteria|p__Firmicutes|c__Clostridia|o__Eubacteriales|f__Eubacteriaceae|g__Pseudoramibacter	saliva.pheno.3584.assoc.linear.gz.raw.gz	0.4068	0.00743285	14.3255306992327		2	TRUE			0.0157222098199397	1915	5.97349570339943e-06	178726	TRUE	7.60595920185005e-08	0.121597
rs12442073	A	G	A	G	0.1263	-0.0719304	0.3901	0.329163047447912	FALSE	FALSE	FALSE	Cancer of hepatic bile ducts	15	58758358	159619	0.0735643750677896	0.32817886	hum0197.v3.BBJ.BtC.v1.gz	TRUE	reported	textfile	418	159201	15	58466159	0.0216	5.89e-09	1902	k__Bacteria|p__Firmicutes|c__Bacilli|o__Staphylococcales|f__Gemellaceae|g__Gemella|s__Gemella_haemolysans_B_mgs_2903	saliva.pheno.388.assoc.linear.gz.raw.gz	0.3901	0.00759052	14.5322873032317		2	TRUE			0.0176766540927496	1902	5.98974383567152e-06	159619	TRUE	1.28607426900983e-08	0.12104
rs12442073	A	G	A	G	0.1263	0.00111764	0.3901	0.329343677288795	FALSE	FALSE	FALSE	Colorectal cancer	15	58758358	167691	0.0175593203397695	0.949249383504481	hum0197.v3.BBJ.CC.v1.gz	TRUE	reported	textfile	8305	159386	15	58466159	0.0216	5.89e-09	1902	k__Bacteria|p__Firmicutes|c__Bacilli|o__Staphylococcales|f__Gemellaceae|g__Gemella|s__Gemella_haemolysans_B_mgs_2903	saliva.pheno.388.assoc.linear.gz.raw.gz	0.3901	0.00759052	14.5322873032317		2	TRUE			0.0176766540927496	1902	2.41592949526769e-08	167691	TRUE	7.08772847591916e-09	0.0505686
rs12442073	A	G	A	G	0.1263	0.0432667	0.3901	0.329305672414991	FALSE	FALSE	FALSE	Esophageal cancer	15	58758358	160589	0.0410043876046266	0.291346038876939	hum0197.v3.BBJ.EC.v1.gz	TRUE	reported	textfile	1388	159201	15	58466159	0.0216	5.89e-09	1902	k__Bacteria|p__Firmicutes|c__Bacilli|o__Staphylococcales|f__Gemellaceae|g__Gemella|s__Gemella_haemolysans_B_mgs_2903	saliva.pheno.388.assoc.linear.gz.raw.gz	0.3901	0.00759052	14.5322873032317		2	TRUE			0.0176766540927496	1902	6.93320836264521e-06	160589	TRUE	1.34646128156996e-08	0.262373
rs12442073	A	G	A	G	0.1263	0.0186125	0.3901	0.329503079938549	FALSE	FALSE	FALSE	Gastric cancer	15	58758358	167122	0.0177673371980658	0.294837148227232	hum0197.v3.BBJ.GC.v1.gz	TRUE	reported	textfile	7921	159201	15	58466159	0.0216	5.89e-09	1902	k__Bacteria|p__Firmicutes|c__Bacilli|o__Staphylococcales|f__Gemellaceae|g__Gemella|s__Gemella_haemolysans_B_mgs_2903	saliva.pheno.388.assoc.linear.gz.raw.gz	0.3901	0.00759052	14.5322873032317		2	TRUE			0.0176766540927496	1902	6.56650286366936e-06	167122	TRUE	1.31258793732461e-08	0.230617
rs12442073	A	G	A	G	0.1263	-0.0111061	0.3901	0.329197737871641	FALSE	FALSE	FALSE	Hepatic cancer	15	58758358	161323	0.0331337834696403	0.737482025863355	hum0197.v3.BBJ.LiC.v1.gz	TRUE	reported	textfile	2122	159201	15	58466159	0.0216	5.89e-09	1902	k__Bacteria|p__Firmicutes|c__Bacilli|o__Staphylococcales|f__Gemellaceae|g__Gemella|s__Gemella_haemolysans_B_mgs_2903	saliva.pheno.388.assoc.linear.gz.raw.gz	0.3901	0.00759052	14.5322873032317		2	TRUE			0.0176766540927496	1902	6.96450096459595e-07	161323	TRUE	8.50495128213218e-09	0.0632036
rs12442073	A	G	A	G	0.1263	-0.0682864	0.3901	0.329157034636021	FALSE	FALSE	FALSE	Pancreatic cancer	15	58758358	159700	0.0677612763103898	0.313574806782551	hum0197.v3.BBJ.PaC.v1.gz	TRUE	reported	textfile	499	159201	15	58466159	0.0216	5.89e-09	1902	k__Bacteria|p__Firmicutes|c__Bacilli|o__Staphylococcales|f__Gemellaceae|g__Gemella|s__Gemella_haemolysans_B_mgs_2903	saliva.pheno.388.assoc.linear.gz.raw.gz	0.3901	0.00759052	14.5322873032317		2	TRUE			0.0176766540927496	1902	6.35920484352769e-06	159700	TRUE	1.31041821017885e-08	0.128693
rs12442073	A	G	A	G	0.1263	0.0488021	0.3901	0.32964775964435	FALSE	FALSE	FALSE	Pharyngeal and laryngeal cancer	15	58758358	178726	0.0868344148620061	0.574106717839622	hum0197.v3.BBJ.PLC.v1.gz	TRUE	reported	textfile	300	178426	15	58466159	0.0216	5.89e-09	1902	k__Bacteria|p__Firmicutes|c__Bacilli|o__Staphylococcales|f__Gemellaceae|g__Gemella|s__Gemella_haemolysans_B_mgs_2903	saliva.pheno.388.assoc.linear.gz.raw.gz	0.3901	0.00759052	14.5322873032317		2	TRUE			0.0176766540927496	1902	1.76729922417759e-06	178726	TRUE	9.47067817353475e-09	0.109678
rs11037188	C	G	C	G	-0.1291	-0.15366	0.2697	0.309068162188658	FALSE	TRUE	FALSE	Cancer of hepatic bile ducts	11	42988865	159619	0.0747895644533902	0.0399210986919804	hum0197.v3.BBJ.BtC.v1.gz	TRUE	reported	textfile	418	159201	11	42967315	0.02262	1.311e-08	1904	k__Bacteria|p__Bacteroidota|c__Bacteroidia|o__Bacteroidales|f__Bacteroidaceae|g__Prevotella|s__Prevotella_aurantiaca_mgs_2854	saliva.pheno.479.assoc.linear.gz.raw.gz	0.2697	0.00656545	12.5700203692678		2	TRUE			0.0168376702793651	1904	2.64453233447507e-05	159619	TRUE	5.53522932946826e-08	0.966619
rs11037188	C	G	C	G	-0.1291	-0.00998856	0.2697	0.309270669523924	FALSE	TRUE	FALSE	Colorectal cancer	11	42988865	167691	0.0178368493200335	0.575482290123395	hum0197.v3.BBJ.CC.v1.gz	TRUE	reported	textfile	8305	159386	11	42967315	0.02262	1.311e-08	1904	k__Bacteria|p__Bacteroidota|c__Bacteroidia|o__Bacteroidales|f__Bacteroidaceae|g__Prevotella|s__Prevotella_aurantiaca_mgs_2854	saliva.pheno.479.assoc.linear.gz.raw.gz	0.2697	0.00656545	12.5700203692678		2	TRUE			0.0168376702793651	1904	1.87009720293695e-06	167691	TRUE	2.16329403222431e-08	0.0908502
rs11037188	C	G	C	G	-0.1291	0.00531058	0.2697	0.309184498388831	FALSE	TRUE	FALSE	Esophageal cancer	11	42988865	160589	0.0416958948883764	0.898651878546789	hum0197.v3.BBJ.EC.v1.gz	TRUE	reported	textfile	1388	159201	11	42967315	0.02262	1.311e-08	1904	k__Bacteria|p__Bacteroidota|c__Bacteroidia|o__Bacteroidales|f__Bacteroidaceae|g__Prevotella|s__Prevotella_aurantiaca_mgs_2854	saliva.pheno.479.assoc.linear.gz.raw.gz	0.2697	0.00656545	12.5700203692678		2	TRUE			0.0168376702793651	1904	1.01015182270575e-07	160589	TRUE	1.67580085836854e-08	0.0516983
rs11037188	C	G	C	G	-0.1291	-0.002182	0.2697	0.309318788129648	FALSE	TRUE	FALSE	Gastric cancer	11	42988865	167122	0.0180517896339378	0.90379052461045	hum0197.v3.BBJ.GC.v1.gz	TRUE	reported	textfile	7921	159201	11	42967315	0.02262	1.311e-08	1904	k__Bacteria|p__Bacteroidota|c__Bacteroidia|o__Bacteroidales|f__Bacteroidaceae|g__Prevotella|s__Prevotella_aurantiaca_mgs_2854	saliva.pheno.479.assoc.linear.gz.raw.gz	0.2697	0.00656545	12.5700203692678		2	TRUE			0.0168376702793651	1904	8.74259076154989e-08	167122	TRUE	1.65402208552694e-08	0.0517254
rs11037188	C	G	C	G	-0.1291	-0.0160367	0.2697	0.309137872588577	FALSE	TRUE	FALSE	Hepatic cancer	11	42988865	161323	0.0336868214218349	0.634037088342352	hum0197.v3.BBJ.LiC.v1.gz	TRUE	reported	textfile	2122	159201	11	42967315	0.02262	1.311e-08	1904	k__Bacteria|p__Bacteroidota|c__Bacteroidia|o__Bacteroidales|f__Bacteroidaceae|g__Prevotella|s__Prevotella_aurantiaca_mgs_2854	saliva.pheno.479.assoc.linear.gz.raw.gz	0.2697	0.00656545	12.5700203692678		2	TRUE			0.0168376702793651	1904	1.4048109933736e-06	161323	TRUE	2.08170625328491e-08	0.0782568
rs11037188	C	G	C	G	-0.1291	0.0151982	0.2697	0.30916253514555	FALSE	TRUE	FALSE	Pancreatic cancer	11	42988865	159700	0.0689359226652816	0.825506523748172	hum0197.v3.BBJ.PaC.v1.gz	TRUE	reported	textfile	499	159201	11	42967315	0.02262	1.311e-08	1904	k__Bacteria|p__Bacteroidota|c__Bacteroidia|o__Bacteroidales|f__Bacteroidaceae|g__Prevotella|s__Prevotella_aurantiaca_mgs_2854	saliva.pheno.479.assoc.linear.gz.raw.gz	0.2697	0.00656545	12.5700203692678		2	TRUE			0.0168376702793651	1904	3.04363356149981e-07	159700	TRUE	1.7792635842343e-08	0.0546451
rs11037188	C	G	C	G	-0.1291	0.0294585	0.2697	0.309408497573123	FALSE	TRUE	FALSE	Pharyngeal and laryngeal cancer	11	42988865	178726	0.0882193998510456	0.738437773564849	hum0197.v3.BBJ.PLC.v1.gz	TRUE	reported	textfile	300	178426	11	42967315	0.02262	1.311e-08	1904	k__Bacteria|p__Bacteroidota|c__Bacteroidia|o__Bacteroidales|f__Bacteroidaceae|g__Prevotella|s__Prevotella_aurantiaca_mgs_2854	saliva.pheno.479.assoc.linear.gz.raw.gz	0.2697	0.00656545	12.5700203692678		2	TRUE			0.0168376702793651	1904	6.23891603584601e-07	178726	TRUE	1.85079692449011e-08	0.0594511
rs4706262	C	T	C	T	-0.1256	-0.153128	0.2379	0.258661145185306	FALSE	FALSE	FALSE	Cancer of hepatic bile ducts	6	70369535	159619	0.0789003850007235	0.0522853908329503	hum0197.v3.BBJ.BtC.v1.gz	TRUE	reported	textfile	418	159201	6	69659643	0.02255	2.93e-08	1908	k__Bacteria|p__Bacteroidota|c__Bacteroidia|o__Bacteroidales|f__Bacteroidaceae|g__Prevotella|s__unclassified_mgs_3522	saliva.pheno.63.assoc.linear.gz.raw.gz	0.2379	0.00572026	10.9655389996731		2	TRUE			0.0160159008123125	1908	2.35972646931799e-05	159619	TRUE	1.0976177947481e-07	0.958302
rs4706262	C	T	C	T	-0.1256	0.00516562	0.2379	0.258731401512188	FALSE	FALSE	FALSE	Colorectal cancer	6	70369535	167691	0.0188255037240055	0.783781189079247	hum0197.v3.BBJ.CC.v1.gz	TRUE	reported	textfile	8305	159386	6	69659643	0.02255	2.93e-08	1908	k__Bacteria|p__Bacteroidota|c__Bacteroidia|o__Bacteroidales|f__Bacteroidaceae|g__Prevotella|s__unclassified_mgs_3522	saliva.pheno.63.assoc.linear.gz.raw.gz	0.2379	0.00572026	10.9655389996731		2	TRUE			0.0160159008123125	1908	4.49000876090397e-07	167691	TRUE	3.9510083074617e-08	0.0588957
rs4706262	C	T	C	T	-0.1256	-0.102625	0.2379	0.258580807734859	FALSE	FALSE	FALSE	Esophageal cancer	6	70369535	160589	0.0439116038925258	0.0194349471720788	hum0197.v3.BBJ.EC.v1.gz	TRUE	reported	textfile	1388	159201	6	69659643	0.02255	2.93e-08	1908	k__Bacteria|p__Bacteroidota|c__Bacteroidia|o__Bacteroidales|f__Bacteroidaceae|g__Prevotella|s__unclassified_mgs_3522	saliva.pheno.63.assoc.linear.gz.raw.gz	0.2379	0.00572026	10.9655389996731		2	TRUE			0.0160159008123125	1908	3.40112470663505e-05	160589	TRUE	1.38151007803031e-07	0.943676
rs4706262	C	T	C	T	-0.1256	0.000503507	0.2379	0.258749472910596	FALSE	FALSE	FALSE	Gastric cancer	6	70369535	167122	0.0190645329314318	0.978929778114962	hum0197.v3.BBJ.GC.v1.gz	TRUE	reported	textfile	7921	159201	6	69659643	0.02255	2.93e-08	1908	k__Bacteria|p__Bacteroidota|c__Bacteroidia|o__Bacteroidales|f__Bacteroidaceae|g__Prevotella|s__unclassified_mgs_3522	saliva.pheno.63.assoc.linear.gz.raw.gz	0.2379	0.00572026	10.9655389996731		2	TRUE			0.0160159008123125	1908	4.17379042695861e-09	167122	TRUE	3.40546718814403e-08	0.0500829
rs4706262	C	T	C	T	-0.1256	-0.0149289	0.2379	0.258692565748924	FALSE	FALSE	FALSE	Hepatic cancer	6	70369535	161323	0.0355192706692031	0.674263585719053	hum0197.v3.BBJ.LiC.v1.gz	TRUE	reported	textfile	2122	159201	6	69659643	0.02255	2.93e-08	1908	k__Bacteria|p__Bacteroidota|c__Bacteroidia|o__Bacteroidales|f__Bacteroidaceae|g__Prevotella|s__unclassified_mgs_3522	saliva.pheno.63.assoc.linear.gz.raw.gz	0.2379	0.00572026	10.9655389996731		2	TRUE			0.0160159008123125	1908	1.09505291700887e-06	161323	TRUE	4.36329392164679e-08	0.0723548
rs4706262	C	T	C	T	-0.1256	0.0495005	0.2379	0.25876789814235	FALSE	FALSE	FALSE	Pancreatic cancer	6	70369535	159700	0.0726754596890076	0.495797289291762	hum0197.v3.BBJ.PaC.v1.gz	TRUE	reported	textfile	499	159201	6	69659643	0.02255	2.93e-08	1908	k__Bacteria|p__Bacteroidota|c__Bacteroidia|o__Bacteroidales|f__Bacteroidaceae|g__Prevotella|s__unclassified_mgs_3522	saliva.pheno.63.assoc.linear.gz.raw.gz	0.2379	0.00572026	10.9655389996731		2	TRUE			0.0160159008123125	1908	2.90497933462915e-06	159700	TRUE	5.13397380974871e-08	0.0854375
rs4706262	C	T	C	T	-0.1256	-0.295515	0.2379	0.258637528845228	FALSE	FALSE	FALSE	Pharyngeal and laryngeal cancer	6	70369535	178726	0.0935456126346102	0.00158286427647136	hum0197.v3.BBJ.PLC.v1.gz	TRUE	reported	textfile	300	178426	6	69659643	0.02255	2.93e-08	1908	k__Bacteria|p__Bacteroidota|c__Bacteroidia|o__Bacteroidales|f__Bacteroidaceae|g__Prevotella|s__unclassified_mgs_3522	saliva.pheno.63.assoc.linear.gz.raw.gz	0.2379	0.00572026	10.9655389996731		2	TRUE			0.0160159008123125	1908	5.58347805455461e-05	178726	TRUE	1.99710693526209e-07	1
rs7112471	C	T	C	T	0.1289	-0.0305771	0.3543	0.335199836768073	FALSE	FALSE	FALSE	Cancer of hepatic bile ducts	11	14255263	159619	0.0754405533850604	0.685246827502309	hum0197.v3.BBJ.BtC.v1.gz	TRUE	reported	textfile	418	159201	11	14233717	0.02235	9.373e-09	1896	k__Bacteria|p__Proteobacteria|c__Gammaproteobacteria|o__Enterobacterales|f__Pasteurellaceae|g__Aggregatibacter|s__unclassified_mgs_2851	saliva.pheno.641.assoc.linear.gz.raw.gz	0.3543	0.00760217	14.5088148722936		2	TRUE			0.0172587754999015	1896	1.02920833984682e-06	159619	TRUE	1.41635495956943e-08	0.0664072
rs7112471	C	T	C	T	0.1289	0.00957171	0.3543	0.335301145044812	FALSE	FALSE	FALSE	Colorectal cancer	11	14255263	167691	0.0179945175795597	0.59477900592028	hum0197.v3.BBJ.CC.v1.gz	TRUE	reported	textfile	8305	159386	11	14233717	0.02235	9.373e-09	1896	k__Bacteria|p__Proteobacteria|c__Gammaproteobacteria|o__Enterobacterales|f__Pasteurellaceae|g__Aggregatibacter|s__unclassified_mgs_2851	saliva.pheno.641.assoc.linear.gz.raw.gz	0.3543	0.00760217	14.5088148722936		2	TRUE			0.0172587754999015	1896	1.68730264545247e-06	167691	TRUE	1.50762958117386e-08	0.0934974
rs7112471	C	T	C	T	0.1289	0.0232429	0.3543	0.335251016509107	FALSE	FALSE	FALSE	Esophageal cancer	11	14255263	160589	0.0420139504763758	0.580113099002766	hum0197.v3.BBJ.EC.v1.gz	TRUE	reported	textfile	1388	159201	11	14233717	0.02235	9.373e-09	1896	k__Bacteria|p__Proteobacteria|c__Gammaproteobacteria|o__Enterobacterales|f__Pasteurellaceae|g__Aggregatibacter|s__unclassified_mgs_2851	saliva.pheno.641.assoc.linear.gz.raw.gz	0.3543	0.00760217	14.5088148722936		2	TRUE			0.0172587754999015	1896	1.90582836143362e-06	160589	TRUE	1.55150421609352e-08	0.0982152
rs7112471	C	T	C	T	0.1289	0.00447869	0.3543	0.335248548025521	FALSE	FALSE	FALSE	Gastric cancer	11	14255263	167122	0.0182296239228804	0.805928267023044	hum0197.v3.BBJ.GC.v1.gz	TRUE	reported	textfile	7921	159201	11	14233717	0.02235	9.373e-09	1896	k__Bacteria|p__Proteobacteria|c__Gammaproteobacteria|o__Enterobacterales|f__Pasteurellaceae|g__Aggregatibacter|s__unclassified_mgs_2851	saliva.pheno.641.assoc.linear.gz.raw.gz	0.3543	0.00760217	14.5088148722936		2	TRUE			0.0172587754999015	1896	3.61175875092291e-07	167122	TRUE	1.26458020188333e-08	0.0586155
rs7112471	C	T	C	T	0.1289	0.0487594	0.3543	0.335362960170057	FALSE	FALSE	FALSE	Hepatic cancer	11	14255263	161323	0.033939727957213	0.150818802422401	hum0197.v3.BBJ.LiC.v1.gz	TRUE	reported	textfile	2122	159201	11	14233717	0.02235	9.373e-09	1896	k__Bacteria|p__Proteobacteria|c__Gammaproteobacteria|o__Enterobacterales|f__Pasteurellaceae|g__Aggregatibacter|s__unclassified_mgs_2851	saliva.pheno.641.assoc.linear.gz.raw.gz	0.3543	0.00760217	14.5088148722936		2	TRUE			0.0172587754999015	1896	1.27938912942598e-05	161323	TRUE	2.68365397876901e-08	0.451425
rs7112471	C	T	C	T	0.1289	0.0415093	0.3543	0.335246160079467	FALSE	FALSE	FALSE	Pancreatic cancer	11	14255263	159700	0.0694074102577611	0.549804375514101	hum0197.v3.BBJ.PaC.v1.gz	TRUE	reported	textfile	499	159201	11	14233717	0.02235	9.373e-09	1896	k__Bacteria|p__Proteobacteria|c__Gammaproteobacteria|o__Enterobacterales|f__Pasteurellaceae|g__Aggregatibacter|s__unclassified_mgs_2851	saliva.pheno.641.assoc.linear.gz.raw.gz	0.3543	0.00760217	14.5088148722936		2	TRUE			0.0172587754999015	1896	2.23964569059621e-06	159700	TRUE	1.599198097872e-08	0.114573
rs7112471	C	T	C	T	0.1289	0.0687338	0.3543	0.335323157608009	FALSE	FALSE	FALSE	Pharyngeal and laryngeal cancer	11	14255263	178726	0.0891812749095835	0.440873084458567	hum0197.v3.BBJ.PLC.v1.gz	TRUE	reported	textfile	300	178426	11	14233717	0.02235	9.373e-09	1896	k__Bacteria|p__Proteobacteria|c__Gammaproteobacteria|o__Enterobacterales|f__Pasteurellaceae|g__Aggregatibacter|s__unclassified_mgs_2851	saliva.pheno.641.assoc.linear.gz.raw.gz	0.3543	0.00760217	14.5088148722936		2	TRUE			0.0172587754999015	1896	3.32359897179401e-06	178726	TRUE	1.70088577098348e-08	0.186122
rs9975931	A	T	A	T	-0.1281	-0.0529111	0.201	0.200318073589192	FALSE	TRUE	FALSE	Cancer of hepatic bile ducts	21	26017591	159619	0.0878577495932231	0.547017003212777	hum0197.v3.BBJ.BtC.v1.gz	TRUE	reported	textfile	418	159201	21	24645277	0.02263	1.716e-08	1909	k__Bacteria|p__Fusobacteriota|c__Fusobacteriia|o__Fusobacteriales|f__Leptotrichiaceae|g__Leptotrichia_A|s__Leptotrichia_A_sp000469505_mgs_2741	saliva.pheno.653.assoc.linear.gz.raw.gz	0.201	0.00527073	10.1045479552525		2	TRUE			0.0165250117869059	1909	2.27223585317947e-06	159619	TRUE	2.9463038968763e-08	0.118034
rs9975931	A	T	A	T	-0.1281	0.01857	0.201	0.200447765679182	FALSE	TRUE	FALSE	Colorectal cancer	21	26017591	167691	0.020973494546164	0.375939129724368	hum0197.v3.BBJ.CC.v1.gz	TRUE	reported	textfile	8305	159386	21	24645277	0.02263	1.716e-08	1909	k__Bacteria|p__Fusobacteriota|c__Fusobacteriia|o__Fusobacteriales|f__Leptotrichiaceae|g__Leptotrichia_A|s__Leptotrichia_A_sp000469505_mgs_2741	saliva.pheno.653.assoc.linear.gz.raw.gz	0.201	0.00527073	10.1045479552525		2	TRUE			0.0165250117869059	1909	4.67493643554586e-06	167691	TRUE	3.43369946567006e-08	0.146333
rs9975931	A	T	A	T	-0.1281	0.00279506	0.201	0.200326530801612	FALSE	TRUE	FALSE	Esophageal cancer	21	26017591	160589	0.0490475691802438	0.954555739492274	hum0197.v3.BBJ.EC.v1.gz	TRUE	reported	textfile	1388	159201	21	24645277	0.02263	1.716e-08	1909	k__Bacteria|p__Fusobacteriota|c__Fusobacteriia|o__Fusobacteriales|f__Leptotrichiaceae|g__Leptotrichia_A|s__Leptotrichia_A_sp000469505_mgs_2741	saliva.pheno.653.assoc.linear.gz.raw.gz	0.201	0.00527073	10.1045479552525		2	TRUE			0.0165250117869059	1909	2.02226276544368e-08	160589	TRUE	2.09405045116356e-08	0.0503906
rs9975931	A	T	A	T	-0.1281	-0.0265244	0.201	0.200066465475133	FALSE	TRUE	FALSE	Gastric cancer	21	26017591	167122	0.0212576072332741	0.212118819103886	hum0197.v3.BBJ.GC.v1.gz	TRUE	reported	textfile	7921	159201	21	24645277	0.02263	1.716e-08	1909	k__Bacteria|p__Fusobacteriota|c__Fusobacteriia|o__Fusobacteriales|f__Leptotrichiaceae|g__Leptotrichia_A|s__Leptotrichia_A_sp000469505_mgs_2741	saliva.pheno.653.assoc.linear.gz.raw.gz	0.201	0.00527073	10.1045479552525		2	TRUE			0.0165250117869059	1909	9.31600934317549e-06	167122	TRUE	4.27724673512944e-08	0.312254
rs9975931	A	T	A	T	-0.1281	0.002848	0.201	0.200314021085198	FALSE	TRUE	FALSE	Hepatic cancer	21	26017591	161323	0.039704196834527	0.942816338337567	hum0197.v3.BBJ.LiC.v1.gz	TRUE	reported	textfile	2122	159201	21	24645277	0.02263	1.716e-08	1909	k__Bacteria|p__Fusobacteriota|c__Fusobacteriia|o__Fusobacteriales|f__Leptotrichiaceae|g__Leptotrichia_A|s__Leptotrichia_A_sp000469505_mgs_2741	saliva.pheno.653.assoc.linear.gz.raw.gz	0.201	0.00527073	10.1045479552525		2	TRUE			0.0165250117869059	1909	3.18946234553808e-08	161323	TRUE	2.1114011361096e-08	0.0506199
rs9975931	A	T	A	T	-0.1281	-0.237296	0.201	0.200222009404877	FALSE	TRUE	FALSE	Pancreatic cancer	21	26017591	159700	0.0812458579346471	0.00349231215671361	hum0197.v3.BBJ.PaC.v1.gz	TRUE	reported	textfile	499	159201	21	24645277	0.02263	1.716e-08	1909	k__Bacteria|p__Fusobacteriota|c__Fusobacteriia|o__Fusobacteriales|f__Leptotrichiaceae|g__Leptotrichia_A|s__Leptotrichia_A_sp000469505_mgs_2741	saliva.pheno.653.assoc.linear.gz.raw.gz	0.201	0.00527073	10.1045479552525		2	TRUE			0.0165250117869059	1909	5.34140041275134e-05	159700	TRUE	1.20428585687096e-07	1
rs9975931	A	T	A	T	-0.1281	0.0781555	0.201	0.200029566564033	FALSE	TRUE	FALSE	Pharyngeal and laryngeal cancer	21	26017591	178726	0.103953061611248	0.452150298082294	hum0197.v3.BBJ.PLC.v1.gz	TRUE	reported	textfile	300	178426	21	24645277	0.02263	1.716e-08	1909	k__Bacteria|p__Fusobacteriota|c__Fusobacteriia|o__Fusobacteriales|f__Leptotrichiaceae|g__Leptotrichia_A|s__Leptotrichia_A_sp000469505_mgs_2741	saliva.pheno.653.assoc.linear.gz.raw.gz	0.201	0.00527073	10.1045479552525		2	TRUE			0.0165250117869059	1909	3.16272051956667e-06	178726	TRUE	3.08876246163988e-08	0.0886327
rs16835168	T	C	T	C	0.1258	0.229024	0.3042	0.408122491191958	FALSE	FALSE	FALSE	Cancer of hepatic bile ducts	1	237527180	159619	0.070964202598892	0.00124953983870208	hum0197.v3.BBJ.BtC.v1.gz	TRUE	reported	textfile	418	159201	1	237363880	0.02258	2.896e-08	1896	k__Bacteria|p__Bacteroidota|c__Bacteroidia|o__Bacteroidales|f__Bacteroidaceae|g__Prevotella|s__Prevotella_multiformis_mgs_380	saliva.pheno.724.assoc.linear.gz.raw.gz	0.3042	0.00669938	12.7742138455211		2	TRUE			0.0161240368829296	1896	6.52495606115209e-05	159619	TRUE	2.30750299797789e-07	1
rs16835168	T	C	T	C	0.1258	0.0214243	0.3042	0.408043763032407	FALSE	FALSE	FALSE	Colorectal cancer	1	237527180	167691	0.0169169655709162	0.205355994024188	hum0197.v3.BBJ.CC.v1.gz	TRUE	reported	textfile	8305	159386	1	237363880	0.02258	2.896e-08	1896	k__Bacteria|p__Bacteroidota|c__Bacteroidia|o__Bacteroidales|f__Bacteroidaceae|g__Prevotella|s__Prevotella_multiformis_mgs_380	saliva.pheno.724.assoc.linear.gz.raw.gz	0.3042	0.00669938	12.7742138455211		2	TRUE			0.0161240368829296	1896	9.56444446966947e-06	167691	TRUE	7.05225200985724e-08	0.278347
rs16835168	T	C	T	C	0.1258	-0.0565125	0.3042	0.407828631829473	FALSE	FALSE	FALSE	Esophageal cancer	1	237527180	160589	0.0395183390448568	0.152707871760711	hum0197.v3.BBJ.EC.v1.gz	TRUE	reported	textfile	1388	159201	1	237363880	0.02258	2.896e-08	1896	k__Bacteria|p__Bacteroidota|c__Bacteroidia|o__Bacteroidales|f__Bacteroidaceae|g__Prevotella|s__Prevotella_multiformis_mgs_380	saliva.pheno.724.assoc.linear.gz.raw.gz	0.3042	0.00669938	12.7742138455211		2	TRUE			0.0161240368829296	1896	1.27343129459493e-05	160589	TRUE	7.96494646548296e-08	0.198081
rs16835168	T	C	T	C	0.1258	0.00292573	0.3042	0.407770864116884	FALSE	FALSE	FALSE	Gastric cancer	1	237527180	167122	0.0171280530854673	0.864369156763344	hum0197.v3.BBJ.GC.v1.gz	TRUE	reported	textfile	7921	159201	1	237363880	0.02258	2.896e-08	1896	k__Bacteria|p__Bacteroidota|c__Bacteroidia|o__Bacteroidales|f__Bacteroidaceae|g__Prevotella|s__Prevotella_multiformis_mgs_380	saliva.pheno.724.assoc.linear.gz.raw.gz	0.3042	0.00669938	12.7742138455211		2	TRUE			0.0161240368829296	1896	1.74591866576049e-07	167122	TRUE	3.68213781064422e-08	0.0533561
rs16835168	T	C	T	C	0.1258	0.0387381	0.3042	0.40803791151913	FALSE	FALSE	FALSE	Hepatic cancer	1	237527180	161323	0.0319259836561206	0.224987055804097	hum0197.v3.BBJ.LiC.v1.gz	TRUE	reported	textfile	2122	159201	1	237363880	0.02258	2.896e-08	1896	k__Bacteria|p__Bacteroidota|c__Bacteroidia|o__Bacteroidales|f__Bacteroidaceae|g__Prevotella|s__Prevotella_multiformis_mgs_380	saliva.pheno.724.assoc.linear.gz.raw.gz	0.3042	0.00669938	12.7742138455211		2	TRUE			0.0161240368829296	1896	9.12628732790212e-06	161323	TRUE	6.97756884636148e-08	0.272789
rs16835168	T	C	T	C	0.1258	-0.00672548	0.3042	0.407977150785177	FALSE	FALSE	FALSE	Pancreatic cancer	1	237527180	159700	0.0652536590644586	0.917909971587919	hum0197.v3.BBJ.PaC.v1.gz	TRUE	reported	textfile	499	159201	1	237363880	0.02258	2.896e-08	1896	k__Bacteria|p__Bacteroidota|c__Bacteroidia|o__Bacteroidales|f__Bacteroidaceae|g__Prevotella|s__Prevotella_multiformis_mgs_380	saliva.pheno.724.assoc.linear.gz.raw.gz	0.3042	0.00669938	12.7742138455211		2	TRUE			0.0161240368829296	1896	6.65178029614899e-08	159700	TRUE	3.56919892151219e-08	0.0510388
rs16835168	T	C	T	C	0.1258	-0.0140877	0.3042	0.40776058126439	FALSE	FALSE	FALSE	Pharyngeal and laryngeal cancer	1	237527180	178726	0.0837925678360315	0.866484142223169	hum0197.v3.BBJ.PLC.v1.gz	TRUE	reported	textfile	300	178426	1	237363880	0.02258	2.896e-08	1896	k__Bacteria|p__Bacteroidota|c__Bacteroidia|o__Bacteroidales|f__Bacteroidaceae|g__Prevotella|s__Prevotella_multiformis_mgs_380	saliva.pheno.724.assoc.linear.gz.raw.gz	0.3042	0.00669938	12.7742138455211		2	TRUE			0.0161240368829296	1896	1.58156448232479e-07	178726	TRUE	3.6225137854985e-08	0.052589
rs7112471	C	T	C	T	0.1245	-0.0305771	0.3543	0.335199836768073	FALSE	FALSE	FALSE	Cancer of hepatic bile ducts	11	14255263	159619	0.0754405533850604	0.685246827502309	hum0197.v3.BBJ.BtC.v1.gz	TRUE	reported	textfile	418	159201	11	14233717	0.0227	4.705e-08	1895	k__Bacteria|p__Proteobacteria|c__Gammaproteobacteria|o__Enterobacterales|f__Pasteurellaceae|g__Aggregatibacter|s__Aggregatibacter_sp000466335_mgs_1486	saliva.pheno.817.assoc.linear.gz.raw.gz	0.3543	0.00709203	13.5211071673965		2	TRUE			0.0156418996015739	1895	1.02920833984682e-06	159619	TRUE	6.93993854205822e-08	0.0662752
rs7112471	C	T	C	T	0.1245	0.00957171	0.3543	0.335301145044812	FALSE	FALSE	FALSE	Colorectal cancer	11	14255263	167691	0.0179945175795597	0.59477900592028	hum0197.v3.BBJ.CC.v1.gz	TRUE	reported	textfile	8305	159386	11	14233717	0.0227	4.705e-08	1895	k__Bacteria|p__Proteobacteria|c__Gammaproteobacteria|o__Enterobacterales|f__Pasteurellaceae|g__Aggregatibacter|s__Aggregatibacter_sp000466335_mgs_1486	saliva.pheno.817.assoc.linear.gz.raw.gz	0.3543	0.00709203	13.5211071673965		2	TRUE			0.0156418996015739	1895	1.68730264545247e-06	167691	TRUE	7.36889074756199e-08	0.0936033
rs7112471	C	T	C	T	0.1245	0.0232429	0.3543	0.335251016509107	FALSE	FALSE	FALSE	Esophageal cancer	11	14255263	160589	0.0420139504763758	0.580113099002766	hum0197.v3.BBJ.EC.v1.gz	TRUE	reported	textfile	1388	159201	11	14233717	0.0227	4.705e-08	1895	k__Bacteria|p__Proteobacteria|c__Gammaproteobacteria|o__Enterobacterales|f__Pasteurellaceae|g__Aggregatibacter|s__Aggregatibacter_sp000466335_mgs_1486	saliva.pheno.817.assoc.linear.gz.raw.gz	0.3543	0.00709203	13.5211071673965		2	TRUE			0.0156418996015739	1895	1.90582836143362e-06	160589	TRUE	7.57026437461493e-08	0.0985342
rs7112471	C	T	C	T	0.1245	0.00447869	0.3543	0.335248548025521	FALSE	FALSE	FALSE	Gastric cancer	11	14255263	167122	0.0182296239228804	0.805928267023044	hum0197.v3.BBJ.GC.v1.gz	TRUE	reported	textfile	7921	159201	11	14233717	0.0227	4.705e-08	1895	k__Bacteria|p__Proteobacteria|c__Gammaproteobacteria|o__Enterobacterales|f__Pasteurellaceae|g__Aggregatibacter|s__Aggregatibacter_sp000466335_mgs_1486	saliva.pheno.817.assoc.linear.gz.raw.gz	0.3543	0.00709203	13.5211071673965		2	TRUE			0.0156418996015739	1895	3.61175875092291e-07	167122	TRUE	6.23164047624369e-08	0.0586252
rs7112471	C	T	C	T	0.1245	0.0487594	0.3543	0.335362960170057	FALSE	FALSE	FALSE	Hepatic cancer	11	14255263	161323	0.033939727957213	0.150818802422401	hum0197.v3.BBJ.LiC.v1.gz	TRUE	reported	textfile	2122	159201	11	14233717	0.0227	4.705e-08	1895	k__Bacteria|p__Proteobacteria|c__Gammaproteobacteria|o__Enterobacterales|f__Pasteurellaceae|g__Aggregatibacter|s__Aggregatibacter_sp000466335_mgs_1486	saliva.pheno.817.assoc.linear.gz.raw.gz	0.3543	0.00709203	13.5211071673965		2	TRUE			0.0156418996015739	1895	1.27938912942598e-05	161323	TRUE	1.27610426416439e-07	0.456516
rs7112471	C	T	C	T	0.1245	0.0415093	0.3543	0.335246160079467	FALSE	FALSE	FALSE	Pancreatic cancer	11	14255263	159700	0.0694074102577611	0.549804375514101	hum0197.v3.BBJ.PaC.v1.gz	TRUE	reported	textfile	499	159201	11	14233717	0.0227	4.705e-08	1895	k__Bacteria|p__Proteobacteria|c__Gammaproteobacteria|o__Enterobacterales|f__Pasteurellaceae|g__Aggregatibacter|s__Aggregatibacter_sp000466335_mgs_1486	saliva.pheno.817.assoc.linear.gz.raw.gz	0.3543	0.00709203	13.5211071673965		2	TRUE			0.0156418996015739	1895	2.23964569059621e-06	159700	TRUE	7.79153596224334e-08	0.115367
rs7112471	C	T	C	T	0.1245	0.0687338	0.3543	0.335323157608009	FALSE	FALSE	FALSE	Pharyngeal and laryngeal cancer	11	14255263	178726	0.0891812749095835	0.440873084458567	hum0197.v3.BBJ.PLC.v1.gz	TRUE	reported	textfile	300	178426	11	14233717	0.0227	4.705e-08	1895	k__Bacteria|p__Proteobacteria|c__Gammaproteobacteria|o__Enterobacterales|f__Pasteurellaceae|g__Aggregatibacter|s__Aggregatibacter_sp000466335_mgs_1486	saliva.pheno.817.assoc.linear.gz.raw.gz	0.3543	0.00709203	13.5211071673965		2	TRUE			0.0156418996015739	1895	3.32359897179401e-06	178726	TRUE	8.27106942819912e-08	0.189016
rs2254290	T	C	T	C	-0.124	-0.0871319	0.4219	0.428471191632918	FALSE	FALSE	FALSE	Cancer of hepatic bile ducts	6	13346660	159619	0.0699422734483784	0.212849479505431	hum0197.v3.BBJ.BtC.v1.gz	TRUE	reported	textfile	418	159201	6	13346428	0.02239	3.49e-08	1897	k__Bacteria|p__Proteobacteria|c__Gammaproteobacteria|o__Enterobacterales|f__Pasteurellaceae|g__Haemophilus_A|s__Haemophilus_A_sputorum_mgs_975	saliva.pheno.938.assoc.linear.gz.raw.gz	0.4219	0.00750042	14.320716439909		2	TRUE			0.0159276967179714	1897	9.72279586671934e-06	159619	TRUE	8.57836637368991e-08	0.437393
rs2254290	T	C	T	C	-0.124	0.0202832	0.4219	0.42895307791256	FALSE	FALSE	FALSE	Colorectal cancer	6	13346660	167691	0.0166917222748855	0.224302364534938	hum0197.v3.BBJ.CC.v1.gz	TRUE	reported	textfile	8305	159386	6	13346428	0.02239	3.49e-08	1897	k__Bacteria|p__Proteobacteria|c__Gammaproteobacteria|o__Enterobacterales|f__Pasteurellaceae|g__Haemophilus_A|s__Haemophilus_A_sputorum_mgs_975	saliva.pheno.938.assoc.linear.gz.raw.gz	0.4219	0.00750042	14.320716439909		2	TRUE			0.0159276967179714	1897	8.8056943855756e-06	167691	TRUE	8.20533627448453e-08	0.224261
rs2254290	T	C	T	C	-0.124	-0.010629	0.4219	0.42853454055591	FALSE	FALSE	FALSE	Esophageal cancer	6	13346660	160589	0.0389531197133275	0.784955576974954	hum0197.v3.BBJ.EC.v1.gz	TRUE	reported	textfile	1388	159201	6	13346428	0.02239	3.49e-08	1897	k__Bacteria|p__Proteobacteria|c__Gammaproteobacteria|o__Enterobacterales|f__Pasteurellaceae|g__Haemophilus_A|s__Haemophilus_A_sputorum_mgs_975	saliva.pheno.938.assoc.linear.gz.raw.gz	0.4219	0.00750042	14.320716439909		2	TRUE			0.0159276967179714	1897	4.63650719815942e-07	160589	TRUE	4.75709594391341e-08	0.0595914
rs2254290	T	C	T	C	-0.124	0.0218316	0.4219	0.42897225955161	FALSE	FALSE	FALSE	Gastric cancer	6	13346660	167122	0.0168850199323668	0.196025467908161	hum0197.v3.BBJ.GC.v1.gz	TRUE	reported	textfile	7921	159201	6	13346428	0.02239	3.49e-08	1897	k__Bacteria|p__Proteobacteria|c__Gammaproteobacteria|o__Enterobacterales|f__Pasteurellaceae|g__Haemophilus_A|s__Haemophilus_A_sputorum_mgs_975	saliva.pheno.938.assoc.linear.gz.raw.gz	0.4219	0.00750042	14.320716439909		2	TRUE			0.0159276967179714	1897	1.00031387487772e-05	167122	TRUE	8.60313939893421e-08	0.24064
rs2254290	T	C	T	C	-0.124	0.006078	0.4219	0.428587708522409	FALSE	FALSE	FALSE	Hepatic cancer	6	13346660	161323	0.0314696121353951	0.846850326121466	hum0197.v3.BBJ.LiC.v1.gz	TRUE	reported	textfile	2122	159201	6	13346428	0.02239	3.49e-08	1897	k__Bacteria|p__Proteobacteria|c__Gammaproteobacteria|o__Enterobacterales|f__Pasteurellaceae|g__Haemophilus_A|s__Haemophilus_A_sputorum_mgs_975	saliva.pheno.938.assoc.linear.gz.raw.gz	0.4219	0.00750042	14.320716439909		2	TRUE			0.0159276967179714	1897	2.31231880032127e-07	161323	TRUE	4.5268638532736e-08	0.0541869
rs2254290	T	C	T	C	-0.124	0.0307963	0.4219	0.428553685218607	FALSE	FALSE	FALSE	Pancreatic cancer	6	13346660	159700	0.0643915287075713	0.63246043885969	hum0197.v3.BBJ.PaC.v1.gz	TRUE	reported	textfile	499	159201	6	13346428	0.02239	3.49e-08	1897	k__Bacteria|p__Proteobacteria|c__Gammaproteobacteria|o__Enterobacterales|f__Pasteurellaceae|g__Haemophilus_A|s__Haemophilus_A_sputorum_mgs_975	saliva.pheno.938.assoc.linear.gz.raw.gz	0.4219	0.00750042	14.320716439909		2	TRUE			0.0159276967179714	1897	1.43232005938715e-06	159700	TRUE	5.39841632815391e-08	0.0710146
rs2254290	T	C	T	C	-0.124	-0.0217924	0.4219	0.4293717099655	FALSE	FALSE	FALSE	Pharyngeal and laryngeal cancer	6	13346660	178726	0.0826507974790683	0.79203515569551	hum0197.v3.BBJ.PLC.v1.gz	TRUE	reported	textfile	300	178426	6	13346428	0.02239	3.49e-08	1897	k__Bacteria|p__Proteobacteria|c__Gammaproteobacteria|o__Enterobacterales|f__Pasteurellaceae|g__Haemophilus_A|s__Haemophilus_A_sputorum_mgs_975	saliva.pheno.938.assoc.linear.gz.raw.gz	0.4219	0.00750042	14.320716439909		2	TRUE			0.0159276967179714	1897	3.88986356641878e-07	178726	TRUE	4.60645582300406e-08	0.0595633
rs72622121	G	T	G	T	0.1242	0.0455852	0.3044	0.221043934398202	FALSE	FALSE	FALSE	Cancer of hepatic bile ducts	3	2194099	159619	0.0845955359505607	0.58998312884725	hum0197.v3.BBJ.BtC.v1.gz	TRUE	reported	textfile	418	159201	3	2152415	0.02264	4.664e-08	1901	k__Bacteria|p__Firmicutes|c__Clostridia|o__TANB77|f__CAG-508|g__CAG-793|s__unclassified_mgs_2346	saliva.pheno.979.assoc.linear.gz.raw.gz	0.3044	0.00653247	12.4867292786285		2	TRUE			0.0156004380661553	1901	1.819167679671e-06	159619	TRUE	7.47392889963334e-08	0.113299
rs72622121	G	T	G	T	0.1242	-0.0107796	0.3044	0.221010457960672	FALSE	FALSE	FALSE	Colorectal cancer	3	2194099	167691	0.0202135078289175	0.593833896209567	hum0197.v3.BBJ.CC.v1.gz	TRUE	reported	textfile	8305	159386	3	2152415	0.02264	4.664e-08	1901	k__Bacteria|p__Firmicutes|c__Clostridia|o__TANB77|f__CAG-508|g__CAG-793|s__unclassified_mgs_2346	saliva.pheno.979.assoc.linear.gz.raw.gz	0.3044	0.00653247	12.4867292786285		2	TRUE			0.0156004380661553	1901	1.69597366452657e-06	167691	TRUE	7.32855995655131e-08	0.0942218
rs72622121	G	T	G	T	0.1242	-0.0245292	0.3044	0.220993135685927	FALSE	FALSE	FALSE	Esophageal cancer	3	2194099	160589	0.0472438175992593	0.603617467267991	hum0197.v3.BBJ.EC.v1.gz	TRUE	reported	textfile	1388	159201	3	2152415	0.02264	4.664e-08	1901	k__Bacteria|p__Firmicutes|c__Clostridia|o__TANB77|f__CAG-508|g__CAG-793|s__unclassified_mgs_2346	saliva.pheno.979.assoc.linear.gz.raw.gz	0.3044	0.00653247	12.4867292786285		2	TRUE			0.0156004380661553	1901	1.67867800079988e-06	160589	TRUE	7.37117509435309e-08	0.0840903
rs72622121	G	T	G	T	0.1242	-0.00556501	0.3044	0.221036058898857	FALSE	FALSE	FALSE	Gastric cancer	3	2194099	167122	0.02046510966748	0.785678322521475	hum0197.v3.BBJ.GC.v1.gz	TRUE	reported	textfile	7921	159201	3	2152415	0.02264	4.664e-08	1901	k__Bacteria|p__Firmicutes|c__Clostridia|o__TANB77|f__CAG-508|g__CAG-793|s__unclassified_mgs_2346	saliva.pheno.979.assoc.linear.gz.raw.gz	0.3044	0.00653247	12.4867292786285		2	TRUE			0.0156004380661553	1901	4.42461337625543e-07	167122	TRUE	6.2876543232179e-08	0.0614798
rs72622121	G	T	G	T	0.1242	-0.0642862	0.3044	0.220900317752491	FALSE	FALSE	FALSE	Hepatic cancer	3	2194099	161323	0.038129258094902	0.0917946476794661	hum0197.v3.BBJ.LiC.v1.gz	TRUE	reported	textfile	2122	159201	3	2152415	0.02264	4.664e-08	1901	k__Bacteria|p__Firmicutes|c__Clostridia|o__TANB77|f__CAG-508|g__CAG-793|s__unclassified_mgs_2346	saliva.pheno.979.assoc.linear.gz.raw.gz	0.3044	0.00653247	12.4867292786285		2	TRUE			0.0156004380661553	1901	1.7620558228655e-05	161323	TRUE	1.46959357481417e-07	0.32807
rs72622121	G	T	G	T	0.1242	-0.183695	0.3044	0.220927732144835	FALSE	FALSE	FALSE	Pancreatic cancer	3	2194099	159700	0.0781121417911625	0.0186885236494012	hum0197.v3.BBJ.PaC.v1.gz	TRUE	reported	textfile	499	159201	3	2152415	0.02264	4.664e-08	1901	k__Bacteria|p__Firmicutes|c__Clostridia|o__TANB77|f__CAG-508|g__CAG-793|s__unclassified_mgs_2346	saliva.pheno.979.assoc.linear.gz.raw.gz	0.3044	0.00653247	12.4867292786285		2	TRUE			0.0156004380661553	1901	3.46293465598065e-05	159700	TRUE	2.1839882818042e-07	0.28772
rs72622121	G	T	G	T	0.1242	0.0935766	0.3044	0.220876747910545	FALSE	FALSE	FALSE	Pharyngeal and laryngeal cancer	3	2194099	178726	0.100180370463841	0.350262076028696	hum0197.v3.BBJ.PLC.v1.gz	TRUE	reported	textfile	300	178426	3	2152415	0.02264	4.664e-08	1901	k__Bacteria|p__Firmicutes|c__Clostridia|o__TANB77|f__CAG-508|g__CAG-793|s__unclassified_mgs_2346	saliva.pheno.979.assoc.linear.gz.raw.gz	0.3044	0.00653247	12.4867292786285		2	TRUE			0.0156004380661553	1901	4.88184678797871e-06	178726	TRUE	9.01828465462469e-08	0.349443
rs7628864	A	G	A	G	0.1277	0.0479971	0.399	0.36432802178816	FALSE	FALSE	FALSE	Cancer of hepatic bile ducts	3	86850618	159619	0.0717013370948323	0.503238590812732	hum0197.v3.BBJ.BtC.v1.gz	TRUE	reported	textfile	418	159201	3	86801468	0.02285	2.659e-08	1873	k__Bacteria|p__Firmicutes|c__Clostridia|o__Lachnospirales|f__Lachnospiraceae|g__F0428	saliva.pheno.99.assoc.linear.gz.raw.gz	0.399	0.00782094	14.7483314751701		2	TRUE			0.0164189637874373	1873	2.80733755519336e-06	159619	TRUE	4.56914534409458e-08	0.130702
rs7628864	A	G	A	G	0.1277	-0.00678646	0.399	0.364420588708857	FALSE	FALSE	FALSE	Colorectal cancer	3	86850618	167691	0.0171303299928895	0.691982433937885	hum0197.v3.BBJ.CC.v1.gz	TRUE	reported	textfile	8305	159386	3	86801468	0.02285	2.659e-08	1873	k__Bacteria|p__Firmicutes|c__Clostridia|o__Lachnospirales|f__Lachnospiraceae|g__F0428	saliva.pheno.99.assoc.linear.gz.raw.gz	0.399	0.00782094	14.7483314751701		2	TRUE			0.0164189637874373	1873	9.35943924150582e-07	167691	TRUE	3.81333588619648e-08	0.070217
rs7628864	A	G	A	G	0.1277	0.0063023	0.399	0.364348472577483	FALSE	FALSE	FALSE	Esophageal cancer	3	86850618	160589	0.0399055398591139	0.874511511787933	hum0197.v3.BBJ.EC.v1.gz	TRUE	reported	textfile	1388	159201	3	86801468	0.02285	2.659e-08	1873	k__Bacteria|p__Firmicutes|c__Clostridia|o__Lachnospirales|f__Lachnospiraceae|g__F0428	saliva.pheno.99.assoc.linear.gz.raw.gz	0.399	0.00782094	14.7483314751701		2	TRUE			0.0164189637874373	1873	1.55318051507991e-07	160589	TRUE	3.34029564622929e-08	0.0531858
rs7628864	A	G	A	G	0.1277	0.0116485	0.399	0.364633949461837	FALSE	FALSE	FALSE	Gastric cancer	3	86850618	167122	0.0173232948367711	0.501316114938087	hum0197.v3.BBJ.GC.v1.gz	TRUE	reported	textfile	7921	159201	3	86801468	0.02285	2.659e-08	1873	k__Bacteria|p__Firmicutes|c__Clostridia|o__Lachnospirales|f__Lachnospiraceae|g__F0428	saliva.pheno.99.assoc.linear.gz.raw.gz	0.399	0.00782094	14.7483314751701		2	TRUE			0.0164189637874373	1873	2.70552859080035e-06	167122	TRUE	4.49905759728539e-08	0.11604
rs7628864	A	G	A	G	0.1277	0.0638074	0.399	0.364542733838205	FALSE	FALSE	FALSE	Hepatic cancer	3	86850618	161323	0.0322722630511128	0.0480236809158342	hum0197.v3.BBJ.LiC.v1.gz	TRUE	reported	textfile	2122	159201	3	86801468	0.02285	2.659e-08	1873	k__Bacteria|p__Firmicutes|c__Clostridia|o__Lachnospirales|f__Lachnospiraceae|g__F0428	saliva.pheno.99.assoc.linear.gz.raw.gz	0.399	0.00782094	14.7483314751701		2	TRUE			0.0164189637874373	1873	2.42315772219661e-05	161323	TRUE	9.92800630219533e-08	0.746932
rs7628864	A	G	A	G	0.1277	-0.0758281	0.399	0.364243483492335	FALSE	FALSE	FALSE	Pancreatic cancer	3	86850618	159700	0.0661383776036198	0.251585534374297	hum0197.v3.BBJ.PaC.v1.gz	TRUE	reported	textfile	499	159201	3	86801468	0.02285	2.659e-08	1873	k__Bacteria|p__Firmicutes|c__Clostridia|o__Lachnospirales|f__Lachnospiraceae|g__F0428	saliva.pheno.99.assoc.linear.gz.raw.gz	0.399	0.00782094	14.7483314751701		2	TRUE			0.0164189637874373	1873	8.23095415636275e-06	159700	TRUE	6.09412989225394e-08	0.143655
rs7628864	A	G	A	G	0.1277	0.143938	0.399	0.364928021050079	FALSE	FALSE	FALSE	Pharyngeal and laryngeal cancer	3	86850618	178726	0.0846391000682229	0.0890168948276585	hum0197.v3.BBJ.PLC.v1.gz	TRUE	reported	textfile	300	178426	3	86801468	0.02285	2.659e-08	1873	k__Bacteria|p__Firmicutes|c__Clostridia|o__Lachnospirales|f__Lachnospiraceae|g__F0428	saliva.pheno.99.assoc.linear.gz.raw.gz	0.399	0.00782094	14.7483314751701		2	TRUE			0.0164189637874373	1873	1.6181463116704e-05	178726	TRUE	7.88559119019101e-08	0.891966
rs17135209	T	C	T	C	0.122	-0.0773954	0.3832	0.288992452493182	FALSE	FALSE	FALSE	Cancer of hepatic bile ducts	10	3442533	159619	0.0760322357059569	0.308712001168166	hum0197.v3.BBJ.BtC.v1.gz	TRUE	reported	textfile	418	159201	10	3400341	0.02219	4.343e-08	1984	k__Bacteria|p__Proteobacteria|c__Gammaproteobacteria|o__Enterobacterales|f__Pasteurellaceae|g__Haemophilus_D|s__unclassified_mgs_1145	tongue.pheno.1056.assoc.linear.gz.raw.gz	0.3832	0.0070359	14.0439613154842		2	TRUE			0.0150220061156396	1984	6.49161071214007e-06	159619	TRUE	9.48653217771838e-08	0.127252
rs17135209	T	C	T	C	0.122	-0.00490933	0.3832	0.289078406466793	FALSE	FALSE	FALSE	Colorectal cancer	10	3442533	167691	0.0181826004331355	0.78715897457724	hum0197.v3.BBJ.CC.v1.gz	TRUE	reported	textfile	8305	159386	10	3400341	0.02219	4.343e-08	1984	k__Bacteria|p__Proteobacteria|c__Gammaproteobacteria|o__Enterobacterales|f__Pasteurellaceae|g__Haemophilus_D|s__unclassified_mgs_1145	tongue.pheno.1056.assoc.linear.gz.raw.gz	0.3832	0.0070359	14.0439613154842		2	TRUE			0.0150220061156396	1984	4.34738510436073e-07	167691	TRUE	5.91232833258281e-08	0.0604925
rs17135209	T	C	T	C	0.122	-0.0309007	0.3832	0.288995168399073	FALSE	FALSE	FALSE	Esophageal cancer	10	3442533	160589	0.0424469319301741	0.466623012365941	hum0197.v3.BBJ.EC.v1.gz	TRUE	reported	textfile	1388	159201	10	3400341	0.02219	4.343e-08	1984	k__Bacteria|p__Proteobacteria|c__Gammaproteobacteria|o__Enterobacterales|f__Pasteurellaceae|g__Haemophilus_D|s__unclassified_mgs_1145	tongue.pheno.1056.assoc.linear.gz.raw.gz	0.3832	0.0070359	14.0439613154842		2	TRUE			0.0150220061156396	1984	3.30014155167264e-06	160589	TRUE	7.92449664732734e-08	0.107872
rs17135209	T	C	T	C	0.122	0.0180558	0.3832	0.289368832584669	FALSE	FALSE	FALSE	Gastric cancer	10	3442533	167122	0.0183834161077925	0.32601169939094	hum0197.v3.BBJ.GC.v1.gz	TRUE	reported	textfile	7921	159201	10	3400341	0.02219	4.343e-08	1984	k__Bacteria|p__Proteobacteria|c__Gammaproteobacteria|o__Enterobacterales|f__Pasteurellaceae|g__Haemophilus_D|s__unclassified_mgs_1145	tongue.pheno.1056.assoc.linear.gz.raw.gz	0.3832	0.0070359	14.0439613154842		2	TRUE			0.0150220061156396	1984	5.77231873988348e-06	167122	TRUE	9.082097067959e-08	0.218745
rs17135209	T	C	T	C	0.122	-0.0188391	0.3832	0.289029900189277	FALSE	FALSE	FALSE	Hepatic cancer	10	3442533	161323	0.0342461465342221	0.582243980753308	hum0197.v3.BBJ.LiC.v1.gz	TRUE	reported	textfile	2122	159201	10	3400341	0.02219	4.343e-08	1984	k__Bacteria|p__Proteobacteria|c__Gammaproteobacteria|o__Enterobacterales|f__Pasteurellaceae|g__Haemophilus_D|s__unclassified_mgs_1145	tongue.pheno.1056.assoc.linear.gz.raw.gz	0.3832	0.0070359	14.0439613154842		2	TRUE			0.0150220061156396	1984	1.87588943863058e-06	161323	TRUE	7.09445300686955e-08	0.085832
rs17135209	T	C	T	C	0.122	0.0553773	0.3832	0.289069407099092	FALSE	FALSE	FALSE	Pancreatic cancer	10	3442533	159700	0.0701665514859991	0.42997994942067	hum0197.v3.BBJ.PaC.v1.gz	TRUE	reported	textfile	499	159201	10	3400341	0.02219	4.343e-08	1984	k__Bacteria|p__Proteobacteria|c__Gammaproteobacteria|o__Enterobacterales|f__Pasteurellaceae|g__Haemophilus_D|s__unclassified_mgs_1145	tongue.pheno.1056.assoc.linear.gz.raw.gz	0.3832	0.0070359	14.0439613154842		2	TRUE			0.0150220061156396	1984	3.90033183103327e-06	159700	TRUE	8.2462919725526e-08	0.189291
rs17135209	T	C	T	C	0.122	-0.148112	0.3832	0.289428247379653	FALSE	FALSE	FALSE	Pharyngeal and laryngeal cancer	10	3442533	178726	0.0899348218186131	0.0995833653365979	hum0197.v3.BBJ.PLC.v1.gz	TRUE	reported	textfile	300	178426	10	3400341	0.02219	4.343e-08	1984	k__Bacteria|p__Proteobacteria|c__Gammaproteobacteria|o__Enterobacterales|f__Pasteurellaceae|g__Haemophilus_D|s__unclassified_mgs_1145	tongue.pheno.1056.assoc.linear.gz.raw.gz	0.3832	0.0070359	14.0439613154842		2	TRUE			0.0150220061156396	1984	1.51751423063023e-05	178726	TRUE	1.29084295661181e-07	0.175813
rs36067748	C	T	C	T	-0.1201	0.0144525	0.276	0.139936630965141	FALSE	FALSE	FALSE	Cancer of hepatic bile ducts	3	1844166	159619	0.101351163805914	0.886607539157436	hum0197.v3.BBJ.BtC.v1.gz	TRUE	reported	textfile	418	159201	3	1802482	0.02194	4.968e-08	2000	k__Bacteria|p__Firmicutes|c__Negativicutes|o__Veillonellales|f__Veillonellaceae|g__Veillonella|s__unclassified_mgs_1075	tongue.pheno.1057.assoc.linear.gz.raw.gz	0.276	0.00576453	11.5843024648843		2	TRUE			0.0147758452943715	2000	1.27393929384429e-07	159619	TRUE	6.32439500927688e-08	0.053558
rs36067748	C	T	C	T	-0.1201	0.011091	0.276	0.139949096382952	FALSE	FALSE	FALSE	Colorectal cancer	3	1844166	167691	0.0242505846286204	0.647418505266057	hum0197.v3.BBJ.CC.v1.gz	TRUE	reported	textfile	8305	159386	3	1802482	0.02194	4.968e-08	2000	k__Bacteria|p__Firmicutes|c__Negativicutes|o__Veillonellales|f__Veillonellaceae|g__Veillonella|s__unclassified_mgs_1075	tongue.pheno.1057.assoc.linear.gz.raw.gz	0.276	0.00576453	11.5843024648843		2	TRUE			0.0147758452943715	2000	1.24736878025002e-06	167691	TRUE	7.56412255710614e-08	0.0939582
rs36067748	C	T	C	T	-0.1201	0.00326284	0.276	0.139907551111694	FALSE	FALSE	FALSE	Esophageal cancer	3	1844166	160589	0.0569784502945188	0.954334464478857	hum0197.v3.BBJ.EC.v1.gz	TRUE	reported	textfile	1388	159201	3	1802482	0.02194	4.968e-08	2000	k__Bacteria|p__Firmicutes|c__Negativicutes|o__Veillonellales|f__Veillonellaceae|g__Veillonella|s__unclassified_mgs_1075	tongue.pheno.1057.assoc.linear.gz.raw.gz	0.276	0.00576453	11.5843024648843		2	TRUE			0.0147758452943715	2000	2.04202571274331e-08	160589	TRUE	5.99047020552995e-08	0.0506589
rs36067748	C	T	C	T	-0.1201	0.0103619	0.276	0.139881443895189	FALSE	FALSE	FALSE	Gastric cancer	3	1844166	167122	0.0246331333895663	0.674011324632057	hum0197.v3.BBJ.GC.v1.gz	TRUE	reported	textfile	7921	159201	3	1802482	0.02194	4.968e-08	2000	k__Bacteria|p__Firmicutes|c__Negativicutes|o__Veillonellales|f__Veillonellaceae|g__Veillonella|s__unclassified_mgs_1075	tongue.pheno.1057.assoc.linear.gz.raw.gz	0.276	0.00576453	11.5843024648843		2	TRUE			0.0147758452943715	2000	1.05879301811086e-06	167122	TRUE	7.40631103567051e-08	0.0866652
rs36067748	C	T	C	T	-0.1201	0.0917927	0.276	0.1400677583505	FALSE	FALSE	FALSE	Hepatic cancer	3	1844166	161323	0.0456395942489419	0.0442988531806025	hum0197.v3.BBJ.LiC.v1.gz	TRUE	reported	textfile	2122	159201	3	1802482	0.02194	4.968e-08	2000	k__Bacteria|p__Firmicutes|c__Negativicutes|o__Veillonellales|f__Veillonellaceae|g__Veillonella|s__unclassified_mgs_1075	tongue.pheno.1057.assoc.linear.gz.raw.gz	0.276	0.00576453	11.5843024648843		2	TRUE			0.0147758452943715	2000	2.50744347884892e-05	161323	TRUE	1.95904237408493e-07	0.470452
rs36067748	C	T	C	T	-0.1201	-0.0159165	0.276	0.139929352830585	FALSE	FALSE	FALSE	Pancreatic cancer	3	1844166	159700	0.093127384212246	0.864293606005207	hum0197.v3.BBJ.PaC.v1.gz	TRUE	reported	textfile	499	159201	3	1802482	0.02194	4.968e-08	2000	k__Bacteria|p__Firmicutes|c__Negativicutes|o__Veillonellales|f__Veillonellaceae|g__Veillonella|s__unclassified_mgs_1075	tongue.pheno.1057.assoc.linear.gz.raw.gz	0.276	0.00576453	11.5843024648843		2	TRUE			0.0147758452943715	2000	1.82911657931689e-07	159700	TRUE	6.43569929310485e-08	0.0566377
rs36067748	C	T	C	T	-0.1201	0.115227	0.276	0.139958284265912	FALSE	FALSE	FALSE	Pharyngeal and laryngeal cancer	3	1844166	178726	0.120434858313815	0.33868963981351	hum0197.v3.BBJ.PLC.v1.gz	TRUE	reported	textfile	300	178426	3	1802482	0.02194	4.968e-08	2000	k__Bacteria|p__Firmicutes|c__Negativicutes|o__Veillonellales|f__Veillonellaceae|g__Veillonella|s__unclassified_mgs_1075	tongue.pheno.1057.assoc.linear.gz.raw.gz	0.276	0.00576453	11.5843024648843		2	TRUE			0.0147758452943715	2000	5.12175383773942e-06	178726	TRUE	9.91677584903727e-08	0.128345
rs11923281	T	C	T	C	0.1232	0.0144107	0.4623	0.502124446092159	FALSE	FALSE	FALSE	Cancer of hepatic bile ducts	3	45313505	159619	0.0691166720571718	0.834840325053969	hum0197.v3.BBJ.BtC.v1.gz	TRUE	reported	textfile	418	159201	3	45272013	0.02235	4.029e-08	1988	k__Bacteria|p__Firmicutes|c__Bacilli|o__Erysipelotrichales|f__Erysipelotrichaceae|g__Solobacterium|s__unclassified_mgs_2613	tongue.pheno.1267.assoc.linear.gz.raw.gz	0.4623	0.00754597	15.1002517488746		2	TRUE			0.0150692901623232	1988	2.72347604031413e-07	159619	TRUE	5.32845008967461e-08	0.0555784
rs11923281	T	C	T	C	0.1232	-0.0370875	0.4623	0.501592974285921	FALSE	FALSE	FALSE	Colorectal cancer	3	45313505	167691	0.0165225051933911	0.0247895766204628	hum0197.v3.BBJ.CC.v1.gz	TRUE	reported	textfile	8305	159386	3	45272013	0.02235	4.029e-08	1988	k__Bacteria|p__Firmicutes|c__Bacilli|o__Erysipelotrichales|f__Erysipelotrichaceae|g__Solobacterium|s__unclassified_mgs_2613	tongue.pheno.1267.assoc.linear.gz.raw.gz	0.4623	0.00754597	15.1002517488746		2	TRUE			0.0150692901623232	1988	3.00459449382872e-05	167691	TRUE	1.77072397782347e-07	0.550513
rs11923281	T	C	T	C	0.1232	0.00422249	0.4623	0.502117902002665	FALSE	FALSE	FALSE	Esophageal cancer	3	45313505	160589	0.0385588260352094	0.912799857611406	hum0197.v3.BBJ.EC.v1.gz	TRUE	reported	textfile	1388	159201	3	45272013	0.02235	4.029e-08	1988	k__Bacteria|p__Firmicutes|c__Bacilli|o__Erysipelotrichales|f__Erysipelotrichaceae|g__Solobacterium|s__unclassified_mgs_2613	tongue.pheno.1267.assoc.linear.gz.raw.gz	0.4623	0.00754597	15.1002517488746		2	TRUE			0.0150692901623232	1988	7.4675556782396e-08	160589	TRUE	5.00319467222957e-08	0.0514589
rs11923281	T	C	T	C	0.1232	-0.0189403	0.4623	0.501805174146585	FALSE	FALSE	FALSE	Gastric cancer	3	45313505	167122	0.0167230356113738	0.257387305933484	hum0197.v3.BBJ.GC.v1.gz	TRUE	reported	textfile	7921	159201	3	45272013	0.02235	4.029e-08	1988	k__Bacteria|p__Firmicutes|c__Bacilli|o__Erysipelotrichales|f__Erysipelotrichaceae|g__Solobacterium|s__unclassified_mgs_2613	tongue.pheno.1267.assoc.linear.gz.raw.gz	0.4623	0.00754597	15.1002517488746		2	TRUE			0.0150692901623232	1988	7.67559690827563e-06	167122	TRUE	9.19806959568387e-08	0.198399
rs11923281	T	C	T	C	0.1232	0.0711101	0.4623	0.502331481367366	FALSE	FALSE	FALSE	Hepatic cancer	3	45313505	161323	0.0311349567855767	0.0223755634776686	hum0197.v3.BBJ.LiC.v1.gz	TRUE	reported	textfile	2122	159201	3	45272013	0.02235	4.029e-08	1988	k__Bacteria|p__Firmicutes|c__Bacilli|o__Erysipelotrichales|f__Erysipelotrichaceae|g__Solobacterium|s__unclassified_mgs_2613	tongue.pheno.1267.assoc.linear.gz.raw.gz	0.4623	0.00754597	15.1002517488746		2	TRUE			0.0150692901623232	1988	3.23341284094999e-05	161323	TRUE	1.8717176870295e-07	0.873923
rs11923281	T	C	T	C	0.1232	0.0147274	0.4623	0.50212640121797	FALSE	FALSE	FALSE	Pancreatic cancer	3	45313505	159700	0.0636940926930277	0.817143091579856	hum0197.v3.BBJ.PaC.v1.gz	TRUE	reported	textfile	499	159201	3	45272013	0.02235	4.029e-08	1988	k__Bacteria|p__Firmicutes|c__Bacilli|o__Erysipelotrichales|f__Erysipelotrichaceae|g__Solobacterium|s__unclassified_mgs_2613	tongue.pheno.1267.assoc.linear.gz.raw.gz	0.4623	0.00754597	15.1002517488746		2	TRUE			0.0150692901623232	1988	3.3477656384404e-07	159700	TRUE	5.4035811282544e-08	0.0569784
rs11923281	T	C	T	C	0.1232	-0.0210979	0.4623	0.501534707635502	FALSE	FALSE	FALSE	Pharyngeal and laryngeal cancer	3	45313505	178726	0.0818126492587553	0.796499394411868	hum0197.v3.BBJ.PLC.v1.gz	TRUE	reported	textfile	300	178426	3	45272013	0.02235	4.029e-08	1988	k__Bacteria|p__Firmicutes|c__Bacilli|o__Erysipelotrichales|f__Erysipelotrichaceae|g__Solobacterium|s__unclassified_mgs_2613	tongue.pheno.1267.assoc.linear.gz.raw.gz	0.4623	0.00754597	15.1002517488746		2	TRUE			0.0150692901623232	1988	3.72094145163358e-07	178726	TRUE	5.33830739557206e-08	0.056452
rs1913263	A	G	A	G	-0.1382	-0.0374765	0.4923	0.454584353992947	FALSE	FALSE	FALSE	Cancer of hepatic bile ducts	12	16505296	159619	0.0696550178944076	0.590556370625582	hum0197.v3.BBJ.BtC.v1.gz	TRUE	reported	textfile	418	159201	12	16352362	0.02188	3.335e-10	1998	k__Bacteria|p__Firmicutes|c__Bacilli|o__Lactobacillales|f__Streptococcaceae|g__Streptococcus|s__unclassified_mgs_934	tongue.pheno.1284.assoc.linear.gz.raw.gz	0.4923	0.00954736	19.2402141623584		2	TRUE			0.0195959361879316	1998	1.81356437016443e-06	159619	TRUE	5.82503990927845e-10	0.0953455
rs1913263	A	G	A	G	-0.1382	-0.00975115	0.4923	0.454335255519578	FALSE	FALSE	FALSE	Colorectal cancer	12	16505296	167691	0.0166390629988088	0.557849010654791	hum0197.v3.BBJ.CC.v1.gz	TRUE	reported	textfile	8305	159386	12	16352362	0.02188	3.335e-10	1998	k__Bacteria|p__Firmicutes|c__Bacilli|o__Lactobacillales|f__Streptococcaceae|g__Streptococcus|s__unclassified_mgs_934	tongue.pheno.1284.assoc.linear.gz.raw.gz	0.4923	0.00954736	19.2402141623584		2	TRUE			0.0195959361879316	1998	2.04808617682191e-06	167691	TRUE	5.89599607923683e-10	0.0992764
rs1913263	A	G	A	G	-0.1382	0.0244483	0.4923	0.454629947427602	FALSE	FALSE	FALSE	Esophageal cancer	12	16505296	160589	0.0388313724070289	0.528955626527593	hum0197.v3.BBJ.EC.v1.gz	TRUE	reported	textfile	1388	159201	12	16352362	0.02188	3.335e-10	1998	k__Bacteria|p__Firmicutes|c__Bacilli|o__Lactobacillales|f__Streptococcaceae|g__Streptococcus|s__unclassified_mgs_934	tongue.pheno.1284.assoc.linear.gz.raw.gz	0.4923	0.00954736	19.2402141623584		2	TRUE			0.0195959361879316	1998	2.46842224302892e-06	160589	TRUE	6.19602012731612e-10	0.0908934
rs1913263	A	G	A	G	-0.1382	0.0104625	0.4923	0.454560599266335	FALSE	FALSE	FALSE	Gastric cancer	12	16505296	167122	0.0168302783033362	0.534174870487145	hum0197.v3.BBJ.GC.v1.gz	TRUE	reported	textfile	7921	159201	12	16352362	0.02188	3.335e-10	1998	k__Bacteria|p__Firmicutes|c__Bacilli|o__Lactobacillales|f__Streptococcaceae|g__Streptococcus|s__unclassified_mgs_934	tongue.pheno.1284.assoc.linear.gz.raw.gz	0.4923	0.00954736	19.2402141623584		2	TRUE			0.0195959361879316	1998	2.31236518840141e-06	167122	TRUE	6.05136780068511e-10	0.0974203
rs1913263	A	G	A	G	-0.1382	0.00520383	0.4923	0.454581230470159	FALSE	FALSE	FALSE	Hepatic cancer	12	16505296	161323	0.0313765259560386	0.868274271525995	hum0197.v3.BBJ.LiC.v1.gz	TRUE	reported	textfile	2122	159201	12	16352362	0.02188	3.335e-10	1998	k__Bacteria|p__Firmicutes|c__Bacilli|o__Lactobacillales|f__Streptococcaceae|g__Streptococcus|s__unclassified_mgs_934	tongue.pheno.1284.assoc.linear.gz.raw.gz	0.4923	0.00954736	19.2402141623584		2	TRUE			0.0195959361879316	1998	1.7050801467308e-07	161323	TRUE	4.46187766704792e-10	0.0531779
rs1913263	A	G	A	G	-0.1382	-0.0683267	0.4923	0.454554409616071	FALSE	FALSE	FALSE	Pancreatic cancer	12	16505296	159700	0.0640901039667608	0.286376980551609	hum0197.v3.BBJ.PaC.v1.gz	TRUE	reported	textfile	499	159201	12	16352362	0.02188	3.335e-10	1998	k__Bacteria|p__Firmicutes|c__Bacilli|o__Lactobacillales|f__Streptococcaceae|g__Streptococcus|s__unclassified_mgs_934	tongue.pheno.1284.assoc.linear.gz.raw.gz	0.4923	0.00954736	19.2402141623584		2	TRUE			0.0195959361879316	1998	7.11698333027516e-06	159700	TRUE	8.43746150924662e-10	0.286095
rs1913263	A	G	A	G	-0.1382	0.00905059	0.4923	0.454200964429505	FALSE	FALSE	FALSE	Pharyngeal and laryngeal cancer	12	16505296	178726	0.0823465196173859	0.912481821837819	hum0197.v3.BBJ.PLC.v1.gz	TRUE	reported	textfile	300	178426	12	16352362	0.02188	3.335e-10	1998	k__Bacteria|p__Firmicutes|c__Bacilli|o__Lactobacillales|f__Streptococcaceae|g__Streptococcus|s__unclassified_mgs_934	tongue.pheno.1284.assoc.linear.gz.raw.gz	0.4923	0.00954736	19.2402141623584		2	TRUE			0.0195959361879316	1998	6.75897511483314e-08	178726	TRUE	4.17194029682938e-10	0.0513198
rs58459070	A	C	A	C	0.1241	0.0689242	0.2242	0.234805699699714	FALSE	FALSE	FALSE	Cancer of hepatic bile ducts	6	110259317	159619	0.0884607791696851	0.435891216998658	hum0197.v3.BBJ.BtC.v1.gz	TRUE	reported	textfile	418	159201	6	109938114	0.02217	2.445e-08	1995	k__Bacteria|p__Firmicutes|c__Bacilli|o__Lactobacillales|f__Streptococcaceae|g__Streptococcus|s__unclassified_mgs_2744	tongue.pheno.1287.assoc.linear.gz.raw.gz	0.2242	0.00535746	10.7349298608892		2	TRUE			0.0154785425021192	1995	3.80330911344285e-06	159619	TRUE	4.74318200828558e-08	0.198729
rs58459070	A	C	A	C	0.1241	-0.00761106	0.2242	0.234719554792565	FALSE	FALSE	FALSE	Colorectal cancer	6	110259317	167691	0.021136038444162	0.718773493230934	hum0197.v3.BBJ.CC.v1.gz	TRUE	reported	textfile	8305	159386	6	109938114	0.02217	2.445e-08	1995	k__Bacteria|p__Firmicutes|c__Bacilli|o__Lactobacillales|f__Streptococcaceae|g__Streptococcus|s__unclassified_mgs_2744	tongue.pheno.1287.assoc.linear.gz.raw.gz	0.2242	0.00535746	10.7349298608892		2	TRUE			0.0154785425021192	1995	7.7328155914838e-07	167691	TRUE	3.59217746332009e-08	0.0682922
rs58459070	A	C	A	C	0.1241	-0.0368224	0.2242	0.234722887155824	FALSE	FALSE	FALSE	Esophageal cancer	6	110259317	160589	0.0493593763393385	0.455663593898976	hum0197.v3.BBJ.EC.v1.gz	TRUE	reported	textfile	1388	159201	6	109938114	0.02217	2.445e-08	1995	k__Bacteria|p__Firmicutes|c__Bacilli|o__Lactobacillales|f__Streptococcaceae|g__Streptococcus|s__unclassified_mgs_2744	tongue.pheno.1287.assoc.linear.gz.raw.gz	0.2242	0.00535746	10.7349298608892		2	TRUE			0.0154785425021192	1995	3.46555766730834e-06	160589	TRUE	4.6339706008225e-08	0.108065
rs58459070	A	C	A	C	0.1241	-0.00752937	0.2242	0.234696186488948	FALSE	FALSE	FALSE	Gastric cancer	6	110259317	167122	0.0214283917288452	0.725308069891308	hum0197.v3.BBJ.GC.v1.gz	TRUE	reported	textfile	7921	159201	6	109938114	0.02217	2.445e-08	1995	k__Bacteria|p__Firmicutes|c__Bacilli|o__Lactobacillales|f__Streptococcaceae|g__Streptococcus|s__unclassified_mgs_2744	tongue.pheno.1287.assoc.linear.gz.raw.gz	0.2242	0.00535746	10.7349298608892		2	TRUE			0.0154785425021192	1995	7.38770525024995e-07	167122	TRUE	3.57648825824799e-08	0.067072
rs58459070	A	C	A	C	0.1241	-0.0436217	0.2242	0.234690603056222	FALSE	FALSE	FALSE	Hepatic cancer	6	110259317	161323	0.0399035332361217	0.274314778214725	hum0197.v3.BBJ.LiC.v1.gz	TRUE	reported	textfile	2122	159201	6	109938114	0.02217	2.445e-08	1995	k__Bacteria|p__Firmicutes|c__Bacilli|o__Lactobacillales|f__Streptococcaceae|g__Streptococcus|s__unclassified_mgs_2744	tongue.pheno.1287.assoc.linear.gz.raw.gz	0.2242	0.00535746	10.7349298608892		2	TRUE			0.0154785425021192	1995	7.40779967278831e-06	161323	TRUE	5.73700816377255e-08	0.171
rs58459070	A	C	A	C	0.1241	0.00391486	0.2242	0.234780888184807	FALSE	FALSE	FALSE	Pancreatic cancer	6	110259317	159700	0.0814911424155113	0.961684125534491	hum0197.v3.BBJ.PaC.v1.gz	TRUE	reported	textfile	499	159201	6	109938114	0.02217	2.445e-08	1995	k__Bacteria|p__Firmicutes|c__Bacilli|o__Lactobacillales|f__Streptococcaceae|g__Streptococcus|s__unclassified_mgs_2744	tongue.pheno.1287.assoc.linear.gz.raw.gz	0.2242	0.00535746	10.7349298608892		2	TRUE			0.0154785425021192	1995	1.44514666168318e-08	159700	TRUE	2.99263605300891e-08	0.0503145
rs58459070	A	C	A	C	0.1241	0.0754096	0.2242	0.234503116063362	FALSE	FALSE	FALSE	Pharyngeal and laryngeal cancer	6	110259317	178726	0.104759669222669	0.471626765290049	hum0197.v3.BBJ.PLC.v1.gz	TRUE	reported	textfile	300	178426	6	109938114	0.02217	2.445e-08	1995	k__Bacteria|p__Firmicutes|c__Bacilli|o__Lactobacillales|f__Streptococcaceae|g__Streptococcus|s__unclassified_mgs_2744	tongue.pheno.1287.assoc.linear.gz.raw.gz	0.2242	0.00535746	10.7349298608892		2	TRUE			0.0154785425021192	1995	2.89922182247234e-06	178726	TRUE	4.3685661921191e-08	0.185106
rs926132	G	A	G	A	0.1265	0.0971923	0.3058	0.377349138616701	FALSE	FALSE	FALSE	Cancer of hepatic bile ducts	21	16645589	159619	0.0719870568126257	0.176972481904976	hum0197.v3.BBJ.BtC.v1.gz	TRUE	reported	textfile	418	159201	21	15273270	0.02224	1.477e-08	2000	k__Bacteria|p__Firmicutes|c__Clostridia|o__Lachnospirales|f__Lachnospiraceae|g__Oribacterium|s__Oribacterium_sinus_mgs_3034	tongue.pheno.1293.assoc.linear.gz.raw.gz	0.3058	0.00679412	13.6675080531537		2	TRUE			0.0159345565809016	2000	1.14201206434769e-05	159619	TRUE	4.10994979778583e-08	0.494406
rs926132	G	A	G	A	0.1265	-0.010999	0.3058	0.376970141510256	FALSE	FALSE	FALSE	Colorectal cancer	21	16645589	167691	0.017177684538739	0.521971228057486	hum0197.v3.BBJ.CC.v1.gz	TRUE	reported	textfile	8305	159386	21	15273270	0.02224	1.477e-08	2000	k__Bacteria|p__Firmicutes|c__Clostridia|o__Lachnospirales|f__Lachnospiraceae|g__Oribacterium|s__Oribacterium_sinus_mgs_3034	tongue.pheno.1293.assoc.linear.gz.raw.gz	0.3058	0.00679412	13.6675080531537		2	TRUE			0.0159345565809016	2000	2.44497613734635e-06	167691	TRUE	2.57154404988584e-08	0.0961917
rs926132	G	A	G	A	0.1265	0.0398756	0.3058	0.377350522995045	FALSE	FALSE	FALSE	Esophageal cancer	21	16645589	160589	0.0401398458941621	0.320507186741479	hum0197.v3.BBJ.EC.v1.gz	TRUE	reported	textfile	1388	159201	21	15273270	0.02224	1.477e-08	2000	k__Bacteria|p__Firmicutes|c__Clostridia|o__Lachnospirales|f__Lachnospiraceae|g__Oribacterium|s__Oribacterium_sinus_mgs_3034	tongue.pheno.1293.assoc.linear.gz.raw.gz	0.3058	0.00679412	13.6675080531537		2	TRUE			0.0159345565809016	2000	6.14538918883395e-06	160589	TRUE	3.27140174626147e-08	0.205656
rs926132	G	A	G	A	0.1265	-0.0147036	0.3058	0.37694120838338	FALSE	FALSE	FALSE	Gastric cancer	21	16645589	167122	0.0174231534965387	0.398717618316254	hum0197.v3.BBJ.GC.v1.gz	TRUE	reported	textfile	7921	159201	21	15273270	0.02224	1.477e-08	2000	k__Bacteria|p__Firmicutes|c__Clostridia|o__Lachnospirales|f__Lachnospiraceae|g__Oribacterium|s__Oribacterium_sinus_mgs_3034	tongue.pheno.1293.assoc.linear.gz.raw.gz	0.3058	0.00679412	13.6675080531537		2	TRUE			0.0159345565809016	2000	4.26153266740338e-06	167122	TRUE	2.92276897726971e-08	0.127616
rs926132	G	A	G	A	0.1265	0.0562441	0.3058	0.377412068079691	FALSE	FALSE	FALSE	Hepatic cancer	21	16645589	161323	0.0324415503158395	0.0829705436405563	hum0197.v3.BBJ.LiC.v1.gz	TRUE	reported	textfile	2122	159201	21	15273270	0.02224	1.477e-08	2000	k__Bacteria|p__Firmicutes|c__Clostridia|o__Lachnospirales|f__Lachnospiraceae|g__Oribacterium|s__Oribacterium_sinus_mgs_3034	tongue.pheno.1293.assoc.linear.gz.raw.gz	0.3058	0.00679412	13.6675080531537		2	TRUE			0.0159345565809016	2000	1.86316411370033e-05	161323	TRUE	5.18637426081845e-08	0.561339
rs926132	G	A	G	A	0.1265	0.0771557	0.3058	0.377345304308301	FALSE	FALSE	FALSE	Pancreatic cancer	21	16645589	159700	0.0662933199874663	0.244483561778911	hum0197.v3.BBJ.PaC.v1.gz	TRUE	reported	textfile	499	159201	21	15273270	0.02224	1.477e-08	2000	k__Bacteria|p__Firmicutes|c__Clostridia|o__Lachnospirales|f__Lachnospiraceae|g__Oribacterium|s__Oribacterium_sinus_mgs_3034	tongue.pheno.1293.assoc.linear.gz.raw.gz	0.3058	0.00679412	13.6675080531537		2	TRUE			0.0159345565809016	2000	8.48190005247392e-06	159700	TRUE	3.65377231198526e-08	0.339252
rs926132	G	A	G	A	0.1265	0.00144645	0.3058	0.376910916107073	FALSE	FALSE	FALSE	Pharyngeal and laryngeal cancer	21	16645589	178726	0.0851477989418284	0.986446584622394	hum0197.v3.BBJ.PLC.v1.gz	TRUE	reported	textfile	300	178426	21	15273270	0.02224	1.477e-08	2000	k__Bacteria|p__Firmicutes|c__Clostridia|o__Lachnospirales|f__Lachnospiraceae|g__Oribacterium|s__Oribacterium_sinus_mgs_3034	tongue.pheno.1293.assoc.linear.gz.raw.gz	0.3058	0.00679412	13.6675080531537		2	TRUE			0.0159345565809016	2000	1.61464210135107e-09	178726	TRUE	1.71953742778843e-08	0.0500309
rs17135209	T	C	T	C	0.127	-0.0773954	0.3832	0.288992452493182	FALSE	FALSE	FALSE	Cancer of hepatic bile ducts	10	3442533	159619	0.0760322357059569	0.308712001168166	hum0197.v3.BBJ.BtC.v1.gz	TRUE	reported	textfile	418	159201	10	3400341	0.02221	1.244e-08	1983	k__Bacteria|p__Proteobacteria|c__Gammaproteobacteria|o__Enterobacterales|f__Pasteurellaceae|g__Haemophilus_D	tongue.pheno.13.assoc.linear.gz.raw.gz	0.3832	0.00762443	15.220037187502		2	TRUE			0.0162373877767891	1983	6.49161071214007e-06	159619	TRUE	2.8019792134367e-08	0.129041
rs17135209	T	C	T	C	0.127	-0.00490933	0.3832	0.289078406466793	FALSE	FALSE	FALSE	Colorectal cancer	10	3442533	167691	0.0181826004331355	0.78715897457724	hum0197.v3.BBJ.CC.v1.gz	TRUE	reported	textfile	8305	159386	10	3400341	0.02221	1.244e-08	1983	k__Bacteria|p__Proteobacteria|c__Gammaproteobacteria|o__Enterobacterales|f__Pasteurellaceae|g__Haemophilus_D	tongue.pheno.13.assoc.linear.gz.raw.gz	0.3832	0.00762443	15.220037187502		2	TRUE			0.0162373877767891	1983	4.34738510436073e-07	167691	TRUE	1.71477382486407e-08	0.0605074
rs17135209	T	C	T	C	0.127	-0.0309007	0.3832	0.288995168399073	FALSE	FALSE	FALSE	Esophageal cancer	10	3442533	160589	0.0424469319301741	0.466623012365941	hum0197.v3.BBJ.EC.v1.gz	TRUE	reported	textfile	1388	159201	10	3400341	0.02221	1.244e-08	1983	k__Bacteria|p__Proteobacteria|c__Gammaproteobacteria|o__Enterobacterales|f__Pasteurellaceae|g__Haemophilus_D	tongue.pheno.13.assoc.linear.gz.raw.gz	0.3832	0.00762443	15.220037187502		2	TRUE			0.0162373877767891	1983	3.30014155167264e-06	160589	TRUE	2.32459703514215e-08	0.10843
rs17135209	T	C	T	C	0.127	0.0180558	0.3832	0.289368832584669	FALSE	FALSE	FALSE	Gastric cancer	10	3442533	167122	0.0183834161077925	0.32601169939094	hum0197.v3.BBJ.GC.v1.gz	TRUE	reported	textfile	7921	159201	10	3400341	0.02221	1.244e-08	1983	k__Bacteria|p__Proteobacteria|c__Gammaproteobacteria|o__Enterobacterales|f__Pasteurellaceae|g__Haemophilus_D	tongue.pheno.13.assoc.linear.gz.raw.gz	0.3832	0.00762443	15.220037187502		2	TRUE			0.0162373877767891	1983	5.77231873988348e-06	167122	TRUE	2.67717744269146e-08	0.217818
rs17135209	T	C	T	C	0.127	-0.0188391	0.3832	0.289029900189277	FALSE	FALSE	FALSE	Hepatic cancer	10	3442533	161323	0.0342461465342221	0.582243980753308	hum0197.v3.BBJ.LiC.v1.gz	TRUE	reported	textfile	2122	159201	10	3400341	0.02221	1.244e-08	1983	k__Bacteria|p__Proteobacteria|c__Gammaproteobacteria|o__Enterobacterales|f__Pasteurellaceae|g__Haemophilus_D	tongue.pheno.13.assoc.linear.gz.raw.gz	0.3832	0.00762443	15.220037187502		2	TRUE			0.0162373877767891	1983	1.87588943863058e-06	161323	TRUE	2.07236670229723e-08	0.0860428
rs17135209	T	C	T	C	0.127	0.0553773	0.3832	0.289069407099092	FALSE	FALSE	FALSE	Pancreatic cancer	10	3442533	159700	0.0701665514859991	0.42997994942067	hum0197.v3.BBJ.PaC.v1.gz	TRUE	reported	textfile	499	159201	10	3400341	0.02221	1.244e-08	1983	k__Bacteria|p__Proteobacteria|c__Gammaproteobacteria|o__Enterobacterales|f__Pasteurellaceae|g__Haemophilus_D	tongue.pheno.13.assoc.linear.gz.raw.gz	0.3832	0.00762443	15.220037187502		2	TRUE			0.0162373877767891	1983	3.90033183103327e-06	159700	TRUE	2.42273988760958e-08	0.186588
rs17135209	T	C	T	C	0.127	-0.148112	0.3832	0.289428247379653	FALSE	FALSE	FALSE	Pharyngeal and laryngeal cancer	10	3442533	178726	0.0899348218186131	0.0995833653365979	hum0197.v3.BBJ.PLC.v1.gz	TRUE	reported	textfile	300	178426	10	3400341	0.02221	1.244e-08	1983	k__Bacteria|p__Proteobacteria|c__Gammaproteobacteria|o__Enterobacterales|f__Pasteurellaceae|g__Haemophilus_D	tongue.pheno.13.assoc.linear.gz.raw.gz	0.3832	0.00762443	15.220037187502		2	TRUE			0.0162373877767891	1983	1.51751423063023e-05	178726	TRUE	3.8547012995326e-08	0.180878
rs1202601	G	A	G	A	0.1311	-0.0112835	0.4214	0.362264713928375	FALSE	FALSE	FALSE	Cancer of hepatic bile ducts	1	231020871	159619	0.0738375810653788	0.878543791160382	hum0197.v3.BBJ.BtC.v1.gz	TRUE	reported	textfile	418	159201	1	230885125	0.02214	3.782e-09	1984	k__Bacteria|p__Bacteroidota|c__Bacteroidia|o__Bacteroidales|f__Bacteroidaceae|g__Prevotella|s__Prevotella_sp000467895_mgs_1817	tongue.pheno.1354.assoc.linear.gz.raw.gz	0.4214	0.00838124	16.7520228186544		2	TRUE			0.0173832376911332	1984	1.46303758380702e-07	159619	TRUE	4.93387260682631e-09	0.0527351
rs1202601	G	A	G	A	0.1311	-0.00306475	0.4214	0.362275981231017	FALSE	FALSE	FALSE	Colorectal cancer	1	231020871	167691	0.0176095701005517	0.86183498105824	hum0197.v3.BBJ.CC.v1.gz	TRUE	reported	textfile	8305	159386	1	230885125	0.02214	3.782e-09	1984	k__Bacteria|p__Bacteroidota|c__Bacteroidia|o__Bacteroidales|f__Bacteroidaceae|g__Prevotella|s__Prevotella_sp000467895_mgs_1817	tongue.pheno.1354.assoc.linear.gz.raw.gz	0.4214	0.00838124	16.7520228186544		2	TRUE			0.0173832376911332	1984	1.8062898178049e-07	167691	TRUE	4.93844946651437e-09	0.0542667
rs1202601	G	A	G	A	0.1311	0.0384809	0.4214	0.362351473539893	FALSE	FALSE	FALSE	Esophageal cancer	1	231020871	160589	0.0410707227480148	0.348788509097669	hum0197.v3.BBJ.EC.v1.gz	TRUE	reported	textfile	1388	159201	1	230885125	0.02214	3.782e-09	1984	k__Bacteria|p__Bacteroidota|c__Bacteroidia|o__Bacteroidales|f__Bacteroidaceae|g__Prevotella|s__Prevotella_sp000467895_mgs_1817	tongue.pheno.1354.assoc.linear.gz.raw.gz	0.4214	0.00838124	16.7520228186544		2	TRUE			0.0173832376911332	1984	5.46653895158597e-06	160589	TRUE	8.25846002807408e-09	0.212954
rs1202601	G	A	G	A	0.1311	0.0157223	0.4214	0.362451875593424	FALSE	FALSE	FALSE	Gastric cancer	1	231020871	167122	0.0178242274844953	0.37773705647548	hum0197.v3.BBJ.GC.v1.gz	TRUE	reported	textfile	7921	159201	1	230885125	0.02214	3.782e-09	1984	k__Bacteria|p__Bacteroidota|c__Bacteroidia|o__Bacteroidales|f__Bacteroidaceae|g__Prevotella|s__Prevotella_sp000467895_mgs_1817	tongue.pheno.1354.assoc.linear.gz.raw.gz	0.4214	0.00838124	16.7520228186544		2	TRUE			0.0173832376911332	1984	4.65563699107404e-06	167122	TRUE	7.81269326711938e-09	0.177773
rs1202601	G	A	G	A	0.1311	-0.010848	0.4214	0.362245710195485	FALSE	FALSE	FALSE	Hepatic cancer	1	231020871	161323	0.0332380633891324	0.744143052785477	hum0197.v3.BBJ.LiC.v1.gz	TRUE	reported	textfile	2122	159201	1	230885125	0.02214	3.782e-09	1984	k__Bacteria|p__Bacteroidota|c__Bacteroidia|o__Bacteroidales|f__Bacteroidaceae|g__Prevotella|s__Prevotella_sp000467895_mgs_1817	tongue.pheno.1354.assoc.linear.gz.raw.gz	0.4214	0.00838124	16.7520228186544		2	TRUE			0.0173832376911332	1984	6.60289094559345e-07	161323	TRUE	5.51820994935754e-09	0.0629721
rs1202601	G	A	G	A	0.1311	0.124562	0.4214	0.362358294350829	FALSE	FALSE	FALSE	Pancreatic cancer	1	231020871	159700	0.0679478631007374	0.0667723680028656	hum0197.v3.BBJ.PaC.v1.gz	TRUE	reported	textfile	499	159201	1	230885125	0.02214	3.782e-09	1984	k__Bacteria|p__Bacteroidota|c__Bacteroidia|o__Bacteroidales|f__Bacteroidaceae|g__Prevotella|s__Prevotella_sp000467895_mgs_1817	tongue.pheno.1354.assoc.linear.gz.raw.gz	0.4214	0.00838124	16.7520228186544		2	TRUE			0.0173832376911332	1984	2.10432379365914e-05	159700	TRUE	1.48398087938956e-08	0.899756
rs1202601	G	A	G	A	0.1311	0.0775597	0.4214	0.362490419665181	FALSE	FALSE	FALSE	Pharyngeal and laryngeal cancer	1	231020871	178726	0.0871906747470312	0.373712426902393	hum0197.v3.BBJ.PLC.v1.gz	TRUE	reported	textfile	300	178426	1	230885125	0.02214	3.782e-09	1984	k__Bacteria|p__Bacteroidota|c__Bacteroidia|o__Bacteroidales|f__Bacteroidaceae|g__Prevotella|s__Prevotella_sp000467895_mgs_1817	tongue.pheno.1354.assoc.linear.gz.raw.gz	0.4214	0.00838124	16.7520228186544		2	TRUE			0.0173832376911332	1984	4.42738296960239e-06	178726	TRUE	7.60362963218684e-09	0.248367
rs730756	T	C	T	C	0.1276	0.0490495	0.2597	0.184182248194137	FALSE	FALSE	FALSE	Cancer of hepatic bile ducts	22	48674928	159619	0.0899883053019578	0.585708911860711	hum0197.v3.BBJ.BtC.v1.gz	TRUE	reported	textfile	418	159201	22	48279116	0.02231	1.235e-08	1987	k__Bacteria|p__Bacteroidota|c__Bacteroidia|o__Flavobacteriales|f__Weeksellaceae|g__unclassified_mgs_1950|s__unclassified_mgs_1950	tongue.pheno.139.assoc.linear.gz.raw.gz	0.2597	0.00626053	12.5054410819325		2	TRUE			0.0162122432223603	1987	1.86130014544224e-06	159619	TRUE	2.06017311326798e-08	0.117889
rs730756	T	C	T	C	0.1276	-0.0354541	0.2597	0.183903330132935	FALSE	FALSE	FALSE	Colorectal cancer	22	48674928	167691	0.021510197300691	0.0993025506631186	hum0197.v3.BBJ.CC.v1.gz	TRUE	reported	textfile	8305	159386	22	48279116	0.02231	1.235e-08	1987	k__Bacteria|p__Bacteroidota|c__Bacteroidia|o__Flavobacteriales|f__Weeksellaceae|g__unclassified_mgs_1950|s__unclassified_mgs_1950	tongue.pheno.139.assoc.linear.gz.raw.gz	0.2597	0.00626053	12.5054410819325		2	TRUE			0.0162122432223603	1987	1.62006168714436e-05	167691	TRUE	4.00323538078935e-08	0.425501
rs730756	T	C	T	C	0.1276	0.0594766	0.2597	0.184256460805558	FALSE	FALSE	FALSE	Esophageal cancer	22	48674928	160589	0.0500378067560715	0.234584241159892	hum0197.v3.BBJ.EC.v1.gz	TRUE	reported	textfile	1388	159201	22	48279116	0.02231	1.235e-08	1987	k__Bacteria|p__Bacteroidota|c__Bacteroidia|o__Flavobacteriales|f__Weeksellaceae|g__unclassified_mgs_1950|s__unclassified_mgs_1950	tongue.pheno.139.assoc.linear.gz.raw.gz	0.2597	0.00626053	12.5054410819325		2	TRUE			0.0162122432223603	1987	8.79794269634155e-06	160589	TRUE	3.09164839743185e-08	0.414593
rs730756	T	C	T	C	0.1276	-0.0119553	0.2597	0.184173625889297	FALSE	FALSE	FALSE	Gastric cancer	22	48674928	167122	0.0217432723420925	0.582428526660376	hum0197.v3.BBJ.GC.v1.gz	TRUE	reported	textfile	7921	159201	22	48279116	0.02231	1.235e-08	1987	k__Bacteria|p__Bacteroidota|c__Bacteroidia|o__Flavobacteriales|f__Weeksellaceae|g__unclassified_mgs_1950|s__unclassified_mgs_1950	tongue.pheno.139.assoc.linear.gz.raw.gz	0.2597	0.00626053	12.5054410819325		2	TRUE			0.0162122432223603	1987	1.80902603281989e-06	167122	TRUE	2.03180573461108e-08	0.0968631
rs730756	T	C	T	C	0.1276	-0.128886	0.2597	0.183950175223849	FALSE	FALSE	FALSE	Hepatic cancer	22	48674928	161323	0.0404752669071529	0.00145100236393061	hum0197.v3.BBJ.LiC.v1.gz	TRUE	reported	textfile	2122	159201	22	48279116	0.02231	1.235e-08	1987	k__Bacteria|p__Bacteroidota|c__Bacteroidia|o__Flavobacteriales|f__Weeksellaceae|g__unclassified_mgs_1950|s__unclassified_mgs_1950	tongue.pheno.139.assoc.linear.gz.raw.gz	0.2597	0.00626053	12.5054410819325		2	TRUE			0.0162122432223603	1987	6.28509859834681e-05	161323	TRUE	1.05693173941843e-07	0.649297
rs730756	T	C	T	C	0.1276	0.0619278	0.2597	0.184193070340159	FALSE	FALSE	FALSE	Pancreatic cancer	22	48674928	159700	0.0829244101094451	0.455185234332196	hum0197.v3.BBJ.PaC.v1.gz	TRUE	reported	textfile	499	159201	22	48279116	0.02231	1.235e-08	1987	k__Bacteria|p__Bacteroidota|c__Bacteroidia|o__Flavobacteriales|f__Weeksellaceae|g__unclassified_mgs_1950|s__unclassified_mgs_1950	tongue.pheno.139.assoc.linear.gz.raw.gz	0.2597	0.00626053	12.5054410819325		2	TRUE			0.0162122432223603	1987	3.49225394151075e-06	159700	TRUE	2.34297105121225e-08	0.196738
rs730756	T	C	T	C	0.1276	-0.303067	0.2597	0.183915898868457	FALSE	FALSE	FALSE	Pharyngeal and laryngeal cancer	22	48674928	178726	0.10664433351391	0.00448524503184377	hum0197.v3.BBJ.PLC.v1.gz	TRUE	reported	textfile	300	178426	22	48279116	0.02231	1.235e-08	1987	k__Bacteria|p__Bacteroidota|c__Bacteroidia|o__Flavobacteriales|f__Weeksellaceae|g__unclassified_mgs_1950|s__unclassified_mgs_1950	tongue.pheno.139.assoc.linear.gz.raw.gz	0.2597	0.00626053	12.5054410819325		2	TRUE			0.0162122432223603	1987	4.51856052310785e-05	178726	TRUE	7.73434280749424e-08	0.238225
rs17135209	T	C	T	C	0.1293	-0.0773954	0.3832	0.288992452493182	FALSE	FALSE	FALSE	Cancer of hepatic bile ducts	10	3442533	159619	0.0760322357059569	0.308712001168166	hum0197.v3.BBJ.BtC.v1.gz	TRUE	reported	textfile	418	159201	10	3400341	0.02232	8.077e-09	1988	k__Bacteria|p__Proteobacteria|c__Gammaproteobacteria|o__Enterobacterales|f__Pasteurellaceae|g__Haemophilus_D|s__Haemophilus_D_parainfluenzae_L_mgs_3228	tongue.pheno.1516.assoc.linear.gz.raw.gz	0.3832	0.00790309	15.8205674961456		2	TRUE			0.0166169812418299	1988	6.49161071214007e-06	159619	TRUE	1.83405326741757e-08	0.129832
rs17135209	T	C	T	C	0.1293	-0.00490933	0.3832	0.289078406466793	FALSE	FALSE	FALSE	Colorectal cancer	10	3442533	167691	0.0181826004331355	0.78715897457724	hum0197.v3.BBJ.CC.v1.gz	TRUE	reported	textfile	8305	159386	10	3400341	0.02232	8.077e-09	1988	k__Bacteria|p__Proteobacteria|c__Gammaproteobacteria|o__Enterobacterales|f__Pasteurellaceae|g__Haemophilus_D|s__Haemophilus_D_parainfluenzae_L_mgs_3228	tongue.pheno.1516.assoc.linear.gz.raw.gz	0.3832	0.00790309	15.8205674961456		2	TRUE			0.0166169812418299	1988	4.34738510436073e-07	167691	TRUE	1.1147372256319e-08	0.0605139
rs17135209	T	C	T	C	0.1293	-0.0309007	0.3832	0.288995168399073	FALSE	FALSE	FALSE	Esophageal cancer	10	3442533	160589	0.0424469319301741	0.466623012365941	hum0197.v3.BBJ.EC.v1.gz	TRUE	reported	textfile	1388	159201	10	3400341	0.02232	8.077e-09	1988	k__Bacteria|p__Proteobacteria|c__Gammaproteobacteria|o__Enterobacterales|f__Pasteurellaceae|g__Haemophilus_D|s__Haemophilus_D_parainfluenzae_L_mgs_3228	tongue.pheno.1516.assoc.linear.gz.raw.gz	0.3832	0.00790309	15.8205674961456		2	TRUE			0.0166169812418299	1988	3.30014155167264e-06	160589	TRUE	1.51765295288535e-08	0.108675
rs17135209	T	C	T	C	0.1293	0.0180558	0.3832	0.289368832584669	FALSE	FALSE	FALSE	Gastric cancer	10	3442533	167122	0.0183834161077925	0.32601169939094	hum0197.v3.BBJ.GC.v1.gz	TRUE	reported	textfile	7921	159201	10	3400341	0.02232	8.077e-09	1988	k__Bacteria|p__Proteobacteria|c__Gammaproteobacteria|o__Enterobacterales|f__Pasteurellaceae|g__Haemophilus_D|s__Haemophilus_D_parainfluenzae_L_mgs_3228	tongue.pheno.1516.assoc.linear.gz.raw.gz	0.3832	0.00790309	15.8205674961456		2	TRUE			0.0166169812418299	1988	5.77231873988348e-06	167122	TRUE	1.75103917743206e-08	0.217417
rs17135209	T	C	T	C	0.1293	-0.0188391	0.3832	0.289029900189277	FALSE	FALSE	FALSE	Hepatic cancer	10	3442533	161323	0.0342461465342221	0.582243980753308	hum0197.v3.BBJ.LiC.v1.gz	TRUE	reported	textfile	2122	159201	10	3400341	0.02232	8.077e-09	1988	k__Bacteria|p__Proteobacteria|c__Gammaproteobacteria|o__Enterobacterales|f__Pasteurellaceae|g__Haemophilus_D|s__Haemophilus_D_parainfluenzae_L_mgs_3228	tongue.pheno.1516.assoc.linear.gz.raw.gz	0.3832	0.00790309	15.8205674961456		2	TRUE			0.0166169812418299	1988	1.87588943863058e-06	161323	TRUE	1.35083586369411e-08	0.0861347
rs17135209	T	C	T	C	0.1293	0.0553773	0.3832	0.289069407099092	FALSE	FALSE	FALSE	Pancreatic cancer	10	3442533	159700	0.0701665514859991	0.42997994942067	hum0197.v3.BBJ.PaC.v1.gz	TRUE	reported	textfile	499	159201	10	3400341	0.02232	8.077e-09	1988	k__Bacteria|p__Proteobacteria|c__Gammaproteobacteria|o__Enterobacterales|f__Pasteurellaceae|g__Haemophilus_D|s__Haemophilus_D_parainfluenzae_L_mgs_3228	tongue.pheno.1516.assoc.linear.gz.raw.gz	0.3832	0.00790309	15.8205674961456		2	TRUE			0.0166169812418299	1988	3.90033183103327e-06	159700	TRUE	1.58265002678535e-08	0.185433
rs17135209	T	C	T	C	0.1293	-0.148112	0.3832	0.289428247379653	FALSE	FALSE	FALSE	Pharyngeal and laryngeal cancer	10	3442533	178726	0.0899348218186131	0.0995833653365979	hum0197.v3.BBJ.PLC.v1.gz	TRUE	reported	textfile	300	178426	10	3400341	0.02232	8.077e-09	1988	k__Bacteria|p__Proteobacteria|c__Gammaproteobacteria|o__Enterobacterales|f__Pasteurellaceae|g__Haemophilus_D|s__Haemophilus_D_parainfluenzae_L_mgs_3228	tongue.pheno.1516.assoc.linear.gz.raw.gz	0.3832	0.00790309	15.8205674961456		2	TRUE			0.0166169812418299	1988	1.51751423063023e-05	178726	TRUE	2.5334991728943e-08	0.183153
rs10971443	C	A	C	A	0.1277	0.0916346	0.3616	0.316688243782481	FALSE	FALSE	FALSE	Cancer of hepatic bile ducts	9	33202601	159619	0.0744840624104895	0.218600646889565	hum0197.v3.BBJ.BtC.v1.gz	TRUE	reported	textfile	418	159201	9	33202603	0.02222	1.049e-08	1978	k__Bacteria|p__Proteobacteria|c__Gammaproteobacteria|o__Burkholderiales|f__Neisseriaceae|g__Simonsiella|s__Simonsiella_muelleri_mgs_3058	tongue.pheno.1548.assoc.linear.gz.raw.gz	0.3616	0.00752893	14.9900186485285		2	TRUE			0.0164402155809605	1978	9.48219471324652e-06	159619	TRUE	2.71945454733149e-08	0.459974
rs10971443	C	A	C	A	0.1277	0.0126511	0.3616	0.316833307199846	FALSE	FALSE	FALSE	Colorectal cancer	9	33202601	167691	0.0177765492277152	0.476667801443769	hum0197.v3.BBJ.CC.v1.gz	TRUE	reported	textfile	8305	159386	9	33202603	0.02222	1.049e-08	1978	k__Bacteria|p__Proteobacteria|c__Gammaproteobacteria|o__Burkholderiales|f__Neisseriaceae|g__Simonsiella|s__Simonsiella_muelleri_mgs_3058	tongue.pheno.1548.assoc.linear.gz.raw.gz	0.3616	0.00752893	14.9900186485285		2	TRUE			0.0164402155809605	1978	3.02032784442244e-06	167691	TRUE	1.9150774764541e-08	0.129501
rs10971443	C	A	C	A	0.1277	0.0808009	0.3616	0.31680528017023	FALSE	FALSE	FALSE	Esophageal cancer	9	33202601	160589	0.0414663870185892	0.0513447063597622	hum0197.v3.BBJ.EC.v1.gz	TRUE	reported	textfile	1388	159201	9	33202603	0.02222	1.049e-08	1978	k__Bacteria|p__Proteobacteria|c__Gammaproteobacteria|o__Burkholderiales|f__Neisseriaceae|g__Simonsiella|s__Simonsiella_muelleri_mgs_3058	tongue.pheno.1548.assoc.linear.gz.raw.gz	0.3616	0.00752893	14.9900186485285		2	TRUE			0.0164402155809605	1978	2.36439030618211e-05	160589	TRUE	4.25226043588447e-08	0.810909
rs10971443	C	A	C	A	0.1277	0.0267648	0.3616	0.317036503331735	FALSE	FALSE	FALSE	Gastric cancer	9	33202601	167122	0.0179946765113548	0.136916700644818	hum0197.v3.BBJ.GC.v1.gz	TRUE	reported	textfile	7921	159201	9	33202603	0.02222	1.049e-08	1978	k__Bacteria|p__Proteobacteria|c__Gammaproteobacteria|o__Burkholderiales|f__Neisseriaceae|g__Simonsiella|s__Simonsiella_muelleri_mgs_3058	tongue.pheno.1548.assoc.linear.gz.raw.gz	0.3616	0.00752893	14.9900186485285		2	TRUE			0.0164402155809605	1978	1.32374635611545e-05	167122	TRUE	3.10467769035533e-08	0.428706
rs10971443	C	A	C	A	0.1277	0.00154781	0.3616	0.316670744467969	FALSE	FALSE	FALSE	Hepatic cancer	9	33202601	161323	0.0335221415781245	0.963172615837992	hum0197.v3.BBJ.LiC.v1.gz	TRUE	reported	textfile	2122	159201	9	33202603	0.02222	1.049e-08	1978	k__Bacteria|p__Proteobacteria|c__Gammaproteobacteria|o__Burkholderiales|f__Neisseriaceae|g__Simonsiella|s__Simonsiella_muelleri_mgs_3058	tongue.pheno.1548.assoc.linear.gz.raw.gz	0.3616	0.00752893	14.9900186485285		2	TRUE			0.0164402155809605	1978	1.32153689625943e-08	161323	TRUE	1.27113595973648e-08	0.0502721
rs10971443	C	A	C	A	0.1277	0.0452151	0.3616	0.316662087001376	FALSE	FALSE	FALSE	Pancreatic cancer	9	33202601	159700	0.0687268287509153	0.510605075758245	hum0197.v3.BBJ.PaC.v1.gz	TRUE	reported	textfile	499	159201	9	33202603	0.02222	1.049e-08	1978	k__Bacteria|p__Proteobacteria|c__Gammaproteobacteria|o__Burkholderiales|f__Neisseriaceae|g__Simonsiella|s__Simonsiella_muelleri_mgs_3058	tongue.pheno.1548.assoc.linear.gz.raw.gz	0.3616	0.00752893	14.9900186485285		2	TRUE			0.0164402155809605	1978	2.71027651589143e-06	159700	TRUE	1.88853792463269e-08	0.130395
rs10971443	C	A	C	A	0.1277	-0.180434	0.3616	0.3173072462986	FALSE	FALSE	FALSE	Pharyngeal and laryngeal cancer	9	33202601	178726	0.088024714898353	0.0403828183117729	hum0197.v3.BBJ.PLC.v1.gz	TRUE	reported	textfile	300	178426	9	33202603	0.02222	1.049e-08	1978	k__Bacteria|p__Proteobacteria|c__Gammaproteobacteria|o__Burkholderiales|f__Neisseriaceae|g__Simonsiella|s__Simonsiella_muelleri_mgs_3058	tongue.pheno.1548.assoc.linear.gz.raw.gz	0.3616	0.00752893	14.9900186485285		2	TRUE			0.0164402155809605	1978	2.35090354625409e-05	178726	TRUE	4.15728457946116e-08	0.206818
rs1913263	A	G	A	G	-0.1225	-0.0374765	0.4923	0.454584353992947	FALSE	FALSE	FALSE	Cancer of hepatic bile ducts	12	16505296	159619	0.0696550178944076	0.590556370625582	hum0197.v3.BBJ.BtC.v1.gz	TRUE	reported	textfile	418	159201	12	16352362	0.02221	3.95e-08	1995	k__Bacteria|p__Firmicutes|c__Bacilli|o__Lactobacillales|f__Streptococcaceae|g__Streptococcus|s__Streptococcus_infantis_H_mgs_68	tongue.pheno.1550.assoc.linear.gz.raw.gz	0.4923	0.00750135	15.0631757856199		2	TRUE			0.0150344928767038	1995	1.81356437016443e-06	159619	TRUE	6.42752789338286e-08	0.0970543
rs1913263	A	G	A	G	-0.1225	-0.00975115	0.4923	0.454335255519578	FALSE	FALSE	FALSE	Colorectal cancer	12	16505296	167691	0.0166390629988088	0.557849010654791	hum0197.v3.BBJ.CC.v1.gz	TRUE	reported	textfile	8305	159386	12	16352362	0.02221	3.95e-08	1995	k__Bacteria|p__Firmicutes|c__Bacilli|o__Lactobacillales|f__Streptococcaceae|g__Streptococcus|s__Streptococcus_infantis_H_mgs_68	tongue.pheno.1550.assoc.linear.gz.raw.gz	0.4923	0.00750135	15.0631757856199		2	TRUE			0.0150344928767038	1995	2.04808617682191e-06	167691	TRUE	6.50478053465861e-08	0.0996917
rs1913263	A	G	A	G	-0.1225	0.0244483	0.4923	0.454629947427602	FALSE	FALSE	FALSE	Esophageal cancer	12	16505296	160589	0.0388313724070289	0.528955626527593	hum0197.v3.BBJ.EC.v1.gz	TRUE	reported	textfile	1388	159201	12	16352362	0.02221	3.95e-08	1995	k__Bacteria|p__Firmicutes|c__Bacilli|o__Lactobacillales|f__Streptococcaceae|g__Streptococcus|s__Streptococcus_infantis_H_mgs_68	tongue.pheno.1550.assoc.linear.gz.raw.gz	0.4923	0.00750135	15.0631757856199		2	TRUE			0.0150344928767038	1995	2.46842224302892e-06	160589	TRUE	6.7867828827074e-08	0.0900046
rs1913263	A	G	A	G	-0.1225	0.0104625	0.4923	0.454560599266335	FALSE	FALSE	FALSE	Gastric cancer	12	16505296	167122	0.0168302783033362	0.534174870487145	hum0197.v3.BBJ.GC.v1.gz	TRUE	reported	textfile	7921	159201	12	16352362	0.02221	3.95e-08	1995	k__Bacteria|p__Firmicutes|c__Bacilli|o__Lactobacillales|f__Streptococcaceae|g__Streptococcus|s__Streptococcus_infantis_H_mgs_68	tongue.pheno.1550.assoc.linear.gz.raw.gz	0.4923	0.00750135	15.0631757856199		2	TRUE			0.0150344928767038	1995	2.31236518840141e-06	167122	TRUE	6.65448928689057e-08	0.0970055
rs1913263	A	G	A	G	-0.1225	0.00520383	0.4923	0.454581230470159	FALSE	FALSE	FALSE	Hepatic cancer	12	16505296	161323	0.0313765259560386	0.868274271525995	hum0197.v3.BBJ.LiC.v1.gz	TRUE	reported	textfile	2122	159201	12	16352362	0.02221	3.95e-08	1995	k__Bacteria|p__Firmicutes|c__Bacilli|o__Lactobacillales|f__Streptococcaceae|g__Streptococcus|s__Streptococcus_infantis_H_mgs_68	tongue.pheno.1550.assoc.linear.gz.raw.gz	0.4923	0.00750135	15.0631757856199		2	TRUE			0.0150344928767038	1995	1.7050801467308e-07	161323	TRUE	5.08670118853722e-08	0.0531631
rs1913263	A	G	A	G	-0.1225	-0.0683267	0.4923	0.454554409616071	FALSE	FALSE	FALSE	Pancreatic cancer	12	16505296	159700	0.0640901039667608	0.286376980551609	hum0197.v3.BBJ.PaC.v1.gz	TRUE	reported	textfile	499	159201	12	16352362	0.02221	3.95e-08	1995	k__Bacteria|p__Firmicutes|c__Bacilli|o__Lactobacillales|f__Streptococcaceae|g__Streptococcus|s__Streptococcus_infantis_H_mgs_68	tongue.pheno.1550.assoc.linear.gz.raw.gz	0.4923	0.00750135	15.0631757856199		2	TRUE			0.0150344928767038	1995	7.11698333027516e-06	159700	TRUE	8.89810609072449e-08	0.302809
rs1913263	A	G	A	G	-0.1225	0.00905059	0.4923	0.454200964429505	FALSE	FALSE	FALSE	Pharyngeal and laryngeal cancer	12	16505296	178726	0.0823465196173859	0.912481821837819	hum0197.v3.BBJ.PLC.v1.gz	TRUE	reported	textfile	300	178426	12	16352362	0.02221	3.95e-08	1995	k__Bacteria|p__Firmicutes|c__Bacilli|o__Lactobacillales|f__Streptococcaceae|g__Streptococcus|s__Streptococcus_infantis_H_mgs_68	tongue.pheno.1550.assoc.linear.gz.raw.gz	0.4923	0.00750135	15.0631757856199		2	TRUE			0.0150344928767038	1995	6.75897511483314e-08	178726	TRUE	4.80769711288592e-08	0.0513089
rs3775944	G	T	G	T	-0.1268	0.0810788	0.4861	0.464670405717384	FALSE	FALSE	FALSE	Cancer of hepatic bile ducts	4	10019974	159619	0.069717438920722	0.244844722976999	hum0197.v3.BBJ.BtC.v1.gz	TRUE	reported	textfile	418	159201	4	10018350	0.02155	4.691e-09	1987	k__Bacteria|p__Firmicutes|c__Clostridia|o__Lachnospirales|f__Lachnospiraceae|g__Lachnoanaerobaculum|s__Lachnoanaerobaculum_umeaense_mgs_772	tongue.pheno.158.assoc.linear.gz.raw.gz	0.4861	0.00803291	16.0744450098894		2	TRUE			0.0171424939825645	1987	8.47322205737219e-06	159619	TRUE	1.1941093814401e-08	0.139547
rs3775944	G	T	G	T	-0.1268	0.0133382	0.4861	0.464945644071583	FALSE	FALSE	FALSE	Colorectal cancer	4	10019974	167691	0.0166376289840832	0.422732750019184	hum0197.v3.BBJ.CC.v1.gz	TRUE	reported	textfile	8305	159386	4	10018350	0.02155	4.691e-09	1987	k__Bacteria|p__Firmicutes|c__Clostridia|o__Lachnospirales|f__Lachnospiraceae|g__Lachnoanaerobaculum|s__Lachnoanaerobaculum_umeaense_mgs_772	tongue.pheno.158.assoc.linear.gz.raw.gz	0.4861	0.00803291	16.0744450098894		2	TRUE			0.0171424939825645	1987	3.83270906683899e-06	167691	TRUE	9.22164794231891e-09	0.129647
rs3775944	G	T	G	T	-0.1268	-0.0321516	0.4861	0.464583233364379	FALSE	FALSE	FALSE	Esophageal cancer	4	10019974	160589	0.0388259612414397	0.407616394491221	hum0197.v3.BBJ.EC.v1.gz	TRUE	reported	textfile	1388	159201	4	10018350	0.02155	4.691e-09	1987	k__Bacteria|p__Firmicutes|c__Clostridia|o__Lachnospirales|f__Lachnospiraceae|g__Lachnoanaerobaculum|s__Lachnoanaerobaculum_umeaense_mgs_772	tongue.pheno.158.assoc.linear.gz.raw.gz	0.4861	0.00803291	16.0744450098894		2	TRUE			0.0171424939825645	1987	4.27020429425344e-06	160589	TRUE	9.57110741995156e-09	0.160788
rs3775944	G	T	G	T	-0.1268	-0.00110928	0.4861	0.464829849556939	FALSE	FALSE	FALSE	Gastric cancer	4	10019974	167122	0.0168482688417064	0.947505526204416	hum0197.v3.BBJ.GC.v1.gz	TRUE	reported	textfile	7921	159201	4	10018350	0.02155	4.691e-09	1987	k__Bacteria|p__Firmicutes|c__Clostridia|o__Lachnospirales|f__Lachnospiraceae|g__Lachnoanaerobaculum|s__Lachnoanaerobaculum_umeaense_mgs_772	tongue.pheno.158.assoc.linear.gz.raw.gz	0.4861	0.00803291	16.0744450098894		2	TRUE			0.0171424939825645	1987	2.59385661499011e-08	167122	TRUE	5.74901323970071e-09	0.050561
rs3775944	G	T	G	T	-0.1268	0.040385	0.4861	0.46481164994408	FALSE	FALSE	FALSE	Hepatic cancer	4	10019974	161323	0.0313886421871542	0.198229373972825	hum0197.v3.BBJ.LiC.v1.gz	TRUE	reported	textfile	2122	159201	4	10018350	0.02155	4.691e-09	1987	k__Bacteria|p__Firmicutes|c__Clostridia|o__Lachnospirales|f__Lachnospiraceae|g__Lachnoanaerobaculum|s__Lachnoanaerobaculum_umeaense_mgs_772	tongue.pheno.158.assoc.linear.gz.raw.gz	0.4861	0.00803291	16.0744450098894		2	TRUE			0.0171424939825645	1987	1.02612481802288e-05	161323	TRUE	1.28544728366326e-08	0.204472
rs3775944	G	T	G	T	-0.1268	-0.0721763	0.4861	0.46455979962434	FALSE	FALSE	FALSE	Pancreatic cancer	4	10019974	159700	0.0642062487273141	0.26095720727909	hum0197.v3.BBJ.PaC.v1.gz	TRUE	reported	textfile	499	159201	4	10018350	0.02155	4.691e-09	1987	k__Bacteria|p__Firmicutes|c__Clostridia|o__Lachnospirales|f__Lachnospiraceae|g__Lachnoanaerobaculum|s__Lachnoanaerobaculum_umeaense_mgs_772	tongue.pheno.158.assoc.linear.gz.raw.gz	0.4861	0.00803291	16.0744450098894		2	TRUE			0.0171424939825645	1987	7.91282184955633e-06	159700	TRUE	1.16399818818248e-08	0.334971
rs3775944	G	T	G	T	-0.1268	-0.0736708	0.4861	0.465202194705804	FALSE	FALSE	FALSE	Pharyngeal and laryngeal cancer	4	10019974	178726	0.0824176982992963	0.371390702172391	hum0197.v3.BBJ.PLC.v1.gz	TRUE	reported	textfile	300	178426	4	10018350	0.02155	4.691e-09	1987	k__Bacteria|p__Firmicutes|c__Clostridia|o__Lachnospirales|f__Lachnospiraceae|g__Lachnoanaerobaculum|s__Lachnoanaerobaculum_umeaense_mgs_772	tongue.pheno.158.assoc.linear.gz.raw.gz	0.4861	0.00803291	16.0744450098894		2	TRUE			0.0171424939825645	1987	4.4705943558922e-06	178726	TRUE	9.49045348446390e-09	0.231005
rs7294985	G	A	G	A	-0.148	-0.0400357	0.495	0.458001338727061	FALSE	FALSE	FALSE	Cancer of hepatic bile ducts	12	16502544	159619	0.0696429143909341	0.565378741681389	hum0197.v3.BBJ.BtC.v1.gz	TRUE	reported	textfile	418	159201	12	16349610	0.0218	1.495e-11	1993	k__Bacteria|p__Firmicutes|c__Bacilli|o__Lactobacillales|f__Streptococcaceae|g__Streptococcus|s__unclassified_mgs_2460	tongue.pheno.1584.assoc.linear.gz.raw.gz	0.495	0.0109509	22.0446604345673		2	TRUE			0.0226256019428599	1993	2.07042888120223e-06	159619	TRUE	2.81729665778319e-11	0.101862
rs9320838	G	A	G	A	-0.1213	-0.0648808	0.4673	0.599451807361362	FALSE	FALSE	FALSE	Cancer of hepatic bile ducts	6	122001307	159619	0.0707377663772639	0.359036751602625	hum0197.v3.BBJ.BtC.v1.gz	TRUE	reported	textfile	418	159201	6	121680161	0.02188	3.334e-08	1993	k__Bacteria|p__Firmicutes|c__Bacilli|o__Lactobacillales|f__Streptococcaceae|g__Streptococcus|s__unclassified_mgs_2460	tongue.pheno.1584.assoc.linear.gz.raw.gz	0.4673	0.00732538	14.6924565933721		2	TRUE			0.0152020736357914	1993	5.27046142261511e-06	159619	TRUE	6.95231527788852e-08	0.235266
rs7294985	G	A	G	A	-0.148	-0.0110097	0.495	0.457742128642073	FALSE	FALSE	FALSE	Colorectal cancer	12	16502544	167691	0.0166350258910056	0.508073408141594	hum0197.v3.BBJ.CC.v1.gz	TRUE	reported	textfile	8305	159386	12	16349610	0.0218	1.495e-11	1993	k__Bacteria|p__Firmicutes|c__Bacilli|o__Lactobacillales|f__Streptococcaceae|g__Streptococcus|s__unclassified_mgs_2460	tongue.pheno.1584.assoc.linear.gz.raw.gz	0.495	0.0109509	22.0446604345673		2	TRUE			0.0226256019428599	1993	2.61216766951246e-06	167691	TRUE	2.93237832557502e-11	0.113396
rs9320838	G	A	G	A	-0.1213	0.0102756	0.4673	0.599575631696987	FALSE	FALSE	FALSE	Colorectal cancer	6	122001307	167691	0.0168761599567109	0.542602120857715	hum0197.v3.BBJ.CC.v1.gz	TRUE	reported	textfile	8305	159386	6	121680161	0.02188	3.334e-08	1993	k__Bacteria|p__Firmicutes|c__Bacilli|o__Lactobacillales|f__Streptococcaceae|g__Streptococcus|s__unclassified_mgs_2460	tongue.pheno.1584.assoc.linear.gz.raw.gz	0.4673	0.00732538	14.6924565933721		2	TRUE			0.0152020736357914	1993	2.21086328516639e-06	167691	TRUE	5.63956651157346e-08	0.0973918
rs7294985	G	A	G	A	-0.148	0.022413	0.495	0.458045144839971	FALSE	FALSE	FALSE	Esophageal cancer	12	16502544	160589	0.03881414941444	0.563640128949232	hum0197.v3.BBJ.EC.v1.gz	TRUE	reported	textfile	1388	159201	12	16349610	0.0218	1.495e-11	1993	k__Bacteria|p__Firmicutes|c__Bacilli|o__Lactobacillales|f__Streptococcaceae|g__Streptococcus|s__unclassified_mgs_2460	tongue.pheno.1584.assoc.linear.gz.raw.gz	0.495	0.0109509	22.0446604345673		2	TRUE			0.0226256019428599	1993	2.07638167824319e-06	160589	TRUE	2.81431152216598e-11	0.0851273
rs9320838	G	A	G	A	-0.1213	-0.0450615	0.4673	0.599386901576399	FALSE	FALSE	FALSE	Esophageal cancer	6	122001307	160589	0.0393661570398867	0.252343738921027	hum0197.v3.BBJ.EC.v1.gz	TRUE	reported	textfile	1388	159201	6	121680161	0.02188	3.334e-08	1993	k__Bacteria|p__Firmicutes|c__Bacilli|o__Lactobacillales|f__Streptococcaceae|g__Streptococcus|s__unclassified_mgs_2460	tongue.pheno.1584.assoc.linear.gz.raw.gz	0.4673	0.00732538	14.6924565933721		2	TRUE			0.0152020736357914	1993	8.15925675260796e-06	160589	TRUE	7.97290077552726e-08	0.298464
rs7294985	G	A	G	A	-0.148	0.0137717	0.495	0.458023315595911	FALSE	FALSE	FALSE	Gastric cancer	12	16502544	167122	0.0168280598963106	0.413141517080742	hum0197.v3.BBJ.GC.v1.gz	TRUE	reported	textfile	7921	159201	12	16349610	0.0218	1.495e-11	1993	k__Bacteria|p__Firmicutes|c__Bacilli|o__Lactobacillales|f__Streptococcaceae|g__Streptococcus|s__unclassified_mgs_2460	tongue.pheno.1584.assoc.linear.gz.raw.gz	0.495	0.0109509	22.0446604345673		2	TRUE			0.0226256019428599	1993	4.0075363423332e-06	167122	TRUE	3.29619608733873e-11	0.131952
rs9320838	G	A	G	A	-0.1213	0.00539082	0.4673	0.599399956964616	FALSE	FALSE	FALSE	Gastric cancer	6	122001307	167122	0.0170654912312336	0.752086135578298	hum0197.v3.BBJ.GC.v1.gz	TRUE	reported	textfile	7921	159201	6	121680161	0.02188	3.334e-08	1993	k__Bacteria|p__Firmicutes|c__Bacilli|o__Lactobacillales|f__Streptococcaceae|g__Streptococcus|s__unclassified_mgs_2460	tongue.pheno.1584.assoc.linear.gz.raw.gz	0.4673	0.00732538	14.6924565933721		2	TRUE			0.0152020736357914	1993	5.97093834967788e-07	167122	TRUE	4.7231185021254e-08	0.062677
rs7294985	G	A	G	A	-0.148	0.00529193	0.495	0.458002122887551	FALSE	FALSE	FALSE	Hepatic cancer	12	16502544	161323	0.0313680031527102	0.866028954428922	hum0197.v3.BBJ.LiC.v1.gz	TRUE	reported	textfile	2122	159201	12	16349610	0.0218	1.495e-11	1993	k__Bacteria|p__Firmicutes|c__Bacilli|o__Lactobacillales|f__Streptococcaceae|g__Streptococcus|s__unclassified_mgs_2460	tongue.pheno.1584.assoc.linear.gz.raw.gz	0.495	0.0109509	22.0446604345673		2	TRUE			0.0226256019428599	1993	1.76426235554327e-07	161323	TRUE	2.06398549568037e-11	0.0532932
rs9320838	G	A	G	A	-0.1213	-0.0290827	0.4673	0.599349423571475	FALSE	FALSE	FALSE	Hepatic cancer	6	122001307	161323	0.0317931179202808	0.360323097167536	hum0197.v3.BBJ.LiC.v1.gz	TRUE	reported	textfile	2122	159201	6	121680161	0.02188	3.334e-08	1993	k__Bacteria|p__Firmicutes|c__Bacilli|o__Lactobacillales|f__Streptococcaceae|g__Streptococcus|s__unclassified_mgs_2460	tongue.pheno.1584.assoc.linear.gz.raw.gz	0.4673	0.00732538	14.6924565933721		2	TRUE			0.0152020736357914	1993	5.1869409247719e-06	161323	TRUE	6.90754309612495e-08	0.186594
rs7294985	G	A	G	A	-0.148	-0.0708213	0.495	0.457971306493794	FALSE	FALSE	FALSE	Pancreatic cancer	12	16502544	159700	0.0640794458358927	0.269068443235404	hum0197.v3.BBJ.PaC.v1.gz	TRUE	reported	textfile	499	159201	12	16349610	0.0218	1.495e-11	1993	k__Bacteria|p__Firmicutes|c__Bacilli|o__Lactobacillales|f__Streptococcaceae|g__Streptococcus|s__unclassified_mgs_2460	tongue.pheno.1584.assoc.linear.gz.raw.gz	0.495	0.0109509	22.0446604345673		2	TRUE			0.0226256019428599	1993	7.64869081331015e-06	159700	TRUE	4.19507618376953e-11	0.299335
rs9320838	G	A	G	A	-0.1213	0.0399682	0.4673	0.599517551291008	FALSE	FALSE	FALSE	Pancreatic cancer	6	122001307	159700	0.0650592434575773	0.538994180608879	hum0197.v3.BBJ.PaC.v1.gz	TRUE	reported	textfile	499	159201	6	121680161	0.02188	3.334e-08	1993	k__Bacteria|p__Firmicutes|c__Bacilli|o__Lactobacillales|f__Streptococcaceae|g__Streptococcus|s__unclassified_mgs_2460	tongue.pheno.1584.assoc.linear.gz.raw.gz	0.4673	0.00732538	14.6924565933721		2	TRUE			0.0152020736357914	1993	2.36324953887846e-06	159700	TRUE	5.76174949038922e-08	0.0836665
rs7294985	G	A	G	A	-0.148	0.00126326	0.495	0.457646045112764	FALSE	FALSE	FALSE	Pharyngeal and laryngeal cancer	12	16502544	178726	0.082313693212393	0.987755454130801	hum0197.v3.BBJ.PLC.v1.gz	TRUE	reported	textfile	300	178426	12	16349610	0.0218	1.495e-11	1993	k__Bacteria|p__Firmicutes|c__Bacilli|o__Lactobacillales|f__Streptococcaceae|g__Streptococcus|s__unclassified_mgs_2460	tongue.pheno.1584.assoc.linear.gz.raw.gz	0.495	0.0109509	22.0446604345673		2	TRUE			0.0226256019428599	1993	1.31782111251009e-09	178726	TRUE	1.78722905136136e-11	0.0500272
rs9320838	G	A	G	A	-0.1213	0.0835848	0.4673	0.599359705611357	FALSE	FALSE	FALSE	Pharyngeal and laryngeal cancer	6	122001307	178726	0.0832822579347836	0.315555859490187	hum0197.v3.BBJ.PLC.v1.gz	TRUE	reported	textfile	300	178426	6	121680161	0.02188	3.334e-08	1993	k__Bacteria|p__Firmicutes|c__Bacilli|o__Lactobacillales|f__Streptococcaceae|g__Streptococcus|s__unclassified_mgs_2460	tongue.pheno.1584.assoc.linear.gz.raw.gz	0.4673	0.00732538	14.6924565933721		2	TRUE			0.0152020736357914	1993	5.63590900611236e-06	178726	TRUE	6.94917557703223e-08	0.114521
rs17135209	T	C	T	C	0.1236	-0.0773954	0.3832	0.288992452493182	FALSE	FALSE	FALSE	Cancer of hepatic bile ducts	10	3442533	159619	0.0760322357059569	0.308712001168166	hum0197.v3.BBJ.BtC.v1.gz	TRUE	reported	textfile	418	159201	10	3400341	0.02216	2.777e-08	1988	k__Bacteria|p__Proteobacteria|c__Gammaproteobacteria|o__Enterobacterales|f__Pasteurellaceae|g__Haemophilus_D|s__unclassified_mgs_2986	tongue.pheno.1620.assoc.linear.gz.raw.gz	0.3832	0.00722166	14.4465369168838		2	TRUE			0.0154229654880873	1988	6.49161071214007e-06	159619	TRUE	6.13998987567623e-08	0.127835
rs17135209	T	C	T	C	0.1236	-0.00490933	0.3832	0.289078406466793	FALSE	FALSE	FALSE	Colorectal cancer	10	3442533	167691	0.0181826004331355	0.78715897457724	hum0197.v3.BBJ.CC.v1.gz	TRUE	reported	textfile	8305	159386	10	3400341	0.02216	2.777e-08	1988	k__Bacteria|p__Proteobacteria|c__Gammaproteobacteria|o__Enterobacterales|f__Pasteurellaceae|g__Haemophilus_D|s__unclassified_mgs_2986	tongue.pheno.1620.assoc.linear.gz.raw.gz	0.3832	0.00722166	14.4465369168838		2	TRUE			0.0154229654880873	1988	4.34738510436073e-07	167691	TRUE	3.79955997989686e-08	0.0604974
rs17135209	T	C	T	C	0.1236	-0.0309007	0.3832	0.288995168399073	FALSE	FALSE	FALSE	Esophageal cancer	10	3442533	160589	0.0424469319301741	0.466623012365941	hum0197.v3.BBJ.EC.v1.gz	TRUE	reported	textfile	1388	159201	10	3400341	0.02216	2.777e-08	1988	k__Bacteria|p__Proteobacteria|c__Gammaproteobacteria|o__Enterobacterales|f__Pasteurellaceae|g__Haemophilus_D|s__unclassified_mgs_2986	tongue.pheno.1620.assoc.linear.gz.raw.gz	0.3832	0.00722166	14.4465369168838		2	TRUE			0.0154229654880873	1988	3.30014155167264e-06	160589	TRUE	5.11527726216657e-08	0.108055
rs17135209	T	C	T	C	0.1236	0.0180558	0.3832	0.289368832584669	FALSE	FALSE	FALSE	Gastric cancer	10	3442533	167122	0.0183834161077925	0.32601169939094	hum0197.v3.BBJ.GC.v1.gz	TRUE	reported	textfile	7921	159201	10	3400341	0.02216	2.777e-08	1988	k__Bacteria|p__Proteobacteria|c__Gammaproteobacteria|o__Enterobacterales|f__Pasteurellaceae|g__Haemophilus_D|s__unclassified_mgs_2986	tongue.pheno.1620.assoc.linear.gz.raw.gz	0.3832	0.00722166	14.4465369168838		2	TRUE			0.0154229654880873	1988	5.77231873988348e-06	167122	TRUE	5.87367585121334e-08	0.218439
rs17135209	T	C	T	C	0.1236	-0.0188391	0.3832	0.289029900189277	FALSE	FALSE	FALSE	Hepatic cancer	10	3442533	161323	0.0342461465342221	0.582243980753308	hum0197.v3.BBJ.LiC.v1.gz	TRUE	reported	textfile	2122	159201	10	3400341	0.02216	2.777e-08	1988	k__Bacteria|p__Proteobacteria|c__Gammaproteobacteria|o__Enterobacterales|f__Pasteurellaceae|g__Haemophilus_D|s__unclassified_mgs_2986	tongue.pheno.1620.assoc.linear.gz.raw.gz	0.3832	0.00722166	14.4465369168838		2	TRUE			0.0154229654880873	1988	1.87588943863058e-06	161323	TRUE	4.57196570694392e-08	0.0859011
rs17135209	T	C	T	C	0.1236	0.0553773	0.3832	0.289069407099092	FALSE	FALSE	FALSE	Pancreatic cancer	10	3442533	159700	0.0701665514859991	0.42997994942067	hum0197.v3.BBJ.PaC.v1.gz	TRUE	reported	textfile	499	159201	10	3400341	0.02216	2.777e-08	1988	k__Bacteria|p__Proteobacteria|c__Gammaproteobacteria|o__Enterobacterales|f__Pasteurellaceae|g__Haemophilus_D|s__unclassified_mgs_2986	tongue.pheno.1620.assoc.linear.gz.raw.gz	0.3832	0.00722166	14.4465369168838		2	TRUE			0.0154229654880873	1988	3.90033183103327e-06	159700	TRUE	5.3262094716174e-08	0.188396
rs17135209	T	C	T	C	0.1236	-0.148112	0.3832	0.289428247379653	FALSE	FALSE	FALSE	Pharyngeal and laryngeal cancer	10	3442533	178726	0.0899348218186131	0.0995833653365979	hum0197.v3.BBJ.PLC.v1.gz	TRUE	reported	textfile	300	178426	10	3400341	0.02216	2.777e-08	1988	k__Bacteria|p__Proteobacteria|c__Gammaproteobacteria|o__Enterobacterales|f__Pasteurellaceae|g__Haemophilus_D|s__unclassified_mgs_2986	tongue.pheno.1620.assoc.linear.gz.raw.gz	0.3832	0.00722166	14.4465369168838		2	TRUE			0.0154229654880873	1988	1.51751423063023e-05	178726	TRUE	8.39057412992198e-08	0.177451
rs6490533	G	C	G	C	-0.1319	-0.0909995	0.4258	0.397674757133071	FALSE	TRUE	TRUE	Cancer of hepatic bile ducts	13	20821705	159619	0.0706927521673379	0.198005857549003	hum0197.v3.BBJ.BtC.v1.gz	TRUE	reported	textfile	418	159201	13	20247566	0.02217	3.17e-09	1990	k__Bacteria|p__Bacteroidota|c__Bacteroidia|o__Flavobacteriales|f__Flavobacteriaceae|g__Capnocytophaga|s__Capnocytophaga_sp002209445_mgs_3500	tongue.pheno.1677.assoc.linear.gz.raw.gz	0.4258	0.00850724	17.0574953919566		2	FALSE			0.01749352167531	1990	1.03811312082683e-05	159619	TRUE	8.86305013433862e-09	0.464655
rs6908390	T	C	T	C	0.1219	-0.0413797	0.2406	0.288056608819359	FALSE	FALSE	FALSE	Cancer of hepatic bile ducts	6	25609756	159619	0.0765597417840967	0.588859644674437	hum0197.v3.BBJ.BtC.v1.gz	TRUE	reported	textfile	418	159201	6	25609528	0.02221	4.631e-08	1990	k__Bacteria|p__Bacteroidota|c__Bacteroidia|o__Flavobacteriales|f__Flavobacteriaceae|g__Capnocytophaga|s__Capnocytophaga_sp002209445_mgs_3500	tongue.pheno.1677.assoc.linear.gz.raw.gz	0.2406	0.00543005	10.8538713183442		2	TRUE			0.0149266545496338	1990	1.83018186343429e-06	159619	TRUE	7.46147069620996e-08	0.0718461
rs6490533	G	C	G	C	-0.1319	0.0141055	0.4258	0.397942118328986	FALSE	TRUE	TRUE	Colorectal cancer	13	20821705	167691	0.0168786005447455	0.403320858045755	hum0197.v3.BBJ.CC.v1.gz	TRUE	reported	textfile	8305	159386	13	20247566	0.02217	3.17e-09	1990	k__Bacteria|p__Bacteroidota|c__Bacteroidia|o__Flavobacteriales|f__Flavobacteriaceae|g__Capnocytophaga|s__Capnocytophaga_sp002209445_mgs_3500	tongue.pheno.1677.assoc.linear.gz.raw.gz	0.4258	0.00850724	17.0574953919566		2	FALSE			0.01749352167531	1990	4.16485284440332e-06	167691	TRUE	6.42849994878514e-09	0.137253
rs6908390	T	C	T	C	0.1219	0.0561065	0.2406	0.28859235842395	FALSE	FALSE	FALSE	Colorectal cancer	6	25609756	167691	0.0182385431940889	0.00209614096835239	hum0197.v3.BBJ.CC.v1.gz	TRUE	reported	textfile	8305	159386	6	25609528	0.02221	4.631e-08	1990	k__Bacteria|p__Bacteroidota|c__Bacteroidia|o__Flavobacteriales|f__Flavobacteriaceae|g__Capnocytophaga|s__Capnocytophaga_sp002209445_mgs_3500	tongue.pheno.1677.assoc.linear.gz.raw.gz	0.2406	0.00543005	10.8538713183442		2	TRUE			0.0149266545496338	1990	5.64309480667665e-05	167691	TRUE	3.25008315720457e-07	0.969574
rs6490533	G	C	G	C	-0.1319	-0.0443398	0.4258	0.397651378705279	FALSE	TRUE	TRUE	Esophageal cancer	13	20821705	160589	0.0394131117080761	0.260588762793702	hum0197.v3.BBJ.EC.v1.gz	TRUE	reported	textfile	1388	159201	13	20247566	0.02217	3.17e-09	1990	k__Bacteria|p__Bacteroidota|c__Bacteroidia|o__Flavobacteriales|f__Flavobacteriaceae|g__Capnocytophaga|s__Capnocytophaga_sp002209445_mgs_3500	tongue.pheno.1677.assoc.linear.gz.raw.gz	0.4258	0.00850724	17.0574953919566		2	FALSE			0.01749352167531	1990	7.88118880628614e-06	160589	TRUE	7.93901365912134e-09	0.277755
rs6908390	T	C	T	C	0.1219	-0.045059	0.2406	0.287985502877337	FALSE	FALSE	FALSE	Esophageal cancer	6	25609756	160589	0.0426650090728158	0.290916874908002	hum0197.v3.BBJ.EC.v1.gz	TRUE	reported	textfile	1388	159201	6	25609528	0.02221	4.631e-08	1990	k__Bacteria|p__Bacteroidota|c__Bacteroidia|o__Flavobacteriales|f__Flavobacteriaceae|g__Capnocytophaga|s__Capnocytophaga_sp002209445_mgs_3500	tongue.pheno.1677.assoc.linear.gz.raw.gz	0.2406	0.00543005	10.8538713183442		2	TRUE			0.0149266545496338	1990	6.94555358016273e-06	160589	TRUE	1.02032739252752e-07	0.136186
rs6490533	G	C	G	C	-0.1319	-0.00456063	0.4258	0.397742449979598	FALSE	TRUE	TRUE	Gastric cancer	13	20821705	167122	0.0170993533310989	0.789689870162674	hum0197.v3.BBJ.GC.v1.gz	TRUE	reported	textfile	7921	159201	13	20247566	0.02217	3.17e-09	1990	k__Bacteria|p__Bacteroidota|c__Bacteroidia|o__Flavobacteriales|f__Flavobacteriaceae|g__Capnocytophaga|s__Capnocytophaga_sp002209445_mgs_3500	tongue.pheno.1677.assoc.linear.gz.raw.gz	0.4258	0.00850724	17.0574953919566		2	FALSE			0.01749352167531	1990	4.25658112043772e-07	167122	TRUE	4.44772439020206e-09	0.0595512
rs6908390	T	C	T	C	0.1219	0.041127	0.2406	0.28839864783529	FALSE	FALSE	FALSE	Gastric cancer	6	25609756	167122	0.0184628696105467	0.0259105787310314	hum0197.v3.BBJ.GC.v1.gz	TRUE	reported	textfile	7921	159201	6	25609528	0.02221	4.631e-08	1990	k__Bacteria|p__Bacteroidota|c__Bacteroidia|o__Flavobacteriales|f__Flavobacteriaceae|g__Capnocytophaga|s__Capnocytophaga_sp002209445_mgs_3500	tongue.pheno.1677.assoc.linear.gz.raw.gz	0.2406	0.00543005	10.8538713183442		2	TRUE			0.0149266545496338	1990	2.96902164047358e-05	167122	TRUE	1.99649091115324e-07	0.734507
rs6490533	G	C	G	C	-0.1319	0.00955063	0.4258	0.397786501395994	FALSE	TRUE	TRUE	Hepatic cancer	13	20821705	161323	0.0318315664817129	0.764149473741011	hum0197.v3.BBJ.LiC.v1.gz	TRUE	reported	textfile	2122	159201	13	20247566	0.02217	3.17e-09	1990	k__Bacteria|p__Bacteroidota|c__Bacteroidia|o__Flavobacteriales|f__Flavobacteriaceae|g__Capnocytophaga|s__Capnocytophaga_sp002209445_mgs_3500	tongue.pheno.1677.assoc.linear.gz.raw.gz	0.4258	0.00850724	17.0574953919566		2	FALSE			0.01749352167531	1990	5.58028562887169e-07	161323	TRUE	4.59563717446104e-09	0.0601673
rs6908390	T	C	T	C	0.1219	0.0156359	0.2406	0.288097888622667	FALSE	FALSE	FALSE	Hepatic cancer	6	25609756	161323	0.0344698754135544	0.650110176228235	hum0197.v3.BBJ.LiC.v1.gz	TRUE	reported	textfile	2122	159201	6	25609528	0.02221	4.631e-08	1990	k__Bacteria|p__Bacteroidota|c__Bacteroidia|o__Flavobacteriales|f__Flavobacteriaceae|g__Capnocytophaga|s__Capnocytophaga_sp002209445_mgs_3500	tongue.pheno.1677.assoc.linear.gz.raw.gz	0.2406	0.00543005	10.8538713183442		2	TRUE			0.0149266545496338	1990	1.27547552012838e-06	161323	TRUE	7.04816524231509e-08	0.0749782
rs6490533	G	C	G	C	-0.1319	0.00370948	0.4258	0.397736036931993	FALSE	TRUE	TRUE	Pancreatic cancer	13	20821705	159700	0.0651573181338883	0.954600046035774	hum0197.v3.BBJ.PaC.v1.gz	TRUE	reported	textfile	499	159201	13	20247566	0.02217	3.17e-09	1990	k__Bacteria|p__Bacteroidota|c__Bacteroidia|o__Flavobacteriales|f__Flavobacteriaceae|g__Capnocytophaga|s__Capnocytophaga_sp002209445_mgs_3500	tongue.pheno.1677.assoc.linear.gz.raw.gz	0.4258	0.00850724	17.0574953919566		2	FALSE			0.01749352167531	1990	2.02955263925352e-08	159700	TRUE	3.91822351518526e-09	0.0503741
rs6908390	T	C	T	C	0.1219	0.176163	0.2406	0.288195354033912	FALSE	FALSE	FALSE	Pancreatic cancer	6	25609756	159700	0.0703600227734073	0.0122890946975421	hum0197.v3.BBJ.PaC.v1.gz	TRUE	reported	textfile	499	159201	6	25609528	0.02221	4.631e-08	1990	k__Bacteria|p__Bacteroidota|c__Bacteroidia|o__Flavobacteriales|f__Flavobacteriaceae|g__Capnocytophaga|s__Capnocytophaga_sp002209445_mgs_3500	tongue.pheno.1677.assoc.linear.gz.raw.gz	0.2406	0.00543005	10.8538713183442		2	TRUE			0.0149266545496338	1990	3.92517740426848e-05	159700	TRUE	2.44217128061328e-07	0.999676
rs6490533	G	C	G	C	-0.1319	-0.0322576	0.4258	0.397921070109949	FALSE	TRUE	TRUE	Pharyngeal and laryngeal cancer	13	20821705	178726	0.0836487716419736	0.699769473282519	hum0197.v3.BBJ.PLC.v1.gz	TRUE	reported	textfile	300	178426	13	20247566	0.02217	3.17e-09	1990	k__Bacteria|p__Bacteroidota|c__Bacteroidia|o__Flavobacteriales|f__Flavobacteriaceae|g__Capnocytophaga|s__Capnocytophaga_sp002209445_mgs_3500	tongue.pheno.1677.assoc.linear.gz.raw.gz	0.4258	0.00850724	17.0574953919566		2	FALSE			0.01749352167531	1990	8.32074387170555e-07	178726	TRUE	4.7033228794041e-09	0.0727111
rs6908390	T	C	T	C	0.1219	-0.102552	0.2406	0.288837552410712	FALSE	FALSE	FALSE	Pharyngeal and laryngeal cancer	6	25609756	178726	0.0902299439810961	0.25571920529139	hum0197.v3.BBJ.PLC.v1.gz	TRUE	reported	textfile	300	178426	6	25609528	0.02221	4.631e-08	1990	k__Bacteria|p__Bacteroidota|c__Bacteroidia|o__Flavobacteriales|f__Flavobacteriaceae|g__Capnocytophaga|s__Capnocytophaga_sp002209445_mgs_3500	tongue.pheno.1677.assoc.linear.gz.raw.gz	0.2406	0.00543005	10.8538713183442		2	TRUE			0.0149266545496338	1990	7.22776992201088e-06	178726	TRUE	1.01498603362822e-07	0.112386
rs34131705	G	A	G	A	0.1315	-0.0348398	0.3485	0.408579461705933	FALSE	FALSE	FALSE	Cancer of hepatic bile ducts	17	64570885	159619	0.070531997378795	0.621336209991576	hum0197.v3.BBJ.BtC.v1.gz	TRUE	reported	textfile	418	159201	17	66574767	0.02201	2.725e-09	1995	k__Bacteria|p__Firmicutes|c__Bacilli|o__RF39|f__unclassified_mgs_1766	tongue.pheno.168.assoc.linear.gz.raw.gz	0.3485	0.00785233	15.7735587236525		2	TRUE			0.017595215518093	1995	1.52861924153561e-06	159619	TRUE	4.52630653395781e-09	0.070635
rs34131705	G	A	G	A	0.1315	-0.0122658	0.3485	0.40843291249627	FALSE	FALSE	FALSE	Colorectal cancer	17	64570885	167691	0.016839001906202	0.46636034645234	hum0197.v3.BBJ.CC.v1.gz	TRUE	reported	textfile	8305	159386	17	66574767	0.02201	2.725e-09	1995	k__Bacteria|p__Firmicutes|c__Bacilli|o__RF39|f__unclassified_mgs_1766	tongue.pheno.168.assoc.linear.gz.raw.gz	0.3485	0.00785233	15.7735587236525		2	TRUE			0.017595215518093	1995	3.16410091200766e-06	167691	TRUE	5.1768202978069e-09	0.111472
rs34131705	G	A	G	A	0.1315	-0.0232286	0.3485	0.408542608893561	FALSE	FALSE	FALSE	Esophageal cancer	17	64570885	160589	0.0392937695369868	0.554419050036501	hum0197.v3.BBJ.EC.v1.gz	TRUE	reported	textfile	1388	159201	17	66574767	0.02201	2.725e-09	1995	k__Bacteria|p__Firmicutes|c__Bacilli|o__RF39|f__unclassified_mgs_1766	tongue.pheno.168.assoc.linear.gz.raw.gz	0.3485	0.00785233	15.7735587236525		2	TRUE			0.017595215518093	1995	2.17613566913506e-06	160589	TRUE	4.81802642623499e-09	0.0834277
rs34131705	G	A	G	A	0.1315	0.00135732	0.3485	0.408578023662884	FALSE	FALSE	FALSE	Gastric cancer	17	64570885	167122	0.0170504335439993	0.936550498768231	hum0197.v3.BBJ.GC.v1.gz	TRUE	reported	textfile	7921	159201	17	66574767	0.02201	2.725e-09	1995	k__Bacteria|p__Firmicutes|c__Bacilli|o__RF39|f__unclassified_mgs_1766	tongue.pheno.168.assoc.linear.gz.raw.gz	0.3485	0.00785233	15.7735587236525		2	TRUE			0.017595215518093	1995	3.79196976713722e-08	167122	TRUE	3.38900035610664e-09	0.0507646
rs34131705	G	A	G	A	0.1315	0.0405711	0.3485	0.40870018048069	FALSE	FALSE	FALSE	Hepatic cancer	17	64570885	161323	0.0317520476791503	0.20133864302327	hum0197.v3.BBJ.LiC.v1.gz	TRUE	reported	textfile	2122	159201	17	66574767	0.02201	2.725e-09	1995	k__Bacteria|p__Firmicutes|c__Bacilli|o__RF39|f__unclassified_mgs_1766	tongue.pheno.168.assoc.linear.gz.raw.gz	0.3485	0.00785233	15.7735587236525		2	TRUE			0.017595215518093	1995	1.01203247241215e-05	161323	TRUE	7.56739277048347e-09	0.31215
rs34131705	G	A	G	A	0.1315	0.018981	0.3485	0.408609242820485	FALSE	FALSE	FALSE	Pancreatic cancer	17	64570885	159700	0.0649783269200617	0.770200178806174	hum0197.v3.BBJ.PaC.v1.gz	TRUE	reported	textfile	499	159201	17	66574767	0.02201	2.725e-09	1995	k__Bacteria|p__Firmicutes|c__Bacilli|o__RF39|f__unclassified_mgs_1766	tongue.pheno.168.assoc.linear.gz.raw.gz	0.3485	0.00785233	15.7735587236525		2	TRUE			0.017595215518093	1995	5.34321007830439e-07	159700	TRUE	3.95299086322509e-09	0.0608819
rs34131705	G	A	G	A	0.1315	-0.0441944	0.3485	0.408299021856878	FALSE	FALSE	FALSE	Pharyngeal and laryngeal cancer	17	64570885	178726	0.0833949174793669	0.596152752761232	hum0197.v3.BBJ.PLC.v1.gz	TRUE	reported	textfile	300	178426	17	66574767	0.02201	2.725e-09	1995	k__Bacteria|p__Firmicutes|c__Bacilli|o__RF39|f__unclassified_mgs_1766	tongue.pheno.168.assoc.linear.gz.raw.gz	0.3485	0.00785233	15.7735587236525		2	TRUE			0.017595215518093	1995	1.57134549821552e-06	178726	TRUE	4.44237069737543e-09	0.0722863
rs7294985	G	A	G	A	-0.1238	-0.0400357	0.495	0.458001338727061	FALSE	FALSE	FALSE	Cancer of hepatic bile ducts	12	16502544	159619	0.0696429143909341	0.565378741681389	hum0197.v3.BBJ.BtC.v1.gz	TRUE	reported	textfile	418	159201	12	16349610	0.02186	1.729e-08	1980	k__Bacteria|p__Firmicutes|c__Bacilli|o__Lactobacillales|f__Streptococcaceae	tongue.pheno.1691.assoc.linear.gz.raw.gz	0.495	0.00766245	15.2733648255671		2	TRUE			0.0159561871662066	1980	2.07042888120223e-06	159619	TRUE	2.88204338846705e-08	0.104875
rs7294985	G	A	G	A	-0.1238	-0.0110097	0.495	0.457742128642073	FALSE	FALSE	FALSE	Colorectal cancer	12	16502544	167691	0.0166350258910056	0.508073408141594	hum0197.v3.BBJ.CC.v1.gz	TRUE	reported	textfile	8305	159386	12	16349610	0.02186	1.729e-08	1980	k__Bacteria|p__Firmicutes|c__Bacilli|o__Lactobacillales|f__Streptococcaceae	tongue.pheno.1691.assoc.linear.gz.raw.gz	0.495	0.00766245	15.2733648255671		2	TRUE			0.0159561871662066	1980	2.61216766951246e-06	167691	TRUE	2.98606682072556e-08	0.114261
rs7294985	G	A	G	A	-0.1238	0.022413	0.495	0.458045144839971	FALSE	FALSE	FALSE	Esophageal cancer	12	16502544	160589	0.03881414941444	0.563640128949232	hum0197.v3.BBJ.EC.v1.gz	TRUE	reported	textfile	1388	159201	12	16349610	0.02186	1.729e-08	1980	k__Bacteria|p__Firmicutes|c__Bacilli|o__Lactobacillales|f__Streptococcaceae	tongue.pheno.1691.assoc.linear.gz.raw.gz	0.495	0.00766245	15.2733648255671		2	TRUE			0.0159561871662066	1980	2.07638167824319e-06	160589	TRUE	2.88017039603481e-08	0.084132
rs7294985	G	A	G	A	-0.1238	0.0137717	0.495	0.458023315595911	FALSE	FALSE	FALSE	Gastric cancer	12	16502544	167122	0.0168280598963106	0.413141517080742	hum0197.v3.BBJ.GC.v1.gz	TRUE	reported	textfile	7921	159201	12	16349610	0.02186	1.729e-08	1980	k__Bacteria|p__Firmicutes|c__Bacilli|o__Lactobacillales|f__Streptococcaceae	tongue.pheno.1691.assoc.linear.gz.raw.gz	0.495	0.00766245	15.2733648255671		2	TRUE			0.0159561871662066	1980	4.0075363423332e-06	167122	TRUE	3.2930865755948e-08	0.13061
rs7294985	G	A	G	A	-0.1238	0.00529193	0.495	0.458002122887551	FALSE	FALSE	FALSE	Hepatic cancer	12	16502544	161323	0.0313680031527102	0.866028954428922	hum0197.v3.BBJ.LiC.v1.gz	TRUE	reported	textfile	2122	159201	12	16349610	0.02186	1.729e-08	1980	k__Bacteria|p__Firmicutes|c__Bacilli|o__Lactobacillales|f__Streptococcaceae	tongue.pheno.1691.assoc.linear.gz.raw.gz	0.495	0.00766245	15.2733648255671		2	TRUE			0.0159561871662066	1980	1.76426235554327e-07	161323	TRUE	2.22099952743129e-08	0.0532709
rs7294985	G	A	G	A	-0.1238	-0.0708213	0.495	0.457971306493794	FALSE	FALSE	FALSE	Pancreatic cancer	12	16502544	159700	0.0640794458358927	0.269068443235404	hum0197.v3.BBJ.PaC.v1.gz	TRUE	reported	textfile	499	159201	12	16349610	0.02186	1.729e-08	1980	k__Bacteria|p__Firmicutes|c__Bacilli|o__Lactobacillales|f__Streptococcaceae	tongue.pheno.1691.assoc.linear.gz.raw.gz	0.495	0.00766245	15.2733648255671		2	TRUE			0.0159561871662066	1980	7.64869081331015e-06	159700	TRUE	4.02290652053118e-08	0.325604
rs7294985	G	A	G	A	-0.1238	0.00126326	0.495	0.457646045112764	FALSE	FALSE	FALSE	Pharyngeal and laryngeal cancer	12	16502544	178726	0.082313693212393	0.987755454130801	hum0197.v3.BBJ.PLC.v1.gz	TRUE	reported	textfile	300	178426	12	16349610	0.02186	1.729e-08	1980	k__Bacteria|p__Firmicutes|c__Bacilli|o__Lactobacillales|f__Streptococcaceae	tongue.pheno.1691.assoc.linear.gz.raw.gz	0.495	0.00766245	15.2733648255671		2	TRUE			0.0159561871662066	1980	1.31782111251009e-09	178726	TRUE	1.97576681595311e-08	0.0500271
rs7294985	G	A	G	A	-0.1251	-0.0400357	0.495	0.458001338727061	FALSE	FALSE	FALSE	Cancer of hepatic bile ducts	12	16502544	159619	0.0696429143909341	0.565378741681389	hum0197.v3.BBJ.BtC.v1.gz	TRUE	reported	textfile	418	159201	12	16349610	0.02162	8.431e-09	1995	k__Bacteria|p__Firmicutes|c__Bacilli|o__Lactobacillales|f__Streptococcaceae|g__Streptococcus|s__Streptococcus_pseudopneumoniae_A_mgs_1809	tongue.pheno.1699.assoc.linear.gz.raw.gz	0.495	0.00782422	15.7166459765701		2	TRUE			0.0165219241604445	1995	2.07042888120223e-06	159619	TRUE	1.43387148268809e-08	0.104677
rs7294985	G	A	G	A	-0.1251	-0.0110097	0.495	0.457742128642073	FALSE	FALSE	FALSE	Colorectal cancer	12	16502544	167691	0.0166350258910056	0.508073408141594	hum0197.v3.BBJ.CC.v1.gz	TRUE	reported	textfile	8305	159386	12	16349610	0.02162	8.431e-09	1995	k__Bacteria|p__Firmicutes|c__Bacilli|o__Lactobacillales|f__Streptococcaceae|g__Streptococcus|s__Streptococcus_pseudopneumoniae_A_mgs_1809	tongue.pheno.1699.assoc.linear.gz.raw.gz	0.495	0.00782422	15.7166459765701		2	TRUE			0.0165219241604445	1995	2.61216766951246e-06	167691	TRUE	1.48654633806914e-08	0.114205
rs7294985	G	A	G	A	-0.1251	0.022413	0.495	0.458045144839971	FALSE	FALSE	FALSE	Esophageal cancer	12	16502544	160589	0.03881414941444	0.563640128949232	hum0197.v3.BBJ.EC.v1.gz	TRUE	reported	textfile	1388	159201	12	16349610	0.02162	8.431e-09	1995	k__Bacteria|p__Firmicutes|c__Bacilli|o__Lactobacillales|f__Streptococcaceae|g__Streptococcus|s__Streptococcus_pseudopneumoniae_A_mgs_1809	tongue.pheno.1699.assoc.linear.gz.raw.gz	0.495	0.00782422	15.7166459765701		2	TRUE			0.0165219241604445	1995	2.07638167824319e-06	160589	TRUE	1.43287286561392e-08	0.0841943
rs7294985	G	A	G	A	-0.1251	0.0137717	0.495	0.458023315595911	FALSE	FALSE	FALSE	Gastric cancer	12	16502544	167122	0.0168280598963106	0.413141517080742	hum0197.v3.BBJ.GC.v1.gz	TRUE	reported	textfile	7921	159201	12	16349610	0.02162	8.431e-09	1995	k__Bacteria|p__Firmicutes|c__Bacilli|o__Lactobacillales|f__Streptococcaceae|g__Streptococcus|s__Streptococcus_pseudopneumoniae_A_mgs_1809	tongue.pheno.1699.assoc.linear.gz.raw.gz	0.495	0.00782422	15.7166459765701		2	TRUE			0.0165219241604445	1995	4.0075363423332e-06	167122	TRUE	1.64334021193698e-08	0.130694
rs7294985	G	A	G	A	-0.1251	0.00529193	0.495	0.458002122887551	FALSE	FALSE	FALSE	Hepatic cancer	12	16502544	161323	0.0313680031527102	0.866028954428922	hum0197.v3.BBJ.LiC.v1.gz	TRUE	reported	textfile	2122	159201	12	16349610	0.02162	8.431e-09	1995	k__Bacteria|p__Firmicutes|c__Bacilli|o__Lactobacillales|f__Streptococcaceae|g__Streptococcus|s__Streptococcus_pseudopneumoniae_A_mgs_1809	tongue.pheno.1699.assoc.linear.gz.raw.gz	0.495	0.00782422	15.7166459765701		2	TRUE			0.0165219241604445	1995	1.76426235554327e-07	161323	TRUE	1.09795117512885e-08	0.0532724
rs7294985	G	A	G	A	-0.1251	-0.0708213	0.495	0.457971306493794	FALSE	FALSE	FALSE	Pancreatic cancer	12	16502544	159700	0.0640794458358927	0.269068443235404	hum0197.v3.BBJ.PaC.v1.gz	TRUE	reported	textfile	499	159201	12	16349610	0.02162	8.431e-09	1995	k__Bacteria|p__Firmicutes|c__Bacilli|o__Lactobacillales|f__Streptococcaceae|g__Streptococcus|s__Streptococcus_pseudopneumoniae_A_mgs_1809	tongue.pheno.1699.assoc.linear.gz.raw.gz	0.495	0.00782422	15.7166459765701		2	TRUE			0.0165219241604445	1995	7.64869081331015e-06	159700	TRUE	2.01785983935205e-08	0.323852
rs7294985	G	A	G	A	-0.1251	0.00126326	0.495	0.457646045112764	FALSE	FALSE	FALSE	Pharyngeal and laryngeal cancer	12	16502544	178726	0.082313693212393	0.987755454130801	hum0197.v3.BBJ.PLC.v1.gz	TRUE	reported	textfile	300	178426	12	16349610	0.02162	8.431e-09	1995	k__Bacteria|p__Firmicutes|c__Bacilli|o__Lactobacillales|f__Streptococcaceae|g__Streptococcus|s__Streptococcus_pseudopneumoniae_A_mgs_1809	tongue.pheno.1699.assoc.linear.gz.raw.gz	0.495	0.00782422	15.7166459765701		2	TRUE			0.0165219241604445	1995	1.31782111251009e-09	178726	TRUE	9.73470131837983e-09	0.0500271
rs1568075	G	T	G	T	-0.1225	-0.146276	0.3061	0.237484615633051	FALSE	FALSE	FALSE	Cancer of hepatic bile ducts	3	7182917	159619	0.0816490061851122	0.073210491580817	hum0197.v3.BBJ.BtC.v1.gz	TRUE	reported	textfile	418	159201	3	7141230	0.02231	4.516e-08	1993	k__Bacteria|p__Bacteroidota|c__Bacteroidia|o__Bacteroidales|f__Bacteroidaceae|g__Prevotella|s__unclassified_mgs_2853	tongue.pheno.1747.assoc.linear.gz.raw.gz	0.3061	0.00637474	12.7735327551717		2	TRUE			0.0149167669241645	1993	2.01072936337291e-05	159619	TRUE	1.5794018672578e-07	0.963962
rs1568075	G	T	G	T	-0.1225	-0.00424383	0.3061	0.237649500288787	FALSE	FALSE	FALSE	Colorectal cancer	3	7182917	167691	0.0194876226237034	0.827607867315045	hum0197.v3.BBJ.CC.v1.gz	TRUE	reported	textfile	8305	159386	3	7141230	0.02231	4.516e-08	1993	k__Bacteria|p__Bacteroidota|c__Bacteroidia|o__Bacteroidales|f__Bacteroidaceae|g__Prevotella|s__unclassified_mgs_2853	tongue.pheno.1747.assoc.linear.gz.raw.gz	0.3061	0.00637474	12.7735327551717		2	TRUE			0.0149167669241645	1993	2.82809323160064e-07	167691	TRUE	5.96378203447388e-08	0.0575219
rs1568075	G	T	G	T	-0.1225	-0.0157952	0.3061	0.23755151837486	FALSE	FALSE	FALSE	Esophageal cancer	3	7182917	160589	0.0454554308922028	0.728224366808897	hum0197.v3.BBJ.EC.v1.gz	TRUE	reported	textfile	1388	159201	3	7141230	0.02231	4.516e-08	1993	k__Bacteria|p__Bacteroidota|c__Bacteroidia|o__Bacteroidales|f__Bacteroidaceae|g__Prevotella|s__unclassified_mgs_2853	tongue.pheno.1747.assoc.linear.gz.raw.gz	0.3061	0.00637474	12.7735327551717		2	TRUE			0.0149167669241645	1993	7.51917386676477e-07	160589	TRUE	6.53123452634593e-08	0.0693643
rs1568075	G	T	G	T	-0.1225	-0.00510964	0.3061	0.237672584381738	FALSE	FALSE	FALSE	Gastric cancer	3	7182917	167122	0.0197063079142463	0.795411949453359	hum0197.v3.BBJ.GC.v1.gz	TRUE	reported	textfile	7921	159201	3	7141230	0.02231	4.516e-08	1993	k__Bacteria|p__Bacteroidota|c__Bacteroidia|o__Bacteroidales|f__Bacteroidaceae|g__Prevotella|s__unclassified_mgs_2853	tongue.pheno.1747.assoc.linear.gz.raw.gz	0.3061	0.00637474	12.7735327551717		2	TRUE			0.0149167669241645	1993	4.02291594319977e-07	167122	TRUE	6.12094615005277e-08	0.0604887
rs1568075	G	T	G	T	-0.1225	-0.0123094	0.3061	0.237562699992976	FALSE	FALSE	FALSE	Hepatic cancer	3	7182917	161323	0.0367385674240286	0.737585212490833	hum0197.v3.BBJ.LiC.v1.gz	TRUE	reported	textfile	2122	159201	3	7141230	0.02231	4.516e-08	1993	k__Bacteria|p__Bacteroidota|c__Bacteroidia|o__Bacteroidales|f__Bacteroidaceae|g__Prevotella|s__unclassified_mgs_2853	tongue.pheno.1747.assoc.linear.gz.raw.gz	0.3061	0.00637474	12.7735327551717		2	TRUE			0.0149167669241645	1993	6.95881753070984e-07	161323	TRUE	6.47280929883883e-08	0.0674384
rs1568075	G	T	G	T	-0.1225	0.0128512	0.3061	0.237558584109829	FALSE	FALSE	FALSE	Pancreatic cancer	3	7182917	159700	0.0753910314376645	0.864647583178114	hum0197.v3.BBJ.PaC.v1.gz	TRUE	reported	textfile	499	159201	3	7141230	0.02231	4.516e-08	1993	k__Bacteria|p__Bacteroidota|c__Bacteroidia|o__Bacteroidales|f__Bacteroidaceae|g__Prevotella|s__unclassified_mgs_2853	tongue.pheno.1747.assoc.linear.gz.raw.gz	0.3061	0.00637474	12.7735327551717		2	TRUE			0.0149167669241645	1993	1.81949403251326e-07	159700	TRUE	5.8620148248131e-08	0.0536245
rs1568075	G	T	G	T	-0.1225	0.0387497	0.3061	0.237706902865575	FALSE	FALSE	FALSE	Pharyngeal and laryngeal cancer	3	7182917	178726	0.0963922100640798	0.687683730920642	hum0197.v3.BBJ.PLC.v1.gz	TRUE	reported	textfile	300	178426	3	7141230	0.02231	4.516e-08	1993	k__Bacteria|p__Bacteroidota|c__Bacteroidia|o__Bacteroidales|f__Bacteroidaceae|g__Prevotella|s__unclassified_mgs_2853	tongue.pheno.1747.assoc.linear.gz.raw.gz	0.3061	0.00637474	12.7735327551717		2	TRUE			0.0149167669241645	1993	9.04210830890352e-07	178726	TRUE	6.54425206858576e-08	0.0662779
rs2584298	G	T	G	T	-0.1234	0.0339293	0.4735	0.597293063912383	FALSE	FALSE	FALSE	Cancer of hepatic bile ducts	18	73359444	159619	0.0705996655828472	0.630810116784245	hum0197.v3.BBJ.BtC.v1.gz	TRUE	reported	textfile	418	159201	18	75647489	0.02215	2.896e-08	1996	k__Bacteria|p__Firmicutes|c__Bacilli|o__Lactobacillales|f__Streptococcaceae|g__Streptococcus|s__unclassified_mgs_3493	tongue.pheno.1905.assoc.linear.gz.raw.gz	0.4735	0.00759239	15.2550537885591		2	TRUE			0.015326742029855	1996	1.44698527775537e-06	159619	TRUE	4.56093602606555e-08	0.0712922
rs2584298	G	T	G	T	-0.1234	0.0127339	0.4735	0.59734539753968	FALSE	FALSE	FALSE	Colorectal cancer	18	73359444	167691	0.0168499914173429	0.449816253949048	hum0197.v3.BBJ.CC.v1.gz	TRUE	reported	textfile	8305	159386	18	75647489	0.02215	2.896e-08	1996	k__Bacteria|p__Firmicutes|c__Bacilli|o__Lactobacillales|f__Streptococcaceae|g__Streptococcus|s__unclassified_mgs_3493	tongue.pheno.1905.assoc.linear.gz.raw.gz	0.4735	0.00759239	15.2550537885591		2	TRUE			0.015326742029855	1996	3.40578619413406e-06	167691	TRUE	5.30609327503249e-08	0.122398
rs2584298	G	T	G	T	-0.1234	0.00772577	0.4735	0.597262857966875	FALSE	FALSE	FALSE	Esophageal cancer	18	73359444	160589	0.0392417284293842	0.843924255811235	hum0197.v3.BBJ.EC.v1.gz	TRUE	reported	textfile	1388	159201	18	75647489	0.02215	2.896e-08	1996	k__Bacteria|p__Firmicutes|c__Bacilli|o__Lactobacillales|f__Streptococcaceae|g__Streptococcus|s__unclassified_mgs_3493	tongue.pheno.1905.assoc.linear.gz.raw.gz	0.4735	0.00759239	15.2550537885591		2	TRUE			0.015326742029855	1996	2.41366429312169e-07	160589	TRUE	3.81071241529889e-08	0.0544625
rs2584298	G	T	G	T	-0.1234	0.0172871	0.4735	0.597305256157842	FALSE	FALSE	FALSE	Gastric cancer	18	73359444	167122	0.0170404238504148	0.310355723525164	hum0197.v3.BBJ.GC.v1.gz	TRUE	reported	textfile	7921	159201	18	75647489	0.02215	2.896e-08	1996	k__Bacteria|p__Firmicutes|c__Bacilli|o__Lactobacillales|f__Streptococcaceae|g__Streptococcus|s__unclassified_mgs_3493	tongue.pheno.1905.assoc.linear.gz.raw.gz	0.4735	0.00759239	15.2550537885591		2	TRUE			0.015326742029855	1996	6.15817983238351e-06	167122	TRUE	6.21863602050427e-08	0.174938
rs2584298	G	T	G	T	-0.1234	-0.0170684	0.4735	0.597151725687846	FALSE	FALSE	FALSE	Hepatic cancer	18	73359444	161323	0.0317190549430185	0.590498979409834	hum0197.v3.BBJ.LiC.v1.gz	TRUE	reported	textfile	2122	159201	18	75647489	0.02215	2.896e-08	1996	k__Bacteria|p__Firmicutes|c__Bacilli|o__Lactobacillales|f__Streptococcaceae|g__Streptococcus|s__unclassified_mgs_3493	tongue.pheno.1905.assoc.linear.gz.raw.gz	0.4735	0.00759239	15.2550537885591		2	TRUE			0.015326742029855	1996	1.79496266708514e-06	161323	TRUE	4.71029459553142e-08	0.0913395
rs2584298	G	T	G	T	-0.1234	-0.0182295	0.4735	0.59725772588311	FALSE	FALSE	FALSE	Pancreatic cancer	18	73359444	159700	0.0649835932240976	0.779074819429363	hum0197.v3.BBJ.PaC.v1.gz	TRUE	reported	textfile	499	159201	18	75647489	0.02215	2.896e-08	1996	k__Bacteria|p__Firmicutes|c__Bacilli|o__Lactobacillales|f__Streptococcaceae|g__Streptococcus|s__unclassified_mgs_3493	tongue.pheno.1905.assoc.linear.gz.raw.gz	0.4735	0.00759239	15.2550537885591		2	TRUE			0.015326742029855	1996	4.92768754358687e-07	159700	TRUE	4.02225946342992e-08	0.06106
rs2584298	G	T	G	T	-0.1234	0.0466468	0.4735	0.597262948015744	FALSE	FALSE	FALSE	Pharyngeal and laryngeal cancer	18	73359444	178726	0.0832581162841423	0.575296965022385	hum0197.v3.BBJ.PLC.v1.gz	TRUE	reported	textfile	300	178426	18	75647489	0.02215	2.896e-08	1996	k__Bacteria|p__Firmicutes|c__Bacilli|o__Lactobacillales|f__Streptococcaceae|g__Streptococcus|s__unclassified_mgs_3493	tongue.pheno.1905.assoc.linear.gz.raw.gz	0.4735	0.00759239	15.2550537885591		2	TRUE			0.015326742029855	1996	1.75633470800264e-06	178726	TRUE	4.60810262833452e-08	0.0762633
rs4990850	A	T	A	T	-0.1225	0.0608314	0.2396	0.207772368245985	FALSE	TRUE	FALSE	Cancer of hepatic bile ducts	15	93696041	159619	0.0872089506068592	0.485467130084753	hum0197.v3.BBJ.BtC.v1.gz	TRUE	reported	textfile	418	159201	15	93152812	0.02235	4.804e-08	1977	k__Bacteria|p__Bacteroidota|c__Bacteroidia|o__Bacteroidales|f__Bacteroidaceae|g__F0040|s__unclassified_mgs_2335	tongue.pheno.1939.assoc.linear.gz.raw.gz	0.2396	0.00546803	10.858740327132		2	TRUE			0.0149828290289473	1977	3.04826948499814e-06	159619	TRUE	8.54545425494628e-08	0.0910807
rs4990850	A	T	A	T	-0.1225	-0.00918812	0.2396	0.20767981164233	FALSE	TRUE	FALSE	Colorectal cancer	15	93696041	167691	0.0208112391834937	0.658852404410933	hum0197.v3.BBJ.CC.v1.gz	TRUE	reported	textfile	8305	159386	15	93152812	0.02235	4.804e-08	1977	k__Bacteria|p__Bacteroidota|c__Bacteroidia|o__Bacteroidales|f__Bacteroidaceae|g__F0040|s__unclassified_mgs_2335	tongue.pheno.1939.assoc.linear.gz.raw.gz	0.2396	0.00546803	10.858740327132		2	TRUE			0.0149828290289473	1977	1.16239219712983e-06	167691	TRUE	7.19279985961474e-08	0.0817715
rs4990850	A	T	A	T	-0.1225	0.0084854	0.2396	0.20776783846815	FALSE	TRUE	FALSE	Esophageal cancer	15	93696041	160589	0.0485421915953315	0.861233173554649	hum0197.v3.BBJ.EC.v1.gz	TRUE	reported	textfile	1388	159201	15	93152812	0.02235	4.804e-08	1977	k__Bacteria|p__Bacteroidota|c__Bacteroidia|o__Bacteroidales|f__Bacteroidaceae|g__F0040|s__unclassified_mgs_2335	tongue.pheno.1939.assoc.linear.gz.raw.gz	0.2396	0.00546803	10.858740327132		2	TRUE			0.0149828290289473	1977	1.90280922109667e-07	160589	TRUE	6.18913013768312e-08	0.0539074
rs4990850	A	T	A	T	-0.1225	0.0102085	0.2396	0.207842550622266	FALSE	TRUE	FALSE	Gastric cancer	15	93696041	167122	0.0210762528014051	0.628131808439073	hum0197.v3.BBJ.GC.v1.gz	TRUE	reported	textfile	7921	159201	15	93152812	0.02235	4.804e-08	1977	k__Bacteria|p__Bacteroidota|c__Bacteroidia|o__Bacteroidales|f__Bacteroidaceae|g__F0040|s__unclassified_mgs_2335	tongue.pheno.1939.assoc.linear.gz.raw.gz	0.2396	0.00546803	10.858740327132		2	TRUE			0.0149828290289473	1977	1.40379582840055e-06	167122	TRUE	7.38805628983866e-08	0.0824681
rs4990850	A	T	A	T	-0.1225	0.0548286	0.2396	0.207867288048207	FALSE	TRUE	FALSE	Hepatic cancer	15	93696041	161323	0.0392399956667669	0.16233478258443	hum0197.v3.BBJ.LiC.v1.gz	TRUE	reported	textfile	2122	159201	15	93152812	0.02235	4.804e-08	1977	k__Bacteria|p__Bacteroidota|c__Bacteroidia|o__Bacteroidales|f__Bacteroidaceae|g__F0040|s__unclassified_mgs_2335	tongue.pheno.1939.assoc.linear.gz.raw.gz	0.2396	0.00546803	10.858740327132		2	TRUE			0.0149828290289473	1977	1.21020674128723e-05	161323	TRUE	1.29865198646077e-07	0.23524
rs4990850	A	T	A	T	-0.1225	0.139227	0.2396	0.207816481883906	FALSE	TRUE	FALSE	Pancreatic cancer	15	93696041	159700	0.080244671380875	0.082734338605384	hum0197.v3.BBJ.PaC.v1.gz	TRUE	reported	textfile	499	159201	15	93152812	0.02235	4.804e-08	1977	k__Bacteria|p__Bacteroidota|c__Bacteroidia|o__Bacteroidales|f__Bacteroidaceae|g__F0040|s__unclassified_mgs_2335	tongue.pheno.1939.assoc.linear.gz.raw.gz	0.2396	0.00546803	10.858740327132		2	TRUE			0.0149828290289473	1977	1.8849922642782e-05	159700	TRUE	1.600466528121e-07	0.202865
rs4990850	A	T	A	T	-0.1225	0.0553825	0.2396	0.207926055284951	FALSE	TRUE	FALSE	Pharyngeal and laryngeal cancer	15	93696041	178726	0.103039231222226	0.590929525156742	hum0197.v3.BBJ.PLC.v1.gz	TRUE	reported	textfile	300	178426	15	93152812	0.02235	4.804e-08	1977	k__Bacteria|p__Bacteroidota|c__Bacteroidia|o__Bacteroidales|f__Bacteroidaceae|g__F0040|s__unclassified_mgs_2335	tongue.pheno.1939.assoc.linear.gz.raw.gz	0.2396	0.00546803	10.858740327132		2	TRUE			0.0149828290289473	1977	1.61642819280077e-06	178726	TRUE	7.46166470697142e-08	0.0752452
rs7972928	C	A	C	A	-0.1303	0.0756325	0.3576	0.470904933058103	FALSE	FALSE	FALSE	Cancer of hepatic bile ducts	12	7849804	159619	0.070252283429896	0.28166599061996	hum0197.v3.BBJ.BtC.v1.gz	TRUE	reported	textfile	418	159201	12	7697208	0.0223	5.892e-09	1974	k__Bacteria|p__Actinobacteriota|c__Coriobacteriia|o__Coriobacteriales|f__Atopobiaceae|g__Lancefieldella|s__unclassified_mgs_2666	tongue.pheno.2003.assoc.linear.gz.raw.gz	0.3576	0.00780049	15.5035006480122		2	TRUE			0.0170183559407064	1974	7.2612910071294e-06	159619	TRUE	1.42542238372512e-08	0.125198
rs7972928	C	A	C	A	-0.1303	0.0105575	0.3576	0.470841549016202	FALSE	FALSE	FALSE	Colorectal cancer	12	7849804	167691	0.0167577861483107	0.52868906664453	hum0197.v3.BBJ.CC.v1.gz	TRUE	reported	textfile	8305	159386	12	7697208	0.0223	5.892e-09	1974	k__Bacteria|p__Actinobacteriota|c__Coriobacteriia|o__Coriobacteriales|f__Atopobiaceae|g__Lancefieldella|s__unclassified_mgs_2666	tongue.pheno.2003.assoc.linear.gz.raw.gz	0.3576	0.00780049	15.5035006480122		2	TRUE			0.0170183559407064	1974	2.3669393134197e-06	167691	TRUE	1.04657150610629e-08	0.0962968
rs7972928	C	A	C	A	-0.1303	-0.0341825	0.3576	0.470754205199739	FALSE	FALSE	FALSE	Esophageal cancer	12	7849804	160589	0.0391360979808966	0.382430662586786	hum0197.v3.BBJ.EC.v1.gz	TRUE	reported	textfile	1388	159201	12	7697208	0.0223	5.892e-09	1974	k__Bacteria|p__Actinobacteriota|c__Coriobacteriia|o__Coriobacteriales|f__Atopobiaceae|g__Lancefieldella|s__unclassified_mgs_2666	tongue.pheno.2003.assoc.linear.gz.raw.gz	0.3576	0.00780049	15.5035006480122		2	TRUE			0.0170183559407064	1974	4.75051027290677e-06	160589	TRUE	1.2464703402079e-08	0.166353
rs7972928	C	A	C	A	-0.1303	-0.00695005	0.3576	0.470563890040628	FALSE	FALSE	FALSE	Gastric cancer	12	7849804	167122	0.0169848651606806	0.682399507576304	hum0197.v3.BBJ.GC.v1.gz	TRUE	reported	textfile	7921	159201	12	7697208	0.0223	5.892e-09	1974	k__Bacteria|p__Actinobacteriota|c__Coriobacteriia|o__Coriobacteriales|f__Atopobiaceae|g__Lancefieldella|s__unclassified_mgs_2666	tongue.pheno.2003.assoc.linear.gz.raw.gz	0.3576	0.00780049	15.5035006480122		2	TRUE			0.0170183559407064	1974	1.00189741958918e-06	167122	TRUE	9.10475589475602e-09	0.0713353
rs7972928	C	A	C	A	-0.1303	0.00553896	0.3576	0.470809639849303	FALSE	FALSE	FALSE	Hepatic cancer	12	7849804	161323	0.0316397436622903	0.861029840322224	hum0197.v3.BBJ.LiC.v1.gz	TRUE	reported	textfile	2122	159201	12	7697208	0.0223	5.892e-09	1974	k__Bacteria|p__Actinobacteriota|c__Coriobacteriia|o__Coriobacteriales|f__Atopobiaceae|g__Lancefieldella|s__unclassified_mgs_2666	tongue.pheno.2003.assoc.linear.gz.raw.gz	0.3576	0.00780049	15.5035006480122		2	TRUE			0.0170183559407064	1974	1.89976367990621e-07	161323	TRUE	7.91082997056874e-09	0.0532939
rs7972928	C	A	C	A	-0.1303	-0.178635	0.3576	0.470719277566991	FALSE	FALSE	FALSE	Pancreatic cancer	12	7849804	159700	0.0647080752186211	0.00576896789010247	hum0197.v3.BBJ.PaC.v1.gz	TRUE	reported	textfile	499	159201	12	7697208	0.0223	5.892e-09	1974	k__Bacteria|p__Actinobacteriota|c__Coriobacteriia|o__Coriobacteriales|f__Atopobiaceae|g__Lancefieldella|s__unclassified_mgs_2666	tongue.pheno.2003.assoc.linear.gz.raw.gz	0.3576	0.00780049	15.5035006480122		2	TRUE			0.0170183559407064	1974	4.7719596628415e-05	159700	TRUE	4.14847759167545e-08	0.999944
rs7972928	C	A	C	A	-0.1303	0.00618151	0.3576	0.470340183341206	FALSE	FALSE	FALSE	Pharyngeal and laryngeal cancer	12	7849804	178726	0.0830586043654379	0.940673414190302	hum0197.v3.BBJ.PLC.v1.gz	TRUE	reported	textfile	300	178426	12	7697208	0.0223	5.892e-09	1974	k__Bacteria|p__Actinobacteriota|c__Coriobacteriia|o__Coriobacteriales|f__Atopobiaceae|g__Lancefieldella|s__unclassified_mgs_2666	tongue.pheno.2003.assoc.linear.gz.raw.gz	0.3576	0.00780049	15.5035006480122		2	TRUE			0.0170183559407064	1974	3.09911173849774e-08	178726	TRUE	7.2420377296279e-09	0.0505758
rs17135209	T	C	T	C	0.1292	-0.0773954	0.3832	0.288992452493182	FALSE	FALSE	FALSE	Cancer of hepatic bile ducts	10	3442533	159619	0.0760322357059569	0.308712001168166	hum0197.v3.BBJ.BtC.v1.gz	TRUE	reported	textfile	418	159201	10	3400341	0.02228	7.789e-09	1979	k__Bacteria|p__Proteobacteria|c__Gammaproteobacteria|o__Enterobacterales|f__Pasteurellaceae|g__Haemophilus_D|s__unclassified_mgs_3550	tongue.pheno.208.assoc.linear.gz.raw.gz	0.3832	0.00789087	15.7243286185279		2	TRUE			0.0167248809410072	1979	6.49161071214007e-06	159619	TRUE	1.76972117107217e-08	0.129798
rs17135209	T	C	T	C	0.1292	-0.00490933	0.3832	0.289078406466793	FALSE	FALSE	FALSE	Colorectal cancer	10	3442533	167691	0.0181826004331355	0.78715897457724	hum0197.v3.BBJ.CC.v1.gz	TRUE	reported	textfile	8305	159386	10	3400341	0.02228	7.789e-09	1979	k__Bacteria|p__Proteobacteria|c__Gammaproteobacteria|o__Enterobacterales|f__Pasteurellaceae|g__Haemophilus_D|s__unclassified_mgs_3550	tongue.pheno.208.assoc.linear.gz.raw.gz	0.3832	0.00789087	15.7243286185279		2	TRUE			0.0167248809410072	1979	4.34738510436073e-07	167691	TRUE	1.07630941151354e-08	0.0605136
rs17135209	T	C	T	C	0.1292	-0.0309007	0.3832	0.288995168399073	FALSE	FALSE	FALSE	Esophageal cancer	10	3442533	160589	0.0424469319301741	0.466623012365941	hum0197.v3.BBJ.EC.v1.gz	TRUE	reported	textfile	1388	159201	10	3400341	0.02228	7.789e-09	1979	k__Bacteria|p__Proteobacteria|c__Gammaproteobacteria|o__Enterobacterales|f__Pasteurellaceae|g__Haemophilus_D|s__unclassified_mgs_3550	tongue.pheno.208.assoc.linear.gz.raw.gz	0.3832	0.00789087	15.7243286185279		2	TRUE			0.0167248809410072	1979	3.30014155167264e-06	160589	TRUE	1.46475911854492e-08	0.108664
rs17135209	T	C	T	C	0.1292	0.0180558	0.3832	0.289368832584669	FALSE	FALSE	FALSE	Gastric cancer	10	3442533	167122	0.0183834161077925	0.32601169939094	hum0197.v3.BBJ.GC.v1.gz	TRUE	reported	textfile	7921	159201	10	3400341	0.02228	7.789e-09	1979	k__Bacteria|p__Proteobacteria|c__Gammaproteobacteria|o__Enterobacterales|f__Pasteurellaceae|g__Haemophilus_D|s__unclassified_mgs_3550	tongue.pheno.208.assoc.linear.gz.raw.gz	0.3832	0.00789087	15.7243286185279		2	TRUE			0.0167248809410072	1979	5.77231873988348e-06	167122	TRUE	1.68973135893128e-08	0.217434
rs17135209	T	C	T	C	0.1292	-0.0188391	0.3832	0.289029900189277	FALSE	FALSE	FALSE	Hepatic cancer	10	3442533	161323	0.0342461465342221	0.582243980753308	hum0197.v3.BBJ.LiC.v1.gz	TRUE	reported	textfile	2122	159201	10	3400341	0.02228	7.789e-09	1979	k__Bacteria|p__Proteobacteria|c__Gammaproteobacteria|o__Enterobacterales|f__Pasteurellaceae|g__Haemophilus_D|s__unclassified_mgs_3550	tongue.pheno.208.assoc.linear.gz.raw.gz	0.3832	0.00789087	15.7243286185279		2	TRUE			0.0167248809410072	1979	1.87588943863058e-06	161323	TRUE	1.3039445998186e-08	0.0861308
rs17135209	T	C	T	C	0.1292	0.0553773	0.3832	0.289069407099092	FALSE	FALSE	FALSE	Pancreatic cancer	10	3442533	159700	0.0701665514859991	0.42997994942067	hum0197.v3.BBJ.PaC.v1.gz	TRUE	reported	textfile	499	159201	10	3400341	0.02228	7.789e-09	1979	k__Bacteria|p__Proteobacteria|c__Gammaproteobacteria|o__Enterobacterales|f__Pasteurellaceae|g__Haemophilus_D|s__unclassified_mgs_3550	tongue.pheno.208.assoc.linear.gz.raw.gz	0.3832	0.00789087	15.7243286185279		2	TRUE			0.0167248809410072	1979	3.90033183103327e-06	159700	TRUE	1.52741039581324e-08	0.185482
rs17135209	T	C	T	C	0.1292	-0.148112	0.3832	0.289428247379653	FALSE	FALSE	FALSE	Pharyngeal and laryngeal cancer	10	3442533	178726	0.0899348218186131	0.0995833653365979	hum0197.v3.BBJ.PLC.v1.gz	TRUE	reported	textfile	300	178426	10	3400341	0.02228	7.789e-09	1979	k__Bacteria|p__Proteobacteria|c__Gammaproteobacteria|o__Enterobacterales|f__Pasteurellaceae|g__Haemophilus_D|s__unclassified_mgs_3550	tongue.pheno.208.assoc.linear.gz.raw.gz	0.3832	0.00789087	15.7243286185279		2	TRUE			0.0167248809410072	1979	1.51751423063023e-05	178726	TRUE	2.44374701074931e-08	0.183055
rs7294985	G	A	G	A	-0.1192	-0.0400357	0.495	0.458001338727061	FALSE	FALSE	FALSE	Cancer of hepatic bile ducts	12	16502544	159619	0.0696429143909341	0.565378741681389	hum0197.v3.BBJ.BtC.v1.gz	TRUE	reported	textfile	418	159201	12	16349610	0.02175	4.796e-08	1992	k__Bacteria|p__Firmicutes|c__Bacilli|o__Lactobacillales|f__Streptococcaceae|g__Streptococcus|s__Streptococcus_infantis_I_mgs_1798	tongue.pheno.2082.assoc.linear.gz.raw.gz	0.495	0.00710361	14.2373193986227		2	TRUE			0.0148687684916942	1992	2.07042888120223e-06	159619	TRUE	7.9668060528904e-08	0.105615
rs7294985	G	A	G	A	-0.1192	-0.0110097	0.495	0.457742128642073	FALSE	FALSE	FALSE	Colorectal cancer	12	16502544	167691	0.0166350258910056	0.508073408141594	hum0197.v3.BBJ.CC.v1.gz	TRUE	reported	textfile	8305	159386	12	16349610	0.02175	4.796e-08	1992	k__Bacteria|p__Firmicutes|c__Bacilli|o__Lactobacillales|f__Streptococcaceae|g__Streptococcus|s__Streptococcus_infantis_I_mgs_1798	tongue.pheno.2082.assoc.linear.gz.raw.gz	0.495	0.00710361	14.2373193986227		2	TRUE			0.0148687684916942	1992	2.61216766951246e-06	167691	TRUE	8.24844427278802e-08	0.114467
rs7294985	G	A	G	A	-0.1192	0.022413	0.495	0.458045144839971	FALSE	FALSE	FALSE	Esophageal cancer	12	16502544	160589	0.03881414941444	0.563640128949232	hum0197.v3.BBJ.EC.v1.gz	TRUE	reported	textfile	1388	159201	12	16349610	0.02175	4.796e-08	1992	k__Bacteria|p__Firmicutes|c__Bacilli|o__Lactobacillales|f__Streptococcaceae|g__Streptococcus|s__Streptococcus_infantis_I_mgs_1798	tongue.pheno.2082.assoc.linear.gz.raw.gz	0.495	0.00710361	14.2373193986227		2	TRUE			0.0148687684916942	1992	2.07638167824319e-06	160589	TRUE	7.96204145958698e-08	0.083902
rs7294985	G	A	G	A	-0.1192	0.0137717	0.495	0.458023315595911	FALSE	FALSE	FALSE	Gastric cancer	12	16502544	167122	0.0168280598963106	0.413141517080742	hum0197.v3.BBJ.GC.v1.gz	TRUE	reported	textfile	7921	159201	12	16349610	0.02175	4.796e-08	1992	k__Bacteria|p__Firmicutes|c__Bacilli|o__Lactobacillales|f__Streptococcaceae|g__Streptococcus|s__Streptococcus_infantis_I_mgs_1798	tongue.pheno.2082.assoc.linear.gz.raw.gz	0.495	0.00710361	14.2373193986227		2	TRUE			0.0148687684916942	1992	4.0075363423332e-06	167122	TRUE	9.07158427470715e-08	0.130297
rs7294985	G	A	G	A	-0.1192	0.00529193	0.495	0.458002122887551	FALSE	FALSE	FALSE	Hepatic cancer	12	16502544	161323	0.0313680031527102	0.866028954428922	hum0197.v3.BBJ.LiC.v1.gz	TRUE	reported	textfile	2122	159201	12	16349610	0.02175	4.796e-08	1992	k__Bacteria|p__Firmicutes|c__Bacilli|o__Lactobacillales|f__Streptococcaceae|g__Streptococcus|s__Streptococcus_infantis_I_mgs_1798	tongue.pheno.2082.assoc.linear.gz.raw.gz	0.495	0.00710361	14.2373193986227		2	TRUE			0.0148687684916942	1992	1.76426235554327e-07	161323	TRUE	6.18426291087722e-08	0.0532657
rs7294985	G	A	G	A	-0.1192	-0.0708213	0.495	0.457971306493794	FALSE	FALSE	FALSE	Pancreatic cancer	12	16502544	159700	0.0640794458358927	0.269068443235404	hum0197.v3.BBJ.PaC.v1.gz	TRUE	reported	textfile	499	159201	12	16349610	0.02175	4.796e-08	1992	k__Bacteria|p__Firmicutes|c__Bacilli|o__Lactobacillales|f__Streptococcaceae|g__Streptococcus|s__Streptococcus_infantis_I_mgs_1798	tongue.pheno.2082.assoc.linear.gz.raw.gz	0.495	0.00710361	14.2373193986227		2	TRUE			0.0148687684916942	1992	7.64869081331015e-06	159700	TRUE	1.10173528244923e-07	0.332208
rs7294985	G	A	G	A	-0.1192	0.00126326	0.495	0.457646045112764	FALSE	FALSE	FALSE	Pharyngeal and laryngeal cancer	12	16502544	178726	0.082313693212393	0.987755454130801	hum0197.v3.BBJ.PLC.v1.gz	TRUE	reported	textfile	300	178426	12	16349610	0.02175	4.796e-08	1992	k__Bacteria|p__Firmicutes|c__Bacilli|o__Lactobacillales|f__Streptococcaceae|g__Streptococcus|s__Streptococcus_infantis_I_mgs_1798	tongue.pheno.2082.assoc.linear.gz.raw.gz	0.495	0.00710361	14.2373193986227		2	TRUE			0.0148687684916942	1992	1.31782111251009e-09	178726	TRUE	5.52215059020818e-08	0.0500271
rs263894	A	G	A	G	0.1241	0.0183392	0.4256	0.487771886707183	FALSE	FALSE	FALSE	Cancer of hepatic bile ducts	5	165151524	159619	0.0692033498008849	0.791006497494397	hum0197.v3.BBJ.BtC.v1.gz	TRUE	reported	textfile	418	159201	5	165724519	0.02218	2.516e-08	1994	k__Bacteria|p__Firmicutes|c__Clostridia|o__Lachnospirales|f__Lachnospiraceae|g__Oribacterium|s__unclassified_mgs_2037	tongue.pheno.2130.assoc.linear.gz.raw.gz	0.4256	0.00752991	15.1133769559748		2	TRUE			0.015472447574617	1994	4.3997198640587e-07	159619	TRUE	3.48207406973953e-08	0.0591868
rs263894	A	G	A	G	0.1241	0.00603321	0.4256	0.48778227835254	FALSE	FALSE	FALSE	Colorectal cancer	5	165151524	167691	0.0165117397722776	0.714821075981742	hum0197.v3.BBJ.CC.v1.gz	TRUE	reported	textfile	8305	159386	5	165724519	0.02218	2.516e-08	1994	k__Bacteria|p__Firmicutes|c__Clostridia|o__Lachnospirales|f__Lachnospiraceae|g__Oribacterium|s__unclassified_mgs_2037	tongue.pheno.2130.assoc.linear.gz.raw.gz	0.4256	0.00752991	15.1133769559748		2	TRUE			0.015472447574617	1994	7.96170236329086e-07	167691	TRUE	3.65481458475406e-08	0.0678205
rs263894	A	G	A	G	0.1241	-0.0131183	0.4256	0.48771536985355	FALSE	FALSE	FALSE	Esophageal cancer	5	165151524	160589	0.0385871801521651	0.733881934988729	hum0197.v3.BBJ.EC.v1.gz	TRUE	reported	textfile	1388	159201	5	165724519	0.02218	2.516e-08	1994	k__Bacteria|p__Firmicutes|c__Clostridia|o__Lachnospirales|f__Lachnospiraceae|g__Oribacterium|s__unclassified_mgs_2037	tongue.pheno.2130.assoc.linear.gz.raw.gz	0.4256	0.00752991	15.1133769559748		2	TRUE			0.015472447574617	1994	7.19715645676992e-07	160589	TRUE	3.64404807846179e-08	0.0621544
rs263894	A	G	A	G	0.1241	-0.00436919	0.4256	0.487602599110994	FALSE	FALSE	FALSE	Gastric cancer	5	165151524	167122	0.016728026488471	0.793946316686875	hum0197.v3.BBJ.GC.v1.gz	TRUE	reported	textfile	7921	159201	5	165724519	0.02218	2.516e-08	1994	k__Bacteria|p__Firmicutes|c__Clostridia|o__Lachnospirales|f__Lachnospiraceae|g__Oribacterium|s__unclassified_mgs_2037	tongue.pheno.2130.assoc.linear.gz.raw.gz	0.4256	0.00752991	15.1133769559748		2	TRUE			0.015472447574617	1994	4.08209469415759e-07	167122	TRUE	3.43080787759234e-08	0.0582251
rs263894	A	G	A	G	0.1241	-0.0420359	0.4256	0.487590004853252	FALSE	FALSE	FALSE	Hepatic cancer	5	165151524	161323	0.0311700333086642	0.177465783842592	hum0197.v3.BBJ.LiC.v1.gz	TRUE	reported	textfile	2122	159201	5	165724519	0.02218	2.516e-08	1994	k__Bacteria|p__Firmicutes|c__Clostridia|o__Lachnospirales|f__Lachnospiraceae|g__Oribacterium|s__unclassified_mgs_2037	tongue.pheno.2130.assoc.linear.gz.raw.gz	0.4256	0.00752991	15.1133769559748		2	TRUE			0.015472447574617	1994	1.12737889786967e-05	161323	TRUE	6.80825671873537e-08	0.210901
rs263894	A	G	A	G	0.1241	-0.0463354	0.4256	0.487723697619311	FALSE	FALSE	FALSE	Pancreatic cancer	5	165151524	159700	0.0636934175174241	0.46693450585948	hum0197.v3.BBJ.PaC.v1.gz	TRUE	reported	textfile	499	159201	5	165724519	0.02218	2.516e-08	1994	k__Bacteria|p__Firmicutes|c__Clostridia|o__Lachnospirales|f__Lachnospiraceae|g__Oribacterium|s__unclassified_mgs_2037	tongue.pheno.2130.assoc.linear.gz.raw.gz	0.4256	0.00752991	15.1133769559748		2	TRUE			0.015472447574617	1994	3.31387590689788e-06	159700	TRUE	4.65538330668687e-08	0.0928261
rs263894	A	G	A	G	0.1241	0.0484186	0.4256	0.487565191805268	FALSE	FALSE	FALSE	Pharyngeal and laryngeal cancer	5	165151524	178726	0.0817863150477069	0.553841522474028	hum0197.v3.BBJ.PLC.v1.gz	TRUE	reported	textfile	300	178426	5	165724519	0.02218	2.516e-08	1994	k__Bacteria|p__Firmicutes|c__Clostridia|o__Lachnospirales|f__Lachnospiraceae|g__Oribacterium|s__unclassified_mgs_2037	tongue.pheno.2130.assoc.linear.gz.raw.gz	0.4256	0.00752991	15.1133769559748		2	TRUE			0.015472447574617	1994	1.96100883299853e-06	178726	TRUE	4.10629222991334e-08	0.110622
rs6725231	G	A	G	A	-0.1312	-0.0303837	0.2803	0.260888053402649	FALSE	FALSE	FALSE	Cancer of hepatic bile ducts	2	58789730	159619	0.0788230113456206	0.699890727777512	hum0197.v3.BBJ.BtC.v1.gz	TRUE	reported	textfile	418	159201	2	58562595	0.02181	2.139e-09	2000	k__Bacteria|p__Firmicutes|c__Negativicutes|o__Veillonellales|f__Veillonellaceae|g__Veillonella|s__Veillonella_rogosae_mgs_2008	tongue.pheno.214.assoc.linear.gz.raw.gz	0.2803	0.006945	13.9731540736088		2	TRUE			0.0177895678237008	2000	9.30887203381474e-07	159619	TRUE	3.29732867537747e-09	0.0728464
rs6725231	G	A	G	A	-0.1312	-0.0234739	0.2803	0.260736209374822	FALSE	FALSE	FALSE	Colorectal cancer	2	58789730	167691	0.0188066086885667	0.211967065549763	hum0197.v3.BBJ.CC.v1.gz	TRUE	reported	textfile	8305	159386	2	58562595	0.02181	2.139e-09	2000	k__Bacteria|p__Firmicutes|c__Negativicutes|o__Veillonellales|f__Veillonellaceae|g__Veillonella|s__Veillonella_rogosae_mgs_2008	tongue.pheno.214.assoc.linear.gz.raw.gz	0.2803	0.006945	13.9731540736088		2	TRUE			0.0177895678237008	2000	9.29056618840691e-06	167691	TRUE	5.70166232938479e-09	0.313187
rs6725231	G	A	G	A	-0.1312	0.00448666	0.2803	0.260928733062193	FALSE	FALSE	FALSE	Esophageal cancer	2	58789730	160589	0.0438901439482507	0.918578273240944	hum0197.v3.BBJ.EC.v1.gz	TRUE	reported	textfile	1388	159201	2	58562595	0.02181	2.139e-09	2000	k__Bacteria|p__Firmicutes|c__Negativicutes|o__Veillonellales|f__Veillonellaceae|g__Veillonella|s__Veillonella_rogosae_mgs_2008	tongue.pheno.214.assoc.linear.gz.raw.gz	0.2803	0.006945	13.9731540736088		2	TRUE			0.0177895678237008	2000	6.50731463093905e-08	160589	TRUE	2.71757482937913e-09	0.0512496
rs6725231	G	A	G	A	-0.1312	0.00666474	0.2803	0.261084517099278	FALSE	FALSE	FALSE	Gastric cancer	2	58789730	167122	0.0190200723136641	0.726034370878405	hum0197.v3.BBJ.GC.v1.gz	TRUE	reported	textfile	7921	159201	2	58562595	0.02181	2.139e-09	2000	k__Bacteria|p__Firmicutes|c__Negativicutes|o__Veillonellales|f__Veillonellaceae|g__Veillonella|s__Veillonella_rogosae_mgs_2008	tongue.pheno.214.assoc.linear.gz.raw.gz	0.2803	0.006945	13.9731540736088		2	TRUE			0.0177895678237008	2000	7.34705306321968e-07	167122	TRUE	3.17101109263548e-09	0.065639
rs6725231	G	A	G	A	-0.1312	0.0618955	0.2803	0.261097569083477	FALSE	FALSE	FALSE	Hepatic cancer	2	58789730	161323	0.035434245813293	0.0806773545256278	hum0197.v3.BBJ.LiC.v1.gz	TRUE	reported	textfile	2122	159201	2	58562595	0.02181	2.139e-09	2000	k__Bacteria|p__Firmicutes|c__Negativicutes|o__Veillonellales|f__Veillonellaceae|g__Veillonella|s__Veillonella_rogosae_mgs_2008	tongue.pheno.214.assoc.linear.gz.raw.gz	0.2803	0.006945	13.9731540736088		2	TRUE			0.0177895678237008	2000	1.89135045472328e-05	161323	TRUE	8.11035698673754e-09	0.306175
rs6725231	G	A	G	A	-0.1312	-0.0232786	0.2803	0.260890014365163	FALSE	FALSE	FALSE	Pancreatic cancer	2	58789730	159700	0.0725894898660498	0.748446955649948	hum0197.v3.BBJ.PaC.v1.gz	TRUE	reported	textfile	499	159201	2	58562595	0.02181	2.139e-09	2000	k__Bacteria|p__Firmicutes|c__Negativicutes|o__Veillonellales|f__Veillonellaceae|g__Veillonella|s__Veillonella_rogosae_mgs_2008	tongue.pheno.214.assoc.linear.gz.raw.gz	0.2803	0.006945	13.9731540736088		2	TRUE			0.0177895678237008	2000	6.43969435676325e-07	159700	TRUE	3.15554775161673e-09	0.0650768
rs6725231	G	A	G	A	-0.1312	-0.130031	0.2803	0.26097002904873	FALSE	FALSE	FALSE	Pharyngeal and laryngeal cancer	2	58789730	178726	0.093115224134654	0.162576752164328	hum0197.v3.BBJ.PLC.v1.gz	TRUE	reported	textfile	300	178426	2	58562595	0.02181	2.139e-09	2000	k__Bacteria|p__Firmicutes|c__Negativicutes|o__Veillonellales|f__Veillonellaceae|g__Veillonella|s__Veillonella_rogosae_mgs_2008	tongue.pheno.214.assoc.linear.gz.raw.gz	0.2803	0.006945	13.9731540736088		2	TRUE			0.0177895678237008	2000	1.09110832320338e-05	178726	TRUE	6.02510345081113e-09	0.685948
rs7294985	G	A	G	A	-0.1241	-0.0400357	0.495	0.458001338727061	FALSE	FALSE	FALSE	Cancer of hepatic bile ducts	12	16502544	159619	0.0696429143909341	0.565378741681389	hum0197.v3.BBJ.BtC.v1.gz	TRUE	reported	textfile	418	159201	12	16349610	0.0221	2.264e-08	1995	k__Bacteria|p__Firmicutes|c__Bacilli|o__Lactobacillales|f__Streptococcaceae|g__Streptococcus|s__unclassified_mgs_1210	tongue.pheno.2225.assoc.linear.gz.raw.gz	0.495	0.00769963	15.4644430405477		2	TRUE			0.0155752222735323	1995	2.07042888120223e-06	159619	TRUE	3.77992575870878e-08	0.104829
rs7294985	G	A	G	A	-0.1241	-0.0110097	0.495	0.457742128642073	FALSE	FALSE	FALSE	Colorectal cancer	12	16502544	167691	0.0166350258910056	0.508073408141594	hum0197.v3.BBJ.CC.v1.gz	TRUE	reported	textfile	8305	159386	12	16349610	0.0221	2.264e-08	1995	k__Bacteria|p__Firmicutes|c__Bacilli|o__Lactobacillales|f__Streptococcaceae|g__Streptococcus|s__unclassified_mgs_1210	tongue.pheno.2225.assoc.linear.gz.raw.gz	0.495	0.00769963	15.4644430405477		2	TRUE			0.0155752222735323	1995	2.61216766951246e-06	167691	TRUE	3.91592472399678e-08	0.114248
rs7294985	G	A	G	A	-0.1241	0.022413	0.495	0.458045144839971	FALSE	FALSE	FALSE	Esophageal cancer	12	16502544	160589	0.03881414941444	0.563640128949232	hum0197.v3.BBJ.EC.v1.gz	TRUE	reported	textfile	1388	159201	12	16349610	0.0221	2.264e-08	1995	k__Bacteria|p__Firmicutes|c__Bacilli|o__Lactobacillales|f__Streptococcaceae|g__Streptococcus|s__unclassified_mgs_1210	tongue.pheno.2225.assoc.linear.gz.raw.gz	0.495	0.00769963	15.4644430405477		2	TRUE			0.0155752222735323	1995	2.07638167824319e-06	160589	TRUE	3.77750151425771e-08	0.0841465
rs7294985	G	A	G	A	-0.1241	0.0137717	0.495	0.458023315595911	FALSE	FALSE	FALSE	Gastric cancer	12	16502544	167122	0.0168280598963106	0.413141517080742	hum0197.v3.BBJ.GC.v1.gz	TRUE	reported	textfile	7921	159201	12	16349610	0.0221	2.264e-08	1995	k__Bacteria|p__Firmicutes|c__Bacilli|o__Lactobacillales|f__Streptococcaceae|g__Streptococcus|s__unclassified_mgs_1210	tongue.pheno.2225.assoc.linear.gz.raw.gz	0.495	0.00769963	15.4644430405477		2	TRUE			0.0155752222735323	1995	4.0075363423332e-06	167122	TRUE	4.31667117402686e-08	0.130629
rs7294985	G	A	G	A	-0.1241	0.00529193	0.495	0.458002122887551	FALSE	FALSE	FALSE	Hepatic cancer	12	16502544	161323	0.0313680031527102	0.866028954428922	hum0197.v3.BBJ.LiC.v1.gz	TRUE	reported	textfile	2122	159201	12	16349610	0.0221	2.264e-08	1995	k__Bacteria|p__Firmicutes|c__Bacilli|o__Lactobacillales|f__Streptococcaceae|g__Streptococcus|s__unclassified_mgs_1210	tongue.pheno.2225.assoc.linear.gz.raw.gz	0.495	0.00769963	15.4644430405477		2	TRUE			0.0155752222735323	1995	1.76426235554327e-07	161323	TRUE	2.91626479846479e-08	0.0532713
rs7294985	G	A	G	A	-0.1241	-0.0708213	0.495	0.457971306493794	FALSE	FALSE	FALSE	Pancreatic cancer	12	16502544	159700	0.0640794458358927	0.269068443235404	hum0197.v3.BBJ.PaC.v1.gz	TRUE	reported	textfile	499	159201	12	16349610	0.0221	2.264e-08	1995	k__Bacteria|p__Firmicutes|c__Bacilli|o__Lactobacillales|f__Streptococcaceae|g__Streptococcus|s__unclassified_mgs_1210	tongue.pheno.2225.assoc.linear.gz.raw.gz	0.495	0.00769963	15.4644430405477		2	TRUE			0.0155752222735323	1995	7.64869081331015e-06	159700	TRUE	5.2684050146353e-08	0.325195
rs7294985	G	A	G	A	-0.1241	0.00126326	0.495	0.457646045112764	FALSE	FALSE	FALSE	Pharyngeal and laryngeal cancer	12	16502544	178726	0.082313693212393	0.987755454130801	hum0197.v3.BBJ.PLC.v1.gz	TRUE	reported	textfile	300	178426	12	16349610	0.0221	2.264e-08	1995	k__Bacteria|p__Firmicutes|c__Bacilli|o__Lactobacillales|f__Streptococcaceae|g__Streptococcus|s__unclassified_mgs_1210	tongue.pheno.2225.assoc.linear.gz.raw.gz	0.495	0.00769963	15.4644430405477		2	TRUE			0.0155752222735323	1995	1.31782111251009e-09	178726	TRUE	2.59579741574042e-08	0.0500271
rs994834	G	T	G	T	-0.1257	-0.0330642	0.2827	0.26082029401139	FALSE	FALSE	FALSE	Cancer of hepatic bile ducts	2	58794665	159619	0.0786748734521388	0.674293047103694	hum0197.v3.BBJ.BtC.v1.gz	TRUE	reported	textfile	418	159201	2	58567530	0.02174	8.48e-09	1999	k__Bacteria|p__Firmicutes|c__Negativicutes|o__Veillonellales|f__Veillonellaceae|g__Veillonella|s__Veillonella_rogosae_mgs_1856	tongue.pheno.2232.assoc.linear.gz.raw.gz	0.2827	0.00640807	12.8794464986282		2	TRUE			0.0164650557548396	1999	1.10653079767186e-06	159619	TRUE	1.33051029367602e-08	0.0781722
rs994834	G	T	G	T	-0.1257	-0.0237776	0.2827	0.260668390893101	FALSE	FALSE	FALSE	Colorectal cancer	2	58794665	167691	0.0187714859376909	0.205266276536591	hum0197.v3.BBJ.CC.v1.gz	TRUE	reported	textfile	8305	159386	2	58567530	0.02174	8.48e-09	1999	k__Bacteria|p__Firmicutes|c__Negativicutes|o__Veillonellales|f__Veillonellaceae|g__Veillonella|s__Veillonella_rogosae_mgs_1856	tongue.pheno.2232.assoc.linear.gz.raw.gz	0.2827	0.00640807	12.8794464986282		2	TRUE			0.0164650557548396	1999	9.5682326073137e-06	167691	TRUE	2.23016008054416e-08	0.32388
rs994834	G	T	G	T	-0.1257	0.00845305	0.2827	0.260869844453733	FALSE	FALSE	FALSE	Esophageal cancer	2	58794665	160589	0.0438053287599189	0.846983557688691	hum0197.v3.BBJ.EC.v1.gz	TRUE	reported	textfile	1388	159201	2	58567530	0.02174	8.48e-09	1999	k__Bacteria|p__Firmicutes|c__Negativicutes|o__Veillonellales|f__Veillonellaceae|g__Veillonella|s__Veillonella_rogosae_mgs_1856	tongue.pheno.2232.assoc.linear.gz.raw.gz	0.2827	0.00640807	12.8794464986282		2	TRUE			0.0164650557548396	1999	2.31879746292233e-07	160589	TRUE	1.14555139881645e-08	0.0543255
rs994834	G	T	G	T	-0.1257	0.00718704	0.2827	0.261028704872407	FALSE	FALSE	FALSE	Gastric cancer	2	58794665	167122	0.0189851731430964	0.705014267149768	hum0197.v3.BBJ.GC.v1.gz	TRUE	reported	textfile	7921	159201	2	58567530	0.02174	8.48e-09	1999	k__Bacteria|p__Firmicutes|c__Negativicutes|o__Veillonellales|f__Veillonellaceae|g__Veillonella|s__Veillonella_rogosae_mgs_1856	tongue.pheno.2232.assoc.linear.gz.raw.gz	0.2827	0.00640807	12.8794464986282		2	TRUE			0.0164650557548396	1999	8.57515085414469e-07	167122	TRUE	1.27585785776713e-08	0.0682021
rs994834	G	T	G	T	-0.1257	0.0585144	0.2827	0.261024934387509	FALSE	FALSE	FALSE	Hepatic cancer	2	58794665	161323	0.0353683447254318	0.0980406603413251	hum0197.v3.BBJ.LiC.v1.gz	TRUE	reported	textfile	2122	159201	2	58567530	0.02174	8.48e-09	1999	k__Bacteria|p__Firmicutes|c__Negativicutes|o__Veillonellales|f__Veillonellaceae|g__Veillonella|s__Veillonella_rogosae_mgs_1856	tongue.pheno.2232.assoc.linear.gz.raw.gz	0.2827	0.00640807	12.8794464986282		2	TRUE			0.0164650557548396	1999	1.6966695459941e-05	161323	TRUE	2.91812096636177e-08	0.281534
rs994834	G	T	G	T	-0.1257	-0.0251091	0.2827	0.260822633123381	FALSE	FALSE	FALSE	Pancreatic cancer	2	58794665	159700	0.0724334407367313	0.72885361933859	hum0197.v3.BBJ.PaC.v1.gz	TRUE	reported	textfile	499	159201	2	58567530	0.02174	8.48e-09	1999	k__Bacteria|p__Firmicutes|c__Negativicutes|o__Veillonellales|f__Veillonellaceae|g__Veillonella|s__Veillonella_rogosae_mgs_1856	tongue.pheno.2232.assoc.linear.gz.raw.gz	0.2827	0.00640807	12.8794464986282		2	TRUE			0.0164650557548396	1999	7.5246239531416e-07	159700	TRUE	1.26810362263911e-08	0.0680698
rs994834	G	T	G	T	-0.1257	-0.139903	0.2827	0.2609079228079	FALSE	FALSE	FALSE	Pharyngeal and laryngeal cancer	2	58794665	178726	0.0929467295226229	0.132273963988265	hum0197.v3.BBJ.PLC.v1.gz	TRUE	reported	textfile	300	178426	2	58567530	0.02174	8.48e-09	1999	k__Bacteria|p__Firmicutes|c__Negativicutes|o__Veillonellales|f__Veillonellaceae|g__Veillonella|s__Veillonella_rogosae_mgs_1856	tongue.pheno.2232.assoc.linear.gz.raw.gz	0.2827	0.00640807	12.8794464986282		2	TRUE			0.0164650557548396	1999	1.26764346567038e-05	178726	TRUE	2.48378344849326e-08	0.8088
rs17135209	T	C	T	C	0.1303	-0.0773954	0.3832	0.288992452493182	FALSE	FALSE	FALSE	Cancer of hepatic bile ducts	10	3442533	159619	0.0760322357059569	0.308712001168166	hum0197.v3.BBJ.BtC.v1.gz	TRUE	reported	textfile	418	159201	10	3400341	0.02227	5.637e-09	1984	k__Bacteria|p__Proteobacteria|c__Gammaproteobacteria|o__Enterobacterales|f__Pasteurellaceae|g__Haemophilus_A|s__Haemophilus_A_sputorum_mgs_3223	tongue.pheno.2270.assoc.linear.gz.raw.gz	0.3832	0.00802581	16.0358493929236		2	TRUE			0.0169788245413031	1984	6.49161071214007e-06	159619	TRUE	1.31450180444085e-08	0.130171
rs17135209	T	C	T	C	0.1303	-0.00490933	0.3832	0.289078406466793	FALSE	FALSE	FALSE	Colorectal cancer	10	3442533	167691	0.0181826004331355	0.78715897457724	hum0197.v3.BBJ.CC.v1.gz	TRUE	reported	textfile	8305	159386	10	3400341	0.02227	5.637e-09	1984	k__Bacteria|p__Proteobacteria|c__Gammaproteobacteria|o__Enterobacterales|f__Pasteurellaceae|g__Haemophilus_A|s__Haemophilus_A_sputorum_mgs_3223	tongue.pheno.2270.assoc.linear.gz.raw.gz	0.3832	0.00802581	16.0358493929236		2	TRUE			0.0169788245413031	1984	4.34738510436073e-07	167691	TRUE	7.95495619864372e-09	0.0605166
rs17135209	T	C	T	C	0.1303	-0.0309007	0.3832	0.288995168399073	FALSE	FALSE	FALSE	Esophageal cancer	10	3442533	160589	0.0424469319301741	0.466623012365941	hum0197.v3.BBJ.EC.v1.gz	TRUE	reported	textfile	1388	159201	10	3400341	0.02227	5.637e-09	1984	k__Bacteria|p__Proteobacteria|c__Gammaproteobacteria|o__Enterobacterales|f__Pasteurellaceae|g__Haemophilus_A|s__Haemophilus_A_sputorum_mgs_3223	tongue.pheno.2270.assoc.linear.gz.raw.gz	0.3832	0.00802581	16.0358493929236		2	TRUE			0.0169788245413031	1984	3.30014155167264e-06	160589	TRUE	1.08595433392295e-08	0.108779
rs17135209	T	C	T	C	0.1303	0.0180558	0.3832	0.289368832584669	FALSE	FALSE	FALSE	Gastric cancer	10	3442533	167122	0.0183834161077925	0.32601169939094	hum0197.v3.BBJ.GC.v1.gz	TRUE	reported	textfile	7921	159201	10	3400341	0.02227	5.637e-09	1984	k__Bacteria|p__Proteobacteria|c__Gammaproteobacteria|o__Enterobacterales|f__Pasteurellaceae|g__Haemophilus_A|s__Haemophilus_A_sputorum_mgs_3223	tongue.pheno.2270.assoc.linear.gz.raw.gz	0.3832	0.00802581	16.0358493929236		2	TRUE			0.0169788245413031	1984	5.77231873988348e-06	167122	TRUE	1.25440000319047e-08	0.217248
rs17135209	T	C	T	C	0.1303	-0.0188391	0.3832	0.289029900189277	FALSE	FALSE	FALSE	Hepatic cancer	10	3442533	161323	0.0342461465342221	0.582243980753308	hum0197.v3.BBJ.LiC.v1.gz	TRUE	reported	textfile	2122	159201	10	3400341	0.02227	5.637e-09	1984	k__Bacteria|p__Proteobacteria|c__Gammaproteobacteria|o__Enterobacterales|f__Pasteurellaceae|g__Haemophilus_A|s__Haemophilus_A_sputorum_mgs_3223	tongue.pheno.2270.assoc.linear.gz.raw.gz	0.3832	0.00802581	16.0358493929236		2	TRUE			0.0169788245413031	1984	1.87588943863058e-06	161323	TRUE	9.65620682719699e-09	0.0861737
rs17135209	T	C	T	C	0.1303	0.0553773	0.3832	0.289069407099092	FALSE	FALSE	FALSE	Pancreatic cancer	10	3442533	159700	0.0701665514859991	0.42997994942067	hum0197.v3.BBJ.PaC.v1.gz	TRUE	reported	textfile	499	159201	10	3400341	0.02227	5.637e-09	1984	k__Bacteria|p__Proteobacteria|c__Gammaproteobacteria|o__Enterobacterales|f__Pasteurellaceae|g__Haemophilus_A|s__Haemophilus_A_sputorum_mgs_3223	tongue.pheno.2270.assoc.linear.gz.raw.gz	0.3832	0.00802581	16.0358493929236		2	TRUE			0.0169788245413031	1984	3.90033183103327e-06	159700	TRUE	1.13288087058731e-08	0.184947
rs17135209	T	C	T	C	0.1303	-0.148112	0.3832	0.289428247379653	FALSE	FALSE	FALSE	Pharyngeal and laryngeal cancer	10	3442533	178726	0.0899348218186131	0.0995833653365979	hum0197.v3.BBJ.PLC.v1.gz	TRUE	reported	textfile	300	178426	10	3400341	0.02227	5.637e-09	1984	k__Bacteria|p__Proteobacteria|c__Gammaproteobacteria|o__Enterobacterales|f__Pasteurellaceae|g__Haemophilus_A|s__Haemophilus_A_sputorum_mgs_3223	tongue.pheno.2270.assoc.linear.gz.raw.gz	0.3832	0.00802581	16.0358493929236		2	TRUE			0.0169788245413031	1984	1.51751423063023e-05	178726	TRUE	1.82053276264271e-08	0.184132
rs17135209	T	C	T	C	0.1314	-0.0773954	0.3832	0.288992452493182	FALSE	FALSE	FALSE	Cancer of hepatic bile ducts	10	3442533	159619	0.0760322357059569	0.308712001168166	hum0197.v3.BBJ.BtC.v1.gz	TRUE	reported	textfile	418	159201	10	3400341	0.02221	3.911e-09	1982	k__Bacteria|p__Proteobacteria|c__Gammaproteobacteria|o__Enterobacterales|f__Pasteurellaceae|g__Haemophilus|s__Haemophilus_haemolyticus_mgs_3201	tongue.pheno.2301.assoc.linear.gz.raw.gz	0.3832	0.00816189	16.2935226692946		2	TRUE			0.0173707319519241	1982	6.49161071214007e-06	159619	TRUE	8.9986146724992e-09	0.130539
rs17135209	T	C	T	C	0.1314	-0.00490933	0.3832	0.289078406466793	FALSE	FALSE	FALSE	Colorectal cancer	10	3442533	167691	0.0181826004331355	0.78715897457724	hum0197.v3.BBJ.CC.v1.gz	TRUE	reported	textfile	8305	159386	10	3400341	0.02221	3.911e-09	1982	k__Bacteria|p__Proteobacteria|c__Gammaproteobacteria|o__Enterobacterales|f__Pasteurellaceae|g__Haemophilus|s__Haemophilus_haemolyticus_mgs_3201	tongue.pheno.2301.assoc.linear.gz.raw.gz	0.3832	0.00816189	16.2935226692946		2	TRUE			0.0173707319519241	1982	4.34738510436073e-07	167691	TRUE	5.41741373297841e-09	0.0605196
rs17135209	T	C	T	C	0.1314	-0.0309007	0.3832	0.288995168399073	FALSE	FALSE	FALSE	Esophageal cancer	10	3442533	160589	0.0424469319301741	0.466623012365941	hum0197.v3.BBJ.EC.v1.gz	TRUE	reported	textfile	1388	159201	10	3400341	0.02221	3.911e-09	1982	k__Bacteria|p__Proteobacteria|c__Gammaproteobacteria|o__Enterobacterales|f__Pasteurellaceae|g__Haemophilus|s__Haemophilus_haemolyticus_mgs_3201	tongue.pheno.2301.assoc.linear.gz.raw.gz	0.3832	0.00816189	16.2935226692946		2	TRUE			0.0173707319519241	1982	3.30014155167264e-06	160589	TRUE	7.41950120791161e-09	0.108892
rs17135209	T	C	T	C	0.1314	0.0180558	0.3832	0.289368832584669	FALSE	FALSE	FALSE	Gastric cancer	10	3442533	167122	0.0183834161077925	0.32601169939094	hum0197.v3.BBJ.GC.v1.gz	TRUE	reported	textfile	7921	159201	10	3400341	0.02221	3.911e-09	1982	k__Bacteria|p__Proteobacteria|c__Gammaproteobacteria|o__Enterobacterales|f__Pasteurellaceae|g__Haemophilus|s__Haemophilus_haemolyticus_mgs_3201	tongue.pheno.2301.assoc.linear.gz.raw.gz	0.3832	0.00816189	16.2935226692946		2	TRUE			0.0173707319519241	1982	5.77231873988348e-06	167122	TRUE	8.58221437293113e-09	0.217065
rs17135209	T	C	T	C	0.1314	-0.0188391	0.3832	0.289029900189277	FALSE	FALSE	FALSE	Hepatic cancer	10	3442533	161323	0.0342461465342221	0.582243980753308	hum0197.v3.BBJ.LiC.v1.gz	TRUE	reported	textfile	2122	159201	10	3400341	0.02221	3.911e-09	1982	k__Bacteria|p__Proteobacteria|c__Gammaproteobacteria|o__Enterobacterales|f__Pasteurellaceae|g__Haemophilus|s__Haemophilus_haemolyticus_mgs_3201	tongue.pheno.2301.assoc.linear.gz.raw.gz	0.3832	0.00816189	16.2935226692946		2	TRUE			0.0173707319519241	1982	1.87588943863058e-06	161323	TRUE	6.58942897355928e-09	0.0862161
rs17135209	T	C	T	C	0.1314	0.0553773	0.3832	0.289069407099092	FALSE	FALSE	FALSE	Pancreatic cancer	10	3442533	159700	0.0701665514859991	0.42997994942067	hum0197.v3.BBJ.PaC.v1.gz	TRUE	reported	textfile	499	159201	10	3400341	0.02221	3.911e-09	1982	k__Bacteria|p__Proteobacteria|c__Gammaproteobacteria|o__Enterobacterales|f__Pasteurellaceae|g__Haemophilus|s__Haemophilus_haemolyticus_mgs_3201	tongue.pheno.2301.assoc.linear.gz.raw.gz	0.3832	0.00816189	16.2935226692946		2	TRUE			0.0173707319519241	1982	3.90033183103327e-06	159700	TRUE	7.74354137837896e-09	0.184423
rs17135209	T	C	T	C	0.1314	-0.148112	0.3832	0.289428247379653	FALSE	FALSE	FALSE	Pharyngeal and laryngeal cancer	10	3442533	178726	0.0899348218186131	0.0995833653365979	hum0197.v3.BBJ.PLC.v1.gz	TRUE	reported	textfile	300	178426	10	3400341	0.02221	3.911e-09	1982	k__Bacteria|p__Proteobacteria|c__Gammaproteobacteria|o__Enterobacterales|f__Pasteurellaceae|g__Haemophilus|s__Haemophilus_haemolyticus_mgs_3201	tongue.pheno.2301.assoc.linear.gz.raw.gz	0.3832	0.00816189	16.2935226692946		2	TRUE			0.0173707319519241	1982	1.51751423063023e-05	178726	TRUE	1.25015224442625e-08	0.185201
rs17135209	T	C	T	C	0.1225	-0.0773954	0.3832	0.288992452493182	FALSE	FALSE	FALSE	Cancer of hepatic bile ducts	10	3442533	159619	0.0760322357059569	0.308712001168166	hum0197.v3.BBJ.BtC.v1.gz	TRUE	reported	textfile	418	159201	10	3400341	0.02222	4.023e-08	1984	k__Bacteria|p__Proteobacteria|c__Gammaproteobacteria|o__Enterobacterales|f__Pasteurellaceae|g__Haemophilus_D|s__unclassified_mgs_3140	tongue.pheno.244.assoc.linear.gz.raw.gz	0.3832	0.00709369	14.1601357478282		2	TRUE			0.0151032743588013	1984	6.49161071214007e-06	159619	TRUE	8.73903265913221e-08	0.127435
rs17135209	T	C	T	C	0.1225	-0.00490933	0.3832	0.289078406466793	FALSE	FALSE	FALSE	Colorectal cancer	10	3442533	167691	0.0181826004331355	0.78715897457724	hum0197.v3.BBJ.CC.v1.gz	TRUE	reported	textfile	8305	159386	10	3400341	0.02222	4.023e-08	1984	k__Bacteria|p__Proteobacteria|c__Gammaproteobacteria|o__Enterobacterales|f__Pasteurellaceae|g__Haemophilus_D|s__unclassified_mgs_3140	tongue.pheno.244.assoc.linear.gz.raw.gz	0.3832	0.00709369	14.1601357478282		2	TRUE			0.0151032743588013	1984	4.34738510436073e-07	167691	TRUE	5.43963552048866e-08	0.0604941
rs17135209	T	C	T	C	0.1225	-0.0309007	0.3832	0.288995168399073	FALSE	FALSE	FALSE	Esophageal cancer	10	3442533	160589	0.0424469319301741	0.466623012365941	hum0197.v3.BBJ.EC.v1.gz	TRUE	reported	textfile	1388	159201	10	3400341	0.02222	4.023e-08	1984	k__Bacteria|p__Proteobacteria|c__Gammaproteobacteria|o__Enterobacterales|f__Pasteurellaceae|g__Haemophilus_D|s__unclassified_mgs_3140	tongue.pheno.244.assoc.linear.gz.raw.gz	0.3832	0.00709369	14.1601357478282		2	TRUE			0.0151032743588013	1984	3.30014155167264e-06	160589	TRUE	7.29662767203726e-08	0.107929
rs17135209	T	C	T	C	0.1225	0.0180558	0.3832	0.289368832584669	FALSE	FALSE	FALSE	Gastric cancer	10	3442533	167122	0.0183834161077925	0.32601169939094	hum0197.v3.BBJ.GC.v1.gz	TRUE	reported	textfile	7921	159201	10	3400341	0.02222	4.023e-08	1984	k__Bacteria|p__Proteobacteria|c__Gammaproteobacteria|o__Enterobacterales|f__Pasteurellaceae|g__Haemophilus_D|s__unclassified_mgs_3140	tongue.pheno.244.assoc.linear.gz.raw.gz	0.3832	0.00709369	14.1601357478282		2	TRUE			0.0151032743588013	1984	5.77231873988348e-06	167122	TRUE	8.36532203098745e-08	0.218648
rs17135209	T	C	T	C	0.1225	-0.0188391	0.3832	0.289029900189277	FALSE	FALSE	FALSE	Hepatic cancer	10	3442533	161323	0.0342461465342221	0.582243980753308	hum0197.v3.BBJ.LiC.v1.gz	TRUE	reported	textfile	2122	159201	10	3400341	0.02222	4.023e-08	1984	k__Bacteria|p__Proteobacteria|c__Gammaproteobacteria|o__Enterobacterales|f__Pasteurellaceae|g__Haemophilus_D|s__unclassified_mgs_3140	tongue.pheno.244.assoc.linear.gz.raw.gz	0.3832	0.00709369	14.1601357478282		2	TRUE			0.0151032743588013	1984	1.87588943863058e-06	161323	TRUE	6.53045542370278e-08	0.0858538
rs17135209	T	C	T	C	0.1225	0.0553773	0.3832	0.289069407099092	FALSE	FALSE	FALSE	Pancreatic cancer	10	3442533	159700	0.0701665514859991	0.42997994942067	hum0197.v3.BBJ.PaC.v1.gz	TRUE	reported	textfile	499	159201	10	3400341	0.02222	4.023e-08	1984	k__Bacteria|p__Proteobacteria|c__Gammaproteobacteria|o__Enterobacterales|f__Pasteurellaceae|g__Haemophilus_D|s__unclassified_mgs_3140	tongue.pheno.244.assoc.linear.gz.raw.gz	0.3832	0.00709369	14.1601357478282		2	TRUE			0.0151032743588013	1984	3.90033183103327e-06	159700	TRUE	7.59373565203517e-08	0.189008
rs17135209	T	C	T	C	0.1225	-0.148112	0.3832	0.289428247379653	FALSE	FALSE	FALSE	Pharyngeal and laryngeal cancer	10	3442533	178726	0.0899348218186131	0.0995833653365979	hum0197.v3.BBJ.PLC.v1.gz	TRUE	reported	textfile	300	178426	10	3400341	0.02222	4.023e-08	1984	k__Bacteria|p__Proteobacteria|c__Gammaproteobacteria|o__Enterobacterales|f__Pasteurellaceae|g__Haemophilus_D|s__unclassified_mgs_3140	tongue.pheno.244.assoc.linear.gz.raw.gz	0.3832	0.00709369	14.1601357478282		2	TRUE			0.0151032743588013	1984	1.51751423063023e-05	178726	TRUE	1.19003031707726e-07	0.176327
rs17135209	T	C	T	C	0.1227	-0.0773954	0.3832	0.288992452493182	FALSE	FALSE	FALSE	Cancer of hepatic bile ducts	10	3442533	159619	0.0760322357059569	0.308712001168166	hum0197.v3.BBJ.BtC.v1.gz	TRUE	reported	textfile	418	159201	10	3400341	0.02229	4.135e-08	1979	k__Bacteria|p__Proteobacteria|c__Gammaproteobacteria|o__Enterobacterales|f__Pasteurellaceae|g__Haemophilus_D|s__Haemophilus_D_parainfluenzae_A_mgs_3466	tongue.pheno.2465.assoc.linear.gz.raw.gz	0.3832	0.00711687	14.1709029530011		2	TRUE			0.015095806000553	1979	6.49161071214007e-06	159619	TRUE	9.13571838837491e-08	0.127508
rs17135209	T	C	T	C	0.1227	-0.00490933	0.3832	0.289078406466793	FALSE	FALSE	FALSE	Colorectal cancer	10	3442533	167691	0.0181826004331355	0.78715897457724	hum0197.v3.BBJ.CC.v1.gz	TRUE	reported	textfile	8305	159386	10	3400341	0.02229	4.135e-08	1979	k__Bacteria|p__Proteobacteria|c__Gammaproteobacteria|o__Enterobacterales|f__Pasteurellaceae|g__Haemophilus_D|s__Haemophilus_D_parainfluenzae_A_mgs_3466	tongue.pheno.2465.assoc.linear.gz.raw.gz	0.3832	0.00711687	14.1709029530011		2	TRUE			0.015095806000553	1979	4.34738510436073e-07	167691	TRUE	5.69386082940445e-08	0.0604947
rs17135209	T	C	T	C	0.1227	-0.0309007	0.3832	0.288995168399073	FALSE	FALSE	FALSE	Esophageal cancer	10	3442533	160589	0.0424469319301741	0.466623012365941	hum0197.v3.BBJ.EC.v1.gz	TRUE	reported	textfile	1388	159201	10	3400341	0.02229	4.135e-08	1979	k__Bacteria|p__Proteobacteria|c__Gammaproteobacteria|o__Enterobacterales|f__Pasteurellaceae|g__Haemophilus_D|s__Haemophilus_D_parainfluenzae_A_mgs_3466	tongue.pheno.2465.assoc.linear.gz.raw.gz	0.3832	0.00711687	14.1709029530011		2	TRUE			0.015095806000553	1979	3.30014155167264e-06	160589	TRUE	7.6315193499673e-08	0.107952
rs17135209	T	C	T	C	0.1227	0.0180558	0.3832	0.289368832584669	FALSE	FALSE	FALSE	Gastric cancer	10	3442533	167122	0.0183834161077925	0.32601169939094	hum0197.v3.BBJ.GC.v1.gz	TRUE	reported	textfile	7921	159201	10	3400341	0.02229	4.135e-08	1979	k__Bacteria|p__Proteobacteria|c__Gammaproteobacteria|o__Enterobacterales|f__Pasteurellaceae|g__Haemophilus_D|s__Haemophilus_D_parainfluenzae_A_mgs_3466	tongue.pheno.2465.assoc.linear.gz.raw.gz	0.3832	0.00711687	14.1709029530011		2	TRUE			0.015095806000553	1979	5.77231873988348e-06	167122	TRUE	8.74625552215757e-08	0.21861
rs17135209	T	C	T	C	0.1227	-0.0188391	0.3832	0.289029900189277	FALSE	FALSE	FALSE	Hepatic cancer	10	3442533	161323	0.0342461465342221	0.582243980753308	hum0197.v3.BBJ.LiC.v1.gz	TRUE	reported	textfile	2122	159201	10	3400341	0.02229	4.135e-08	1979	k__Bacteria|p__Proteobacteria|c__Gammaproteobacteria|o__Enterobacterales|f__Pasteurellaceae|g__Haemophilus_D|s__Haemophilus_D_parainfluenzae_A_mgs_3466	tongue.pheno.2465.assoc.linear.gz.raw.gz	0.3832	0.00711687	14.1709029530011		2	TRUE			0.015095806000553	1979	1.87588943863058e-06	161323	TRUE	6.83221138167322e-08	0.0858625
rs17135209	T	C	T	C	0.1227	0.0553773	0.3832	0.289069407099092	FALSE	FALSE	FALSE	Pancreatic cancer	10	3442533	159700	0.0701665514859991	0.42997994942067	hum0197.v3.BBJ.PaC.v1.gz	TRUE	reported	textfile	499	159201	10	3400341	0.02229	4.135e-08	1979	k__Bacteria|p__Proteobacteria|c__Gammaproteobacteria|o__Enterobacterales|f__Pasteurellaceae|g__Haemophilus_D|s__Haemophilus_D_parainfluenzae_A_mgs_3466	tongue.pheno.2465.assoc.linear.gz.raw.gz	0.3832	0.00711687	14.1709029530011		2	TRUE			0.015095806000553	1979	3.90033183103327e-06	159700	TRUE	7.94139937259651e-08	0.188896
rs17135209	T	C	T	C	0.1227	-0.148112	0.3832	0.289428247379653	FALSE	FALSE	FALSE	Pharyngeal and laryngeal cancer	10	3442533	178726	0.0899348218186131	0.0995833653365979	hum0197.v3.BBJ.PLC.v1.gz	TRUE	reported	textfile	300	178426	10	3400341	0.02229	4.135e-08	1979	k__Bacteria|p__Proteobacteria|c__Gammaproteobacteria|o__Enterobacterales|f__Pasteurellaceae|g__Haemophilus_D|s__Haemophilus_D_parainfluenzae_A_mgs_3466	tongue.pheno.2465.assoc.linear.gz.raw.gz	0.3832	0.00711687	14.1709029530011		2	TRUE			0.015095806000553	1979	1.51751423063023e-05	178726	TRUE	1.24309297677097e-07	0.176532
rs17135209	T	C	T	C	0.1215	-0.0773954	0.3832	0.288992452493182	FALSE	FALSE	FALSE	Cancer of hepatic bile ducts	10	3442533	159619	0.0760322357059569	0.308712001168166	hum0197.v3.BBJ.BtC.v1.gz	TRUE	reported	textfile	418	159201	10	3400341	0.02207	4.156e-08	1984	k__Bacteria|p__Proteobacteria|c__Gammaproteobacteria|o__Enterobacterales|f__Pasteurellaceae|g__Aggregatibacter|s__unclassified_mgs_108	tongue.pheno.2502.assoc.linear.gz.raw.gz	0.3832	0.00697834	13.9282754730279		2	TRUE			0.015060991978051	1984	6.49161071214007e-06	159619	TRUE	9.12028367817344e-08	0.127068
rs17135209	T	C	T	C	0.1215	-0.00490933	0.3832	0.289078406466793	FALSE	FALSE	FALSE	Colorectal cancer	10	3442533	167691	0.0181826004331355	0.78715897457724	hum0197.v3.BBJ.CC.v1.gz	TRUE	reported	textfile	8305	159386	10	3400341	0.02207	4.156e-08	1984	k__Bacteria|p__Proteobacteria|c__Gammaproteobacteria|o__Enterobacterales|f__Pasteurellaceae|g__Aggregatibacter|s__unclassified_mgs_108	tongue.pheno.2502.assoc.linear.gz.raw.gz	0.3832	0.00697834	13.9282754730279		2	TRUE			0.015060991978051	1984	4.34738510436073e-07	167691	TRUE	5.68064932344856e-08	0.060491
rs17135209	T	C	T	C	0.1215	-0.0309007	0.3832	0.288995168399073	FALSE	FALSE	FALSE	Esophageal cancer	10	3442533	160589	0.0424469319301741	0.466623012365941	hum0197.v3.BBJ.EC.v1.gz	TRUE	reported	textfile	1388	159201	10	3400341	0.02207	4.156e-08	1984	k__Bacteria|p__Proteobacteria|c__Gammaproteobacteria|o__Enterobacterales|f__Pasteurellaceae|g__Aggregatibacter|s__unclassified_mgs_108	tongue.pheno.2502.assoc.linear.gz.raw.gz	0.3832	0.00697834	13.9282754730279		2	TRUE			0.015060991978051	1984	3.30014155167264e-06	160589	TRUE	7.61682473339483e-08	0.107813
rs17135209	T	C	T	C	0.1215	0.0180558	0.3832	0.289368832584669	FALSE	FALSE	FALSE	Gastric cancer	10	3442533	167122	0.0183834161077925	0.32601169939094	hum0197.v3.BBJ.GC.v1.gz	TRUE	reported	textfile	7921	159201	10	3400341	0.02207	4.156e-08	1984	k__Bacteria|p__Proteobacteria|c__Gammaproteobacteria|o__Enterobacterales|f__Pasteurellaceae|g__Aggregatibacter|s__unclassified_mgs_108	tongue.pheno.2502.assoc.linear.gz.raw.gz	0.3832	0.00697834	13.9282754730279		2	TRUE			0.015060991978051	1984	5.77231873988348e-06	167122	TRUE	8.73089000865377e-08	0.218842
rs17135209	T	C	T	C	0.1215	-0.0188391	0.3832	0.289029900189277	FALSE	FALSE	FALSE	Hepatic cancer	10	3442533	161323	0.0342461465342221	0.582243980753308	hum0197.v3.BBJ.LiC.v1.gz	TRUE	reported	textfile	2122	159201	10	3400341	0.02207	4.156e-08	1984	k__Bacteria|p__Proteobacteria|c__Gammaproteobacteria|o__Enterobacterales|f__Pasteurellaceae|g__Aggregatibacter|s__unclassified_mgs_108	tongue.pheno.2502.assoc.linear.gz.raw.gz	0.3832	0.00697834	13.9282754730279		2	TRUE			0.015060991978051	1984	1.87588943863058e-06	161323	TRUE	6.81805869115306e-08	0.0858101
rs17135209	T	C	T	C	0.1215	0.0553773	0.3832	0.289069407099092	FALSE	FALSE	FALSE	Pancreatic cancer	10	3442533	159700	0.0701665514859991	0.42997994942067	hum0197.v3.BBJ.PaC.v1.gz	TRUE	reported	textfile	499	159201	10	3400341	0.02207	4.156e-08	1984	k__Bacteria|p__Proteobacteria|c__Gammaproteobacteria|o__Enterobacterales|f__Pasteurellaceae|g__Aggregatibacter|s__unclassified_mgs_108	tongue.pheno.2502.assoc.linear.gz.raw.gz	0.3832	0.00697834	13.9282754730279		2	TRUE			0.015060991978051	1984	3.90033183103327e-06	159700	TRUE	7.92653155281047e-08	0.189577
rs17135209	T	C	T	C	0.1215	-0.148112	0.3832	0.289428247379653	FALSE	FALSE	FALSE	Pharyngeal and laryngeal cancer	10	3442533	178726	0.0899348218186131	0.0995833653365979	hum0197.v3.BBJ.PLC.v1.gz	TRUE	reported	textfile	300	178426	10	3400341	0.02207	4.156e-08	1984	k__Bacteria|p__Proteobacteria|c__Gammaproteobacteria|o__Enterobacterales|f__Pasteurellaceae|g__Aggregatibacter|s__unclassified_mgs_108	tongue.pheno.2502.assoc.linear.gz.raw.gz	0.3832	0.00697834	13.9282754730279		2	TRUE			0.015060991978051	1984	1.51751423063023e-05	178726	TRUE	1.2414581673412e-07	0.175297
rs263894	A	G	A	G	0.1239	0.0183392	0.4256	0.487771886707183	FALSE	FALSE	FALSE	Cancer of hepatic bile ducts	5	165151524	159619	0.0692033498008849	0.791006497494397	hum0197.v3.BBJ.BtC.v1.gz	TRUE	reported	textfile	418	159201	5	165724519	0.02218	2.688e-08	1993	k__Bacteria|p__Firmicutes|c__Clostridia|o__Lachnospirales|f__Lachnospiraceae|g__Oribacterium|s__Oribacterium_sinus_mgs_2094	tongue.pheno.255.assoc.linear.gz.raw.gz	0.4256	0.00750566	15.0567721534292		2	TRUE			0.015431012431339	1993	4.3997198640587e-07	159619	TRUE	3.66213014460636e-08	0.0591891
rs263894	A	G	A	G	0.1239	0.00603321	0.4256	0.48778227835254	FALSE	FALSE	FALSE	Colorectal cancer	5	165151524	167691	0.0165117397722776	0.714821075981742	hum0197.v3.BBJ.CC.v1.gz	TRUE	reported	textfile	8305	159386	5	165724519	0.02218	2.688e-08	1993	k__Bacteria|p__Firmicutes|c__Clostridia|o__Lachnospirales|f__Lachnospiraceae|g__Oribacterium|s__Oribacterium_sinus_mgs_2094	tongue.pheno.255.assoc.linear.gz.raw.gz	0.4256	0.00750566	15.0567721534292		2	TRUE			0.015431012431339	1993	7.96170236329086e-07	167691	TRUE	3.8435405303579e-08	0.0678218
rs263894	A	G	A	G	0.1239	-0.0131183	0.4256	0.48771536985355	FALSE	FALSE	FALSE	Esophageal cancer	5	165151524	160589	0.0385871801521651	0.733881934988729	hum0197.v3.BBJ.EC.v1.gz	TRUE	reported	textfile	1388	159201	5	165724519	0.02218	2.688e-08	1993	k__Bacteria|p__Firmicutes|c__Clostridia|o__Lachnospirales|f__Lachnospiraceae|g__Oribacterium|s__Oribacterium_sinus_mgs_2094	tongue.pheno.255.assoc.linear.gz.raw.gz	0.4256	0.00750566	15.0567721534292		2	TRUE			0.015431012431339	1993	7.19715645676992e-07	160589	TRUE	3.83218035997625e-08	0.0621524
rs263894	A	G	A	G	0.1239	-0.00436919	0.4256	0.487602599110994	FALSE	FALSE	FALSE	Gastric cancer	5	165151524	167122	0.016728026488471	0.793946316686875	hum0197.v3.BBJ.GC.v1.gz	TRUE	reported	textfile	7921	159201	5	165724519	0.02218	2.688e-08	1993	k__Bacteria|p__Firmicutes|c__Clostridia|o__Lachnospirales|f__Lachnospiraceae|g__Oribacterium|s__Oribacterium_sinus_mgs_2094	tongue.pheno.255.assoc.linear.gz.raw.gz	0.4256	0.00750566	15.0567721534292		2	TRUE			0.015431012431339	1993	4.08209469415759e-07	167122	TRUE	3.6083655018008e-08	0.0582247
rs263894	A	G	A	G	0.1239	-0.0420359	0.4256	0.487590004853252	FALSE	FALSE	FALSE	Hepatic cancer	5	165151524	161323	0.0311700333086642	0.177465783842592	hum0197.v3.BBJ.LiC.v1.gz	TRUE	reported	textfile	2122	159201	5	165724519	0.02218	2.688e-08	1993	k__Bacteria|p__Firmicutes|c__Clostridia|o__Lachnospirales|f__Lachnospiraceae|g__Oribacterium|s__Oribacterium_sinus_mgs_2094	tongue.pheno.255.assoc.linear.gz.raw.gz	0.4256	0.00750566	15.0567721534292		2	TRUE			0.015431012431339	1993	1.12737889786967e-05	161323	TRUE	7.15180757949617e-08	0.210818
rs263894	A	G	A	G	0.1239	-0.0463354	0.4256	0.487723697619311	FALSE	FALSE	FALSE	Pancreatic cancer	5	165151524	159700	0.0636934175174241	0.46693450585948	hum0197.v3.BBJ.PaC.v1.gz	TRUE	reported	textfile	499	159201	5	165724519	0.02218	2.688e-08	1993	k__Bacteria|p__Firmicutes|c__Clostridia|o__Lachnospirales|f__Lachnospiraceae|g__Oribacterium|s__Oribacterium_sinus_mgs_2094	tongue.pheno.255.assoc.linear.gz.raw.gz	0.4256	0.00750566	15.0567721534292		2	TRUE			0.015431012431339	1993	3.31387590689788e-06	159700	TRUE	4.89359538272733e-08	0.0928015
rs263894	A	G	A	G	0.1239	0.0484186	0.4256	0.487565191805268	FALSE	FALSE	FALSE	Pharyngeal and laryngeal cancer	5	165151524	178726	0.0817863150477069	0.553841522474028	hum0197.v3.BBJ.PLC.v1.gz	TRUE	reported	textfile	300	178426	5	165724519	0.02218	2.688e-08	1993	k__Bacteria|p__Firmicutes|c__Clostridia|o__Lachnospirales|f__Lachnospiraceae|g__Oribacterium|s__Oribacterium_sinus_mgs_2094	tongue.pheno.255.assoc.linear.gz.raw.gz	0.4256	0.00750566	15.0567721534292		2	TRUE			0.015431012431339	1993	1.96100883299853e-06	178726	TRUE	4.31753198046791e-08	0.110663
rs1913263	A	G	A	G	-0.1303	-0.0374765	0.4923	0.454584353992947	FALSE	FALSE	FALSE	Cancer of hepatic bile ducts	12	16505296	159619	0.0696550178944076	0.590556370625582	hum0197.v3.BBJ.BtC.v1.gz	TRUE	reported	textfile	418	159201	12	16352362	0.02204	4.003e-09	1999	k__Bacteria|p__Firmicutes|c__Bacilli|o__Lactobacillales|f__Streptococcaceae|g__Streptococcus|s__Streptococcus_infantis_mgs_1655	tongue.pheno.262.assoc.linear.gz.raw.gz	0.4923	0.00848703	17.0936769598401		2	TRUE			0.0172009453586214	1999	1.81356437016443e-06	159619	TRUE	6.74746308625268e-09	0.0961447
rs1913263	A	G	A	G	-0.1303	-0.00975115	0.4923	0.454335255519578	FALSE	FALSE	FALSE	Colorectal cancer	12	16505296	167691	0.0166390629988088	0.557849010654791	hum0197.v3.BBJ.CC.v1.gz	TRUE	reported	textfile	8305	159386	12	16352362	0.02204	4.003e-09	1999	k__Bacteria|p__Firmicutes|c__Bacilli|o__Lactobacillales|f__Streptococcaceae|g__Streptococcus|s__Streptococcus_infantis_mgs_1655	tongue.pheno.262.assoc.linear.gz.raw.gz	0.4923	0.00848703	17.0936769598401		2	TRUE			0.0172009453586214	1999	2.04808617682191e-06	167691	TRUE	6.82941324653742e-09	0.0994723
rs1913263	A	G	A	G	-0.1303	0.0244483	0.4923	0.454629947427602	FALSE	FALSE	FALSE	Esophageal cancer	12	16505296	160589	0.0388313724070289	0.528955626527593	hum0197.v3.BBJ.EC.v1.gz	TRUE	reported	textfile	1388	159201	12	16352362	0.02204	4.003e-09	1999	k__Bacteria|p__Firmicutes|c__Bacilli|o__Lactobacillales|f__Streptococcaceae|g__Streptococcus|s__Streptococcus_infantis_mgs_1655	tongue.pheno.262.assoc.linear.gz.raw.gz	0.4923	0.00848703	17.0936769598401		2	TRUE			0.0172009453586214	1999	2.46842224302892e-06	160589	TRUE	7.15084267026636e-09	0.0904701
rs1913263	A	G	A	G	-0.1303	0.0104625	0.4923	0.454560599266335	FALSE	FALSE	FALSE	Gastric cancer	12	16505296	167122	0.0168302783033362	0.534174870487145	hum0197.v3.BBJ.GC.v1.gz	TRUE	reported	textfile	7921	159201	12	16352362	0.02204	4.003e-09	1999	k__Bacteria|p__Firmicutes|c__Bacilli|o__Lactobacillales|f__Streptococcaceae|g__Streptococcus|s__Streptococcus_infantis_mgs_1655	tongue.pheno.262.assoc.linear.gz.raw.gz	0.4923	0.00848703	17.0936769598401		2	TRUE			0.0172009453586214	1999	2.31236518840141e-06	167122	TRUE	6.99793850221548e-09	0.0972235
rs1913263	A	G	A	G	-0.1303	0.00520383	0.4923	0.454581230470159	FALSE	FALSE	FALSE	Hepatic cancer	12	16505296	161323	0.0313765259560386	0.868274271525995	hum0197.v3.BBJ.LiC.v1.gz	TRUE	reported	textfile	2122	159201	12	16352362	0.02204	4.003e-09	1999	k__Bacteria|p__Firmicutes|c__Bacilli|o__Lactobacillales|f__Streptococcaceae|g__Streptococcus|s__Streptococcus_infantis_mgs_1655	tongue.pheno.262.assoc.linear.gz.raw.gz	0.4923	0.00848703	17.0936769598401		2	TRUE			0.0172009453586214	1999	1.7050801467308e-07	161323	TRUE	5.25365467451223e-09	0.0531709
rs1913263	A	G	A	G	-0.1303	-0.0683267	0.4923	0.454554409616071	FALSE	FALSE	FALSE	Pancreatic cancer	12	16505296	159700	0.0640901039667608	0.286376980551609	hum0197.v3.BBJ.PaC.v1.gz	TRUE	reported	textfile	499	159201	12	16352362	0.02204	4.003e-09	1999	k__Bacteria|p__Firmicutes|c__Bacilli|o__Lactobacillales|f__Streptococcaceae|g__Streptococcus|s__Streptococcus_infantis_mgs_1655	tongue.pheno.262.assoc.linear.gz.raw.gz	0.4923	0.00848703	17.0936769598401		2	TRUE			0.0172009453586214	1999	7.11698333027516e-06	159700	TRUE	9.5544690612122e-09	0.293852
rs1913263	A	G	A	G	-0.1303	0.00905059	0.4923	0.454200964429505	FALSE	FALSE	FALSE	Pharyngeal and laryngeal cancer	12	16505296	178726	0.0823465196173859	0.912481821837819	hum0197.v3.BBJ.PLC.v1.gz	TRUE	reported	textfile	300	178426	12	16352362	0.02204	4.003e-09	1999	k__Bacteria|p__Firmicutes|c__Bacilli|o__Lactobacillales|f__Streptococcaceae|g__Streptococcus|s__Streptococcus_infantis_mgs_1655	tongue.pheno.262.assoc.linear.gz.raw.gz	0.4923	0.00848703	17.0936769598401		2	TRUE			0.0172009453586214	1999	6.75897511483314e-08	178726	TRUE	4.93929138220934e-09	0.0513146
rs62208757	C	T	C	T	0.1261	0.0430642	0.4707	0.530430047334531	FALSE	FALSE	FALSE	Cancer of hepatic bile ducts	20	55505912	159619	0.0693797218780229	0.534795193620809	hum0197.v3.BBJ.BtC.v1.gz	TRUE	reported	textfile	418	159201	20	56930856	0.02215	1.435e-08	1992	k__Bacteria|p__Firmicutes|c__Bacilli|o__Erysipelotrichales|f__Erysipelotrichaceae|g__Solobacterium|s__unclassified_mgs_3390	tongue.pheno.2649.assoc.linear.gz.raw.gz	0.4707	0.0079233	15.8933002843806		2	TRUE			0.0160255686531318	1992	2.41372174085602e-06	159619	TRUE	2.51348158901974e-08	0.114739
rs62208757	C	T	C	T	0.1261	-0.0128168	0.4707	0.530186894873521	FALSE	FALSE	FALSE	Colorectal cancer	20	55505912	167691	0.0165468836712665	0.438590461747488	hum0197.v3.BBJ.CC.v1.gz	TRUE	reported	textfile	8305	159386	20	56930856	0.02215	1.435e-08	1992	k__Bacteria|p__Firmicutes|c__Bacilli|o__Erysipelotrichales|f__Erysipelotrichaceae|g__Solobacterium|s__unclassified_mgs_3390	tongue.pheno.2649.assoc.linear.gz.raw.gz	0.4707	0.0079233	15.8933002843806		2	TRUE			0.0160255686531318	1992	3.57784506568893e-06	167691	TRUE	2.71317508668187e-08	0.123424
rs62208757	C	T	C	T	0.1261	-0.0107699	0.4707	0.530344153428331	FALSE	FALSE	FALSE	Esophageal cancer	20	55505912	160589	0.0386073799891783	0.780276712510894	hum0197.v3.BBJ.EC.v1.gz	TRUE	reported	textfile	1388	159201	20	56930856	0.02215	1.435e-08	1992	k__Bacteria|p__Firmicutes|c__Bacilli|o__Erysipelotrichales|f__Erysipelotrichaceae|g__Solobacterium|s__unclassified_mgs_3390	tongue.pheno.2649.assoc.linear.gz.raw.gz	0.4707	0.0079233	15.8933002843806		2	TRUE			0.0160255686531318	1992	4.84583300103983e-07	160589	TRUE	2.01684765190538e-08	0.0584967
rs62208757	C	T	C	T	0.1261	-0.012716	0.4707	0.530047240351127	FALSE	FALSE	FALSE	Gastric cancer	20	55505912	167122	0.0167650093114097	0.448160878055675	hum0197.v3.BBJ.GC.v1.gz	TRUE	reported	textfile	7921	159201	20	56930856	0.02215	1.435e-08	1992	k__Bacteria|p__Firmicutes|c__Bacilli|o__Erysipelotrichales|f__Erysipelotrichaceae|g__Solobacterium|s__unclassified_mgs_3390	tongue.pheno.2649.assoc.linear.gz.raw.gz	0.4707	0.0079233	15.8933002843806		2	TRUE			0.0160255686531318	1992	3.44241884118735e-06	167122	TRUE	2.69008815783862e-08	0.118855
rs62208757	C	T	C	T	0.1261	0.00100976	0.4707	0.530357158267188	FALSE	FALSE	FALSE	Hepatic cancer	20	55505912	161323	0.0312406824698058	0.974215311455028	hum0197.v3.BBJ.LiC.v1.gz	TRUE	reported	textfile	2122	159201	20	56930856	0.02215	1.435e-08	1992	k__Bacteria|p__Firmicutes|c__Bacilli|o__Erysipelotrichales|f__Erysipelotrichaceae|g__Solobacterium|s__unclassified_mgs_3390	tongue.pheno.2649.assoc.linear.gz.raw.gz	0.4707	0.0079233	15.8933002843806		2	TRUE			0.0160255686531318	1992	6.4759572772188e-09	161323	TRUE	1.72041455541682e-08	0.0501245
rs62208757	C	T	C	T	0.1261	0.0229471	0.4707	0.530420531142953	FALSE	FALSE	FALSE	Pancreatic cancer	20	55505912	159700	0.0639004879290822	0.719515709636413	hum0197.v3.BBJ.PaC.v1.gz	TRUE	reported	textfile	499	159201	20	56930856	0.02215	1.435e-08	1992	k__Bacteria|p__Firmicutes|c__Bacilli|o__Erysipelotrichales|f__Erysipelotrichaceae|g__Solobacterium|s__unclassified_mgs_3390	tongue.pheno.2649.assoc.linear.gz.raw.gz	0.4707	0.0079233	15.8933002843806		2	TRUE			0.0160255686531318	1992	8.07506013616301e-07	159700	TRUE	2.12647462645071e-08	0.0682085
rs62208757	C	T	C	T	0.1261	0.0995394	0.4707	0.529809031811868	FALSE	FALSE	FALSE	Pharyngeal and laryngeal cancer	20	55505912	178726	0.0820096056228574	0.22484200211803	hum0197.v3.BBJ.PLC.v1.gz	TRUE	reported	textfile	300	178426	20	56930856	0.02215	1.435e-08	1992	k__Bacteria|p__Firmicutes|c__Bacilli|o__Erysipelotrichales|f__Erysipelotrichaceae|g__Solobacterium|s__unclassified_mgs_3390	tongue.pheno.2649.assoc.linear.gz.raw.gz	0.4707	0.0079233	15.8933002843806		2	TRUE			0.0160255686531318	1992	8.24279090785153e-06	178726	TRUE	3.43711324122215e-08	0.456958
rs3796835	C	T	C	T	-0.1217	-0.00680712	0.4234	0.399697785253123	FALSE	FALSE	FALSE	Cancer of hepatic bile ducts	4	10011530	159619	0.0708417619488736	0.92344984670863	hum0197.v3.BBJ.BtC.v1.gz	TRUE	reported	textfile	418	159201	4	10009906	0.02154	1.843e-08	1992	k__Bacteria|p__Firmicutes|c__Clostridia|o__Lachnospirales|f__Lachnospiraceae|g__Oribacterium|s__unclassified_mgs_1411	tongue.pheno.2673.assoc.linear.gz.raw.gz	0.4234	0.00723164	14.4957867568681		2	TRUE			0.0157879363225704	1992	5.7845375390827e-08	159619	TRUE	2.2956138894941e-08	0.0511464
rs3796835	C	T	C	T	-0.1217	0.00958733	0.4234	0.399910678382455	FALSE	FALSE	FALSE	Colorectal cancer	4	10011530	167691	0.0169077075953663	0.570687728969924	hum0197.v3.BBJ.CC.v1.gz	TRUE	reported	textfile	8305	159386	4	10009906	0.02154	1.843e-08	1992	k__Bacteria|p__Firmicutes|c__Clostridia|o__Lachnospirales|f__Lachnospiraceae|g__Oribacterium|s__unclassified_mgs_1411	tongue.pheno.2673.assoc.linear.gz.raw.gz	0.4234	0.00723164	14.4957867568681		2	TRUE			0.0157879363225704	1992	1.9174336879945e-06	167691	TRUE	3.04149487321374e-08	0.0905525
rs3796835	C	T	C	T	-0.1217	-0.0258372	0.4234	0.399666631624127	FALSE	FALSE	FALSE	Esophageal cancer	4	10011530	160589	0.0394630144780848	0.512649039891864	hum0197.v3.BBJ.EC.v1.gz	TRUE	reported	textfile	1388	159201	4	10009906	0.02154	1.843e-08	1992	k__Bacteria|p__Firmicutes|c__Clostridia|o__Lachnospirales|f__Lachnospiraceae|g__Oribacterium|s__unclassified_mgs_1411	tongue.pheno.2673.assoc.linear.gz.raw.gz	0.4234	0.00723164	14.4957867568681		2	TRUE			0.0157879363225704	1992	2.66930145772865e-06	160589	TRUE	3.26579285081607e-08	0.11614
rs3796835	C	T	C	T	-0.1217	-0.00828168	0.4234	0.399767986801264	FALSE	FALSE	FALSE	Gastric cancer	4	10011530	167122	0.0171276187187762	0.628721095639084	hum0197.v3.BBJ.GC.v1.gz	TRUE	reported	textfile	7921	159201	4	10009906	0.02154	1.843e-08	1992	k__Bacteria|p__Firmicutes|c__Clostridia|o__Lachnospirales|f__Lachnospiraceae|g__Oribacterium|s__unclassified_mgs_1411	tongue.pheno.2673.assoc.linear.gz.raw.gz	0.4234	0.00723164	14.4957867568681		2	TRUE			0.0157879363225704	1992	1.39898702051692e-06	167122	TRUE	2.8916560930609e-08	0.082815
rs3796835	C	T	C	T	-0.1217	0.00286022	0.4234	0.399758224669985	FALSE	FALSE	FALSE	Hepatic cancer	4	10011530	161323	0.0319001669036164	0.928556218154583	hum0197.v3.BBJ.LiC.v1.gz	TRUE	reported	textfile	2122	159201	4	10009906	0.02154	1.843e-08	1992	k__Bacteria|p__Firmicutes|c__Clostridia|o__Lachnospirales|f__Lachnospiraceae|g__Oribacterium|s__unclassified_mgs_1411	tongue.pheno.2673.assoc.linear.gz.raw.gz	0.4234	0.00723164	14.4957867568681		2	TRUE			0.0157879363225704	1992	4.98334538984947e-08	161323	TRUE	2.28073893946234e-08	0.0509494
rs3796835	C	T	C	T	-0.1217	-0.0427244	0.4234	0.39966764890054	FALSE	FALSE	FALSE	Pancreatic cancer	4	10011530	159700	0.065299174301405	0.512926628215653	hum0197.v3.BBJ.PaC.v1.gz	TRUE	reported	textfile	499	159201	4	10009906	0.02154	1.843e-08	1992	k__Bacteria|p__Firmicutes|c__Clostridia|o__Lachnospirales|f__Lachnospiraceae|g__Oribacterium|s__unclassified_mgs_1411	tongue.pheno.2673.assoc.linear.gz.raw.gz	0.4234	0.00723164	14.4957867568681		2	TRUE			0.0157879363225704	1992	2.68062795368326e-06	159700	TRUE	3.27215579779715e-08	0.125554
rs3796835	C	T	C	T	-0.1217	-0.0882702	0.4234	0.399963488858974	FALSE	FALSE	FALSE	Pharyngeal and laryngeal cancer	4	10011530	178726	0.0838084727769109	0.292232106493212	hum0197.v3.BBJ.PLC.v1.gz	TRUE	reported	textfile	300	178426	4	10009906	0.02154	1.843e-08	1992	k__Bacteria|p__Firmicutes|c__Clostridia|o__Lachnospirales|f__Lachnospiraceae|g__Oribacterium|s__unclassified_mgs_1411	tongue.pheno.2673.assoc.linear.gz.raw.gz	0.4234	0.00723164	14.4957867568681		2	TRUE			0.0157879363225704	1992	6.20679131975131e-06	178726	TRUE	3.97508060351025e-08	0.34771
rs1913263	A	G	A	G	-0.1255	-0.0374765	0.4923	0.454584353992947	FALSE	FALSE	FALSE	Cancer of hepatic bile ducts	12	16505296	159619	0.0696550178944076	0.590556370625582	hum0197.v3.BBJ.BtC.v1.gz	TRUE	reported	textfile	418	159201	12	16352362	0.02205	1.471e-08	1994	k__Bacteria|p__Firmicutes|c__Bacilli|o__Lactobacillales|f__Streptococcaceae|g__Streptococcus|s__unclassified_mgs_2667	tongue.pheno.285.assoc.linear.gz.raw.gz	0.4923	0.00787326	15.8079889771991		2	TRUE			0.0160020318905172	1994	1.81356437016443e-06	159619	TRUE	2.40399505528165e-08	0.0966886
rs1913263	A	G	A	G	-0.1255	-0.00975115	0.4923	0.454335255519578	FALSE	FALSE	FALSE	Colorectal cancer	12	16505296	167691	0.0166390629988088	0.557849010654791	hum0197.v3.BBJ.CC.v1.gz	TRUE	reported	textfile	8305	159386	12	16352362	0.02205	1.471e-08	1994	k__Bacteria|p__Firmicutes|c__Bacilli|o__Lactobacillales|f__Streptococcaceae|g__Streptococcus|s__unclassified_mgs_2667	tongue.pheno.285.assoc.linear.gz.raw.gz	0.4923	0.00787326	15.8079889771991		2	TRUE			0.0160020318905172	1994	2.04808617682191e-06	167691	TRUE	2.43304591469583e-08	0.0996039
rs1913263	A	G	A	G	-0.1255	0.0244483	0.4923	0.454629947427602	FALSE	FALSE	FALSE	Esophageal cancer	12	16505296	160589	0.0388313724070289	0.528955626527593	hum0197.v3.BBJ.EC.v1.gz	TRUE	reported	textfile	1388	159201	12	16352362	0.02205	1.471e-08	1994	k__Bacteria|p__Firmicutes|c__Bacilli|o__Lactobacillales|f__Streptococcaceae|g__Streptococcus|s__unclassified_mgs_2667	tongue.pheno.285.assoc.linear.gz.raw.gz	0.4923	0.00787326	15.8079889771991		2	TRUE			0.0160020318905172	1994	2.46842224302892e-06	160589	TRUE	2.54241476954009e-08	0.0901897
rs1913263	A	G	A	G	-0.1255	0.0104625	0.4923	0.454560599266335	FALSE	FALSE	FALSE	Gastric cancer	12	16505296	167122	0.0168302783033362	0.534174870487145	hum0197.v3.BBJ.GC.v1.gz	TRUE	reported	textfile	7921	159201	12	16352362	0.02205	1.471e-08	1994	k__Bacteria|p__Firmicutes|c__Bacilli|o__Lactobacillales|f__Streptococcaceae|g__Streptococcus|s__unclassified_mgs_2667	tongue.pheno.285.assoc.linear.gz.raw.gz	0.4923	0.00787326	15.8079889771991		2	TRUE			0.0160020318905172	1994	2.31236518840141e-06	167122	TRUE	2.49079268253741e-08	0.0970924
rs1913263	A	G	A	G	-0.1255	0.00520383	0.4923	0.454581230470159	FALSE	FALSE	FALSE	Hepatic cancer	12	16505296	161323	0.0313765259560386	0.868274271525995	hum0197.v3.BBJ.LiC.v1.gz	TRUE	reported	textfile	2122	159201	12	16352362	0.02205	1.471e-08	1994	k__Bacteria|p__Firmicutes|c__Bacilli|o__Lactobacillales|f__Streptococcaceae|g__Streptococcus|s__unclassified_mgs_2667	tongue.pheno.285.assoc.linear.gz.raw.gz	0.4923	0.00787326	15.8079889771991		2	TRUE			0.0160020318905172	1994	1.7050801467308e-07	161323	TRUE	1.88912887609069e-08	0.0531662
rs1913263	A	G	A	G	-0.1255	-0.0683267	0.4923	0.454554409616071	FALSE	FALSE	FALSE	Pancreatic cancer	12	16505296	159700	0.0640901039667608	0.286376980551609	hum0197.v3.BBJ.PaC.v1.gz	TRUE	reported	textfile	499	159201	12	16352362	0.02205	1.471e-08	1994	k__Bacteria|p__Firmicutes|c__Bacilli|o__Lactobacillales|f__Streptococcaceae|g__Streptococcus|s__unclassified_mgs_2667	tongue.pheno.285.assoc.linear.gz.raw.gz	0.4923	0.00787326	15.8079889771991		2	TRUE			0.0160020318905172	1994	7.11698333027516e-06	159700	TRUE	3.36079692936778e-08	0.299191
rs1913263	A	G	A	G	-0.1255	0.00905059	0.4923	0.454200964429505	FALSE	FALSE	FALSE	Pharyngeal and laryngeal cancer	12	16505296	178726	0.0823465196173859	0.912481821837819	hum0197.v3.BBJ.PLC.v1.gz	TRUE	reported	textfile	300	178426	12	16352362	0.02205	1.471e-08	1994	k__Bacteria|p__Firmicutes|c__Bacilli|o__Lactobacillales|f__Streptococcaceae|g__Streptococcus|s__unclassified_mgs_2667	tongue.pheno.285.assoc.linear.gz.raw.gz	0.4923	0.00787326	15.8079889771991		2	TRUE			0.0160020318905172	1994	6.75897511483314e-08	178726	TRUE	1.78145879329764e-08	0.0513112
rs17135209	T	C	T	C	0.1239	-0.0773954	0.3832	0.288992452493182	FALSE	FALSE	FALSE	Cancer of hepatic bile ducts	10	3442533	159619	0.0760322357059569	0.308712001168166	hum0197.v3.BBJ.BtC.v1.gz	TRUE	reported	textfile	418	159201	10	3400341	0.02219	2.662e-08	1984	k__Bacteria|p__Proteobacteria|c__Gammaproteobacteria|o__Enterobacterales|f__Pasteurellaceae|g__Haemophilus_D|s__Haemophilus_D_parainfluenzae_A_mgs_3080	tongue.pheno.286.assoc.linear.gz.raw.gz	0.3832	0.00725676	14.4880248918678		2	TRUE			0.0154862457234625	1984	6.49161071214007e-06	159619	TRUE	5.9359704408298e-08	0.127943
rs17135209	T	C	T	C	0.1239	-0.00490933	0.3832	0.289078406466793	FALSE	FALSE	FALSE	Colorectal cancer	10	3442533	167691	0.0181826004331355	0.78715897457724	hum0197.v3.BBJ.CC.v1.gz	TRUE	reported	textfile	8305	159386	10	3400341	0.02219	2.662e-08	1984	k__Bacteria|p__Proteobacteria|c__Gammaproteobacteria|o__Enterobacterales|f__Pasteurellaceae|g__Haemophilus_D|s__Haemophilus_D_parainfluenzae_A_mgs_3080	tongue.pheno.286.assoc.linear.gz.raw.gz	0.3832	0.00725676	14.4880248918678		2	TRUE			0.0154862457234625	1984	4.34738510436073e-07	167691	TRUE	3.67323635282214e-08	0.0604983
rs17135209	T	C	T	C	0.1239	-0.0309007	0.3832	0.288995168399073	FALSE	FALSE	FALSE	Esophageal cancer	10	3442533	160589	0.0424469319301741	0.466623012365941	hum0197.v3.BBJ.EC.v1.gz	TRUE	reported	textfile	1388	159201	10	3400341	0.02219	2.662e-08	1984	k__Bacteria|p__Proteobacteria|c__Gammaproteobacteria|o__Enterobacterales|f__Pasteurellaceae|g__Haemophilus_D|s__Haemophilus_D_parainfluenzae_A_mgs_3080	tongue.pheno.286.assoc.linear.gz.raw.gz	0.3832	0.00725676	14.4880248918678		2	TRUE			0.0154862457234625	1984	3.30014155167264e-06	160589	TRUE	4.94526286116877e-08	0.108088
rs17135209	T	C	T	C	0.1239	0.0180558	0.3832	0.289368832584669	FALSE	FALSE	FALSE	Gastric cancer	10	3442533	167122	0.0183834161077925	0.32601169939094	hum0197.v3.BBJ.GC.v1.gz	TRUE	reported	textfile	7921	159201	10	3400341	0.02219	2.662e-08	1984	k__Bacteria|p__Proteobacteria|c__Gammaproteobacteria|o__Enterobacterales|f__Pasteurellaceae|g__Haemophilus_D|s__Haemophilus_D_parainfluenzae_A_mgs_3080	tongue.pheno.286.assoc.linear.gz.raw.gz	0.3832	0.00725676	14.4880248918678		2	TRUE			0.0154862457234625	1984	5.77231873988348e-06	167122	TRUE	5.67848678098315e-08	0.218383
rs17135209	T	C	T	C	0.1239	-0.0188391	0.3832	0.289029900189277	FALSE	FALSE	FALSE	Hepatic cancer	10	3442533	161323	0.0342461465342221	0.582243980753308	hum0197.v3.BBJ.LiC.v1.gz	TRUE	reported	textfile	2122	159201	10	3400341	0.02219	2.662e-08	1984	k__Bacteria|p__Proteobacteria|c__Gammaproteobacteria|o__Enterobacterales|f__Pasteurellaceae|g__Haemophilus_D|s__Haemophilus_D_parainfluenzae_A_mgs_3080	tongue.pheno.286.assoc.linear.gz.raw.gz	0.3832	0.00725676	14.4880248918678		2	TRUE			0.0154862457234625	1984	1.87588943863058e-06	161323	TRUE	4.41998935004834e-08	0.0859139
rs17135209	T	C	T	C	0.1239	0.0553773	0.3832	0.289069407099092	FALSE	FALSE	FALSE	Pancreatic cancer	10	3442533	159700	0.0701665514859991	0.42997994942067	hum0197.v3.BBJ.PaC.v1.gz	TRUE	reported	textfile	499	159201	10	3400341	0.02219	2.662e-08	1984	k__Bacteria|p__Proteobacteria|c__Gammaproteobacteria|o__Enterobacterales|f__Pasteurellaceae|g__Haemophilus_D|s__Haemophilus_D_parainfluenzae_A_mgs_3080	tongue.pheno.286.assoc.linear.gz.raw.gz	0.3832	0.00725676	14.4880248918678		2	TRUE			0.0154862457234625	1984	3.90033183103327e-06	159700	TRUE	5.14919408819888e-08	0.188231
rs17135209	T	C	T	C	0.1239	-0.148112	0.3832	0.289428247379653	FALSE	FALSE	FALSE	Pharyngeal and laryngeal cancer	10	3442533	178726	0.0899348218186131	0.0995833653365979	hum0197.v3.BBJ.PLC.v1.gz	TRUE	reported	textfile	300	178426	10	3400341	0.02219	2.662e-08	1984	k__Bacteria|p__Proteobacteria|c__Gammaproteobacteria|o__Enterobacterales|f__Pasteurellaceae|g__Haemophilus_D|s__Haemophilus_D_parainfluenzae_A_mgs_3080	tongue.pheno.286.assoc.linear.gz.raw.gz	0.3832	0.00725676	14.4880248918678		2	TRUE			0.0154862457234625	1984	1.51751423063023e-05	178726	TRUE	8.11191101268913e-08	0.177757
rs10989486	C	G	C	G	0.1237	-0.0423688	0.3772	0.450231243049462	FALSE	TRUE	TRUE	Cancer of hepatic bile ducts	9	104153155	159619	0.0699022688411196	0.54443826529094	hum0197.v3.BBJ.BtC.v1.gz	TRUE	reported	textfile	418	159201	9	101390873	0.02195	2.007e-08	1985	k__Bacteria|p__Firmicutes|c__Clostridia|o__TANB77|f__CAG-508|g__CAG-793|s__unclassified_mgs_1414	tongue.pheno.2994.assoc.linear.gz.raw.gz	0.3772	0.00718935	14.3597199524767		2	FALSE			0.0157633017805858	1985	2.30160181675414e-06	159619	TRUE	3.43873738164022e-08	0.0794754
rs10989486	C	G	C	G	0.1237	-0.00566114	0.3772	0.450079926419274	FALSE	TRUE	TRUE	Colorectal cancer	9	104153155	167691	0.0167035919705636	0.734671901410589	hum0197.v3.BBJ.CC.v1.gz	TRUE	reported	textfile	8305	159386	9	101390873	0.02195	2.007e-08	1985	k__Bacteria|p__Firmicutes|c__Clostridia|o__TANB77|f__CAG-508|g__CAG-793|s__unclassified_mgs_1414	tongue.pheno.2994.assoc.linear.gz.raw.gz	0.3772	0.00718935	14.3597199524767		2	FALSE			0.0157633017805858	1985	6.84988130078024e-07	167691	TRUE	2.86266043688522e-08	0.0638251
rs10989486	C	G	C	G	0.1237	-0.00990713	0.3772	0.450212337206198	FALSE	TRUE	TRUE	Esophageal cancer	9	104153155	160589	0.0390542304664172	0.799745773737704	hum0197.v3.BBJ.EC.v1.gz	TRUE	reported	textfile	1388	159201	9	101390873	0.02195	2.007e-08	1985	k__Bacteria|p__Firmicutes|c__Clostridia|o__TANB77|f__CAG-508|g__CAG-793|s__unclassified_mgs_1414	tongue.pheno.2994.assoc.linear.gz.raw.gz	0.3772	0.00718935	14.3597199524767		2	FALSE			0.0157633017805858	1985	4.0072705094003e-07	160589	TRUE	2.74744223794923e-08	0.0568079
rs10989486	C	G	C	G	0.1237	0.018893	0.3772	0.4503296757963	FALSE	TRUE	TRUE	Gastric cancer	9	104153155	167122	0.0169303803282899	0.264455521392853	hum0197.v3.BBJ.GC.v1.gz	TRUE	reported	textfile	7921	159201	9	101390873	0.02195	2.007e-08	1985	k__Bacteria|p__Firmicutes|c__Clostridia|o__TANB77|f__CAG-508|g__CAG-793|s__unclassified_mgs_1414	tongue.pheno.2994.assoc.linear.gz.raw.gz	0.3772	0.00718935	14.3597199524767		2	FALSE			0.0157633017805858	1985	7.45136814085609e-06	167122	TRUE	4.62013845092394e-08	0.234739
rs10989486	C	G	C	G	0.1237	-0.0148841	0.3772	0.450162595489516	FALSE	TRUE	TRUE	Hepatic cancer	9	104153155	161323	0.0315359250041287	0.636945071130594	hum0197.v3.BBJ.LiC.v1.gz	TRUE	reported	textfile	2122	159201	9	101390873	0.02195	2.007e-08	1985	k__Bacteria|p__Firmicutes|c__Clostridia|o__TANB77|f__CAG-508|g__CAG-793|s__unclassified_mgs_1414	tongue.pheno.2994.assoc.linear.gz.raw.gz	0.3772	0.00718935	14.3597199524767		2	FALSE			0.0157633017805858	1985	1.38084634864897e-06	161323	TRUE	3.14832006005048e-08	0.0728178
rs10989486	C	G	C	G	0.1237	0.125918	0.3772	0.450354316303844	FALSE	TRUE	TRUE	Pancreatic cancer	9	104153155	159700	0.0644553164049075	0.0507527798614446	hum0197.v3.BBJ.PaC.v1.gz	TRUE	reported	textfile	499	159201	9	101390873	0.02195	2.007e-08	1985	k__Bacteria|p__Firmicutes|c__Clostridia|o__TANB77|f__CAG-508|g__CAG-793|s__unclassified_mgs_1414	tongue.pheno.2994.assoc.linear.gz.raw.gz	0.3772	0.00718935	14.3597199524767		2	FALSE			0.0157633017805858	1985	2.38971171666726e-05	159700	TRUE	7.9465842600267e-08	0.91704
rs10989486	C	G	C	G	0.1237	-0.0451581	0.3772	0.450065649840151	FALSE	TRUE	TRUE	Pharyngeal and laryngeal cancer	9	104153155	178726	0.0828852019018036	0.58587284118997	hum0197.v3.BBJ.PLC.v1.gz	TRUE	reported	textfile	300	178426	9	101390873	0.02195	2.007e-08	1985	k__Bacteria|p__Firmicutes|c__Clostridia|o__TANB77|f__CAG-508|g__CAG-793|s__unclassified_mgs_1414	tongue.pheno.2994.assoc.linear.gz.raw.gz	0.3772	0.00718935	14.3597199524767		2	FALSE			0.0157633017805858	1985	1.66085941235784e-06	178726	TRUE	3.18006633528965e-08	0.0734434
rs962895	C	T	C	T	-0.1241	-0.0556038	0.3331	0.2217851356582	FALSE	FALSE	FALSE	Cancer of hepatic bile ducts	6	164444061	159619	0.083526148083335	0.505599425392513	hum0197.v3.BBJ.BtC.v1.gz	TRUE	reported	textfile	418	159201	6	164023029	0.02219	2.552e-08	1987	k__Bacteria|p__Patescibacteria|c__Saccharimonadia|o__Saccharimonadales|f__Saccharimonadaceae|g__unclassified_mgs_1558|s__unclassified_mgs_1558	tongue.pheno.3117.assoc.linear.gz.raw.gz	0.3331	0.00684241	13.6757531356958		2	TRUE			0.0155123895554738	1987	2.77641128822969e-06	159619	TRUE	4.53808391440184e-08	0.159225
rs962895	C	T	C	T	-0.1241	-0.0262232	0.3331	0.221633347329657	FALSE	FALSE	FALSE	Colorectal cancer	6	164444061	167691	0.0199697965520805	0.189134473694159	hum0197.v3.BBJ.CC.v1.gz	TRUE	reported	textfile	8305	159386	6	164023029	0.02219	2.552e-08	1987	k__Bacteria|p__Patescibacteria|c__Saccharimonadia|o__Saccharimonadales|f__Saccharimonadaceae|g__unclassified_mgs_1558|s__unclassified_mgs_1558	tongue.pheno.3117.assoc.linear.gz.raw.gz	0.3331	0.00684241	13.6757531356958		2	TRUE			0.0155123895554738	1987	1.02828992429148e-05	167691	TRUE	6.59297688021644e-08	0.417801
rs962895	C	T	C	T	-0.1241	-0.0205391	0.3331	0.221781239381148	FALSE	FALSE	FALSE	Esophageal cancer	6	164444061	160589	0.0466511925289579	0.659741951637621	hum0197.v3.BBJ.EC.v1.gz	TRUE	reported	textfile	1388	159201	6	164023029	0.02219	2.552e-08	1987	k__Bacteria|p__Patescibacteria|c__Saccharimonadia|o__Saccharimonadales|f__Saccharimonadaceae|g__unclassified_mgs_1558|s__unclassified_mgs_1558	tongue.pheno.3117.assoc.linear.gz.raw.gz	0.3331	0.00684241	13.6757531356958		2	TRUE			0.0155123895554738	1987	1.20705268890825e-06	160589	TRUE	3.93263995015078e-08	0.0858192
rs962895	C	T	C	T	-0.1241	-0.0296972	0.3331	0.22158737622931	FALSE	FALSE	FALSE	Gastric cancer	6	164444061	167122	0.0202169038388833	0.14185140184856	hum0197.v3.BBJ.GC.v1.gz	TRUE	reported	textfile	7921	159201	6	164023029	0.02219	2.552e-08	1987	k__Bacteria|p__Patescibacteria|c__Saccharimonadia|o__Saccharimonadales|f__Saccharimonadaceae|g__unclassified_mgs_1558|s__unclassified_mgs_1558	tongue.pheno.3117.assoc.linear.gz.raw.gz	0.3331	0.00684241	13.6757531356958		2	TRUE			0.0155123895554738	1987	1.29112706095141e-05	167122	TRUE	7.25651585448267e-08	0.501991
rs962895	C	T	C	T	-0.1241	-0.0833623	0.3331	0.221636193762039	FALSE	FALSE	FALSE	Hepatic cancer	6	164444061	161323	0.0376347275753385	0.0267576106110889	hum0197.v3.BBJ.LiC.v1.gz	TRUE	reported	textfile	2122	159201	6	164023029	0.02219	2.552e-08	1987	k__Bacteria|p__Patescibacteria|c__Saccharimonadia|o__Saccharimonadales|f__Saccharimonadaceae|g__unclassified_mgs_1558|s__unclassified_mgs_1558	tongue.pheno.3117.assoc.linear.gz.raw.gz	0.3331	0.00684241	13.6757531356958		2	TRUE			0.0155123895554738	1987	3.04128673182658e-05	161323	TRUE	1.16760916640304e-07	0.951954
rs962895	C	T	C	T	-0.1241	-0.0906975	0.3331	0.221762225741886	FALSE	FALSE	FALSE	Pancreatic cancer	6	164444061	159700	0.0769909709633776	0.238785326194529	hum0197.v3.BBJ.PaC.v1.gz	TRUE	reported	textfile	499	159201	6	164023029	0.02219	2.552e-08	1987	k__Bacteria|p__Patescibacteria|c__Saccharimonadia|o__Saccharimonadales|f__Saccharimonadaceae|g__unclassified_mgs_1558|s__unclassified_mgs_1558	tongue.pheno.3117.assoc.linear.gz.raw.gz	0.3331	0.00684241	13.6757531356958		2	TRUE			0.0155123895554738	1987	8.6897682158765e-06	159700	TRUE	6.23930517473116e-08	0.51068
rs962895	C	T	C	T	-0.1241	0.046313	0.3331	0.221369275304309	FALSE	FALSE	FALSE	Pharyngeal and laryngeal cancer	6	164444061	178726	0.0988910321012807	0.639553380801114	hum0197.v3.BBJ.PLC.v1.gz	TRUE	reported	textfile	300	178426	6	164023029	0.02219	2.552e-08	1987	k__Bacteria|p__Patescibacteria|c__Saccharimonadia|o__Saccharimonadales|f__Saccharimonadaceae|g__unclassified_mgs_1558|s__unclassified_mgs_1558	tongue.pheno.3117.assoc.linear.gz.raw.gz	0.3331	0.00684241	13.6757531356958		2	TRUE			0.0155123895554738	1987	1.22717978844611e-06	178726	TRUE	3.86632391842146e-08	0.0731366
rs6711520	T	G	T	G	-0.124	-0.23862	0.2398	0.285996863364262	FALSE	FALSE	FALSE	Cancer of hepatic bile ducts	2	36002965	159619	0.0768945990458805	0.00191437977827506	hum0197.v3.BBJ.BtC.v1.gz	TRUE	reported	textfile	418	159201	2	35777899	0.02244	3.731e-08	1975	k__Bacteria|p__Patescibacteria|c__Saccharimonadia|o__Saccharimonadales|f__Saccharimonadaceae|g__TM7x|s__unclassified_mgs_2908	tongue.pheno.3139.assoc.linear.gz.raw.gz	0.2398	0.00560597	11.12292439		2	TRUE			0.0152405533495705	1975	6.0327476308955e-05	159619	TRUE	2.84013138943282e-07	1
rs6711520	T	G	T	G	-0.124	0.0160828	0.2398	0.286169718556853	FALSE	FALSE	FALSE	Colorectal cancer	2	36002965	167691	0.0183252339286322	0.380143040623017	hum0197.v3.BBJ.CC.v1.gz	TRUE	reported	textfile	8305	159386	2	35777899	0.02244	3.731e-08	1975	k__Bacteria|p__Patescibacteria|c__Saccharimonadia|o__Saccharimonadales|f__Saccharimonadaceae|g__TM7x|s__unclassified_mgs_2908	tongue.pheno.3139.assoc.linear.gz.raw.gz	0.2398	0.00560597	11.12292439		2	TRUE			0.0152405533495705	1975	4.59323949636296e-06	167691	TRUE	7.30272517465761e-08	0.132788
rs6711520	T	G	T	G	-0.124	0.0574797	0.2398	0.286194937533308	FALSE	FALSE	FALSE	Esophageal cancer	2	36002965	160589	0.0428268695610422	0.179549988357725	hum0197.v3.BBJ.EC.v1.gz	TRUE	reported	textfile	1388	159201	2	35777899	0.02244	3.731e-08	1975	k__Bacteria|p__Patescibacteria|c__Saccharimonadia|o__Saccharimonadales|f__Saccharimonadaceae|g__TM7x|s__unclassified_mgs_2908	tongue.pheno.3139.assoc.linear.gz.raw.gz	0.2398	0.00560597	11.12292439		2	TRUE			0.0152405533495705	1975	1.12171264882675e-05	160589	TRUE	9.87845308824056e-08	0.17981
rs6711520	T	G	T	G	-0.124	0.0102865	0.2398	0.286063134340555	FALSE	FALSE	FALSE	Gastric cancer	2	36002965	167122	0.0185883519123765	0.579999065766993	hum0197.v3.BBJ.GC.v1.gz	TRUE	reported	textfile	7921	159201	2	35777899	0.02244	3.731e-08	1975	k__Bacteria|p__Patescibacteria|c__Saccharimonadia|o__Saccharimonadales|f__Saccharimonadaceae|g__TM7x|s__unclassified_mgs_2908	tongue.pheno.3139.assoc.linear.gz.raw.gz	0.2398	0.00560597	11.12292439		2	TRUE			0.0152405533495705	1975	1.83242937415433e-06	167122	TRUE	6.01658148428861e-08	0.083005
rs6711520	T	G	T	G	-0.124	-0.00517845	0.2398	0.286062342592963	FALSE	FALSE	FALSE	Hepatic cancer	2	36002965	161323	0.034664583884568	0.881248010458057	hum0197.v3.BBJ.LiC.v1.gz	TRUE	reported	textfile	2122	159201	2	35777899	0.02244	3.731e-08	1975	k__Bacteria|p__Patescibacteria|c__Saccharimonadia|o__Saccharimonadales|f__Saccharimonadaceae|g__TM7x|s__unclassified_mgs_2908	tongue.pheno.3139.assoc.linear.gz.raw.gz	0.2398	0.00560597	11.12292439		2	TRUE			0.0152405533495705	1975	1.38336426307859e-07	161323	TRUE	4.74783622765995e-08	0.0524788
rs6711520	T	G	T	G	-0.124	-0.0851959	0.2398	0.286069898216061	FALSE	FALSE	FALSE	Pancreatic cancer	2	36002965	159700	0.0707177149502598	0.228306832632139	hum0197.v3.BBJ.PaC.v1.gz	TRUE	reported	textfile	499	159201	2	35777899	0.02244	3.731e-08	1975	k__Bacteria|p__Patescibacteria|c__Saccharimonadia|o__Saccharimonadales|f__Saccharimonadaceae|g__TM7x|s__unclassified_mgs_2908	tongue.pheno.3139.assoc.linear.gz.raw.gz	0.2398	0.00560597	11.12292439		2	TRUE			0.0152405533495705	1975	9.08818935149401e-06	159700	TRUE	9.1153325187994e-08	0.378311
rs6711520	T	G	T	G	-0.124	0.00941875	0.2398	0.285993172153367	FALSE	FALSE	FALSE	Pharyngeal and laryngeal cancer	2	36002965	178726	0.0909353810411763	0.917505610862928	hum0197.v3.BBJ.PLC.v1.gz	TRUE	reported	textfile	300	178426	2	35777899	0.02244	3.731e-08	1975	k__Bacteria|p__Patescibacteria|c__Saccharimonadia|o__Saccharimonadales|f__Saccharimonadaceae|g__TM7x|s__unclassified_mgs_2908	tongue.pheno.3139.assoc.linear.gz.raw.gz	0.2398	0.00560597	11.12292439		2	TRUE			0.0152405533495705	1975	6.0025768715988e-08	178726	TRUE	4.51755642011763e-08	0.0510316
rs7579383	C	T	C	T	-0.1235	-0.232812	0.2413	0.28411049645291	FALSE	FALSE	FALSE	Cancer of hepatic bile ducts	2	36008928	159619	0.0770894281433624	0.00252759027723432	hum0197.v3.BBJ.BtC.v1.gz	TRUE	reported	textfile	418	159201	2	35783862	0.02243	4.182e-08	1978	k__Bacteria|p__Patescibacteria|c__Saccharimonadia|o__Saccharimonadales|f__Saccharimonadaceae|g__TM7x|s__unclassified_mgs_386	tongue.pheno.3196.assoc.linear.gz.raw.gz	0.2413	0.00558459	11.0971232988595		2	TRUE			0.01511040062456	1978	5.71367223102265e-05	159619	TRUE	3.00524646083971e-07	1
rs7579383	C	T	C	T	-0.1235	0.0131184	0.2413	0.284246865821381	FALSE	FALSE	FALSE	Colorectal cancer	2	36008928	167691	0.0183756574355473	0.475287655442108	hum0197.v3.BBJ.CC.v1.gz	TRUE	reported	textfile	8305	159386	2	35783862	0.02243	4.182e-08	1978	k__Bacteria|p__Patescibacteria|c__Saccharimonadia|o__Saccharimonadales|f__Saccharimonadaceae|g__TM7x|s__unclassified_mgs_386	tongue.pheno.3196.assoc.linear.gz.raw.gz	0.2413	0.00558459	11.0971232988595		2	TRUE			0.01511040062456	1978	3.039285853515e-06	167691	TRUE	7.38386518448115e-08	0.105935
rs7579383	C	T	C	T	-0.1235	0.0874247	0.2413	0.28435547132305	FALSE	FALSE	FALSE	Esophageal cancer	2	36008928	160589	0.0429418137549471	0.0417615977741971	hum0197.v3.BBJ.EC.v1.gz	TRUE	reported	textfile	1388	159201	2	35783862	0.02243	4.182e-08	1978	k__Bacteria|p__Patescibacteria|c__Saccharimonadia|o__Saccharimonadales|f__Saccharimonadaceae|g__TM7x|s__unclassified_mgs_386	tongue.pheno.3196.assoc.linear.gz.raw.gz	0.2413	0.00558459	11.0971232988595		2	TRUE			0.01511040062456	1978	2.58098923687256e-05	160589	TRUE	1.66971482796876e-07	0.295063
rs7579383	C	T	C	T	-0.1235	0.0161493	0.2413	0.284220709022845	FALSE	FALSE	FALSE	Gastric cancer	2	36008928	167122	0.0186426241944623	0.38634809043443	hum0197.v3.BBJ.GC.v1.gz	TRUE	reported	textfile	7921	159201	2	35783862	0.02243	4.182e-08	1978	k__Bacteria|p__Patescibacteria|c__Saccharimonadia|o__Saccharimonadales|f__Saccharimonadaceae|g__TM7x|s__unclassified_mgs_386	tongue.pheno.3196.assoc.linear.gz.raw.gz	0.2413	0.00558459	11.0971232988595		2	TRUE			0.01511040062456	1978	4.49019541330545e-06	167122	TRUE	8.10086759459067e-08	0.129774
rs7579383	C	T	C	T	-0.1235	-0.0016221	0.2413	0.284179917697591	FALSE	FALSE	FALSE	Hepatic cancer	2	36008928	161323	0.0347659714886893	0.96278608153926	hum0197.v3.BBJ.LiC.v1.gz	TRUE	reported	textfile	2122	159201	2	35783862	0.02243	4.182e-08	1978	k__Bacteria|p__Patescibacteria|c__Saccharimonadia|o__Saccharimonadales|f__Saccharimonadaceae|g__TM7x|s__unclassified_mgs_386	tongue.pheno.3196.assoc.linear.gz.raw.gz	0.2413	0.00558459	11.0971232988595		2	TRUE			0.01511040062456	1978	1.34944400183486e-08	161323	TRUE	4.97476326379276e-08	0.0502372
rs7579383	C	T	C	T	-0.1235	-0.0660731	0.2413	0.284191891659505	FALSE	FALSE	FALSE	Pancreatic cancer	2	36008928	159700	0.0709309480302402	0.351588052832133	hum0197.v3.BBJ.PaC.v1.gz	TRUE	reported	textfile	499	159201	2	35783862	0.02243	4.182e-08	1978	k__Bacteria|p__Patescibacteria|c__Saccharimonadia|o__Saccharimonadales|f__Saccharimonadaceae|g__TM7x|s__unclassified_mgs_386	tongue.pheno.3196.assoc.linear.gz.raw.gz	0.2413	0.00558459	11.0971232988595		2	TRUE			0.01511040062456	1978	5.43345885512451e-06	159700	TRUE	8.60073243468366e-08	0.218344
rs7579383	C	T	C	T	-0.1235	0.0253096	0.2413	0.284179496580595	FALSE	FALSE	FALSE	Pharyngeal and laryngeal cancer	2	36008928	178726	0.0911524870871653	0.781271767090772	hum0197.v3.BBJ.PLC.v1.gz	TRUE	reported	textfile	300	178426	2	35783862	0.02243	4.182e-08	1978	k__Bacteria|p__Patescibacteria|c__Saccharimonadia|o__Saccharimonadales|f__Saccharimonadaceae|g__TM7x|s__unclassified_mgs_386	tongue.pheno.3196.assoc.linear.gz.raw.gz	0.2413	0.00558459	11.0971232988595		2	TRUE			0.01511040062456	1978	4.3137016319522e-07	178726	TRUE	5.58731181961608e-08	0.0566202
rs6711520	T	G	T	G	-0.1234	-0.23862	0.2398	0.285996863364262	FALSE	FALSE	FALSE	Cancer of hepatic bile ducts	2	36002965	159619	0.0768945990458805	0.00191437977827506	hum0197.v3.BBJ.BtC.v1.gz	TRUE	reported	textfile	418	159201	2	35777899	0.02232	3.685e-08	1975	k__Bacteria|p__Patescibacteria|c__Saccharimonadia|o__Saccharimonadales|f__Saccharimonadaceae|g__TM7x|s__unclassified_mgs_572	tongue.pheno.3198.assoc.linear.gz.raw.gz	0.2398	0.00555185	11.0149441166577		2	TRUE			0.0152559141049473	1975	6.0327476308955e-05	159619	TRUE	2.79834346680385e-07	1
rs6711520	T	G	T	G	-0.1234	0.0160828	0.2398	0.286169718556853	FALSE	FALSE	FALSE	Colorectal cancer	2	36002965	167691	0.0183252339286322	0.380143040623017	hum0197.v3.BBJ.CC.v1.gz	TRUE	reported	textfile	8305	159386	2	35777899	0.02232	3.685e-08	1975	k__Bacteria|p__Patescibacteria|c__Saccharimonadia|o__Saccharimonadales|f__Saccharimonadaceae|g__TM7x|s__unclassified_mgs_572	tongue.pheno.3198.assoc.linear.gz.raw.gz	0.2398	0.00555185	11.0149441166577		2	TRUE			0.0152559141049473	1975	4.59323949636296e-06	167691	TRUE	7.1903864797795e-08	0.132741
rs6711520	T	G	T	G	-0.1234	0.0574797	0.2398	0.286194937533308	FALSE	FALSE	FALSE	Esophageal cancer	2	36002965	160589	0.0428268695610422	0.179549988357725	hum0197.v3.BBJ.EC.v1.gz	TRUE	reported	textfile	1388	159201	2	35777899	0.02232	3.685e-08	1975	k__Bacteria|p__Patescibacteria|c__Saccharimonadia|o__Saccharimonadales|f__Saccharimonadaceae|g__TM7x|s__unclassified_mgs_572	tongue.pheno.3198.assoc.linear.gz.raw.gz	0.2398	0.00555185	11.0149441166577		2	TRUE			0.0152559141049473	1975	1.12171264882675e-05	160589	TRUE	9.72796821845907e-08	0.179538
rs6711520	T	G	T	G	-0.1234	0.0102865	0.2398	0.286063134340555	FALSE	FALSE	FALSE	Gastric cancer	2	36002965	167122	0.0185883519123765	0.579999065766993	hum0197.v3.BBJ.GC.v1.gz	TRUE	reported	textfile	7921	159201	2	35777899	0.02232	3.685e-08	1975	k__Bacteria|p__Patescibacteria|c__Saccharimonadia|o__Saccharimonadales|f__Saccharimonadaceae|g__TM7x|s__unclassified_mgs_572	tongue.pheno.3198.assoc.linear.gz.raw.gz	0.2398	0.00555185	11.0149441166577		2	TRUE			0.0152559141049473	1975	1.83242937415433e-06	167122	TRUE	5.92347202937263e-08	0.082993
rs6711520	T	G	T	G	-0.1234	-0.00517845	0.2398	0.286062342592963	FALSE	FALSE	FALSE	Hepatic cancer	2	36002965	161323	0.034664583884568	0.881248010458057	hum0197.v3.BBJ.LiC.v1.gz	TRUE	reported	textfile	2122	159201	2	35777899	0.02232	3.685e-08	1975	k__Bacteria|p__Patescibacteria|c__Saccharimonadia|o__Saccharimonadales|f__Saccharimonadaceae|g__TM7x|s__unclassified_mgs_572	tongue.pheno.3198.assoc.linear.gz.raw.gz	0.2398	0.00555185	11.0149441166577		2	TRUE			0.0152559141049473	1975	1.38336426307859e-07	161323	TRUE	4.67384224890027e-08	0.0524793
rs6711520	T	G	T	G	-0.1234	-0.0851959	0.2398	0.286069898216061	FALSE	FALSE	FALSE	Pancreatic cancer	2	36002965	159700	0.0707177149502598	0.228306832632139	hum0197.v3.BBJ.PaC.v1.gz	TRUE	reported	textfile	499	159201	2	35777899	0.02232	3.685e-08	1975	k__Bacteria|p__Patescibacteria|c__Saccharimonadia|o__Saccharimonadales|f__Saccharimonadaceae|g__TM7x|s__unclassified_mgs_572	tongue.pheno.3198.assoc.linear.gz.raw.gz	0.2398	0.00555185	11.0149441166577		2	TRUE			0.0152559141049473	1975	9.08818935149401e-06	159700	TRUE	8.97612315290686e-08	0.379478
rs6711520	T	G	T	G	-0.1234	0.00941875	0.2398	0.285993172153367	FALSE	FALSE	FALSE	Pharyngeal and laryngeal cancer	2	36002965	178726	0.0909353810411763	0.917505610862928	hum0197.v3.BBJ.PLC.v1.gz	TRUE	reported	textfile	300	178426	2	35777899	0.02232	3.685e-08	1975	k__Bacteria|p__Patescibacteria|c__Saccharimonadia|o__Saccharimonadales|f__Saccharimonadaceae|g__TM7x|s__unclassified_mgs_572	tongue.pheno.3198.assoc.linear.gz.raw.gz	0.2398	0.00555185	11.0149441166577		2	TRUE			0.0152559141049473	1975	6.0025768715988e-08	178726	TRUE	4.44700386064477e-08	0.0510312
rs7579383	C	T	C	T	-0.1303	-0.232812	0.2413	0.28411049645291	FALSE	FALSE	FALSE	Cancer of hepatic bile ducts	2	36008928	159619	0.0770894281433624	0.00252759027723432	hum0197.v3.BBJ.BtC.v1.gz	TRUE	reported	textfile	418	159201	2	35783862	0.02233	6.175e-09	1980	k__Bacteria|p__Patescibacteria|c__Saccharimonadia|o__Saccharimonadales|f__Saccharimonadaceae|g__TM7x|s__unclassified_mgs_689	tongue.pheno.3216.assoc.linear.gz.raw.gz	0.2413	0.0062165	12.3731631756921		2	TRUE			0.0169228191554216	1980	5.71367223102265e-05	159619	TRUE	5.11163213088619e-08	1
rs7579383	C	T	C	T	-0.1303	0.0131184	0.2413	0.284246865821381	FALSE	FALSE	FALSE	Colorectal cancer	2	36008928	167691	0.0183756574355473	0.475287655442108	hum0197.v3.BBJ.CC.v1.gz	TRUE	reported	textfile	8305	159386	2	35783862	0.02233	6.175e-09	1980	k__Bacteria|p__Patescibacteria|c__Saccharimonadia|o__Saccharimonadales|f__Saccharimonadaceae|g__TM7x|s__unclassified_mgs_689	tongue.pheno.3216.assoc.linear.gz.raw.gz	0.2413	0.0062165	12.3731631756921		2	TRUE			0.0169228191554216	1980	3.039285853515e-06	167691	TRUE	1.15620111838283e-08	0.106215
rs7579383	C	T	C	T	-0.1303	0.0874247	0.2413	0.28435547132305	FALSE	FALSE	FALSE	Esophageal cancer	2	36008928	160589	0.0429418137549471	0.0417615977741971	hum0197.v3.BBJ.EC.v1.gz	TRUE	reported	textfile	1388	159201	2	35783862	0.02233	6.175e-09	1980	k__Bacteria|p__Patescibacteria|c__Saccharimonadia|o__Saccharimonadales|f__Saccharimonadaceae|g__TM7x|s__unclassified_mgs_689	tongue.pheno.3216.assoc.linear.gz.raw.gz	0.2413	0.0062165	12.3731631756921		2	TRUE			0.0169228191554216	1980	2.58098923687256e-05	160589	TRUE	2.74260614089218e-08	0.303043
rs7579383	C	T	C	T	-0.1303	0.0161493	0.2413	0.284220709022845	FALSE	FALSE	FALSE	Gastric cancer	2	36008928	167122	0.0186426241944623	0.38634809043443	hum0197.v3.BBJ.GC.v1.gz	TRUE	reported	textfile	7921	159201	2	35783862	0.02233	6.175e-09	1980	k__Bacteria|p__Patescibacteria|c__Saccharimonadia|o__Saccharimonadales|f__Saccharimonadaceae|g__TM7x|s__unclassified_mgs_689	tongue.pheno.3216.assoc.linear.gz.raw.gz	0.2413	0.0062165	12.3731631756921		2	TRUE			0.0169228191554216	1980	4.49019541330545e-06	167122	TRUE	1.27528695212078e-08	0.130268
rs7579383	C	T	C	T	-0.1303	-0.0016221	0.2413	0.284179917697591	FALSE	FALSE	FALSE	Hepatic cancer	2	36008928	161323	0.0347659714886893	0.96278608153926	hum0197.v3.BBJ.LiC.v1.gz	TRUE	reported	textfile	2122	159201	2	35783862	0.02233	6.175e-09	1980	k__Bacteria|p__Patescibacteria|c__Saccharimonadia|o__Saccharimonadales|f__Saccharimonadaceae|g__TM7x|s__unclassified_mgs_689	tongue.pheno.3216.assoc.linear.gz.raw.gz	0.2413	0.0062165	12.3731631756921		2	TRUE			0.0169228191554216	1980	1.34944400183486e-08	161323	TRUE	7.61975514011558e-09	0.050237
rs7579383	C	T	C	T	-0.1303	-0.0660731	0.2413	0.284191891659505	FALSE	FALSE	FALSE	Pancreatic cancer	2	36008928	159700	0.0709309480302402	0.351588052832133	hum0197.v3.BBJ.PaC.v1.gz	TRUE	reported	textfile	499	159201	2	35783862	0.02233	6.175e-09	1980	k__Bacteria|p__Patescibacteria|c__Saccharimonadia|o__Saccharimonadales|f__Saccharimonadaceae|g__TM7x|s__unclassified_mgs_689	tongue.pheno.3216.assoc.linear.gz.raw.gz	0.2413	0.0062165	12.3731631756921		2	TRUE			0.0169228191554216	1980	5.43345885512451e-06	159700	TRUE	1.35935636508701e-08	0.213227
rs7579383	C	T	C	T	-0.1303	0.0253096	0.2413	0.284179496580595	FALSE	FALSE	FALSE	Pharyngeal and laryngeal cancer	2	36008928	178726	0.0911524870871653	0.781271767090772	hum0197.v3.BBJ.PLC.v1.gz	TRUE	reported	textfile	300	178426	2	35783862	0.02233	6.175e-09	1980	k__Bacteria|p__Patescibacteria|c__Saccharimonadia|o__Saccharimonadales|f__Saccharimonadaceae|g__TM7x|s__unclassified_mgs_689	tongue.pheno.3216.assoc.linear.gz.raw.gz	0.2413	0.0062165	12.3731631756921		2	TRUE			0.0169228191554216	1980	4.3137016319522e-07	178726	TRUE	8.60472891261585e-09	0.056689
rs138204206	A	C	A	C	0.1356	0.109175	0.2842	0.33335894579345	FALSE	FALSE	FALSE	Cancer of hepatic bile ducts	2	5135333	159619	0.0851200812201881	0.199631825568665	hum0197.v3.BBJ.BtC.v1.gz	TRUE	reported	textfile	418	159201	2	4995200	0.02226	1.325e-09	1976	k__Bacteria|p__Patescibacteria|c__Saccharimonadia|o__Saccharimonadales|f__Saccharimonadaceae|g__unclassified_mgs_1065	tongue.pheno.3233.assoc.linear.gz.raw.gz	0.2842	0.00748109	14.8789917429754		2	TRUE			0.0184515832745248	1976	1.0306226235268e-05	159619	TRUE	3.80911480308429e-09	0.58892
rs138204206	A	C	A	C	0.1356	-0.0441155	0.2842	0.332893238158128	FALSE	FALSE	FALSE	Colorectal cancer	2	5135333	167691	0.0202942579443061	0.0297208460269903	hum0197.v3.BBJ.CC.v1.gz	TRUE	reported	textfile	8305	159386	2	4995200	0.02226	1.325e-09	1976	k__Bacteria|p__Patescibacteria|c__Saccharimonadia|o__Saccharimonadales|f__Saccharimonadaceae|g__unclassified_mgs_1065	tongue.pheno.3233.assoc.linear.gz.raw.gz	0.2842	0.00748109	14.8789917429754		2	TRUE			0.0184515832745248	1976	2.81785537824747e-05	167691	TRUE	6.57792970550977e-09	0.603567
rs138204206	A	C	A	C	0.1356	-0.0648766	0.2842	0.333220562197423	FALSE	FALSE	FALSE	Esophageal cancer	2	5135333	160589	0.0473451991076221	0.170596992851201	hum0197.v3.BBJ.EC.v1.gz	TRUE	reported	textfile	1388	159201	2	4995200	0.02226	1.325e-09	1976	k__Bacteria|p__Patescibacteria|c__Saccharimonadia|o__Saccharimonadales|f__Saccharimonadaceae|g__unclassified_mgs_1065	tongue.pheno.3233.assoc.linear.gz.raw.gz	0.2842	0.00748109	14.8789917429754		2	TRUE			0.0184515832745248	1976	1.16925247017103e-05	160589	TRUE	4.02258212360203e-09	0.233453
rs138204206	A	C	A	C	0.1356	-0.0344976	0.2842	0.333032637187992	FALSE	FALSE	FALSE	Gastric cancer	2	5135333	167122	0.0205490949809281	0.0931931432155605	hum0197.v3.BBJ.GC.v1.gz	TRUE	reported	textfile	7921	159201	2	4995200	0.02226	1.325e-09	1976	k__Bacteria|p__Patescibacteria|c__Saccharimonadia|o__Saccharimonadales|f__Saccharimonadaceae|g__unclassified_mgs_1065	tongue.pheno.3233.assoc.linear.gz.raw.gz	0.2842	0.00748109	14.8789917429754		2	TRUE			0.0184515832745248	1976	1.68638433128133e-05	167122	TRUE	4.78979274810662e-09	0.416424
rs138204206	A	C	A	C	0.1356	-0.00425055	0.2842	0.33329052553546	FALSE	FALSE	FALSE	Hepatic cancer	2	5135333	161323	0.0383523527135998	0.911752061374886	hum0197.v3.BBJ.LiC.v1.gz	TRUE	reported	textfile	2122	159201	2	4995200	0.02226	1.325e-09	1976	k__Bacteria|p__Patescibacteria|c__Saccharimonadia|o__Saccharimonadales|f__Saccharimonadaceae|g__unclassified_mgs_1065	tongue.pheno.3233.assoc.linear.gz.raw.gz	0.2842	0.00748109	14.8789917429754		2	TRUE			0.0184515832745248	1976	7.61403333043144e-08	161323	TRUE	1.72053199868746e-09	0.0517348
rs138204206	A	C	A	C	0.1356	-0.0934967	0.2842	0.333264282293865	FALSE	FALSE	FALSE	Pancreatic cancer	2	5135333	159700	0.0784154282132802	0.233133826816394	hum0197.v3.BBJ.PaC.v1.gz	TRUE	reported	textfile	499	159201	2	4995200	0.02226	1.325e-09	1976	k__Bacteria|p__Patescibacteria|c__Saccharimonadia|o__Saccharimonadales|f__Saccharimonadaceae|g__unclassified_mgs_1065	tongue.pheno.3233.assoc.linear.gz.raw.gz	0.2842	0.00748109	14.8789917429754		2	TRUE			0.0184515832745248	1976	8.90196685814359e-06	159700	TRUE	3.58461242859008e-09	0.161458
rs138204206	A	C	A	C	0.1356	-0.185931	0.2842	0.332602737501629	FALSE	FALSE	FALSE	Pharyngeal and laryngeal cancer	2	5135333	178726	0.100523044513321	0.064366440845085	hum0197.v3.BBJ.PLC.v1.gz	TRUE	reported	textfile	300	178426	2	4995200	0.02226	1.325e-09	1976	k__Bacteria|p__Patescibacteria|c__Saccharimonadia|o__Saccharimonadales|f__Saccharimonadaceae|g__unclassified_mgs_1065	tongue.pheno.3233.assoc.linear.gz.raw.gz	0.2842	0.00748109	14.8789917429754		2	TRUE			0.0184515832745248	1976	1.91416783467556e-05	178726	TRUE	5.0757286976666e-09	0.201444
rs11858584	A	G	A	G	-0.1248	-0.085668	0.2346	0.231153792812114	FALSE	FALSE	FALSE	Cancer of hepatic bile ducts	15	46629194	159619	0.083962618006273	0.307580996561054	hum0197.v3.BBJ.BtC.v1.gz	TRUE	reported	textfile	418	159201	15	46336996	0.02223	2.293e-08	1981	k__Bacteria|p__Actinobacteriota|c__Actinobacteria|o__Mycobacteriales|f__Mycobacteriaceae|g__Corynebacterium	tongue.pheno.327.assoc.linear.gz.raw.gz	0.2346	0.0055934	11.131595761057		2	TRUE			0.0156762583220801	1981	6.52203531260446e-06	159619	TRUE	5.02071766905862e-08	0.32542
rs9453106	C	A	C	A	0.1291	-0.0727047	0.4742	0.486472665485684	FALSE	FALSE	FALSE	Cancer of hepatic bile ducts	6	65610159	159619	0.0702296526665014	0.300555778111003	hum0197.v3.BBJ.BtC.v1.gz	TRUE	reported	textfile	418	159201	6	64900266	0.02219	6.928e-09	1981	k__Bacteria|p__Actinobacteriota|c__Actinobacteria|o__Mycobacteriales|f__Mycobacteriaceae|g__Corynebacterium	tongue.pheno.327.assoc.linear.gz.raw.gz	0.4742	0.00831122	16.5857457946146		2	TRUE			0.0168161594935207	1981	6.71431854003329e-06	159619	TRUE	1.60570136140841e-08	0.126642
rs11858584	A	G	A	G	-0.1248	0.000236613	0.2346	0.231370362458051	FALSE	FALSE	FALSE	Colorectal cancer	15	46629194	167691	0.0200332907498686	0.990576400938752	hum0197.v3.BBJ.CC.v1.gz	TRUE	reported	textfile	8305	159386	15	46336996	0.02223	2.293e-08	1981	k__Bacteria|p__Actinobacteriota|c__Actinobacteria|o__Mycobacteriales|f__Mycobacteriaceae|g__Corynebacterium	tongue.pheno.327.assoc.linear.gz.raw.gz	0.2346	0.0055934	11.131595761057		2	TRUE			0.0156762583220801	1981	8.31896116236328e-10	167691	TRUE	2.63927064277714e-08	0.050019
rs9453106	C	A	C	A	0.1291	-0.00743735	0.4742	0.486445084978326	FALSE	FALSE	FALSE	Colorectal cancer	6	65610159	167691	0.0167755865009202	0.657517025960867	hum0197.v3.BBJ.CC.v1.gz	TRUE	reported	textfile	8305	159386	6	64900266	0.02219	6.928e-09	1981	k__Bacteria|p__Actinobacteriota|c__Actinobacteria|o__Mycobacteriales|f__Mycobacteriaceae|g__Corynebacterium	tongue.pheno.327.assoc.linear.gz.raw.gz	0.4742	0.00831122	16.5857457946146		2	TRUE			0.0168161594935207	1981	1.17213150531827e-06	167691	TRUE	1.07636466957313e-08	0.0752112
rs11858584	A	G	A	G	-0.1248	-0.0190611	0.2346	0.231183551140441	FALSE	FALSE	FALSE	Esophageal cancer	15	46629194	160589	0.0467925094394369	0.683748896491777	hum0197.v3.BBJ.EC.v1.gz	TRUE	reported	textfile	1388	159201	15	46336996	0.02223	2.293e-08	1981	k__Bacteria|p__Actinobacteriota|c__Actinobacteria|o__Mycobacteriales|f__Mycobacteriaceae|g__Corynebacterium	tongue.pheno.327.assoc.linear.gz.raw.gz	0.2346	0.0055934	11.131595761057		2	TRUE			0.0156762583220801	1981	1.03330981413854e-06	160589	TRUE	3.4145629337664e-08	0.0744819
rs9453106	C	A	C	A	0.1291	0.0217473	0.4742	0.486561284995117	FALSE	FALSE	FALSE	Esophageal cancer	6	65610159	160589	0.0391303906797036	0.578372275253282	hum0197.v3.BBJ.EC.v1.gz	TRUE	reported	textfile	1388	159201	6	64900266	0.02219	6.928e-09	1981	k__Bacteria|p__Actinobacteriota|c__Actinobacteria|o__Mycobacteriales|f__Mycobacteriaceae|g__Corynebacterium	tongue.pheno.327.assoc.linear.gz.raw.gz	0.4742	0.00831122	16.5857457946146		2	TRUE			0.0168161594935207	1981	1.92339918606486e-06	160589	TRUE	1.17500486485981e-08	0.0954001
rs11858584	A	G	A	G	-0.1248	0.0145442	0.2346	0.231453363528326	FALSE	FALSE	FALSE	Gastric cancer	15	46629194	167122	0.0202641121066104	0.472923003923007	hum0197.v3.BBJ.GC.v1.gz	TRUE	reported	textfile	7921	159201	15	46336996	0.02223	2.293e-08	1981	k__Bacteria|p__Actinobacteriota|c__Actinobacteria|o__Mycobacteriales|f__Mycobacteriaceae|g__Corynebacterium	tongue.pheno.327.assoc.linear.gz.raw.gz	0.2346	0.0055934	11.131595761057		2	TRUE			0.0156762583220801	1981	3.08243523070007e-06	167122	TRUE	4.07979333568475e-08	0.113912
rs9453106	C	A	C	A	0.1291	0.0144515	0.4742	0.486670357759086	FALSE	FALSE	FALSE	Gastric cancer	6	65610159	167122	0.0169758661890398	0.394603182522992	hum0197.v3.BBJ.GC.v1.gz	TRUE	reported	textfile	7921	159201	6	64900266	0.02219	6.928e-09	1981	k__Bacteria|p__Actinobacteriota|c__Actinobacteria|o__Mycobacteriales|f__Mycobacteriaceae|g__Corynebacterium	tongue.pheno.327.assoc.linear.gz.raw.gz	0.4742	0.00831122	16.5857457946146		2	TRUE			0.0168161594935207	1981	4.33644772875744e-06	167122	TRUE	1.39568263956756e-08	0.159129
rs11858584	A	G	A	G	-0.1248	0.0208982	0.2346	0.231284806403946	FALSE	FALSE	FALSE	Hepatic cancer	15	46629194	161323	0.0377346954924431	0.579701828531922	hum0197.v3.BBJ.LiC.v1.gz	TRUE	reported	textfile	2122	159201	15	46336996	0.02223	2.293e-08	1981	k__Bacteria|p__Actinobacteriota|c__Actinobacteria|o__Mycobacteriales|f__Mycobacteriaceae|g__Corynebacterium	tongue.pheno.327.assoc.linear.gz.raw.gz	0.2346	0.0055934	11.131595761057		2	TRUE			0.0156762583220801	1981	1.90127974931526e-06	161323	TRUE	3.73665859830536e-08	0.0830436
rs9453106	C	A	C	A	0.1291	-0.00143448	0.4742	0.486506403606565	FALSE	FALSE	FALSE	Hepatic cancer	6	65610159	161323	0.0316248943095268	0.963821002511906	hum0197.v3.BBJ.LiC.v1.gz	TRUE	reported	textfile	2122	159201	6	64900266	0.02219	6.928e-09	1981	k__Bacteria|p__Actinobacteriota|c__Actinobacteria|o__Mycobacteriales|f__Mycobacteriaceae|g__Corynebacterium	tongue.pheno.327.assoc.linear.gz.raw.gz	0.4742	0.00831122	16.5857457946146		2	TRUE			0.0168161594935207	1981	1.27538066743195e-08	161323	TRUE	8.42210330731275e-09	0.0502467
rs11858584	A	G	A	G	-0.1248	0.0315854	0.2346	0.231210247154433	FALSE	FALSE	FALSE	Pancreatic cancer	15	46629194	159700	0.0773421127262807	0.682990899809511	hum0197.v3.BBJ.PaC.v1.gz	TRUE	reported	textfile	499	159201	15	46336996	0.02223	2.293e-08	1981	k__Bacteria|p__Actinobacteriota|c__Actinobacteria|o__Mycobacteriales|f__Mycobacteriaceae|g__Corynebacterium	tongue.pheno.327.assoc.linear.gz.raw.gz	0.2346	0.0055934	11.131595761057		2	TRUE			0.0156762583220801	1981	1.04433552465543e-06	159700	TRUE	3.4228483474819e-08	0.0661594
rs9453106	C	A	C	A	0.1291	-0.00501266	0.4742	0.486515783270117	FALSE	FALSE	FALSE	Pancreatic cancer	6	65610159	159700	0.0646986514790198	0.938244017548727	hum0197.v3.BBJ.PaC.v1.gz	TRUE	reported	textfile	499	159201	6	64900266	0.02219	6.928e-09	1981	k__Bacteria|p__Actinobacteriota|c__Actinobacteria|o__Mycobacteriales|f__Mycobacteriaceae|g__Corynebacterium	tongue.pheno.327.assoc.linear.gz.raw.gz	0.4742	0.00831122	16.5857457946146		2	TRUE			0.0168161594935207	1981	3.75878154400813e-08	159700	TRUE	8.62054276810009e-09	0.0506895
rs11858584	A	G	A	G	-0.1248	0.0200124	0.2346	0.231674797197331	FALSE	FALSE	FALSE	Pharyngeal and laryngeal cancer	15	46629194	178726	0.0990445668085875	0.839874046604146	hum0197.v3.BBJ.PLC.v1.gz	TRUE	reported	textfile	300	178426	15	46336996	0.02223	2.293e-08	1981	k__Bacteria|p__Actinobacteriota|c__Actinobacteria|o__Mycobacteriales|f__Mycobacteriaceae|g__Corynebacterium	tongue.pheno.327.assoc.linear.gz.raw.gz	0.2346	0.0055934	11.131595761057		2	TRUE			0.0156762583220801	1981	2.28430700381533e-07	178726	TRUE	2.92340820103892e-08	0.0542324
rs9453106	C	A	C	A	0.1291	0.0287163	0.4742	0.486646982685526	FALSE	FALSE	FALSE	Pharyngeal and laryngeal cancer	6	65610159	178726	0.0829675497429384	0.729256396349233	hum0197.v3.BBJ.PLC.v1.gz	TRUE	reported	textfile	300	178426	6	64900266	0.02219	6.928e-09	1981	k__Bacteria|p__Actinobacteriota|c__Actinobacteria|o__Mycobacteriales|f__Mycobacteriaceae|g__Corynebacterium	tongue.pheno.327.assoc.linear.gz.raw.gz	0.4742	0.00831122	16.5857457946146		2	TRUE			0.0168161594935207	1981	6.70281640112531e-07	178726	TRUE	9.92719257623894e-09	0.0678936
rs7568625	C	G	C	G	-0.1231	-0.227723	0.2418	0.283490871461192	FALSE	TRUE	FALSE	Cancer of hepatic bile ducts	2	36009371	159619	0.0771117608196781	0.00314547462368184	hum0197.v3.BBJ.BtC.v1.gz	TRUE	reported	textfile	418	159201	2	35784305	0.02234	3.987e-08	1978	k__Bacteria|p__Patescibacteria|c__Saccharimonadia|o__Saccharimonadales|f__Saccharimonadaceae|g__TM7x|s__unclassified_mgs_1234	tongue.pheno.3306.assoc.linear.gz.raw.gz	0.2418	0.00555631	11.0406062198725		2	TRUE			0.0151335278750973	1978	5.46347056408108e-05	159619	TRUE	2.82553774429188e-07	1
rs7568625	C	G	C	G	-0.1231	0.0132882	0.2418	0.283627098441211	FALSE	TRUE	FALSE	Colorectal cancer	2	36009371	167691	0.018385684511895	0.469834368135617	hum0197.v3.BBJ.CC.v1.gz	TRUE	reported	textfile	8305	159386	2	35784305	0.02234	3.987e-08	1978	k__Bacteria|p__Patescibacteria|c__Saccharimonadia|o__Saccharimonadales|f__Saccharimonadaceae|g__TM7x|s__unclassified_mgs_1234	tongue.pheno.3306.assoc.linear.gz.raw.gz	0.2418	0.00555631	11.0406062198725		2	TRUE			0.0151335278750973	1978	3.11507535795827e-06	167691	TRUE	7.2511233715806e-08	0.10742
rs7568625	C	G	C	G	-0.1231	0.0867124	0.2418	0.283731701399708	FALSE	TRUE	FALSE	Esophageal cancer	2	36009371	160589	0.042968727329145	0.0435876566732171	hum0197.v3.BBJ.EC.v1.gz	TRUE	reported	textfile	1388	159201	2	35784305	0.02234	3.987e-08	1978	k__Bacteria|p__Patescibacteria|c__Saccharimonadia|o__Saccharimonadales|f__Saccharimonadaceae|g__TM7x|s__unclassified_mgs_1234	tongue.pheno.3306.assoc.linear.gz.raw.gz	0.2418	0.00555631	11.0406062198725		2	TRUE			0.0151335278750973	1978	2.53592160174575e-05	160589	TRUE	1.61471813791779e-07	0.29217
rs7568625	C	G	C	G	-0.1231	0.0153635	0.2418	0.283592507622113	FALSE	TRUE	FALSE	Gastric cancer	2	36009371	167122	0.0186532164839845	0.410144301909957	hum0197.v3.BBJ.GC.v1.gz	TRUE	reported	textfile	7921	159201	2	35784305	0.02234	3.987e-08	1978	k__Bacteria|p__Patescibacteria|c__Saccharimonadia|o__Saccharimonadales|f__Saccharimonadaceae|g__TM7x|s__unclassified_mgs_1234	tongue.pheno.3306.assoc.linear.gz.raw.gz	0.2418	0.00555631	11.0406062198725		2	TRUE			0.0151335278750973	1978	4.05923665002756e-06	167122	TRUE	7.71406664702353e-08	0.122506
rs7568625	C	G	C	G	-0.1231	-0.000288209	0.2418	0.283561465349077	FALSE	TRUE	FALSE	Hepatic cancer	2	36009371	161323	0.0347847530773053	0.993389209025078	hum0197.v3.BBJ.LiC.v1.gz	TRUE	reported	textfile	2122	159201	2	35784305	0.02234	3.987e-08	1978	k__Bacteria|p__Patescibacteria|c__Saccharimonadia|o__Saccharimonadales|f__Saccharimonadaceae|g__TM7x|s__unclassified_mgs_1234	tongue.pheno.3306.assoc.linear.gz.raw.gz	0.2418	0.00555631	11.0406062198725		2	TRUE			0.0151335278750973	1978	4.25545262916637e-10	161323	TRUE	4.74401086843939e-08	0.0500074
rs7568625	C	G	C	G	-0.1231	-0.0676104	0.2418	0.283568578339284	FALSE	TRUE	FALSE	Pancreatic cancer	2	36009371	159700	0.07096271756236	0.340711850227937	hum0197.v3.BBJ.PaC.v1.gz	TRUE	reported	textfile	499	159201	2	35784305	0.02234	3.987e-08	1978	k__Bacteria|p__Patescibacteria|c__Saccharimonadia|o__Saccharimonadales|f__Saccharimonadaceae|g__TM7x|s__unclassified_mgs_1234	tongue.pheno.3306.assoc.linear.gz.raw.gz	0.2418	0.00555631	11.0406062198725		2	TRUE			0.0151335278750973	1978	5.68414030154206e-06	159700	TRUE	8.5122922163561e-08	0.229481
rs7568625	C	G	C	G	-0.1231	0.0225696	0.2418	0.283553201055044	FALSE	TRUE	FALSE	Pharyngeal and laryngeal cancer	2	36009371	178726	0.0912119328246583	0.804566596360479	hum0197.v3.BBJ.PLC.v1.gz	TRUE	reported	textfile	300	178426	2	35784305	0.02234	3.987e-08	1978	k__Bacteria|p__Patescibacteria|c__Saccharimonadia|o__Saccharimonadales|f__Saccharimonadaceae|g__TM7x|s__unclassified_mgs_1234	tongue.pheno.3306.assoc.linear.gz.raw.gz	0.2418	0.00555631	11.0406062198725		2	TRUE			0.0151335278750973	1978	3.42579909703301e-07	178726	TRUE	5.36079084432741e-08	0.0553789
rs11759125	A	G	A	G	-0.1225	-0.123139	0.4191	0.37305636743564	FALSE	FALSE	FALSE	Cancer of hepatic bile ducts	6	158400730	159619	0.0721309996740021	0.0877932457291682	hum0197.v3.BBJ.BtC.v1.gz	TRUE	reported	textfile	418	159201	6	157979698	0.02189	2.531e-08	1996	k__Bacteria|p__Firmicutes|c__Negativicutes|o__Veillonellales|f__Veillonellaceae|g__Veillonella|s__Veillonella_parvula_A_mgs_2881	tongue.pheno.336.assoc.linear.gz.raw.gz	0.4191	0.0073067	14.6767965192448		2	TRUE			0.0154627821899943	1996	1.82582368947061e-05	159619	TRUE	8.50268913834735e-08	0.85676
rs11759125	A	G	A	G	-0.1225	0.0207594	0.4191	0.373538970662675	FALSE	FALSE	FALSE	Colorectal cancer	6	158400730	167691	0.0172081600960976	0.227674739257635	hum0197.v3.BBJ.CC.v1.gz	TRUE	reported	textfile	8305	159386	6	157979698	0.02189	2.531e-08	1996	k__Bacteria|p__Firmicutes|c__Negativicutes|o__Veillonellales|f__Veillonellaceae|g__Veillonella|s__Veillonella_parvula_A_mgs_2881	tongue.pheno.336.assoc.linear.gz.raw.gz	0.4191	0.0073067	14.6767965192448		2	TRUE			0.0154627821899943	1996	8.67866520925323e-06	167691	TRUE	6.07408257169155e-08	0.231403
rs11759125	A	G	A	G	-0.1225	0.0924236	0.4191	0.373339003635902	FALSE	FALSE	FALSE	Esophageal cancer	6	158400730	160589	0.0402491794441593	0.0216595831855532	hum0197.v3.BBJ.EC.v1.gz	TRUE	reported	textfile	1388	159201	6	157979698	0.02189	2.531e-08	1996	k__Bacteria|p__Firmicutes|c__Negativicutes|o__Veillonellales|f__Veillonellaceae|g__Veillonella|s__Veillonella_parvula_A_mgs_2881	tongue.pheno.336.assoc.linear.gz.raw.gz	0.4191	0.0073067	14.6767965192448		2	TRUE			0.0154627821899943	1996	3.28342413290769e-05	160589	TRUE	1.21205349169682e-07	0.396365
rs11759125	A	G	A	G	-0.1225	0.0172103	0.4191	0.373552302169196	FALSE	FALSE	FALSE	Gastric cancer	6	158400730	167122	0.0174311686073299	0.323480400297462	hum0197.v3.BBJ.GC.v1.gz	TRUE	reported	textfile	7921	159201	6	157979698	0.02189	2.531e-08	1996	k__Bacteria|p__Firmicutes|c__Negativicutes|o__Veillonellales|f__Veillonellaceae|g__Veillonella|s__Veillonella_parvula_A_mgs_2881	tongue.pheno.336.assoc.linear.gz.raw.gz	0.4191	0.0073067	14.6767965192448		2	TRUE			0.0154627821899943	1996	5.83303499847253e-06	167122	TRUE	5.32643171726996e-08	0.170779
rs11759125	A	G	A	G	-0.1225	-0.00329272	0.4191	0.373164749370697	FALSE	FALSE	FALSE	Hepatic cancer	6	158400730	161323	0.0325002118314836	0.919301357592385	hum0197.v3.BBJ.LiC.v1.gz	TRUE	reported	textfile	2122	159201	6	157979698	0.02189	2.531e-08	1996	k__Bacteria|p__Firmicutes|c__Negativicutes|o__Veillonellales|f__Veillonellaceae|g__Veillonella|s__Veillonella_parvula_A_mgs_2881	tongue.pheno.336.assoc.linear.gz.raw.gz	0.4191	0.0073067	14.6767965192448		2	TRUE			0.0154627821899943	1996	6.3627714169908e-08	161323	TRUE	3.11457451020015e-08	0.0513181
rs11759125	A	G	A	G	-0.1225	-0.0409506	0.4191	0.373099021449431	FALSE	FALSE	FALSE	Pancreatic cancer	6	158400730	159700	0.066511527857747	0.538098473260762	hum0197.v3.BBJ.PaC.v1.gz	TRUE	reported	textfile	499	159201	6	157979698	0.02189	2.531e-08	1996	k__Bacteria|p__Firmicutes|c__Negativicutes|o__Veillonellales|f__Veillonellaceae|g__Veillonella|s__Veillonella_parvula_A_mgs_2881	tongue.pheno.336.assoc.linear.gz.raw.gz	0.4191	0.0073067	14.6767965192448		2	TRUE			0.0154627821899943	1996	2.37369608427502e-06	159700	TRUE	4.31709239046457e-08	0.117826
rs11759125	A	G	A	G	-0.1225	0.00715042	0.4191	0.374003606791582	FALSE	FALSE	FALSE	Pharyngeal and laryngeal cancer	6	158400730	178726	0.0853670990137985	0.933246572711419	hum0197.v3.BBJ.PLC.v1.gz	TRUE	reported	textfile	300	178426	6	157979698	0.02189	2.531e-08	1996	k__Bacteria|p__Firmicutes|c__Negativicutes|o__Veillonellales|f__Veillonellaceae|g__Veillonella|s__Veillonella_parvula_A_mgs_2881	tongue.pheno.336.assoc.linear.gz.raw.gz	0.4191	0.0073067	14.6767965192448		2	TRUE			0.0154627821899943	1996	3.92553902139512e-08	178726	TRUE	3.01497193246993e-08	0.0508078
rs4825581	T	C	T	C	-0.12	0.00678102	0.3496	0.303187651870372	FALSE	FALSE	FALSE	Cancer of hepatic bile ducts	X	117565967	159619	0.0609072129820545	0.911351796885996	hum0197.v3.BBJ.BtC.v1.gz	TRUE	reported	textfile	418	159201	X	118432004	0.02165	3.388e-08	1996	k__Bacteria|p__Fusobacteriota|c__Fusobacteriia|o__Fusobacteriales|f__Leptotrichiaceae|g__Leptotrichia_A|s__unclassified_mgs_2065	tongue.pheno.349.assoc.linear.gz.raw.gz	0.3496	0.00654854	13.143860636791		2	TRUE			0.0151733449554131	1996	7.76557245832498e-08	159619	TRUE	4.23759277827634e-08	0.0509473
rs4825581	T	C	T	C	-0.12	0.00105727	0.3496	0.303171203898325	FALSE	FALSE	FALSE	Colorectal cancer	X	117565967	167691	0.0144756889109549	0.941776249005416	hum0197.v3.BBJ.CC.v1.gz	TRUE	reported	textfile	8305	159386	X	118432004	0.02165	3.388e-08	1996	k__Bacteria|p__Fusobacteriota|c__Fusobacteriia|o__Fusobacteriales|f__Leptotrichiaceae|g__Leptotrichia_A|s__unclassified_mgs_2065	tongue.pheno.349.assoc.linear.gz.raw.gz	0.3496	0.00654854	13.143860636791		2	TRUE			0.0151733449554131	1996	3.18117543998476e-08	167691	TRUE	4.09437468076967e-08	0.0504786
rs4825581	T	C	T	C	-0.12	0.0435323	0.3496	0.303324282094228	FALSE	FALSE	FALSE	Esophageal cancer	X	117565967	160589	0.0315465932690213	0.167606381113905	hum0197.v3.BBJ.EC.v1.gz	TRUE	reported	textfile	1388	159201	X	118432004	0.02165	3.388e-08	1996	k__Bacteria|p__Fusobacteriota|c__Fusobacteriia|o__Fusobacteriales|f__Leptotrichiaceae|g__Leptotrichia_A|s__unclassified_mgs_2065	tongue.pheno.349.assoc.linear.gz.raw.gz	0.3496	0.00654854	13.143860636791		2	TRUE			0.0151733449554131	1996	1.18577500987856e-05	160589	TRUE	9.27228112170499e-08	0.151179
rs4825581	T	C	T	C	-0.12	0.00881358	0.3496	0.303309300168249	FALSE	FALSE	FALSE	Gastric cancer	X	117565967	167122	0.0142225724264026	0.535462204723689	hum0197.v3.BBJ.GC.v1.gz	TRUE	reported	textfile	7921	159201	X	118432004	0.02165	3.388e-08	1996	k__Bacteria|p__Fusobacteriota|c__Fusobacteriia|o__Fusobacteriales|f__Leptotrichiaceae|g__Leptotrichia_A|s__unclassified_mgs_2065	tongue.pheno.349.assoc.linear.gz.raw.gz	0.3496	0.00654854	13.143860636791		2	TRUE			0.0151733449554131	1996	2.29783533570111e-06	167122	TRUE	5.72241339004092e-08	0.0804408
rs4825581	T	C	T	C	-0.12	0.00237191	0.3496	0.303198138723605	FALSE	FALSE	FALSE	Hepatic cancer	X	117565967	161323	0.026469794995995	0.928598507478274	hum0197.v3.BBJ.LiC.v1.gz	TRUE	reported	textfile	2122	159201	X	118432004	0.02165	3.388e-08	1996	k__Bacteria|p__Fusobacteriota|c__Fusobacteriia|o__Fusobacteriales|f__Leptotrichiaceae|g__Leptotrichia_A|s__unclassified_mgs_2065	tongue.pheno.349.assoc.linear.gz.raw.gz	0.3496	0.00654854	13.143860636791		2	TRUE			0.0151733449554131	1996	4.97743179679576e-08	161323	TRUE	4.17050549083028e-08	0.0506102
rs4825581	T	C	T	C	-0.12	0.0601718	0.3496	0.303245362014407	FALSE	FALSE	FALSE	Pancreatic cancer	X	117565967	159700	0.0555997882354614	0.279149942590852	hum0197.v3.BBJ.PaC.v1.gz	TRUE	reported	textfile	499	159201	X	118432004	0.02165	3.388e-08	1996	k__Bacteria|p__Fusobacteriota|c__Fusobacteriia|o__Fusobacteriales|f__Leptotrichiaceae|g__Leptotrichia_A|s__unclassified_mgs_2065	tongue.pheno.349.assoc.linear.gz.raw.gz	0.3496	0.00654854	13.143860636791		2	TRUE			0.0151733449554131	1996	7.33393734178849e-06	159700	TRUE	7.74880898458507e-08	0.110118
rs4825581	T	C	T	C	-0.12	0.0218791	0.3496	0.303514350918854	FALSE	FALSE	FALSE	Pharyngeal and laryngeal cancer	X	117565967	178726	0.0661981474151766	0.741015185091506	hum0197.v3.BBJ.PLC.v1.gz	TRUE	reported	textfile	300	178426	X	118432004	0.02165	3.388e-08	1996	k__Bacteria|p__Fusobacteriota|c__Fusobacteriia|o__Fusobacteriales|f__Leptotrichiaceae|g__Leptotrichia_A|s__unclassified_mgs_2065	tongue.pheno.349.assoc.linear.gz.raw.gz	0.3496	0.00654854	13.143860636791		2	TRUE			0.0151733449554131	1996	6.11201151114852e-07	178726	TRUE	4.70979323861668e-08	0.0562787
rs10790196	T	C	T	C	-0.1208	0.0145424	0.3606	0.379561539248668	FALSE	FALSE	FALSE	Cancer of hepatic bile ducts	11	117496475	159619	0.0712437371459165	0.838257934164735	hum0197.v3.BBJ.BtC.v1.gz	TRUE	reported	textfile	418	159201	11	117625760	0.02199	4.396e-08	2002	k__Bacteria|p__Firmicutes|c__Negativicutes|o__Veillonellales|f__Veillonellaceae|g__F0422|s__unclassified_mgs_927	tongue.pheno.3622.assoc.linear.gz.raw.gz	0.3606	0.00672918	13.5495395707095		2	TRUE			0.0148644689214822	2002	2.61036728066529e-07	159619	TRUE	5.90590466205346e-08	0.0541579
rs10790196	T	C	T	C	-0.1208	-0.0126842	0.3606	0.379421779624777	FALSE	FALSE	FALSE	Colorectal cancer	11	117496475	167691	0.0170049928944114	0.455721284403858	hum0197.v3.BBJ.CC.v1.gz	TRUE	reported	textfile	8305	159386	11	117625760	0.02199	4.396e-08	2002	k__Bacteria|p__Firmicutes|c__Negativicutes|o__Veillonellales|f__Veillonellaceae|g__F0422|s__unclassified_mgs_927	tongue.pheno.3622.assoc.linear.gz.raw.gz	0.3606	0.00672918	13.5495395707095		2	TRUE			0.0148644689214822	2002	3.3179344848251e-06	167691	TRUE	8.09534901647186e-08	0.130276
rs10790196	T	C	T	C	-0.1208	-0.0335945	0.3606	0.379491733800045	FALSE	FALSE	FALSE	Esophageal cancer	11	117496475	160589	0.039711178979308	0.397569342936373	hum0197.v3.BBJ.EC.v1.gz	TRUE	reported	textfile	1388	159201	11	117625760	0.02199	4.396e-08	2002	k__Bacteria|p__Firmicutes|c__Negativicutes|o__Veillonellales|f__Veillonellaceae|g__F0422|s__unclassified_mgs_927	tongue.pheno.3622.assoc.linear.gz.raw.gz	0.3606	0.00672918	13.5495395707095		2	TRUE			0.0148644689214822	2002	4.45654049178279e-06	160589	TRUE	8.76010158988506e-08	0.164596
rs10790196	T	C	T	C	-0.1208	0.0118409	0.3606	0.379747518016073	FALSE	FALSE	FALSE	Gastric cancer	11	117496475	167122	0.0172158799879405	0.491586482842915	hum0197.v3.BBJ.GC.v1.gz	TRUE	reported	textfile	7921	159201	11	117625760	0.02199	4.396e-08	2002	k__Bacteria|p__Firmicutes|c__Negativicutes|o__Veillonellales|f__Veillonellaceae|g__F0422|s__unclassified_mgs_927	tongue.pheno.3622.assoc.linear.gz.raw.gz	0.3606	0.00672918	13.5495395707095		2	TRUE			0.0148644689214822	2002	2.83060424486619e-06	167122	TRUE	7.82732776698007e-08	0.105106
rs10790196	T	C	T	C	-0.1208	0.0136663	0.3606	0.379602837955225	FALSE	FALSE	FALSE	Hepatic cancer	11	117496475	161323	0.0321131030585912	0.670422953318418	hum0197.v3.BBJ.LiC.v1.gz	TRUE	reported	textfile	2122	159201	11	117625760	0.02199	4.396e-08	2002	k__Bacteria|p__Firmicutes|c__Negativicutes|o__Veillonellales|f__Veillonellaceae|g__F0422|s__unclassified_mgs_927	tongue.pheno.3622.assoc.linear.gz.raw.gz	0.3606	0.00672918	13.5495395707095		2	TRUE			0.0148644689214822	2002	1.12265346145148e-06	161323	TRUE	6.75374534923522e-08	0.0689722
rs10790196	T	C	T	C	-0.1208	0.0565695	0.3606	0.37959113288396	FALSE	FALSE	FALSE	Pancreatic cancer	11	117496475	159700	0.065725271357786	0.389405201451939	hum0197.v3.BBJ.PaC.v1.gz	TRUE	reported	textfile	499	159201	11	117625760	0.02199	4.396e-08	2002	k__Bacteria|p__Firmicutes|c__Negativicutes|o__Veillonellales|f__Veillonellaceae|g__F0422|s__unclassified_mgs_927	tongue.pheno.3622.assoc.linear.gz.raw.gz	0.3606	0.00672918	13.5495395707095		2	TRUE			0.0148644689214822	2002	4.63872491019771e-06	159700	TRUE	8.86141906039809e-08	0.105437
rs10790196	T	C	T	C	-0.1208	-0.1003	0.3606	0.379603777323288	FALSE	FALSE	FALSE	Pharyngeal and laryngeal cancer	11	117496475	178726	0.0841098909532389	0.233067796809047	hum0197.v3.BBJ.PLC.v1.gz	TRUE	reported	textfile	300	178426	11	117625760	0.02199	4.396e-08	2002	k__Bacteria|p__Firmicutes|c__Negativicutes|o__Veillonellales|f__Veillonellaceae|g__F0422|s__unclassified_mgs_927	tongue.pheno.3622.assoc.linear.gz.raw.gz	0.3606	0.00672918	13.5495395707095		2	TRUE			0.0148644689214822	2002	7.95656677208151e-06	178726	TRUE	1.02342351412369e-07	0.451199
rs12557937	A	G	A	G	0.125	0.0458341	0.3996	0.384761704003734	FALSE	FALSE	FALSE	Cancer of hepatic bile ducts	X	150415979	159619	0.0560313499007109	0.413352732060026	hum0197.v3.BBJ.BtC.v1.gz	TRUE	reported	textfile	418	159201	X	151247507	0.02231	2.434e-08	1993	k__Bacteria|p__Proteobacteria|c__Gammaproteobacteria|o__Enterobacterales|f__Pasteurellaceae|g__Aggregatibacter|s__unclassified_mgs_2275	tongue.pheno.366.assoc.linear.gz.raw.gz	0.3996	0.00749749	15.0402769462028		2	TRUE			0.0155222801454145	1993	4.19212214044025e-06	159619	TRUE	4.71946443222077e-08	0.122725
rs12557937	A	G	A	G	0.125	-0.00452976	0.3996	0.384583303955065	FALSE	FALSE	FALSE	Colorectal cancer	X	150415979	167691	0.0133173862936319	0.733752023060902	hum0197.v3.BBJ.CC.v1.gz	TRUE	reported	textfile	8305	159386	X	151247507	0.02231	2.434e-08	1993	k__Bacteria|p__Proteobacteria|c__Gammaproteobacteria|o__Enterobacterales|f__Pasteurellaceae|g__Aggregatibacter|s__unclassified_mgs_2275	tongue.pheno.366.assoc.linear.gz.raw.gz	0.3996	0.00749749	15.0402769462028		2	TRUE			0.0155222801454145	1993	6.89933781788864e-07	167691	TRUE	3.44538678055141e-08	0.0590925
rs12557937	A	G	A	G	0.125	0.00621618	0.3996	0.384713845684981	FALSE	FALSE	FALSE	Esophageal cancer	X	150415979	160589	0.0290866041735964	0.830770989312734	hum0197.v3.BBJ.EC.v1.gz	TRUE	reported	textfile	1388	159201	X	151247507	0.02231	2.434e-08	1993	k__Bacteria|p__Proteobacteria|c__Gammaproteobacteria|o__Enterobacterales|f__Pasteurellaceae|g__Aggregatibacter|s__unclassified_mgs_2275	tongue.pheno.366.assoc.linear.gz.raw.gz	0.3996	0.00749749	15.0402769462028		2	TRUE			0.0155222801454145	1993	2.84413866879205e-07	160589	TRUE	3.22239714212013e-08	0.0531019
rs12557937	A	G	A	G	0.125	-0.00765474	0.3996	0.384464384478073	FALSE	FALSE	FALSE	Gastric cancer	X	150415979	167122	0.0130981363015103	0.558941389103946	hum0197.v3.BBJ.GC.v1.gz	TRUE	reported	textfile	7921	159201	X	151247507	0.02231	2.434e-08	1993	k__Bacteria|p__Proteobacteria|c__Gammaproteobacteria|o__Enterobacterales|f__Pasteurellaceae|g__Aggregatibacter|s__unclassified_mgs_2275	tongue.pheno.366.assoc.linear.gz.raw.gz	0.3996	0.00749749	15.0402769462028		2	TRUE			0.0155222801454145	1993	2.04367973091248e-06	167122	TRUE	4.00842866729395e-08	0.0744204
rs12557937	A	G	A	G	0.125	0.000708386	0.3996	0.384683596044615	FALSE	FALSE	FALSE	Hepatic cancer	X	150415979	161323	0.024381942024158	0.976821762235671	hum0197.v3.BBJ.LiC.v1.gz	TRUE	reported	textfile	2122	159201	X	151247507	0.02231	2.434e-08	1993	k__Bacteria|p__Proteobacteria|c__Gammaproteobacteria|o__Enterobacterales|f__Pasteurellaceae|g__Aggregatibacter|s__unclassified_mgs_2275	tongue.pheno.366.assoc.linear.gz.raw.gz	0.3996	0.00749749	15.0402769462028		2	TRUE			0.0155222801454145	1993	5.23253314607647e-09	161323	TRUE	2.86496459078805e-08	0.0500588
rs12557937	A	G	A	G	0.125	0.0931301	0.3996	0.384829594705756	FALSE	FALSE	FALSE	Pancreatic cancer	X	150415979	159700	0.0511929998810815	0.0688814405673907	hum0197.v3.BBJ.PaC.v1.gz	TRUE	reported	textfile	499	159201	X	151247507	0.02231	2.434e-08	1993	k__Bacteria|p__Proteobacteria|c__Gammaproteobacteria|o__Enterobacterales|f__Pasteurellaceae|g__Aggregatibacter|s__unclassified_mgs_2275	tongue.pheno.366.assoc.linear.gz.raw.gz	0.3996	0.00749749	15.0402769462028		2	TRUE			0.0155222801454145	1993	2.07229126656998e-05	159700	TRUE	8.76934627595728e-08	0.570256
rs12557937	A	G	A	G	0.125	0.0198231	0.3996	0.384498617996259	FALSE	FALSE	FALSE	Pharyngeal and laryngeal cancer	X	150415979	178726	0.0609474549382613	0.744992802873229	hum0197.v3.BBJ.PLC.v1.gz	TRUE	reported	textfile	300	178426	X	151247507	0.02231	2.434e-08	1993	k__Bacteria|p__Proteobacteria|c__Gammaproteobacteria|o__Enterobacterales|f__Pasteurellaceae|g__Aggregatibacter|s__unclassified_mgs_2275	tongue.pheno.366.assoc.linear.gz.raw.gz	0.3996	0.00749749	15.0402769462028		2	TRUE			0.0155222801454145	1993	5.91899787170418e-07	178726	TRUE	3.35413944660958e-08	0.0576398
rs10244217	G	A	G	A	0.1246	0.0520355	0.4792	0.484902947201855	FALSE	FALSE	FALSE	Cancer of hepatic bile ducts	7	79630265	159619	0.0694756802965233	0.453872855581484	hum0197.v3.BBJ.BtC.v1.gz	TRUE	reported	textfile	418	159201	7	80000949	0.02261	4.128e-08	1928	k__Bacteria|p__Patescibacteria|c__Saccharimonadia|o__Saccharimonadales|f__Saccharimonadaceae|g__UBA2866|s__unclassified_mgs_1336	tongue.pheno.3843.assoc.linear.gz.raw.gz	0.4792	0.00774915	15.041414065785		2	TRUE			0.0155233024102264	1928	3.51441345927489e-06	159619	TRUE	7.43082976678533e-08	0.153887
rs10244217	G	A	G	A	0.1246	0.00613016	0.4792	0.484995020603379	FALSE	FALSE	FALSE	Colorectal cancer	7	79630265	167691	0.016578121622899	0.711550793139355	hum0197.v3.BBJ.CC.v1.gz	TRUE	reported	textfile	8305	159386	7	80000949	0.02261	4.128e-08	1928	k__Bacteria|p__Patescibacteria|c__Saccharimonadia|o__Saccharimonadales|f__Saccharimonadaceae|g__UBA2866|s__unclassified_mgs_1336	tongue.pheno.3843.assoc.linear.gz.raw.gz	0.4792	0.00774915	15.041414065785		2	TRUE			0.0155233024102264	1928	8.1539513623364e-07	167691	TRUE	5.81614532584233e-08	0.0688016
rs10244217	G	A	G	A	0.1246	0.000321769	0.4792	0.484892391843318	FALSE	FALSE	FALSE	Esophageal cancer	7	79630265	160589	0.0387461502983744	0.993374007535332	hum0197.v3.BBJ.EC.v1.gz	TRUE	reported	textfile	1388	159201	7	80000949	0.02261	4.128e-08	1928	k__Bacteria|p__Patescibacteria|c__Saccharimonadia|o__Saccharimonadales|f__Saccharimonadaceae|g__UBA2866|s__unclassified_mgs_1336	tongue.pheno.3843.assoc.linear.gz.raw.gz	0.4792	0.00774915	15.041414065785		2	TRUE			0.0155233024102264	1928	4.29458646423217e-10	160589	TRUE	4.72176065527837e-08	0.0500082
rs10244217	G	A	G	A	0.1246	0.0103051	0.4792	0.485078459765575	FALSE	FALSE	FALSE	Gastric cancer	7	79630265	167122	0.016807814869177	0.539799635374596	hum0197.v3.BBJ.GC.v1.gz	TRUE	reported	textfile	7921	159201	7	80000949	0.02261	4.128e-08	1928	k__Bacteria|p__Patescibacteria|c__Saccharimonadia|o__Saccharimonadales|f__Saccharimonadaceae|g__UBA2866|s__unclassified_mgs_1336	tongue.pheno.3843.assoc.linear.gz.raw.gz	0.4792	0.00774915	15.041414065785		2	TRUE			0.0155233024102264	1928	2.24934415525134e-06	167122	TRUE	6.73037881765367e-08	0.10311
rs10244217	G	A	G	A	0.1246	0.0145404	0.4792	0.484937744554137	FALSE	FALSE	FALSE	Hepatic cancer	7	79630265	161323	0.0313129077969563	0.642391928759097	hum0197.v3.BBJ.LiC.v1.gz	TRUE	reported	textfile	2122	159201	7	80000949	0.02261	4.128e-08	1928	k__Bacteria|p__Patescibacteria|c__Saccharimonadia|o__Saccharimonadales|f__Saccharimonadaceae|g__UBA2866|s__unclassified_mgs_1336	tongue.pheno.3843.assoc.linear.gz.raw.gz	0.4792	0.00774915	15.041414065785		2	TRUE			0.0155233024102264	1928	1.33663452099842e-06	161323	TRUE	6.22870850050228e-08	0.0792287
rs10244217	G	A	G	A	0.1246	-0.0162535	0.4792	0.484858852996434	FALSE	FALSE	FALSE	Pancreatic cancer	7	79630265	159700	0.0639451271876293	0.799356956271657	hum0197.v3.BBJ.PaC.v1.gz	TRUE	reported	textfile	499	159201	7	80000949	0.02261	4.128e-08	1928	k__Bacteria|p__Patescibacteria|c__Saccharimonadia|o__Saccharimonadales|f__Saccharimonadaceae|g__UBA2866|s__unclassified_mgs_1336	tongue.pheno.3843.assoc.linear.gz.raw.gz	0.4792	0.00774915	15.041414065785		2	TRUE			0.0155233024102264	1928	4.04558270426698e-07	159700	TRUE	5.49607997327215e-08	0.0566565
rs10244217	G	A	G	A	0.1246	0.0595311	0.4792	0.485303695239056	FALSE	FALSE	FALSE	Pharyngeal and laryngeal cancer	7	79630265	178726	0.0822591681354837	0.469249203434481	hum0197.v3.BBJ.PLC.v1.gz	TRUE	reported	textfile	300	178426	7	80000949	0.02261	4.128e-08	1928	k__Bacteria|p__Patescibacteria|c__Saccharimonadia|o__Saccharimonadales|f__Saccharimonadaceae|g__UBA2866|s__unclassified_mgs_1336	tongue.pheno.3843.assoc.linear.gz.raw.gz	0.4792	0.00774915	15.041414065785		2	TRUE			0.0155233024102264	1928	2.93045072412272e-06	178726	TRUE	7.00800397130963e-08	0.154172
rs1913262	T	A	T	A	-0.1217	-0.0375667	0.4926	0.454610420966891	FALSE	TRUE	TRUE	Cancer of hepatic bile ducts	12	16505238	159619	0.0696604061004282	0.589691590664506	hum0197.v3.BBJ.BtC.v1.gz	TRUE	reported	textfile	418	159201	12	16352304	0.02202	3.699e-08	1996	k__Bacteria|p__Firmicutes|c__Bacilli|o__Lactobacillales|f__Streptococcaceae|g__Streptococcus|s__unclassified_mgs_1631	tongue.pheno.4.assoc.linear.gz.raw.gz	0.4926	0.00740382	14.8733424790005		2	FALSE			0.0150875595167285	1996	1.82202167889678e-06	159619	TRUE	6.04650773230994e-08	0.0974257
rs1913262	T	A	T	A	-0.1217	-0.00983067	0.4926	0.454360488671919	FALSE	TRUE	TRUE	Colorectal cancer	12	16505238	167691	0.0166404046667817	0.554673726773644	hum0197.v3.BBJ.CC.v1.gz	TRUE	reported	textfile	8305	159386	12	16352304	0.02202	3.699e-08	1996	k__Bacteria|p__Firmicutes|c__Bacilli|o__Lactobacillales|f__Streptococcaceae|g__Streptococcus|s__unclassified_mgs_1631	tongue.pheno.4.assoc.linear.gz.raw.gz	0.4926	0.00740382	14.8733424790005		2	FALSE			0.0150875595167285	1996	2.08129273641484e-06	167691	TRUE	6.13200458591932e-08	0.100579
[truncated: 61 more rows]
