# Supplementary material for: Association of oral microbiota and digestive system cancers revealed by bidirectional two sample Mendelian randomization
Source: Discov Oncol. 2026 Jan 6;17:223. doi: 10.1007/s12672-026-04387-5 (PMC12868531; doi:10.1007/s12672-026-04387-5)
Supplement: Supplementary file 1 — Supplementary Material 1: Supplementary Table 1. Details of genetic instruments excluded due to association with potential confounders identified via PhenoScanner. Supplementary Table 2. Results of the Mendelian randomization analysis for the association between gut microbial taxa and DSCs, including raw and FDR-adjusted P-values. Supplementary Table 3. Assessment of instrument strength (F-statistics) for the genetic instruments used in the Mendelian randomization analysis. Supplementary Table 4. The significant causal effect of oral microbiota on DSCs calculated using the MR-Egger method. Supplementary Table 5. The significant causal effect of DSCs on oral microbiota calculated using the IVW method. Supplementary Table 6. The causal effect of UKBPPP pQTLs on oral microbiota. Supplementary Table 7. The causal effect of 36797296 pQTLs on oral microbiota. Supplementary Table 8. Results of horizontal pleiotropy test. Supplementary Table 9. Results of heterogeneity. [file 12672_2026_4387_MOESM1_ESM.zip › Supplementary Table 4.xlsx]

## Sheet: Sheet1
The significant causal effect of oral microbiota on DSCs calculated using the MR-Egger method.
Outcome	Exposure	Pheno.id	SNPs (n)	Beta	SE	p-Val	adj.p-Val	OR	or_lci95	or_uci95
Pancreatic cancer	k__Bacteria|p__Spirochaetota|c__Spirochaetia|o__Treponematales|f__Treponemataceae|g__Treponema_B|s__Treponema_B_denticola_mgs_3534	saliva.pheno.1343	1	-1.6606	0.550224	0.00254417	0.0178092	0.190025	0.0646325	0.558691
Pancreatic cancer	k__Bacteria|p__Bacteroidota|c__Bacteroidia|o__Bacteroidales|f__Bacteroidaceae|g__Bacteroides|s__Bacteroides_pyogenes_A_mgs_637	saliva.pheno.2414	1	-1.78152	0.590289	0.00254417	0.0178092	0.168383	0.052946	0.535503
Pancreatic cancer	k__Bacteria|p__Fusobacteriota|c__Fusobacteriia|o__Fusobacteriales|f__Leptotrichiaceae|g__Leptotrichia_A|s__Leptotrichia_A_sp000469505_mgs_2741	saliva.pheno.653	1	1.85243	0.634238	0.00349231	0.0244462	6.37527	1.83918	22.099
Pancreatic cancer	k__Bacteria|p__Bacteroidota|c__Bacteroidia|o__Flavobacteriales|f__Flavobacteriaceae|g__Capnocytophaga|s__Capnocytophaga_sp002209445_mgs_3500	tongue.pheno.1677	1	1.44514	0.577195	0.0122891	0.0430118	4.24245	1.36867	13.1503
Pancreatic cancer	k__Bacteria|p__Actinobacteriota|c__Coriobacteriia|o__Coriobacteriales|f__Atopobiaceae|g__Lancefieldella|s__unclassified_mgs_2666	tongue.pheno.2003	1	1.37095	0.496608	0.00576897	0.0403828	3.9391	1.48825	10.426
Cancer of hepatic bile ducts	k__Bacteria|p__Patescibacteria|c__Saccharimonadia|o__Saccharimonadales|f__Saccharimonadaceae|g__TM7x|s__unclassified_mgs_2908	tongue.pheno.3139	1	1.92435	0.620118	0.00191438	0.0134007	6.8507	2.0318	23.0988
Cancer of hepatic bile ducts	k__Bacteria|p__Patescibacteria|c__Saccharimonadia|o__Saccharimonadales|f__Saccharimonadaceae|g__TM7x|s__unclassified_mgs_386	tongue.pheno.3196	1	1.88511	0.624206	0.00252759	0.0176931	6.5871	1.93803	22.3887
Cancer of hepatic bile ducts	k__Bacteria|p__Patescibacteria|c__Saccharimonadia|o__Saccharimonadales|f__Saccharimonadaceae|g__TM7x|s__unclassified_mgs_572	tongue.pheno.3198	1	1.93371	0.623133	0.00191438	0.0134007	6.91511	2.03881	23.4542
Cancer of hepatic bile ducts	k__Bacteria|p__Patescibacteria|c__Saccharimonadia|o__Saccharimonadales|f__Saccharimonadaceae|g__TM7x|s__unclassified_mgs_689	tongue.pheno.3216	1	1.78673	0.59163	0.00252759	0.0176931	5.96993	1.87225	19.036
Cancer of hepatic bile ducts	k__Bacteria|p__Patescibacteria|c__Saccharimonadia|o__Saccharimonadales|f__Saccharimonadaceae|g__TM7x|s__unclassified_mgs_1234	tongue.pheno.3306	1	1.8499	0.626416	0.00314547	0.0220183	6.35919	1.86288	21.7079
Cancer of hepatic bile ducts	k__Bacteria|p__Bacteroidota|c__Bacteroidia|o__Bacteroidales|f__Bacteroidaceae|g__Prevotella|s__Prevotella_multiformis_mgs_380	saliva.pheno.724	1	1.82054	0.564103	0.00124954	0.00874678	6.17522	2.04399	18.6564
Pharyngeal and laryngeal cancer	k__Bacteria|p__Bacteroidota|c__Bacteroidia|o__Bacteroidales|f__Bacteroidaceae|g__Prevotella|s__unclassified_mgs_3522	saliva.pheno.63	1	2.35283	0.74479	0.00158286	0.01108	10.5152	2.44254	45.2686
Pharyngeal and laryngeal cancer	k__Bacteria|p__Bacteroidota|c__Bacteroidia|o__Flavobacteriales|f__Weeksellaceae|g__unclassified_mgs_1950|s__unclassified_mgs_1950	tongue.pheno.139	1	-2.37514	0.835771	0.00448525	0.0156984	0.0930019	0.0180746	0.478535
Hepatic cancer	k__Bacteria|p__Bacteroidota|c__Bacteroidia|o__Flavobacteriales|f__Weeksellaceae|g__unclassified_mgs_1950|s__unclassified_mgs_1950	tongue.pheno.139	1	-1.01008	0.317204	0.001451	0.010157	0.364191	0.195578	0.678171
Colorectal cancer	k__Bacteria|p__Bacteroidota|c__Bacteroidia|o__Flavobacteriales|f__Flavobacteriaceae|g__Capnocytophaga|s__Capnocytophaga_sp002209445_mgs_3500	tongue.pheno.1677	1	0.460267	0.149619	0.00209614	0.014673	1.5845	1.18177	2.12446
DSCs: digestive system cancers.
