# Supplementary material for: Association of oral microbiota and digestive system cancers revealed by bidirectional two sample Mendelian randomization
Source: Discov Oncol. 2026 Jan 6;17:223. doi: 10.1007/s12672-026-04387-5 (PMC12868531; doi:10.1007/s12672-026-04387-5)
Supplement: Supplementary file 1 — Supplementary Material 1: Supplementary Table 1. Details of genetic instruments excluded due to association with potential confounders identified via PhenoScanner. Supplementary Table 2. Results of the Mendelian randomization analysis for the association between gut microbial taxa and DSCs, including raw and FDR-adjusted P-values. Supplementary Table 3. Assessment of instrument strength (F-statistics) for the genetic instruments used in the Mendelian randomization analysis. Supplementary Table 4. The significant causal effect of oral microbiota on DSCs calculated using the MR-Egger method. Supplementary Table 5. The significant causal effect of DSCs on oral microbiota calculated using the IVW method. Supplementary Table 6. The causal effect of UKBPPP pQTLs on oral microbiota. Supplementary Table 7. The causal effect of 36797296 pQTLs on oral microbiota. Supplementary Table 8. Results of horizontal pleiotropy test. Supplementary Table 9. Results of heterogeneity. [file 12672_2026_4387_MOESM1_ESM.zip › Supplementary Table 5.xlsx]

## Sheet: Sheet1
The significant causal effect of DSCs on oral microbiota calculated using the IVW method.
Exposure	Outcome	Pheno.id	SNPs (n)	Beta	SE	p-Val	adj.p-Val	OR	OR_lci95	OR_uci95
Esophageal cancer	k__Bacteria|p__Proteobacteria|c__Gammaproteobacteria|o__Enterobacterales|f__Pasteurellaceae|g__Haemophilus|s__Haemophilus_sp002998595_mgs_2281	tongue.pheno.1010	3	-0.0548641	0.0252624	0.029873	0.029873	0.946614	0.900884	0.994664
Esophageal cancer	k__Bacteria|p__Firmicutes|c__Bacilli|o__Lactobacillales|f__Streptococcaceae|g__Streptococcus|s__Streptococcus_mitis_AV_mgs_698	tongue.pheno.1038	3	-0.0952523	0.0249838	0.00013753	0.000412591	0.909144	0.865697	0.954771
Esophageal cancer	k__Bacteria|p__Firmicutes|c__Bacilli|o__Lactobacillales|f__Streptococcaceae|g__Streptococcus|s__Streptococcus_sp000187745_mgs_1393	tongue.pheno.108	3	-0.0700409	0.025251	0.00554076	0.0110815	0.932356	0.887335	0.979661
Esophageal cancer	k__Bacteria|p__Firmicutes|c__Bacilli|o__Lactobacillales|f__Streptococcaceae|g__Streptococcus|s__Streptococcus_mitis_O_mgs_1706	tongue.pheno.1082	3	-0.0858531	0.0310657	0.00571676	0.0114335	0.917729	0.863517	0.975345
Esophageal cancer	k__Bacteria|p__Firmicutes|c__Bacilli|o__Lactobacillales|f__Streptococcaceae|g__Streptococcus|s__unclassified_mgs_990	tongue.pheno.1124	3	-0.0504351	0.0250794	0.0443234	0.0443234	0.950816	0.905208	0.998721
Esophageal cancer	k__Bacteria|p__Firmicutes|c__Bacilli|o__Lactobacillales|f__Streptococcaceae|g__Streptococcus|s__Streptococcus_pseudopneumoniae_O_mgs_120	tongue.pheno.1125	3	-0.0623254	0.0250616	0.0128867	0.0257733	0.939577	0.89454	0.986882
Esophageal cancer	k__Bacteria|p__Firmicutes|c__Bacilli|o__Lactobacillales|f__Streptococcaceae|g__Streptococcus|s__Streptococcus_mitis_AC_mgs_2251	tongue.pheno.1151	3	-0.0811793	0.0295456	0.00600345	0.0120069	0.922028	0.870151	0.976999
Esophageal cancer	k__Bacteria|p__Bacteroidota|c__Bacteroidia|o__Bacteroidales|f__Bacteroidaceae|g__Prevotella|s__Prevotella_intermedia_mgs_2942	tongue.pheno.1191	3	-0.0617301	0.0249373	0.0133082	0.0133082	0.940137	0.89529	0.987229
Esophageal cancer	k__Bacteria|p__Firmicutes|c__Bacilli|o__Lactobacillales|f__Streptococcaceae|g__Streptococcus|s__unclassified_mgs_2095	tongue.pheno.1215	3	-0.066065	0.025251	0.00888791	0.0177758	0.93607	0.89087	0.983563
Esophageal cancer	k__Bacteria|p__Bacteroidota|c__Bacteroidia|o__Bacteroidales|f__Rikenellaceae|g__Alistipes|s__Alistipes_obesi_mgs_3092	tongue.pheno.1216	3	-0.0960474	0.0258007	0.000197136	0.000591408	0.908421	0.863625	0.955541
Esophageal cancer	k__Bacteria|p__Firmicutes|c__Bacilli|o__Lactobacillales|f__Streptococcaceae|g__Streptococcus|s__unclassified_mgs_1602	tongue.pheno.1218	3	-0.0976197	0.0250777	9.91398e-05	0.00019828	0.906994	0.863491	0.952688
Esophageal cancer	k__Bacteria|p__Firmicutes|c__Bacilli|o__Lactobacillales|f__Streptococcaceae|g__Streptococcus|s__Streptococcus_mitis_O_mgs_379	tongue.pheno.1219	3	-0.0676977	0.0322308	0.0356934	0.0356934	0.934543	0.877332	0.995485
Esophageal cancer	k__Bacteria|p__Firmicutes|c__Bacilli|o__Lactobacillales|f__Streptococcaceae|g__Streptococcus|s__Streptococcus_sp000187745_mgs_2343	tongue.pheno.1233	3	-0.0708499	0.0285632	0.0131213	0.0131213	0.931602	0.88088	0.985244
Esophageal cancer	k__Bacteria|p__Fusobacteriota|c__Fusobacteriia|o__Fusobacteriales|f__Fusobacteriaceae|g__Fusobacterium|s__unclassified_mgs_1937	tongue.pheno.124	3	-0.0724521	0.0251988	0.00403743	0.00807485	0.93011	0.885289	0.977201
Esophageal cancer	k__Bacteria|p__Firmicutes|c__Bacilli|o__Lactobacillales|f__Streptococcaceae|g__Streptococcus|s__unclassified_mgs_1475	tongue.pheno.1240	3	-0.0735885	0.0251331	0.00341205	0.00682409	0.929054	0.884397	0.975966
Esophageal cancer	k__Bacteria|p__Actinobacteriota|c__Actinobacteria|o__Mycobacteriales|f__Mycobacteriaceae|g__Corynebacterium|s__Corynebacterium_durum_mgs_85	tongue.pheno.1249	3	-0.0722232	0.0333563	0.0303721	0.0303721	0.930323	0.871446	0.993179
Esophageal cancer	k__Bacteria|p__Firmicutes|c__Bacilli|o__Erysipelotrichales|f__Erysipelotrichaceae|g__Solobacterium|s__unclassified_mgs_1598	tongue.pheno.1252	3	-0.0645533	0.0253408	0.0108528	0.0325584	0.937486	0.892061	0.985225
Esophageal cancer	k__Bacteria|p__Firmicutes|c__Clostridia|o__Lachnospirales|f__Lachnospiraceae|g__Catonella|s__unclassified_mgs_1743	tongue.pheno.1264	3	-0.0825156	0.0274541	0.00265067	0.00530134	0.920797	0.872559	0.971702
Esophageal cancer	k__Bacteria|p__Firmicutes|c__Bacilli|o__Lactobacillales|f__Streptococcaceae|g__Streptococcus|s__unclassified_mgs_1713	tongue.pheno.1290	3	-0.108045	0.0290128	0.000196051	0.000392101	0.897587	0.84797	0.950108
Esophageal cancer	k__Bacteria|p__Firmicutes|c__Bacilli|o__Lactobacillales|f__Aerococcaceae|g__Granulicatella|s__unclassified_mgs_2621	tongue.pheno.1302	3	-0.0612993	0.0250352	0.0143443	0.0286887	0.940542	0.895504	0.987844
Esophageal cancer	k__Bacteria|p__Bacteroidota|c__Bacteroidia|o__Bacteroidales|f__Bacteroidaceae|g__Phocaeicola|s__Phocaeicola_abscessus_mgs_484	tongue.pheno.1316	3	-0.0776238	0.0251651	0.00203837	0.0061151	0.925312	0.88078	0.972096
Esophageal cancer	k__Bacteria|p__Firmicutes|c__Clostridia|o__4C28d-15|f__CAG-917|g__unclassified_mgs_1995	tongue.pheno.1324	3	-0.0528176	0.025081	0.0352151	0.0352151	0.948553	0.903051	0.996348
Esophageal cancer	k__Bacteria|p__Firmicutes|c__Bacilli|o__Lactobacillales|f__Streptococcaceae|g__Streptococcus|s__Streptococcus_oralis_BA_mgs_2136	tongue.pheno.1334	3	-0.0793709	0.0259069	0.0021862	0.0021862	0.923697	0.877965	0.971812
Esophageal cancer	k__Bacteria|p__Firmicutes|c__Bacilli|o__Lactobacillales|f__Streptococcaceae|g__Streptococcus|s__Streptococcus_mitis_AT_mgs_2781	tongue.pheno.1361	3	-0.105144	0.0280816	0.000180943	0.00054283	0.900195	0.851987	0.95113
Esophageal cancer	k__Bacteria|p__Firmicutes|c__Bacilli|o__Staphylococcales|f__Gemellaceae|g__Gemella|s__unclassified_mgs_912	tongue.pheno.1370	3	-0.0675199	0.0300675	0.0247289	0.0494577	0.934709	0.881216	0.991449
Esophageal cancer	k__Bacteria|p__Firmicutes|c__Bacilli|o__Lactobacillales|f__Streptococcaceae|g__Streptococcus|s__Streptococcus_pseudopneumoniae_O_mgs_2474	tongue.pheno.1396	3	-0.0882735	0.0248192	0.000375609	0.000751219	0.91551	0.872041	0.961147
Esophageal cancer	k__Bacteria|p__Firmicutes|c__Bacilli|o__Lactobacillales|f__Aerococcaceae|g__Granulicatella|s__unclassified_mgs_2686	tongue.pheno.1423	3	-0.0757698	0.0283192	0.00746037	0.0149207	0.92703	0.876976	0.97994
Esophageal cancer	k__Bacteria|p__Firmicutes|c__Bacilli|o__Lactobacillales|f__Streptococcaceae|g__Streptococcus|s__unclassified_mgs_1398	tongue.pheno.1429	3	-0.0654166	0.0247024	0.00809244	0.0242773	0.936677	0.892407	0.983144
Esophageal cancer	k__Bacteria|p__Firmicutes|c__Bacilli|o__Lactobacillales|f__Streptococcaceae|g__Streptococcus|s__Streptococcus_mitis_AR_mgs_500	tongue.pheno.1458	3	-0.0760958	0.0247665	0.00212249	0.00424498	0.926727	0.882816	0.972823
Esophageal cancer	k__Bacteria|p__Firmicutes|c__Bacilli|o__Lactobacillales|f__Streptococcaceae|g__Streptococcus|s__Streptococcus_mitis_AG_mgs_169	tongue.pheno.1484	3	-0.0858329	0.0250064	0.00059818	0.00119636	0.917748	0.873851	0.963849
Esophageal cancer	k__Bacteria|p__Bacteroidota|c__Bacteroidia|o__Bacteroidales|f__Bacteroidaceae|g__Alloprevotella|s__Alloprevotella_rava_mgs_541	tongue.pheno.1501	3	-0.0803732	0.0250232	0.0013184	0.00263679	0.922772	0.878606	0.969158
Esophageal cancer	k__Bacteria|p__Firmicutes|c__Bacilli|o__Lactobacillales|f__Streptococcaceae|g__Streptococcus|s__unclassified_mgs_988	tongue.pheno.1512	3	-0.0732782	0.0250127	0.00339361	0.00339361	0.929342	0.88488	0.976039
Esophageal cancer	k__Bacteria|p__Firmicutes|c__Bacilli|o__Lactobacillales|f__Streptococcaceae|g__Streptococcus|s__Streptococcus_mitis_AK_mgs_2168	tongue.pheno.1520	3	-0.105878	0.0296748	0.000359809	0.000719618	0.899535	0.848708	0.953405
Esophageal cancer	k__Bacteria|p__Firmicutes|c__Bacilli|o__Lactobacillales|f__Streptococcaceae|g__Streptococcus|s__unclassified_mgs_1150	tongue.pheno.1521	3	-0.0863911	0.0343369	0.0118699	0.0118699	0.917235	0.857537	0.98109
Esophageal cancer	k__Bacteria|p__Bacteroidota|c__Bacteroidia|o__Bacteroidales|f__Bacteroidaceae|g__Prevotella|s__Prevotella_fusca_mgs_446	tongue.pheno.1534	3	-0.0642443	0.025117	0.0105336	0.0105336	0.937776	0.892728	0.985097
Esophageal cancer	k__Bacteria|p__Firmicutes|c__Bacilli|o__Staphylococcales|f__Gemellaceae|g__Gemella|s__unclassified_mgs_902	tongue.pheno.1549	3	-0.0754755	0.0284508	0.00798178	0.0239453	0.927302	0.877008	0.980481
Esophageal cancer	k__Bacteria|p__Firmicutes|c__Bacilli|o__Lactobacillales|f__Streptococcaceae|g__Streptococcus|s__Streptococcus_oralis_AE_mgs_367	tongue.pheno.1553	3	-0.0563164	0.0251244	0.0249938	0.0499876	0.94524	0.89982	0.992952
Esophageal cancer	k__Bacteria|p__Firmicutes|c__Bacilli|o__Staphylococcales|f__Gemellaceae|g__Gemella|s__unclassified_mgs_2318	tongue.pheno.1566	3	-0.0731695	0.0291406	0.0120421	0.0240842	0.929443	0.877845	0.984074
Esophageal cancer	k__Bacteria|p__Firmicutes|c__Bacilli|o__Lactobacillales|f__Streptococcaceae|g__Streptococcus|s__unclassified_mgs_2469	tongue.pheno.1574	3	-0.0890885	0.0340471	0.00888038	0.0266411	0.914765	0.855713	0.977892
Esophageal cancer	k__Bacteria|p__Firmicutes|c__Bacilli|o__Lactobacillales|f__Streptococcaceae|g__Streptococcus|s__Streptococcus_mitis_L_mgs_1213	tongue.pheno.1577	3	-0.0695842	0.0247569	0.00494337	0.0148301	0.932782	0.8886	0.97916
Esophageal cancer	k__Bacteria|p__Bacteroidota|c__Bacteroidia|o__Bacteroidales|f__Bacteroidaceae	tongue.pheno.1587	3	-0.058541	0.025065	0.0195135	0.0390271	0.94314	0.897925	0.99063
Esophageal cancer	k__Bacteria|p__Firmicutes|c__Bacilli|o__Lactobacillales|f__Aerococcaceae|g__Granulicatella|s__Granulicatella_elegans_mgs_2285	tongue.pheno.1590	3	-0.0701927	0.0248291	0.00469819	0.00469819	0.932214	0.887934	0.978702
Esophageal cancer	k__Bacteria|p__Firmicutes|c__Clostridia|o__Lachnospirales|f__Lachnospiraceae|g__Catonella|s__unclassified_mgs_1428	tongue.pheno.1595	3	-0.0723913	0.0252864	0.00419835	0.0125951	0.930167	0.88519	0.977429
Esophageal cancer	k__Bacteria|p__Bacteroidota|c__Bacteroidia|o__Bacteroidales|f__UBA932|g__RC9|s__unclassified_mgs_122	tongue.pheno.16	3	-0.06547	0.0250608	0.00898974	0.00898974	0.936627	0.891732	0.983782
Esophageal cancer	k__Bacteria|p__Firmicutes|c__Bacilli|o__Lactobacillales|f__Streptococcaceae|g__Streptococcus|s__Streptococcus_mitis_AT_mgs_403	tongue.pheno.1609	3	-0.0714186	0.0254839	0.00507077	0.0152123	0.931072	0.885709	0.978759
Esophageal cancer	k__Bacteria|p__Bacteroidota|c__Bacteroidia|o__Bacteroidales|f__Paludibacteraceae	tongue.pheno.1625	3	-0.0779641	0.0254017	0.00214596	0.00214596	0.924998	0.880072	0.972216
Esophageal cancer	k__Bacteria|p__Firmicutes|c__Bacilli|o__Lactobacillales|f__Streptococcaceae|g__Streptococcus|s__unclassified_mgs_3501	tongue.pheno.1632	3	-0.0697213	0.0250921	0.00545915	0.00545915	0.932654	0.887895	0.979669
Esophageal cancer	k__Bacteria|p__Bacteroidota|c__Bacteroidia|o__Bacteroidales|f__F082	tongue.pheno.1644	3	-0.0569092	0.0252758	0.0243524	0.0487047	0.94468	0.89902	0.992659
Esophageal cancer	k__Bacteria|p__Firmicutes|c__Bacilli|o__Lactobacillales|f__Streptococcaceae|g__Streptococcus|s__unclassified_mgs_2845	tongue.pheno.1657	3	-0.0743467	0.0250504	0.00299853	0.00599706	0.92835	0.88387	0.975068
Esophageal cancer	k__Bacteria|p__Firmicutes|c__Bacilli|o__Lactobacillales|f__Streptococcaceae|g__Streptococcus|s__Streptococcus_mitis_L_mgs_538	tongue.pheno.1701	3	-0.0890662	0.0346875	0.0102384	0.0204768	0.914785	0.854658	0.979142
Esophageal cancer	k__Bacteria|p__Spirochaetota|c__Spirochaetia|o__Treponematales|f__Treponemataceae|g__Treponema_A|s__unclassified_mgs_2234	tongue.pheno.1712	3	-0.066713	0.0265126	0.0118602	0.0355806	0.935464	0.888094	0.98536
Esophageal cancer	k__Bacteria|p__Firmicutes|c__Bacilli|o__Lactobacillales|f__Streptococcaceae|g__Streptococcus|s__unclassified_mgs_3408	tongue.pheno.1731	3	-0.0595167	0.0246863	0.0159124	0.0318247	0.94222	0.897716	0.98893
Esophageal cancer	k__Bacteria|p__Spirochaetota|c__Spirochaetia|o__Treponematales|f__Treponemataceae|g__Treponema_A|s__unclassified_mgs_2795	tongue.pheno.1735	3	-0.0706597	0.0249164	0.00457007	0.00914013	0.931779	0.887368	0.978413
Esophageal cancer	k__Bacteria|p__Firmicutes|c__Bacilli|o__Lactobacillales|f__Aerococcaceae|g__Granulicatella|s__unclassified_mgs_3052	tongue.pheno.1764	3	-0.0741415	0.0314444	0.0183805	0.036761	0.92854	0.873041	0.987567
Esophageal cancer	k__Bacteria|p__Firmicutes|c__Bacilli|o__Lactobacillales|f__Streptococcaceae|g__Streptococcus|s__unclassified_mgs_3457	tongue.pheno.1791	3	-0.0558201	0.0250313	0.0257464	0.0257464	0.945709	0.900431	0.993264
Esophageal cancer	k__Bacteria|p__Bacteroidota|c__Bacteroidia|o__Bacteroidales|f__Porphyromonadaceae|g__Porphyromonas|s__unclassified_mgs_43	tongue.pheno.1803	3	-0.0616829	0.0254533	0.015377	0.030754	0.940181	0.894428	0.988275
Esophageal cancer	k__Bacteria|p__Firmicutes|c__Bacilli|o__Lactobacillales|f__Streptococcaceae|g__Streptococcus|s__Streptococcus_mitis_C_mgs_657	tongue.pheno.1807	3	-0.0829176	0.0248563	0.000850303	0.00170061	0.920427	0.87666	0.966379
Esophageal cancer	k__Bacteria|p__Firmicutes|c__Bacilli|o__Lactobacillales|f__Streptococcaceae|g__Streptococcus|s__unclassified_mgs_1512	tongue.pheno.1839	3	-0.0816234	0.0247062	0.000953956	0.000953956	0.921619	0.878054	0.967346
Esophageal cancer	k__Bacteria|p__Firmicutes|c__Bacilli|o__Lactobacillales|f__Streptococcaceae|g__Streptococcus|s__unclassified_mgs_3493	tongue.pheno.1905	3	-0.0527422	0.0251741	0.036162	0.036162	0.948625	0.902954	0.996605
Esophageal cancer	k__Bacteria|p__Firmicutes|c__Bacilli|o__Lactobacillales|f__Streptococcaceae|g__Streptococcus|s__unclassified_mgs_2137	tongue.pheno.1932	3	-0.0923824	0.0249323	0.000211118	0.000422236	0.911756	0.868272	0.957418
Esophageal cancer	k__Bacteria|p__Firmicutes|c__Bacilli|o__Lactobacillales|f__Streptococcaceae|g__Streptococcus|s__unclassified_mgs_1178	tongue.pheno.197	3	-0.0709848	0.0252261	0.00489379	0.00489379	0.931476	0.886541	0.978689
Esophageal cancer	k__Bacteria|p__Bacteroidota|c__Bacteroidia|o__Bacteroidales|f__Bacteroidaceae|g__Prevotella|s__Prevotella_sp000467895_mgs_1834	tongue.pheno.1997	3	-0.0572408	0.0253345	0.0238581	0.0477163	0.944367	0.898619	0.992443
Esophageal cancer	k__Bacteria|p__Firmicutes|c__Bacilli|o__Lactobacillales|f__Aerococcaceae|g__Granulicatella|s__unclassified_mgs_2886	tongue.pheno.207	3	-0.0793457	0.025312	0.00172026	0.00344053	0.923721	0.879012	0.970704
Esophageal cancer	k__Bacteria|p__Firmicutes|c__Bacilli|o__Lactobacillales|f__Aerococcaceae|g__Granulicatella|s__unclassified_mgs_782	tongue.pheno.2072	3	-0.0657274	0.025012	0.00859294	0.0257788	0.936386	0.891588	0.983435
Esophageal cancer	k__Bacteria|p__Firmicutes|c__Bacilli|o__Lactobacillales|f__Streptococcaceae|g__Streptococcus|s__Streptococcus_mitis_F_mgs_703	tongue.pheno.2088	3	-0.084866	0.0249613	0.000674097	0.00134819	0.918635	0.874774	0.964696
Esophageal cancer	k__Bacteria|p__Bacteroidota|c__Bacteroidia|o__Bacteroidales|f__Tannerellaceae|g__Tannerella|s__Tannerella_forsythia_mgs_3235	tongue.pheno.2093	3	-0.0849891	0.0274942	0.00199373	0.00598119	0.918522	0.870334	0.969378
Esophageal cancer	k__Bacteria|p__Firmicutes|c__Bacilli|o__Lactobacillales|f__Streptococcaceae|g__Streptococcus|s__Streptococcus_pneumoniae_D_mgs_1247	tongue.pheno.21	3	-0.0764763	0.030024	0.0108599	0.0108599	0.926375	0.873433	0.982525
Esophageal cancer	k__Bacteria|p__Bacteroidota|c__Bacteroidia|o__Bacteroidales|f__Bacteroidaceae|g__F0040|s__unclassified_mgs_3393	tongue.pheno.2192	3	-0.0664053	0.0252486	0.00853692	0.00853692	0.935752	0.890571	0.983224
Esophageal cancer	k__Bacteria|p__Firmicutes|c__Bacilli|o__Lactobacillales|f__Streptococcaceae|g__Streptococcus|s__unclassified_mgs_859	tongue.pheno.221	3	-0.0732681	0.0248451	0.00318803	0.00956408	0.929352	0.88518	0.975728
Esophageal cancer	k__Bacteria|p__Bacteroidota|c__Bacteroidia|o__Bacteroidales|f__Porphyromonadaceae|g__Porphyromonas|s__unclassified_mgs_3348	tongue.pheno.2243	3	-0.0512127	0.0253713	0.0435365	0.0435365	0.950077	0.903987	0.998516
Esophageal cancer	k__Bacteria|p__Firmicutes|c__Bacilli|o__Lactobacillales|f__Streptococcaceae|g__Streptococcus|s__unclassified_mgs_387	tongue.pheno.2249	3	-0.079442	0.0248963	0.00141825	0.00425475	0.923632	0.879643	0.96982
Esophageal cancer	k__Bacteria|p__Fusobacteriota|c__Fusobacteriia|o__Fusobacteriales|f__Fusobacteriaceae|g__Fusobacterium|s__unclassified_mgs_1916	tongue.pheno.2274	3	-0.0683178	0.0250655	0.00641914	0.0128383	0.933964	0.889188	0.980994
Esophageal cancer	k__Bacteria|p__Fusobacteriota|c__Fusobacteriia|o__Fusobacteriales|f__Fusobacteriaceae|g__Fusobacterium|s__unclassified_mgs_2398	tongue.pheno.2318	3	-0.0542366	0.0252624	0.0317986	0.047698	0.947208	0.90145	0.995289
Esophageal cancer	k__Bacteria|p__Firmicutes|c__Bacilli|o__Lactobacillales|f__Streptococcaceae|g__Streptococcus|s__Streptococcus_mitis_S_mgs_924	tongue.pheno.2322	3	-0.0884056	0.0248715	0.000378701	0.000757403	0.91539	0.871836	0.961119
Esophageal cancer	k__Bacteria|p__Bacteroidota|c__Bacteroidia|o__Bacteroidales|f__Porphyromonadaceae|g__Porphyromonas|s__unclassified_mgs_1260	tongue.pheno.2345	3	-0.067604	0.0252375	0.00739061	0.0147812	0.934631	0.889523	0.982025
Esophageal cancer	k__Bacteria|p__Bacteroidota|c__Bacteroidia|o__Bacteroidales|f__Bacteroidaceae|g__Prevotella|s__Prevotella_seregens_mgs_811	tongue.pheno.236	3	-0.0833679	0.0318405	0.00883686	0.0265106	0.920013	0.864352	0.979258
Esophageal cancer	k__Bacteria|p__Firmicutes|c__Bacilli|o__Lactobacillales|f__Streptococcaceae|g__Streptococcus|s__Streptococcus_pseudopneumoniae_G_mgs_1360	tongue.pheno.2362	3	-0.0852667	0.0249235	0.000623597	0.00187079	0.918267	0.874488	0.964238
Esophageal cancer	k__Bacteria|p__Firmicutes|c__Bacilli|o__Lactobacillales|f__Streptococcaceae|g__Streptococcus|s__unclassified_mgs_2875	tongue.pheno.2374	3	-0.0690322	0.0249375	0.00563646	0.0169094	0.933297	0.888776	0.980047
Esophageal cancer	k__Bacteria|p__Firmicutes|c__Bacilli|o__Lactobacillales|f__Streptococcaceae|g__Streptococcus|s__unclassified_mgs_3229	tongue.pheno.2396	3	-0.0901292	0.0290201	0.00189801	0.00379601	0.913813	0.863286	0.967297
Esophageal cancer	k__Bacteria|p__Firmicutes|c__Bacilli|o__Lactobacillales|f__Streptococcaceae|g__Streptococcus|s__unclassified_mgs_3318	tongue.pheno.2418	3	-0.0850226	0.024901	0.000639173	0.00127835	0.918491	0.87474	0.964431
Esophageal cancer	k__Bacteria|p__Firmicutes|c__Bacilli|o__Lactobacillales|f__Streptococcaceae|g__Streptococcus|s__Streptococcus_mitis_L_mgs_2123	tongue.pheno.2448	3	-0.0653541	0.0255833	0.0106322	0.0106322	0.936736	0.890923	0.984904
Esophageal cancer	k__Bacteria|p__Firmicutes|c__Bacilli|o__Lactobacillales|f__Streptococcaceae|g__Streptococcus|s__unclassified_mgs_1102	tongue.pheno.2455	3	-0.0553775	0.0252006	0.0279872	0.0279872	0.946128	0.900531	0.994034
Esophageal cancer	k__Bacteria|p__Firmicutes|c__Bacilli|o__Lactobacillales|f__Streptococcaceae|g__Streptococcus|s__unclassified_mgs_1964	tongue.pheno.250	3	-0.0599033	0.0264809	0.0236892	0.0473784	0.941856	0.894218	0.992031
Esophageal cancer	k__Bacteria|p__Firmicutes|c__Bacilli|o__Lactobacillales|f__Streptococcaceae|g__Streptococcus|s__Streptococcus_mitis_L_mgs_184	tongue.pheno.2518	3	-0.0682278	0.0289909	0.0186015	0.037203	0.934048	0.882453	0.988659
Esophageal cancer	k__Bacteria|p__Patescibacteria|c__Saccharimonadia|o__Saccharimonadales|f__Saccharimonadaceae|g__unclassified_mgs_142	tongue.pheno.2561	3	-0.0759882	0.0252405	0.00260763	0.00521527	0.926827	0.882091	0.973832
Esophageal cancer	k__Bacteria|p__Bacteroidota|c__Bacteroidia|o__Bacteroidales|f__Bacteroidaceae|g__Prevotella|s__Prevotella_conceptionensis_mgs_1304	tongue.pheno.2600	3	-0.092373	0.0250165	0.000222074	0.000444148	0.911765	0.868137	0.957585
Esophageal cancer	k__Bacteria|p__Bacteroidota|c__Bacteroidia|o__Bacteroidales|f__Porphyromonadaceae|g__Porphyromonas|s__unclassified_mgs_2117	tongue.pheno.2698	3	-0.0824795	0.0254432	0.00118817	0.00237633	0.92083	0.876036	0.967915
Esophageal cancer	k__Bacteria|p__Bacteroidota|c__Bacteroidia|o__Bacteroidales|f__Bacteroidaceae|g__Prevotella|s__unclassified_mgs_230	tongue.pheno.2735	3	-0.0615779	0.0252742	0.0148346	0.0296691	0.94028	0.894836	0.988032
Esophageal cancer	k__Bacteria|p__Bacteroidota|c__Bacteroidia|o__Bacteroidales|f__Bacteroidaceae|g__Prevotella|s__Prevotella_bivia_mgs_207	tongue.pheno.282	3	-0.0645232	0.0251058	0.0101682	0.0305047	0.937514	0.892498	0.984801
Esophageal cancer	k__Bacteria|p__Firmicutes|c__Bacilli|o__Lactobacillales|f__Streptococcaceae|g__Streptococcus|s__unclassified_mgs_2339	tongue.pheno.283	3	-0.0675422	0.0247359	0.0063233	0.0189699	0.934688	0.890453	0.981121
Esophageal cancer	k__Bacteria|p__Bacteroidota|c__Bacteroidia|o__Bacteroidales|f__Porphyromonadaceae|g__Porphyromonas|s__unclassified_mgs_966	tongue.pheno.289	3	-0.0569095	0.0251467	0.0236297	0.0472595	0.94468	0.899247	0.992407
Esophageal cancer	k__Bacteria|p__Bacteroidota|c__Bacteroidia|o__Flavobacteriales|f__Weeksellaceae|g__unclassified_mgs_557	tongue.pheno.2923	3	-0.0688338	0.0248044	0.00551909	0.0110382	0.933482	0.889185	0.979986
Esophageal cancer	k__Bacteria|p__Spirochaetota|c__Spirochaetia|o__Treponematales|f__Treponemataceae|g__Treponema_D|s__unclassified_mgs_3427	tongue.pheno.2958	3	-0.0735222	0.0290316	0.0113257	0.0226514	0.929116	0.877723	0.983517
Esophageal cancer	k__Bacteria|p__Firmicutes|c__Clostridia|o__Lachnospirales|f__Vallitaleaceae|g__W11650|s__unclassified_mgs_846	tongue.pheno.3058	3	-0.0690797	0.0249148	0.00556049	0.0166815	0.933252	0.888774	0.979957
Esophageal cancer	k__Bacteria|p__Firmicutes|c__Bacilli|o__Lactobacillales|f__Streptococcaceae|g__Streptococcus|s__unclassified_mgs_741	tongue.pheno.332	3	-0.0621685	0.0251924	0.0135967	0.04079	0.939725	0.894451	0.98729
Esophageal cancer	k__Bacteria|p__Patescibacteria|c__Saccharimonadia|o__Saccharimonadales|f__Saccharimonadaceae|g__TM7x|s__unclassified_mgs_1235	tongue.pheno.3329	3	0.0518323	0.025454	0.0417193	0.0417193	1.0532	1.00194	1.10708
Esophageal cancer	k__Bacteria|p__Bacteroidota|c__Bacteroidia|o__Bacteroidales|f__Bacteroidaceae|g__Prevotella|s__unclassified_mgs_3161	tongue.pheno.337	3	-0.0584102	0.0253889	0.0214132	0.0428264	0.943263	0.897473	0.991389
Esophageal cancer	k__Bacteria|p__Patescibacteria|c__Saccharimonadia|o__Saccharimonadales|f__Saccharimonadaceae|g__unclassified_mgs_2172	tongue.pheno.3372	3	-0.0656392	0.025592	0.0103225	0.0309676	0.936469	0.890654	0.98464
Esophageal cancer	k__Bacteria|p__Firmicutes|c__Bacilli|o__Lactobacillales|f__Streptococcaceae|g__Streptococcus|s__Streptococcus_sanguinis_mgs_3525	tongue.pheno.339	3	-0.0701375	0.0252066	0.0053942	0.0107884	0.932266	0.887326	0.979481
Esophageal cancer	k__Bacteria|p__Firmicutes|c__Bacilli|o__Lactobacillales|f__Streptococcaceae|g__Streptococcus|s__unclassified_mgs_1850	tongue.pheno.340	3	-0.0693054	0.0289041	0.0164953	0.0329906	0.933042	0.881652	0.987426
Esophageal cancer	k__Bacteria|p__Firmicutes|c__Bacilli|o__Lactobacillales|f__Streptococcaceae|g__Streptococcus|s__Streptococcus_mitis_N_mgs_756	tongue.pheno.356	3	-0.0861174	0.0247888	0.000512677	0.00102535	0.917487	0.873975	0.963164
Esophageal cancer	k__Bacteria|p__Firmicutes|c__Bacilli|o__Lactobacillales|f__Streptococcaceae|g__Streptococcus|s__unclassified_mgs_3150	tongue.pheno.362	3	-0.0589559	0.025304	0.019811	0.019811	0.942748	0.897133	0.990684
Esophageal cancer	k__Bacteria|p__Firmicutes|c__Bacilli|o__Lactobacillales|f__Streptococcaceae|g__Streptococcus|s__unclassified_mgs_2730	tongue.pheno.382	3	-0.0690707	0.0250794	0.0058856	0.0117712	0.933261	0.888495	0.980282
Esophageal cancer	k__Bacteria|p__Firmicutes|c__Bacilli|o__Lactobacillales|f__Streptococcaceae|g__Streptococcus|s__unclassified_mgs_2220	tongue.pheno.388	3	-0.0748467	0.025137	0.00290565	0.0058113	0.927886	0.883278	0.974746
Esophageal cancer	k__Bacteria|p__Firmicutes|c__Bacilli|o__Lactobacillales|f__Streptococcaceae|g__Streptococcus|s__unclassified_mgs_1662	tongue.pheno.417	3	-0.0674405	0.0271285	0.0129201	0.0258401	0.934783	0.886378	0.985833
Esophageal cancer	k__Bacteria|p__Bacteroidota|c__Bacteroidia|o__Bacteroidales|f__Bacteroidaceae|g__Prevotella|s__Prevotella_intermedia_mgs_3202	tongue.pheno.426	3	-0.0631548	0.0248115	0.0109159	0.0218318	0.938798	0.894236	0.985581
Esophageal cancer	k__Bacteria|p__Firmicutes|c__Bacilli|o__Lactobacillales|f__Streptococcaceae|g__Streptococcus|s__unclassified_mgs_3281	tongue.pheno.497	3	-0.101198	0.0251041	5.55134e-05	0.000111027	0.903754	0.860362	0.949335
Esophageal cancer	k__Bacteria|p__Bacteroidota|c__Bacteroidia|o__Bacteroidales|f__Bacteroidaceae|g__Prevotella|s__unclassified_mgs_34	tongue.pheno.521	3	-0.0591634	0.0250384	0.0181321	0.0362642	0.942553	0.897413	0.989963
Esophageal cancer	k__Bacteria|p__Firmicutes|c__Bacilli|o__Lactobacillales|f__Streptococcaceae|g__Streptococcus|s__Streptococcus_mitis_I_mgs_2661	tongue.pheno.541	3	-0.0767283	0.0251546	0.00228638	0.00685915	0.926141	0.881587	0.972947
Esophageal cancer	k__Bacteria|p__Firmicutes|c__Bacilli|o__Lactobacillales|f__Streptococcaceae|g__Streptococcus|s__unclassified_mgs_718	tongue.pheno.580	3	-0.070134	0.0251404	0.00527575	0.0158272	0.932269	0.887445	0.979357
Esophageal cancer	k__Bacteria|p__Firmicutes|c__Bacilli|o__Lactobacillales|f__Streptococcaceae|g__Streptococcus|s__unclassified_mgs_1027	tongue.pheno.600	3	-0.065203	0.0247215	0.00835203	0.0250561	0.936877	0.892564	0.983391
Esophageal cancer	k__Bacteria|p__Firmicutes|c__Bacilli|o__Lactobacillales|f__Streptococcaceae|g__Streptococcus|s__unclassified_mgs_2776	tongue.pheno.611	3	-0.088848	0.0251146	0.000403618	0.00121085	0.914985	0.871035	0.961151
Esophageal cancer	k__Bacteria|p__Firmicutes|c__Bacilli|o__Lactobacillales|f__Aerococcaceae|g__Granulicatella|s__unclassified_mgs_3289	tongue.pheno.613	3	-0.0584076	0.0253079	0.0210057	0.0420115	0.943265	0.897618	0.991234
Esophageal cancer	k__Bacteria|p__Bacteroidota|c__Bacteroidia|o__Bacteroidales|f__Bacteroidaceae|g__Prevotella|s__unclassified_mgs_2968	tongue.pheno.683	3	-0.0851524	0.0311023	0.00618483	0.0123697	0.918372	0.86406	0.976098
Esophageal cancer	k__Bacteria|p__Firmicutes|c__Bacilli|o__Lactobacillales|f__Streptococcaceae|g__Streptococcus|s__unclassified_mgs_1954	tongue.pheno.691	3	-0.067669	0.0253867	0.00768663	0.0153733	0.93457	0.889206	0.982248
Esophageal cancer	k__Bacteria|p__Firmicutes|c__Bacilli|o__Lactobacillales|f__Streptococcaceae|g__Streptococcus|s__unclassified_mgs_1383	tongue.pheno.709	3	-0.0525548	0.0251244	0.0364582	0.0364582	0.948802	0.903211	0.996695
Esophageal cancer	k__Bacteria|p__Bacteroidota|c__Bacteroidia|o__Bacteroidales|f__Bacteroidaceae|g__F0040|s__unclassified_mgs_2848	tongue.pheno.720	3	-0.0649746	0.0251132	0.00967397	0.0290219	0.937091	0.892083	0.984371
Esophageal cancer	k__Bacteria|p__Firmicutes|c__Bacilli|o__Lactobacillales|f__Streptococcaceae|g__Streptococcus|s__unclassified_mgs_1663	tongue.pheno.728	3	-0.0718009	0.0267654	0.00730516	0.0146103	0.930716	0.883149	0.980845
Esophageal cancer	k__Bacteria|p__Firmicutes|c__Bacilli|o__Lactobacillales|f__Streptococcaceae|g__Streptococcus|s__unclassified_mgs_3530	tongue.pheno.74	3	-0.0543443	0.0252592	0.0314394	0.0314394	0.947106	0.901358	0.995175
Esophageal cancer	k__Bacteria|p__Firmicutes|c__Bacilli|o__Lactobacillales|f__Streptococcaceae|g__Streptococcus|s__unclassified_mgs_3340	tongue.pheno.784	3	-0.0604668	0.0252598	0.0166751	0.0333501	0.941325	0.895856	0.989102
Esophageal cancer	k__Bacteria|p__Firmicutes|c__Bacilli|o__Lactobacillales|f__Streptococcaceae|g__Streptococcus|s__unclassified_mgs_2927	tongue.pheno.786	3	-0.0879549	0.0271792	0.0012117	0.00363509	0.915802	0.868293	0.965911
Esophageal cancer	k__Bacteria|p__Bacteroidota|c__Bacteroidia|o__Flavobacteriales|f__Flavobacteriaceae|g__Capnocytophaga|s__unclassified_mgs_3186	tongue.pheno.789	3	-0.0508735	0.0251621	0.0431935	0.0431935	0.950399	0.904664	0.998445
Esophageal cancer	k__Bacteria|p__Firmicutes|c__Bacilli|o__Lactobacillales|f__Streptococcaceae|g__Streptococcus|s__unclassified_mgs_1379	tongue.pheno.792	3	-0.0706078	0.0249839	0.00471141	0.0141342	0.931827	0.887296	0.978593
Esophageal cancer	k__Bacteria|p__Firmicutes|c__Bacilli|o__Lactobacillales|f__Aerococcaceae|g__Granulicatella|s__unclassified_mgs_3429	tongue.pheno.793	3	-0.0719211	0.0252856	0.00445022	0.00890044	0.930604	0.885608	0.977887
Esophageal cancer	k__Bacteria|p__Firmicutes|c__Bacilli|o__Lactobacillales|f__Streptococcaceae|g__Streptococcus|s__unclassified_mgs_804	tongue.pheno.801	3	-0.103215	0.0257352	6.05554e-05	0.000121111	0.901933	0.857567	0.948595
Esophageal cancer	k__Bacteria|p__Firmicutes|c__Bacilli|o__Lactobacillales|f__Streptococcaceae|g__Streptococcus|s__unclassified_mgs_1889	tongue.pheno.85	3	-0.0572052	0.0252398	0.0234225	0.046845	0.9444	0.898818	0.992295
Esophageal cancer	k__Bacteria|p__Firmicutes|c__Bacilli|o__Lactobacillales|f__Streptococcaceae|g__Streptococcus|s__Streptococcus_oralis_J_mgs_764	tongue.pheno.857	3	-0.0553672	0.0251428	0.0276574	0.0321966	0.946138	0.900642	0.993931
Esophageal cancer	k__Bacteria|p__Proteobacteria|c__Gammaproteobacteria|o__Enterobacterales|f__Pasteurellaceae|g__Haemophilus|s__unclassified_mgs_2283	tongue.pheno.876	3	-0.0599965	0.0253225	0.0178218	0.0356437	0.941768	0.896167	0.989689
Esophageal cancer	k__Bacteria|p__Firmicutes|c__Bacilli|o__Lactobacillales|f__Streptococcaceae|g__Streptococcus|s__unclassified_mgs_1626	tongue.pheno.90	3	-0.0703443	0.0252372	0.00531442	0.0106288	0.932073	0.88709	0.979337
Esophageal cancer	k__Bacteria|p__Firmicutes|c__Bacilli|o__Lactobacillales|f__Streptococcaceae|g__Streptococcus|s__unclassified_mgs_1914	tongue.pheno.931	3	-0.0645759	0.0249341	0.00960148	0.0384059	0.937465	0.892752	0.984418
Esophageal cancer	k__Bacteria|p__Firmicutes|c__Bacilli|o__Lactobacillales|f__Streptococcaceae|g__Streptococcus|s__Streptococcus_sanguinis_mgs_1209	tongue.pheno.932	3	-0.0506518	0.0253496	0.0457031	0.0457031	0.95061	0.904532	0.999034
Esophageal cancer	k__Bacteria|p__Firmicutes|c__Bacilli|o__Lactobacillales|f__Streptococcaceae|g__Streptococcus|s__unclassified_mgs_2253	tongue.pheno.942	3	-0.0599252	0.0248548	0.0159082	0.0477245	0.941835	0.897053	0.988853
Esophageal cancer	k__Bacteria|p__Firmicutes|c__Bacilli|o__Lactobacillales|f__Streptococcaceae|g__Streptococcus|s__unclassified_mgs_354	tongue.pheno.952	3	-0.0821084	0.0248626	0.000958331	0.00287499	0.921172	0.877359	0.967173
Esophageal cancer	k__Bacteria|p__Proteobacteria|c__Gammaproteobacteria|o__Burkholderiales|f__Neisseriaceae|g__Neisseria_D|s__Neisseria_D_bacilliformis_mgs_3398	tongue.pheno.957	3	0.0513503	0.0251194	0.0409288	0.0409288	1.05269	1.00212	1.10582
Esophageal cancer	k__Bacteria|p__Firmicutes|c__Bacilli|o__Lactobacillales|f__Streptococcaceae|g__Streptococcus|s__Streptococcus_mitis_I_mgs_3086	tongue.pheno.959	3	-0.0747318	0.0320986	0.0199017	0.0398034	0.927992	0.871408	0.988251
Esophageal cancer	k__Bacteria|p__Firmicutes|c__Bacilli|o__Lactobacillales|f__Streptococcaceae|g__Streptococcus|s__unclassified_mgs_2224	tongue.pheno.98	3	-0.0975288	0.0321981	0.00245349	0.00736046	0.907076	0.851601	0.966165
Esophageal cancer	k__Bacteria|p__Firmicutes|c__Bacilli|o__Lactobacillales|f__Streptococcaceae|g__Streptococcus|s__unclassified_mgs_1161	tongue.pheno.991	3	-0.0664675	0.0252325	0.00843348	0.0253004	0.935693	0.890544	0.983132
Esophageal cancer	k__Bacteria|p__Firmicutes|c__Bacilli|o__Lactobacillales|f__Streptococcaceae|g__Streptococcus|s__unclassified_mgs_2780	tongue.pheno.993	3	-0.0935747	0.0282105	0.000909849	0.000909849	0.91067	0.861683	0.962441
Esophageal cancer	k__Bacteria|p__Firmicutes|c__Clostridia|o__4C28d-15|f__CAG-917|g__unclassified_mgs_1683	saliva.pheno.1	3	-0.0584429	0.0252064	0.0204179	0.0204179	0.943232	0.897765	0.991002
Esophageal cancer	k__Bacteria|p__Proteobacteria|c__Gammaproteobacteria|o__Burkholderiales|f__Neisseriaceae|g__Neisseria|s__Neisseria_sp000186165_mgs_2832	saliva.pheno.106	3	0.059296	0.0256249	0.0206677	0.0413354	1.06109	1.00911	1.11574
Esophageal cancer	k__Bacteria|p__Firmicutes|c__Bacilli|o__Lactobacillales|f__Streptococcaceae|g__Streptococcus|s__Streptococcus_pseudopneumoniae_G_mgs_1360	saliva.pheno.1134	3	-0.0841402	0.0257366	0.0010782	0.0021564	0.919302	0.87408	0.966865
Esophageal cancer	k__Bacteria|p__Firmicutes|c__Bacilli|o__Lactobacillales|f__Streptococcaceae|g__Streptococcus|s__Streptococcus_mitis_L_mgs_2123	saliva.pheno.1175	3	-0.0609043	0.0253363	0.0162239	0.0486717	0.940913	0.89533	0.988818
Esophageal cancer	k__Bacteria|p__Firmicutes|c__Clostridia|o__Lachnospirales|f__Lachnospiraceae|g__Catonella|s__unclassified_mgs_1743	saliva.pheno.1291	3	-0.058958	0.0255071	0.0208089	0.0416178	0.942746	0.896774	0.991076
Esophageal cancer	k__Bacteria|p__Firmicutes|c__Bacilli|o__Staphylococcales|f__Gemellaceae|g__Gemella|s__unclassified_mgs_2314	saliva.pheno.2072	3	-0.0716221	0.0255866	0.00512293	0.0102459	0.930883	0.88535	0.978757
Esophageal cancer	k__Bacteria|p__Firmicutes|c__Bacilli|o__Lactobacillales|f__Streptococcaceae|g__Streptococcus|s__unclassified_mgs_2571	saliva.pheno.2105	3	-0.070239	0.0254229	0.00573041	0.00573041	0.932171	0.88686	0.979797
Esophageal cancer	k__Bacteria|p__Firmicutes|c__Bacilli|o__Lactobacillales|f__Aerococcaceae|g__Granulicatella|s__unclassified_mgs_3429	saliva.pheno.2111	3	-0.0673096	0.0256964	0.00880799	0.017616	0.934906	0.888985	0.983198
Esophageal cancer	k__Bacteria|p__Firmicutes|c__Bacilli|o__Lactobacillales|f__Streptococcaceae|g__Streptococcus|s__unclassified_mgs_1840	saliva.pheno.2117	3	-0.0686982	0.0255536	0.00717959	0.0143592	0.933608	0.888	0.981559
Esophageal cancer	k__Bacteria|p__Firmicutes|c__Bacilli|o__Lactobacillales|f__Streptococcaceae|g__Streptococcus|s__Streptococcus_pseudopneumoniae_O_mgs_120	saliva.pheno.2159	3	-0.0721953	0.0256258	0.00484309	0.0145293	0.930349	0.884775	0.978271
Esophageal cancer	k__Bacteria|p__Firmicutes|c__Bacilli|o__Lactobacillales|f__Streptococcaceae|g__Streptococcus|s__unclassified_mgs_2577	saliva.pheno.2167	3	-0.0621187	0.0257823	0.0159807	0.0159807	0.939771	0.893462	0.988481
Esophageal cancer	k__Bacteria|p__Firmicutes|c__Bacilli|o__Lactobacillales|f__Streptococcaceae|g__Streptococcus|s__Streptococcus_pseudopneumoniae_O_mgs_2474	saliva.pheno.2195	3	-0.0586928	0.0255064	0.0213858	0.0427716	0.942996	0.897013	0.991337
Esophageal cancer	k__Bacteria|p__Firmicutes|c__Bacilli|o__Lactobacillales|f__Streptococcaceae|g__Streptococcus|s__unclassified_mgs_1602	saliva.pheno.2476	3	-0.0602332	0.0254149	0.0177882	0.0177882	0.941545	0.895793	0.989634
Esophageal cancer	k__Bacteria|p__Proteobacteria|c__Gammaproteobacteria|o__Burkholderiales|f__Neisseriaceae|g__Neisseria|s__unclassified_mgs_1275	saliva.pheno.25	3	0.0684157	0.0279262	0.0142905	0.0285809	1.07081	1.01377	1.13106
Esophageal cancer	k__Bacteria|p__Firmicutes|c__Clostridia|o__4C28d-15|f__CAG-917|g__unclassified_mgs_3053	saliva.pheno.27	3	-0.0542644	0.0254967	0.0333127	0.0333127	0.947182	0.901011	0.995718
Esophageal cancer	k__Bacteria|p__Firmicutes|c__Bacilli|o__Lactobacillales|f__Aerococcaceae|g__Granulicatella|s__unclassified_mgs_3521	saliva.pheno.2801	3	-0.0718226	0.0253844	0.0046635	0.0046635	0.930696	0.885524	0.978173
Esophageal cancer	k__Bacteria|p__Firmicutes|c__Bacilli|o__Lactobacillales|f__Aerococcaceae|g__Granulicatella|s__unclassified_mgs_3052	saliva.pheno.2862	3	-0.0503098	0.0253363	0.0470686	0.0470686	0.950935	0.904866	0.99935
Esophageal cancer	k__Bacteria|p__Firmicutes|c__Clostridia|o__Lachnospirales|f__Lachnospiraceae|g__Lachnoanaerobaculum|s__unclassified_mgs_728	saliva.pheno.2865	3	-0.0648581	0.0255529	0.0111428	0.0222857	0.9372	0.891418	0.985334
Esophageal cancer	k__Bacteria|p__Patescibacteria|c__Saccharimonadia|o__Saccharimonadales|f__Saccharimonadaceae|g__unclassified_mgs_142	saliva.pheno.3089	3	-0.0643162	0.0260982	0.0137247	0.0137247	0.937708	0.890949	0.986923
Esophageal cancer	k__Bacteria|p__Patescibacteria|c__Saccharimonadia|o__Saccharimonadales|f__Saccharimonadaceae|g__TM7x|s__unclassified_mgs_1843	saliva.pheno.3148	3	0.0727409	0.0259548	0.00506923	0.0152077	1.07545	1.02211	1.13158
Esophageal cancer	k__Bacteria|p__Bacteroidota|c__Bacteroidia|o__Bacteroidales|f__Bacteroidaceae|g__Prevotella|s__unclassified_mgs_2968	saliva.pheno.326	3	-0.0609426	0.0253939	0.0164001	0.0492004	0.940877	0.895194	0.988892
Esophageal cancer	k__Bacteria|p__Patescibacteria|c__Saccharimonadia|o__Saccharimonadales|f__Saccharimonadaceae|g__TM7x|s__unclassified_mgs_2181	saliva.pheno.3464	3	0.0633226	0.0259627	0.0147287	0.0294573	1.06537	1.01251	1.12099
Esophageal cancer	k__Bacteria|p__Patescibacteria|c__Saccharimonadia|o__Saccharimonadales|f__Saccharimonadaceae|g__unclassified_mgs_2213	saliva.pheno.3551	3	-0.0665215	0.0262057	0.0111349	0.0222698	0.935643	0.888799	0.984956
Esophageal cancer	k__Bacteria|p__Actinobacteriota|c__Coriobacteriia|o__Coriobacteriales|f__Atopobiaceae|g__Lancefieldella|s__unclassified_mgs_2277	saliva.pheno.3670	3	0.0510702	0.0256507	0.0464824	0.0464824	1.0524	1.0008	1.10666
Esophageal cancer	k__Bacteria|p__Firmicutes|c__Bacilli|o__Lactobacillales|f__Aerococcaceae|g__Granulicatella|s__unclassified_mgs_2259	saliva.pheno.379	3	-0.070869	0.0255718	0.00558195	0.00558195	0.931584	0.886043	0.979465
Esophageal cancer	k__Bacteria|p__Firmicutes|c__Bacilli|o__Lactobacillales|f__Streptococcaceae|g__Streptococcus|s__unclassified_mgs_3535	saliva.pheno.408	3	-0.0709826	0.0255327	0.00543468	0.00543468	0.931478	0.88601	0.979279
Esophageal cancer	k__Bacteria|p__Firmicutes|c__Clostridia|o__4C28d-15|f__CAG-917|g__unclassified_mgs_1659|s__unclassified_mgs_1659	saliva.pheno.460	3	-0.055596	0.0254165	0.0287137	0.0287137	0.945921	0.899953	0.994237
Esophageal cancer	k__Bacteria|p__Firmicutes|c__Bacilli|o__Lactobacillales|f__Streptococcaceae|g__Streptococcus|s__unclassified_mgs_2224	saliva.pheno.53	3	-0.0579165	0.0254525	0.0228775	0.0457551	0.943729	0.897804	0.992003
Esophageal cancer	k__Bacteria|p__Actinobacteriota|c__Actinobacteria|o__Mycobacteriales|f__Mycobacteriaceae|g__Corynebacterium|s__Corynebacterium_durum_mgs_85	saliva.pheno.593	3	-0.063877	0.0259932	0.0139926	0.0419778	0.93812	0.891523	0.987153
Esophageal cancer	k__Bacteria|p__Firmicutes|c__Bacilli|o__Lactobacillales|f__Streptococcaceae|g__Streptococcus|s__unclassified_mgs_1713	saliva.pheno.613	3	-0.0651374	0.0256146	0.0109912	0.0109912	0.936939	0.891061	0.985178
Esophageal cancer	k__Bacteria|p__Bacteroidota|c__Bacteroidia|o__Flavobacteriales|f__Weeksellaceae|g__unclassified_mgs_1466|s__unclassified_mgs_1466	saliva.pheno.623	3	-0.0527118	0.0254944	0.0386791	0.0386791	0.948653	0.902415	0.997261
Esophageal cancer	k__Bacteria|p__Bacteroidota|c__Bacteroidia|o__Bacteroidales|f__UBA932|g__RC9|s__unclassified_mgs_122	saliva.pheno.7	3	-0.0613587	0.0255311	0.0162483	0.0162483	0.940486	0.894581	0.988746
Esophageal cancer	k__Bacteria|p__Fusobacteriota|c__Fusobacteriia|o__Fusobacteriales|f__Fusobacteriaceae|g__Fusobacterium|s__unclassified_mgs_2662	saliva.pheno.717	3	-0.0671711	0.0255688	0.00861222	0.0258367	0.935035	0.889331	0.983088
Esophageal cancer	k__Bacteria|p__Firmicutes|c__Clostridia|o__Peptostreptococcales|f__Filifactoraceae|g__Filifactor|s__Filifactor_alocis_mgs_202	saliva.pheno.78	3	-0.0517027	0.025621	0.043593	0.043593	0.949611	0.903102	0.998516
Esophageal cancer	k__Bacteria|p__Proteobacteria|c__Gammaproteobacteria|o__Burkholderiales|f__Neisseriaceae|g__Neisseria|s__unclassified_mgs_3316	saliva.pheno.915	3	0.0528586	0.0253739	0.037234	0.037234	1.05428	1.00313	1.10804
Esophageal cancer	k__Bacteria|p__Proteobacteria|c__Gammaproteobacteria|o__Burkholderiales|f__Neisseriaceae|g__Neisseria|s__Neisseria_sp000186165_mgs_3225	saliva.pheno.971	3	0.0671909	0.025499	0.0084126	0.0084126	1.0695	1.01736	1.12431
Colorectal cancer	k__Bacteria|p__Firmicutes|c__Bacilli|o__Lactobacillales|f__Streptococcaceae|g__Streptococcus|s__Streptococcus_sanguinis_mgs_1697	tongue.pheno.1651	14	0.124574	0.0465692	0.00747226	0.0149445	1.13267	1.03386	1.24092
Colorectal cancer	k__Bacteria|p__Firmicutes|c__Bacilli|o__Lactobacillales|f__Streptococcaceae|g__Streptococcus|s__Streptococcus_infantis_H_mgs_2957	tongue.pheno.1670	14	0.120012	0.0469659	0.0106099	0.0212197	1.12751	1.02835	1.23623
Colorectal cancer	k__Bacteria|p__Bacteroidota|c__Bacteroidia|o__Bacteroidales|f__UBA932|g__RC9|s__unclassified_mgs_2762	tongue.pheno.1980	14	0.117596	0.0467587	0.0119047	0.0357142	1.12479	1.02629	1.23274
Colorectal cancer	k__Bacteria|p__Firmicutes|c__Clostridia|o__TANB77|f__CAG-508|g__CAG-793|s__unclassified_mgs_3144	tongue.pheno.2230	14	0.129152	0.047103	0.00610837	0.0183251	1.13786	1.03752	1.24791
Colorectal cancer	k__Bacteria|p__Fusobacteriota|c__Fusobacteriia|o__Fusobacteriales|f__Fusobacteriaceae|g__Fusobacterium|s__unclassified_mgs_1986	tongue.pheno.237	14	0.0982192	0.0463592	0.0341194	0.0341194	1.1032	1.00738	1.20814
Colorectal cancer	k__Bacteria|p__Firmicutes|c__Bacilli|o__Lactobacillales|f__Streptococcaceae|g__Streptococcus|s__unclassified_mgs_2430	tongue.pheno.2411	14	0.127792	0.0464359	0.00592316	0.0177695	1.13632	1.03746	1.24459
Colorectal cancer	k__Bacteria|p__Firmicutes|c__Bacilli|o__Lactobacillales|f__Streptococcaceae|g__Streptococcus|s__Streptococcus_infantis_mgs_1765	tongue.pheno.2468	14	0.125009	0.0463886	0.00704253	0.00704253	1.13316	1.03468	1.24102
Colorectal cancer	k__Bacteria|p__Firmicutes|c__Bacilli|o__Lactobacillales|f__Streptococcaceae|g__Streptococcus|s__Streptococcus_sp001553685_mgs_223	tongue.pheno.279	14	0.111947	0.0460933	0.0151528	0.0454584	1.11845	1.02184	1.2242
Colorectal cancer	k__Bacteria|p__Firmicutes|c__Bacilli|o__Lactobacillales|f__Streptococcaceae|g__Streptococcus|s__unclassified_mgs_1631	tongue.pheno.4	14	0.104473	0.0465187	0.0247154	0.0494309	1.11012	1.01338	1.2161
Colorectal cancer	k__Bacteria|p__Firmicutes|c__Bacilli|o__Lactobacillales|f__Streptococcaceae|g__Streptococcus|s__Streptococcus_oralis_J_mgs_764	tongue.pheno.857	14	0.102064	0.0476497	0.0321966	0.0321966	1.10745	1.00871	1.21587
Colorectal cancer	k__Bacteria|p__Bacteroidota|c__Bacteroidia|o__Bacteroidales|f__Bacteroidaceae|g__Alloprevotella|s__unclassified_mgs_3264	saliva.pheno.1132	14	-0.113318	0.0479033	0.0180031	0.0180031	0.892867	0.81285	0.98076
Colorectal cancer	k__Bacteria|p__Bacteroidota|c__Bacteroidia|o__Bacteroidales|f__Bacteroidaceae|g__Alloprevotella	saliva.pheno.1133	14	-0.102838	0.0477691	0.0313334	0.0313334	0.902273	0.82163	0.990832
Colorectal cancer	k__Bacteria|p__Firmicutes|c__Clostridia|o__Lachnospirales|f__Lachnospiraceae|g__Catonella|s__unclassified_mgs_3104	saliva.pheno.1307	14	-0.128016	0.0590197	0.0300796	0.0300796	0.879839	0.783727	0.987738
Colorectal cancer	k__Bacteria|p__Actinobacteriota|c__Actinobacteria|o__Actinomycetales|f__Actinomycetaceae|g__Pauljensenia|s__unclassified_mgs_1189	saliva.pheno.3023	14	0.0986618	0.0488011	0.0432061	0.0432061	1.10369	1.00302	1.21448
Colorectal cancer	k__Bacteria|p__Actinobacteriota|c__Coriobacteriia|o__Coriobacteriales|f__Atopobiaceae|g__Lancefieldella|s__unclassified_mgs_2277	saliva.pheno.3670	14	-0.0976526	0.0475829	0.0401441	0.0464824	0.906964	0.826203	0.995619
Colorectal cancer	k__Bacteria|p__Proteobacteria|c__Gammaproteobacteria|o__Burkholderiales|f__Neisseriaceae|g__Neisseria|s__unclassified_mgs_3316	saliva.pheno.915	14	-0.113928	0.0470848	0.0155363	0.0310725	0.892322	0.813659	0.978591
Gastric cancer	k__Bacteria|p__Firmicutes|c__Bacilli|o__Lactobacillales|f__Streptococcaceae|g__Streptococcus|s__unclassified_mgs_2668	tongue.pheno.1156	6	-0.111111	0.0450289	0.0136043	0.0272087	0.89484	0.819249	0.977405
Gastric cancer	k__Bacteria|p__Firmicutes|c__Bacilli|o__Lactobacillales|f__Streptococcaceae|g__Streptococcus|s__unclassified_mgs_1525	tongue.pheno.2286	6	-0.118541	0.0455288	0.00922401	0.036896	0.888216	0.812388	0.971121
Gastric cancer	k__Bacteria|p__Patescibacteria|c__Saccharimonadia|o__Saccharimonadales|f__Saccharimonadaceae|g__TM7x|s__unclassified_mgs_1648	tongue.pheno.2741	6	0.0932355	0.0455172	0.0405249	0.0405249	1.09772	1.00403	1.20015
Gastric cancer	k__Bacteria|p__Patescibacteria|c__Saccharimonadia|o__Saccharimonadales|f__Saccharimonadaceae|g__UBA2866|s__unclassified_mgs_1123	tongue.pheno.3045	6	0.114135	0.0455686	0.0122564	0.0122564	1.1209	1.02513	1.22562
Gastric cancer	k__Bacteria|p__Patescibacteria|c__Saccharimonadia|o__Saccharimonadales|f__Saccharimonadaceae|g__unclassified_mgs_1717	tongue.pheno.3184	6	0.130199	0.0515571	0.0115588	0.0231176	1.13905	1.02958	1.26018
Gastric cancer	k__Bacteria|p__Patescibacteria|c__Saccharimonadia|o__Saccharimonadales|f__Saccharimonadaceae|g__unclassified_mgs_1162|s__unclassified_mgs_1162	tongue.pheno.3397	6	0.091737	0.0454122	0.0433737	0.0433737	1.09608	1.00273	1.19811
Gastric cancer	k__Bacteria|p__Patescibacteria|c__Saccharimonadia|o__Saccharimonadales|f__Saccharimonadaceae|g__unclassified_mgs_985	tongue.pheno.3574	6	0.117546	0.0456373	0.0100051	0.0203146	1.12473	1.0285	1.22998
Gastric cancer	k__Bacteria|p__Patescibacteria|c__Saccharimonadia|o__Saccharimonadales|f__Saccharimonadaceae|g__unclassified_mgs_2389	tongue.pheno.3855	6	0.114926	0.0451718	0.010953	0.021906	1.12179	1.02674	1.22564
Gastric cancer	k__Bacteria|p__Patescibacteria|c__Saccharimonadia|o__Saccharimonadales|f__Saccharimonadaceae|g__TM7x|s__unclassified_mgs_3248	tongue.pheno.964	6	0.122854	0.0446224	0.0059017	0.0177051	1.13072	1.03603	1.23407
Gastric cancer	k__Bacteria|p__Firmicutes|c__Bacilli|o__Lactobacillales|f__Aerococcaceae|g__Granulicatella|s__unclassified_mgs_729	saliva.pheno.1351	6	-0.0904865	0.0460084	0.0492132	0.0492132	0.913487	0.834717	0.99969
Gastric cancer	k__Bacteria|p__Firmicutes|c__Bacilli|o__Lactobacillales|f__Streptococcaceae|g__Streptococcus|s__unclassified_mgs_1525	saliva.pheno.1358	6	-0.131206	0.046421	0.00470702	0.0141211	0.877037	0.800762	0.960578
Gastric cancer	k__Bacteria|p__Bacteroidota|c__Bacteroidia|o__Bacteroidales|f__Porphyromonadaceae|g__Porphyromonas|s__Porphyromonas_endodontalis_mgs_3068	saliva.pheno.1361	6	0.137882	0.0566318	0.0149035	0.029807	1.14784	1.02725	1.28259
Gastric cancer	k__Bacteria|p__Bacteroidota|c__Bacteroidia|o__Bacteroidales|f__Porphyromonadaceae|g__Porphyromonas|s__Porphyromonas_endodontalis_mgs_3304	saliva.pheno.1460	6	0.138065	0.0555449	0.0129316	0.0258632	1.14805	1.02963	1.28009
Gastric cancer	k__Bacteria|p__Firmicutes|c__Bacilli|o__Lactobacillales|f__Streptococcaceae|g__Streptococcus|s__unclassified_mgs_373	saliva.pheno.153	6	-0.107564	0.046701	0.0212648	0.0425296	0.898019	0.819469	0.984098
Gastric cancer	k__Bacteria|p__Firmicutes|c__Bacilli|o__Lactobacillales|f__Streptococcaceae|g__Streptococcus|s__unclassified_mgs_1912	saliva.pheno.178	6	-0.104606	0.0463014	0.0238689	0.0477377	0.90068	0.822542	0.986241
Gastric cancer	k__Bacteria|p__Firmicutes|c__Clostridia|o__Peptostreptococcales|f__Anaerovoracaceae|g__Mogibacterium|s__unclassified_mgs_683	saliva.pheno.2014	6	0.105152	0.0466696	0.0242519	0.0485038	1.11088	1.01377	1.21729
Gastric cancer	k__Bacteria|p__Actinobacteriota|c__Actinobacteria|o__Actinomycetales|f__Actinomycetaceae|g__Pauljensenia|s__unclassified_mgs_1042	saliva.pheno.2521	6	0.0970145	0.0461327	0.0354706	0.0354706	1.10188	1.00662	1.20615
Gastric cancer	k__Bacteria|p__Actinobacteriota|c__Actinobacteria|o__Actinomycetales|f__Actinomycetaceae|g__Pauljensenia|s__unclassified_mgs_3205	saliva.pheno.2608	6	0.118873	0.0467023	0.010917	0.032751	1.12623	1.02771	1.23418
Gastric cancer	k__Bacteria|p__Firmicutes|c__Clostridia|o__Tissierellales|f__Ezakiellaceae|g__unclassified_mgs_2956	saliva.pheno.2996	6	0.127072	0.0460956	0.00583845	0.0116769	1.1355	1.03741	1.24287
Gastric cancer	k__Bacteria|p__Firmicutes|c__Bacilli|o__Erysipelotrichales|f__Erysipelotrichaceae|g__Solobacterium|s__unclassified_mgs_1689	saliva.pheno.3244	6	0.104789	0.0464471	0.0240651	0.0240651	1.11048	1.01385	1.21631
Gastric cancer	k__Bacteria|p__Firmicutes|c__Bacilli|o__Lactobacillales|f__Streptococcaceae|g__Streptococcus|s__unclassified_mgs_3530	saliva.pheno.37	6	-0.0906964	0.0460894	0.0490866	0.0490866	0.913295	0.834409	0.999639
Gastric cancer	k__Bacteria|p__Bacteroidota|c__Bacteroidia|o__Flavobacteriales|f__Weeksellaceae|g__unclassified_mgs_1466|s__unclassified_mgs_1466	saliva.pheno.623	6	-0.0984916	0.0460295	0.0323751	0.0386791	0.906203	0.828027	0.99176
Hepatic cancer	k__Bacteria|p__Proteobacteria|c__Gammaproteobacteria|o__Burkholderiales|f__Neisseriaceae|g__Kingella_B|s__Kingella_B_oralis_mgs_3276	tongue.pheno.1499	3	-0.115556	0.0459379	0.0118867	0.0118867	0.89087	0.814163	0.974805
Hepatic cancer	k__Bacteria|p__Actinobacteriota|c__Coriobacteriia|o__Coriobacteriales|f__Atopobiaceae|g__Olsenella	tongue.pheno.204	3	-0.120921	0.0454593	0.00781463	0.0156293	0.886104	0.810567	0.968681
Hepatic cancer	k__Bacteria|p__Fusobacteriota|c__Fusobacteriia|o__Fusobacteriales|f__Fusobacteriaceae|g__Fusobacterium|s__Fusobacterium_periodonticum_C_mgs_3022	tongue.pheno.2300	3	-0.106507	0.0459303	0.0204016	0.0204016	0.898969	0.821576	0.983652
Hepatic cancer	k__Bacteria|p__Fusobacteriota|c__Fusobacteriia|o__Fusobacteriales|f__Fusobacteriaceae|g__Fusobacterium|s__unclassified_mgs_2398	tongue.pheno.2318	3	-0.0993396	0.045818	0.0301484	0.047698	0.905435	0.827668	0.990509
Hepatic cancer	k__Bacteria|p__Actinobacteriota|c__Actinobacteria|o__Actinomycetales|f__Micrococcaceae|g__Rothia|s__Rothia_mucilaginosa_mgs_923	tongue.pheno.2751	3	-0.0925723	0.0454946	0.0418715	0.0418715	0.911583	0.833817	0.996603
Hepatic cancer	k__Bacteria|p__Patescibacteria|c__Saccharimonadia|o__Saccharimonadales|f__Saccharimonadaceae|g__unclassified_mgs_2822|s__unclassified_mgs_2822	tongue.pheno.2865	3	-0.113855	0.0459226	0.0131647	0.0263295	0.892387	0.815574	0.976435
Hepatic cancer	k__Bacteria|p__Patescibacteria|c__Saccharimonadia|o__Saccharimonadales|f__Saccharimonadaceae|g__unclassified_mgs_985	tongue.pheno.3574	3	0.117859	0.0458517	0.0101573	0.0203146	1.12508	1.02838	1.23088
Hepatic cancer	k__Bacteria|p__Firmicutes|c__Bacilli|o__Lactobacillales|f__Streptococcaceae|g__Streptococcus|s__unclassified_mgs_2206	tongue.pheno.661	3	-0.125362	0.04703	0.00768554	0.0230566	0.882177	0.804495	0.967361
Hepatic cancer	k__Bacteria|p__Proteobacteria|c__Gammaproteobacteria|o__Burkholderiales|f__Neisseriaceae|g__Eikenella|s__unclassified_mgs_172	tongue.pheno.771	3	-0.10915	0.0454261	0.0162698	0.0325397	0.896596	0.820218	0.980086
Hepatic cancer	k__Bacteria|p__Proteobacteria|c__Gammaproteobacteria|o__Enterobacterales|f__Pasteurellaceae|g__Haemophilus_D|s__Haemophilus_D_parainfluenzae_mgs_3103	tongue.pheno.846	3	-0.115932	0.0459482	0.0116323	0.0232645	0.890535	0.81384	0.974458
Hepatic cancer	k__Bacteria|p__Proteobacteria|c__Gammaproteobacteria|o__Enterobacterales|f__Pasteurellaceae|g__Aggregatibacter|s__Aggregatibacter_sp000466335_mgs_2226	tongue.pheno.888	3	-0.120766	0.0478886	0.0116751	0.0116751	0.886241	0.806842	0.973454
Hepatic cancer	k__Bacteria|p__Proteobacteria|c__Gammaproteobacteria|o__Burkholderiales|f__Neisseriaceae|g__Neisseria_D|s__Neisseria_D_bacilliformis_mgs_3398	tongue.pheno.957	3	-0.113846	0.0454618	0.0122726	0.0245451	0.892395	0.816318	0.975563
Hepatic cancer	k__Bacteria|p__Firmicutes|c__Bacilli|o__Lactobacillales|f__Streptococcaceae|g__Streptococcus|s__Streptococcus_pseudopneumoniae_O_mgs_1029	saliva.pheno.1063	3	0.10812	0.0461215	0.0190656	0.0381313	1.11418	1.01788	1.21959
Hepatic cancer	k__Bacteria|p__Spirochaetota|c__Spirochaetia|o__Treponematales|f__Treponemataceae|g__Treponema_C|s__Treponema_C_lecithinolyticum_mgs_311	saliva.pheno.1466	3	-0.123076	0.0469874	0.00881031	0.00881031	0.884197	0.806404	0.969495
Hepatic cancer	k__Bacteria|p__Patescibacteria|c__Saccharimonadia|o__Saccharimonadales|f__Saccharimonadaceae|g__TM7x|s__unclassified_mgs_3373	saliva.pheno.1554	3	0.116569	0.0470436	0.0132161	0.0264322	1.12363	1.02466	1.23217
Hepatic cancer	k__Bacteria|p__Bacteroidota|c__Bacteroidia|o__Flavobacteriales|f__Flavobacteriaceae|g__Capnocytophaga|s__Capnocytophaga_sputigena_mgs_3341	saliva.pheno.188	3	0.1282	0.0469009	0.00626784	0.00626784	1.13678	1.03694	1.24623
Hepatic cancer	k__Bacteria|p__Firmicutes|c__Bacilli|o__Lactobacillales|f__Streptococcaceae|g__Streptococcus|s__unclassified_mgs_2132	saliva.pheno.2196	3	-0.106	0.0468194	0.0235731	0.0471463	0.899425	0.820562	0.985867
Hepatic cancer	k__Bacteria|p__Campylobacterota|c__Campylobacteria|o__Campylobacterales|f__Campylobacteraceae|g__Campylobacter_A|s__unclassified_mgs_2044	saliva.pheno.2477	3	-0.0930457	0.0465645	0.0456936	0.0456936	0.911152	0.831676	0.998222
Hepatic cancer	k__Bacteria|p__Firmicutes|c__Negativicutes|o__Selenomonadales|f__Selenomonadaceae|g__Selenomonas|s__Selenomonas_sputigena_mgs_991	saliva.pheno.2541	3	-0.110348	0.0463326	0.0172355	0.0172355	0.895523	0.817782	0.980654
Hepatic cancer	k__Bacteria|p__Bacteroidota|c__Bacteroidia|o__Bacteroidales|f__Tannerellaceae|g__Parabacteroides|s__Parabacteroides_merdae_mgs_3527	saliva.pheno.2698	3	-0.105114	0.0457085	0.0214677	0.0429354	0.900222	0.823079	0.984595
Hepatic cancer	k__Bacteria|p__Firmicutes|c__Bacilli|o__Staphylococcales|f__Gemellaceae|g__Gemella|s__unclassified_mgs_2318	saliva.pheno.2850	3	0.116005	0.0467248	0.0130383	0.039115	1.123	1.02472	1.2307
Hepatic cancer	k__Bacteria|p__Firmicutes|c__Clostridia|o__Tissierellales|f__Ezakiellaceae|g__unclassified_mgs_2956	saliva.pheno.2996	3	-0.112128	0.0463176	0.0154844	0.0154844	0.89393	0.816352	0.978881
Hepatic cancer	k__Bacteria|p__Firmicutes|c__Negativicutes|o__Selenomonadales|f__Selenomonadaceae|g__unclassified_mgs_481	saliva.pheno.3038	3	-0.140253	0.0469032	0.00278735	0.0111494	0.869138	0.792801	0.952826
Hepatic cancer	k__Bacteria|p__Bacteroidota|c__Bacteroidia|o__Flavobacteriales|f__Flavobacteriaceae|g__Capnocytophaga|s__Capnocytophaga_sputigena_mgs_1733	saliva.pheno.461	3	0.106705	0.0465164	0.0217955	0.043591	1.11261	1.01565	1.21881
	DSCs: digestive system cancers.
