# Supplementary material for: Association of oral microbiota and digestive system cancers revealed by bidirectional two sample Mendelian randomization
Source: Discov Oncol. 2026 Jan 6;17:223. doi: 10.1007/s12672-026-04387-5 (PMC12868531; doi:10.1007/s12672-026-04387-5)
Supplement: Supplementary file 1 — Supplementary Material 1: Supplementary Table 1. Details of genetic instruments excluded due to association with potential confounders identified via PhenoScanner. Supplementary Table 2. Results of the Mendelian randomization analysis for the association between gut microbial taxa and DSCs, including raw and FDR-adjusted P-values. Supplementary Table 3. Assessment of instrument strength (F-statistics) for the genetic instruments used in the Mendelian randomization analysis. Supplementary Table 4. The significant causal effect of oral microbiota on DSCs calculated using the MR-Egger method. Supplementary Table 5. The significant causal effect of DSCs on oral microbiota calculated using the IVW method. Supplementary Table 6. The causal effect of UKBPPP pQTLs on oral microbiota. Supplementary Table 7. The causal effect of 36797296 pQTLs on oral microbiota. Supplementary Table 8. Results of horizontal pleiotropy test. Supplementary Table 9. Results of heterogeneity. [file 12672_2026_4387_MOESM1_ESM.zip › Supplementary Table 6.xlsx]

## Sheet: Sheet1
The causal effect of UKBPPP pQTLs on oral microbiota.
Exposure	Outcome	SNPs (n)	Beta	SE	p-Val	adj.p-Val	OR	OR_lci95	OR_uci95
AAMDC_Q9H7C9_OID30236_v1_Cardiometabolic_II.gz	Cancer of hepatic bile ducts	1	-0.0195545	0.0836329	0.81513	0.992698	0.980635	0.832373	1.15531
AAMDC_Q9H7C9_OID30236_v1_Cardiometabolic_II.gz	Colorectal cancer	1	-0.0347255	0.0199675	0.0820172	0.626521	0.965871	0.9288	1.00442
AAMDC_Q9H7C9_OID30236_v1_Cardiometabolic_II.gz	Esophageal cancer	1	0.0402072	0.046667	0.38892	0.953565	1.04103	0.950032	1.14074
AAMDC_Q9H7C9_OID30236_v1_Cardiometabolic_II.gz	Gastric cancer	1	0.0138848	0.0202378	0.492661	0.839209	1.01398	0.974548	1.05501
AAMDC_Q9H7C9_OID30236_v1_Cardiometabolic_II.gz	Hepatic cancer	1	-0.0425359	0.0376665	0.258781	0.932973	0.958356	0.890153	1.03179
AAMDC_Q9H7C9_OID30236_v1_Cardiometabolic_II.gz	Pancreatic cancer	1	0.0238765	0.0771024	0.75681	0.965276	1.02416	0.880519	1.19124
AAMDC_Q9H7C9_OID30236_v1_Cardiometabolic_II.gz	Pharyngeal and laryngeal cancer	1	0.0269059	0.0989654	0.78572	0.989687	1.02727	0.846144	1.24717
ADGRB3_O60242_OID20974_v1_Neurology.gz	Cancer of hepatic bile ducts	1	0.0118637	0.114045	0.917149	0.995482	1.01193	0.809236	1.26541
ADGRB3_O60242_OID20974_v1_Neurology.gz	Colorectal cancer	1	-0.0131595	0.0272303	0.628906	0.960829	0.986927	0.935634	1.04103
ADGRB3_O60242_OID20974_v1_Neurology.gz	Esophageal cancer	1	0.145059	0.0635809	0.0225201	0.497351	1.15611	1.02065	1.30954
ADGRB3_O60242_OID20974_v1_Neurology.gz	Gastric cancer	1	0.0179695	0.0275822	0.514731	0.839209	1.01813	0.964552	1.07469
ADGRB3_O60242_OID20974_v1_Neurology.gz	Hepatic cancer	1	-0.0846322	0.0513872	0.0995681	0.887739	0.91885	0.830813	1.01622
ADGRB3_O60242_OID20974_v1_Neurology.gz	Pancreatic cancer	1	0.102309	0.104981	0.329787	0.907454	1.10773	0.901717	1.3608
ADGRB3_O60242_OID20974_v1_Neurology.gz	Pharyngeal and laryngeal cancer	1	0.0164946	0.135087	0.902817	0.989687	1.01663	0.780144	1.32481
AFAP1_Q8N556_OID30569_v1_Inflammation_II.gz	Cancer of hepatic bile ducts	1	0.0134567	0.135143	0.920683	0.995482	1.01355	0.777693	1.32093
AFAP1_Q8N556_OID30569_v1_Inflammation_II.gz	Colorectal cancer	1	-0.0611344	0.03235	0.0587872	0.525247	0.940697	0.882903	1.00227
AFAP1_Q8N556_OID30569_v1_Inflammation_II.gz	Esophageal cancer	1	-0.0441602	0.0748371	0.555134	0.970447	0.956801	0.826264	1.10796
AFAP1_Q8N556_OID30569_v1_Inflammation_II.gz	Gastric cancer	1	-0.0128287	0.0325265	0.69328	0.913101	0.987253	0.926278	1.05224
AFAP1_Q8N556_OID30569_v1_Inflammation_II.gz	Hepatic cancer	1	0.0226152	0.0602751	0.707512	0.958783	1.02287	0.908897	1.15114
AFAP1_Q8N556_OID30569_v1_Inflammation_II.gz	Pancreatic cancer	1	0.144094	0.123404	0.242941	0.907454	1.15499	0.906851	1.47103
AFAP1_Q8N556_OID30569_v1_Inflammation_II.gz	Pharyngeal and laryngeal cancer	1	-0.209177	0.159781	0.190483	0.924219	0.811251	0.593126	1.10959
AGRP_O00253_OID20658_v1_Inflammation.gz	Cancer of hepatic bile ducts	1	0.0759398	0.085634	0.375189	0.923842	1.0789	0.912194	1.27607
AGRP_O00253_OID20658_v1_Inflammation.gz	Colorectal cancer	1	0.0270733	0.0204799	0.186187	0.756507	1.02744	0.987018	1.06952
AGRP_O00253_OID20658_v1_Inflammation.gz	Esophageal cancer	1	0.10937	0.0475305	0.0213892	0.497351	1.11557	1.01634	1.2245
AGRP_O00253_OID20658_v1_Inflammation.gz	Gastric cancer	1	0.0338928	0.0207552	0.102473	0.66527	1.03447	0.993236	1.07742
AGRP_O00253_OID20658_v1_Inflammation.gz	Hepatic cancer	1	-0.03093	0.0386122	0.423107	0.958783	0.969543	0.898876	1.04577
AGRP_O00253_OID20658_v1_Inflammation.gz	Pancreatic cancer	1	0.127577	0.0784161	0.103752	0.892819	1.13607	0.97422	1.32481
AGRP_O00253_OID20658_v1_Inflammation.gz	Pharyngeal and laryngeal cancer	1	0.0522274	0.101288	0.606112	0.989687	1.05362	0.863901	1.28499
AGT_P01019_OID30709_v1_Inflammation_II.gz	Cancer of hepatic bile ducts	1	0.185782	0.1243	0.135013	0.847972	1.20416	0.943795	1.53635
AGT_P01019_OID30709_v1_Inflammation_II.gz	Colorectal cancer	1	-0.0125453	0.0297849	0.673611	0.961735	0.987533	0.931533	1.0469
AGT_P01019_OID30709_v1_Inflammation_II.gz	Esophageal cancer	1	0.0393728	0.0694918	0.570999	0.970447	1.04016	0.907709	1.19193
AGT_P01019_OID30709_v1_Inflammation_II.gz	Gastric cancer	1	0.00956013	0.0301246	0.750976	0.947828	1.00961	0.95172	1.07101
AGT_P01019_OID30709_v1_Inflammation_II.gz	Hepatic cancer	1	-0.0189275	0.0560889	0.735774	0.958783	0.98125	0.879095	1.09528
AGT_P01019_OID30709_v1_Inflammation_II.gz	Pancreatic cancer	1	0.114118	0.114656	0.319587	0.907454	1.12088	0.89529	1.40332
AGT_P01019_OID30709_v1_Inflammation_II.gz	Pharyngeal and laryngeal cancer	1	0.140258	0.147278	0.340929	0.970089	1.15057	0.862079	1.5356
AHSG_P02765_OID30706_v1_Inflammation_II.gz	Cancer of hepatic bile ducts	1	-0.222272	0.117806	0.0591918	0.651109	0.800697	0.635609	1.00866
AHSG_P02765_OID30706_v1_Inflammation_II.gz	Colorectal cancer	1	0.0282056	0.0281308	0.316025	0.782945	1.02861	0.973429	1.08691
AHSG_P02765_OID30706_v1_Inflammation_II.gz	Esophageal cancer	1	-0.0906189	0.0655285	0.166698	0.853783	0.913366	0.803278	1.03854
AHSG_P02765_OID30706_v1_Inflammation_II.gz	Gastric cancer	1	0.0399159	0.0284895	0.161192	0.674878	1.04072	0.984203	1.10049
AHSG_P02765_OID30706_v1_Inflammation_II.gz	Hepatic cancer	1	0.0700588	0.0529586	0.185869	0.932973	1.07257	0.966823	1.18989
AHSG_P02765_OID30706_v1_Inflammation_II.gz	Pancreatic cancer	1	0.0443826	0.108574	0.682703	0.95494	1.04538	0.844997	1.29329
AHSG_P02765_OID30706_v1_Inflammation_II.gz	Pharyngeal and laryngeal cancer	1	0.0546603	0.139256	0.694677	0.989687	1.05618	0.803898	1.38764
ALPI_P09923_OID30497_v1_Inflammation_II.gz	Cancer of hepatic bile ducts	1	0.158722	0.0970122	0.101818	0.823529	1.17201	0.969067	1.41746
ALPI_P09923_OID30497_v1_Inflammation_II.gz	Colorectal cancer	1	0.048917	0.0231016	0.0342202	0.409155	1.05013	1.00364	1.09878
ALPI_P09923_OID30497_v1_Inflammation_II.gz	Esophageal cancer	1	0.0385192	0.0539303	0.475078	0.953565	1.03927	0.935023	1.15514
ALPI_P09923_OID30497_v1_Inflammation_II.gz	Hepatic cancer	1	0.0672509	0.0435424	0.122469	0.887739	1.06956	0.98207	1.16485
ALPI_P09923_OID30497_v1_Inflammation_II.gz	Pancreatic cancer	1	-0.0913423	0.0890188	0.304844	0.907454	0.912705	0.766578	1.08669
ALPI_P09923_OID30497_v1_Inflammation_II.gz	Pharyngeal and laryngeal cancer	1	0.171425	0.114308	0.133698	0.924219	1.187	0.948742	1.48508
AMPD3_Q01432_OID31139_v1_Neurology_II.gz	Cancer of hepatic bile ducts	1	0.0896511	0.147116	0.542266	0.945752	1.09379	0.819799	1.45936
AMPD3_Q01432_OID31139_v1_Neurology_II.gz	Colorectal cancer	1	0.0234569	0.035134	0.504362	0.942483	1.02373	0.95561	1.09672
AMPD3_Q01432_OID31139_v1_Neurology_II.gz	Esophageal cancer	1	0.0757333	0.081806	0.354567	0.919296	1.07867	0.918874	1.26627
AMPD3_Q01432_OID31139_v1_Neurology_II.gz	Gastric cancer	1	0.0243314	0.0355247	0.493398	0.839209	1.02463	0.955714	1.09852
AMPD3_Q01432_OID31139_v1_Neurology_II.gz	Hepatic cancer	1	-0.121871	0.0660273	0.0649256	0.887739	0.885262	0.777801	1.00757
AMPD3_Q01432_OID31139_v1_Neurology_II.gz	Pancreatic cancer	1	0.0091066	0.135162	0.946283	0.998414	1.00915	0.774289	1.31525
AMPD3_Q01432_OID31139_v1_Neurology_II.gz	Pharyngeal and laryngeal cancer	1	-0.145986	0.173689	0.400628	0.985152	0.86417	0.614826	1.21464
ANG_P03950_OID20403_v1_Cardiometabolic.gz	Cancer of hepatic bile ducts	1	-0.00501449	0.120322	0.966757	0.995482	0.994998	0.785964	1.25963
ANG_P03950_OID20403_v1_Cardiometabolic.gz	Colorectal cancer	1	-0.00565641	0.0287767	0.84417	0.961735	0.99436	0.939828	1.05206
ANG_P03950_OID20403_v1_Cardiometabolic.gz	Esophageal cancer	1	0.0966049	0.0670941	0.149912	0.853783	1.10143	0.965702	1.25622
ANG_P03950_OID20403_v1_Cardiometabolic.gz	Gastric cancer	1	-0.025317	0.0291263	0.384729	0.839209	0.975001	0.920899	1.03228
ANG_P03950_OID20403_v1_Cardiometabolic.gz	Hepatic cancer	1	0.0291809	0.0542249	0.590477	0.958783	1.02961	0.925797	1.14507
ANG_P03950_OID20403_v1_Cardiometabolic.gz	Pancreatic cancer	1	0.104777	0.11086	0.344593	0.907454	1.11046	0.89359	1.37997
ANG_P03950_OID20403_v1_Cardiometabolic.gz	Pharyngeal and laryngeal cancer	1	-0.0201112	0.142195	0.887527	0.989687	0.98009	0.741698	1.2951
APOBR_Q0VD83_OID30246_v1_Cardiometabolic_II.gz	Cancer of hepatic bile ducts	1	-0.025524	0.134542	0.849536	0.995482	0.974799	0.748843	1.26894
APOBR_Q0VD83_OID30246_v1_Cardiometabolic_II.gz	Colorectal cancer	1	-0.0761753	0.0320506	0.0174673	0.409155	0.926654	0.870233	0.986733
APOBR_Q0VD83_OID30246_v1_Cardiometabolic_II.gz	Esophageal cancer	1	-0.15948	0.074609	0.0325539	0.497351	0.852587	0.736597	0.986841
APOBR_Q0VD83_OID30246_v1_Cardiometabolic_II.gz	Gastric cancer	1	-0.0435021	0.0324797	0.180452	0.674878	0.957431	0.89838	1.02036
APOBR_Q0VD83_OID30246_v1_Cardiometabolic_II.gz	Hepatic cancer	1	-0.0640151	0.0606807	0.291448	0.949403	0.937991	0.83281	1.05645
APOBR_Q0VD83_OID30246_v1_Cardiometabolic_II.gz	Pancreatic cancer	1	-0.0643644	0.124327	0.604667	0.95166	0.937663	0.734881	1.1964
APOBR_Q0VD83_OID30246_v1_Cardiometabolic_II.gz	Pharyngeal and laryngeal cancer	1	-0.0244139	0.158362	0.877479	0.989687	0.975882	0.715479	1.33106
ASAH2_Q9NR71_OID20996_v1_Neurology.gz	Cancer of hepatic bile ducts	1	0.0204581	0.0743248	0.783122	0.992698	1.02067	0.882304	1.18073
ASAH2_Q9NR71_OID20996_v1_Neurology.gz	Colorectal cancer	1	-0.0101129	0.0177752	0.569401	0.952128	0.989938	0.956043	1.02503
ASAH2_Q9NR71_OID20996_v1_Neurology.gz	Esophageal cancer	1	0.0279636	0.0415903	0.501355	0.953565	1.02836	0.947855	1.1157
ASAH2_Q9NR71_OID20996_v1_Neurology.gz	Gastric cancer	1	-0.0152359	0.0179936	0.397138	0.839209	0.98488	0.950751	1.02023
ASAH2_Q9NR71_OID20996_v1_Neurology.gz	Hepatic cancer	1	-0.0349815	0.0335343	0.296877	0.949403	0.965623	0.904196	1.03122
ASAH2_Q9NR71_OID20996_v1_Neurology.gz	Pancreatic cancer	1	0.0739019	0.0685804	0.281214	0.907454	1.0767	0.941279	1.23161
ASAH2_Q9NR71_OID20996_v1_Neurology.gz	Pharyngeal and laryngeal cancer	1	0.109	0.088218	0.216616	0.960798	1.11516	0.938092	1.32566
ASPN_Q9BXN1_OID30315_v1_Cardiometabolic_II.gz	Cancer of hepatic bile ducts	1	-0.0882032	0.114986	0.443035	0.923842	0.915575	0.730829	1.14702
ASPN_Q9BXN1_OID30315_v1_Cardiometabolic_II.gz	Colorectal cancer	1	-0.0166464	0.0274366	0.544036	0.952128	0.983491	0.932	1.03783
ASPN_Q9BXN1_OID30315_v1_Cardiometabolic_II.gz	Esophageal cancer	1	0.00301862	0.0639208	0.962334	0.995435	1.00302	0.884913	1.1369
ASPN_Q9BXN1_OID30315_v1_Cardiometabolic_II.gz	Gastric cancer	1	0.0224013	0.0277507	0.419533	0.839209	1.02265	0.968516	1.07982
ASPN_Q9BXN1_OID30315_v1_Cardiometabolic_II.gz	Hepatic cancer	1	0.0496206	0.0518151	0.33824	0.949403	1.05087	0.949389	1.1632
ASPN_Q9BXN1_OID30315_v1_Cardiometabolic_II.gz	Pancreatic cancer	1	0.0521912	0.106641	0.62455	0.952527	1.05358	0.854854	1.2985
ASPN_Q9BXN1_OID30315_v1_Cardiometabolic_II.gz	Pharyngeal and laryngeal cancer	1	-0.112113	0.135207	0.406997	0.985152	0.893944	0.685834	1.1652
ATP1B3_P54709_OID30065_v1_Cardiometabolic_II.gz	Cancer of hepatic bile ducts	1	-0.290118	0.128953	0.0244615	0.514619	0.748175	0.581081	0.963319
ATP1B3_P54709_OID30065_v1_Cardiometabolic_II.gz	Colorectal cancer	1	0.0789397	0.0307761	0.0103185	0.409155	1.08214	1.01879	1.14942
ATP1B3_P54709_OID30065_v1_Cardiometabolic_II.gz	Esophageal cancer	1	0.131673	0.071825	0.0667656	0.686905	1.14074	0.990937	1.31318
ATP1B3_P54709_OID30065_v1_Cardiometabolic_II.gz	Gastric cancer	1	0.00143148	0.0311879	0.963391	0.988827	1.00143	0.94205	1.06456
ATP1B3_P54709_OID30065_v1_Cardiometabolic_II.gz	Hepatic cancer	1	-0.0532446	0.0581161	0.359575	0.949403	0.948148	0.846071	1.06254
ATP1B3_P54709_OID30065_v1_Cardiometabolic_II.gz	Pancreatic cancer	1	-0.00287424	0.118825	0.980702	0.998414	0.99713	0.789961	1.25863
ATP1B3_P54709_OID30065_v1_Cardiometabolic_II.gz	Pharyngeal and laryngeal cancer	1	-0.128478	0.152583	0.399776	0.985152	0.879433	0.652111	1.186
ATP5F1D_P30049_OID30079_v1_Cardiometabolic_II.gz	Cancer of hepatic bile ducts	1	-0.0617042	0.130059	0.63519	0.948605	0.940161	0.728608	1.21314
ATP5F1D_P30049_OID30079_v1_Cardiometabolic_II.gz	Colorectal cancer	1	0.0728045	0.0310979	0.0192249	0.409155	1.07552	1.01192	1.14311
ATP5F1D_P30049_OID30079_v1_Cardiometabolic_II.gz	Esophageal cancer	1	-0.128738	0.0722162	0.0746393	0.686905	0.879204	0.763164	1.01289
ATP5F1D_P30049_OID30079_v1_Cardiometabolic_II.gz	Gastric cancer	1	0.0540489	0.031451	0.0857033	0.66527	1.05554	0.992434	1.12265
ATP5F1D_P30049_OID30079_v1_Cardiometabolic_II.gz	Hepatic cancer	1	0.00600246	0.0583887	0.91812	0.986808	1.00602	0.897233	1.128
ATP5F1D_P30049_OID30079_v1_Cardiometabolic_II.gz	Pancreatic cancer	1	0.067152	0.11959	0.574443	0.95166	1.06946	0.845994	1.35195
ATP5F1D_P30049_OID30079_v1_Cardiometabolic_II.gz	Pharyngeal and laryngeal cancer	1	0.104221	0.15343	0.496965	0.989687	1.10985	0.8216	1.49922
BCAM_P50895_OID21076_v1_Neurology.gz	Cancer of hepatic bile ducts	1	0.106591	0.130528	0.41415	0.923842	1.11248	0.861359	1.43681
BCAM_P50895_OID21076_v1_Neurology.gz	Colorectal cancer	1	-0.0180625	0.0312125	0.562796	0.952128	0.9821	0.923819	1.04406
BCAM_P50895_OID21076_v1_Neurology.gz	Esophageal cancer	1	0.030878	0.0729096	0.671923	0.970447	1.03136	0.894022	1.18979
BCAM_P50895_OID21076_v1_Neurology.gz	Gastric cancer	1	-0.115215	0.031663	0.000273921	0.0105655	0.891175	0.83755	0.948233
BCAM_P50895_OID21076_v1_Neurology.gz	Hepatic cancer	1	0.0135379	0.0587362	0.817713	0.958783	1.01363	0.903404	1.1373
BCAM_P50895_OID21076_v1_Neurology.gz	Pancreatic cancer	1	-0.01437	0.1202	0.904839	0.998414	0.985733	0.778831	1.2476
BCAM_P50895_OID21076_v1_Neurology.gz	Pharyngeal and laryngeal cancer	1	0.013975	0.154608	0.927977	0.989687	1.01407	0.74897	1.37301
BCL2_P10415_OID31454_v1_Oncology_II.gz	Cancer of hepatic bile ducts	1	-0.0829959	0.0977427	0.395811	0.923842	0.920355	0.759898	1.11469
BCL2_P10415_OID31454_v1_Oncology_II.gz	Colorectal cancer	1	-0.0135823	0.023288	0.559736	0.952128	0.986509	0.942493	1.03258
BCL2_P10415_OID31454_v1_Oncology_II.gz	Esophageal cancer	1	-0.0634213	0.0544135	0.243799	0.853783	0.938548	0.843604	1.04418
BCL2_P10415_OID31454_v1_Oncology_II.gz	Gastric cancer	1	-0.0215606	0.0236119	0.361177	0.828751	0.97867	0.93441	1.02503
BCL2_P10415_OID31454_v1_Oncology_II.gz	Hepatic cancer	1	-0.0141298	0.0439966	0.748092	0.958783	0.98597	0.904509	1.07477
BCL2_P10415_OID31454_v1_Oncology_II.gz	Pancreatic cancer	1	-0.00543183	0.0896127	0.951666	0.998414	0.994583	0.834375	1.18555
BCL2_P10415_OID31454_v1_Oncology_II.gz	Pharyngeal and laryngeal cancer	1	0.0690214	0.115591	0.550429	0.989687	1.07146	0.854245	1.34391
BST1_Q10588_OID21051_v1_Neurology.gz	Cancer of hepatic bile ducts	1	0.0230722	0.110001	0.833867	0.992698	1.02334	0.824869	1.26957
BST1_Q10588_OID21051_v1_Neurology.gz	Colorectal cancer	1	-0.00490752	0.0262415	0.85165	0.961735	0.995105	0.945217	1.04763
BST1_Q10588_OID21051_v1_Neurology.gz	Esophageal cancer	1	-0.0849049	0.0611977	0.165324	0.853783	0.9186	0.814768	1.03566
BST1_Q10588_OID21051_v1_Neurology.gz	Gastric cancer	1	-0.0360203	0.0265653	0.175126	0.674878	0.964621	0.91568	1.01618
BST1_Q10588_OID21051_v1_Neurology.gz	Hepatic cancer	1	-0.0260846	0.0494719	0.598013	0.958783	0.974253	0.88422	1.07345
BST1_Q10588_OID21051_v1_Neurology.gz	Pancreatic cancer	1	-0.0862582	0.101192	0.393979	0.907454	0.917357	0.75232	1.1186
BST1_Q10588_OID21051_v1_Neurology.gz	Pharyngeal and laryngeal cancer	1	-0.129847	0.129887	0.317457	0.967109	0.878229	0.680842	1.13284
C4BPB_P20851_OID21481_v1_Oncology.gz	Cancer of hepatic bile ducts	1	0.0519787	0.138353	0.707142	0.948605	1.05335	0.803167	1.38147
C4BPB_P20851_OID21481_v1_Oncology.gz	Colorectal cancer	1	0.0302101	0.0329312	0.358949	0.834584	1.03067	0.966248	1.09939
C4BPB_P20851_OID21481_v1_Oncology.gz	Esophageal cancer	1	0.0984859	0.0766491	0.19883	0.853783	1.1035	0.94957	1.28238
C4BPB_P20851_OID21481_v1_Oncology.gz	Gastric cancer	1	-0.00899478	0.0332391	0.786692	0.952497	0.991046	0.928539	1.05776
C4BPB_P20851_OID21481_v1_Oncology.gz	Hepatic cancer	1	0.0129829	0.0621265	0.834467	0.958783	1.01307	0.896923	1.14425
C4BPB_P20851_OID21481_v1_Oncology.gz	Pancreatic cancer	1	0.247482	0.127523	0.0522969	0.892316	1.2808	0.99754	1.64449
C4BPB_P20851_OID21481_v1_Oncology.gz	Pharyngeal and laryngeal cancer	1	0.16788	0.163005	0.303053	0.967109	1.18279	0.859324	1.62803
C7_P10643_OID30766_v1_Inflammation_II.gz	Cancer of hepatic bile ducts	1	0.00357372	0.11577	0.975374	0.995482	1.00358	0.799847	1.25921
C7_P10643_OID30766_v1_Inflammation_II.gz	Colorectal cancer	1	0.0298852	0.0276391	0.279578	0.778152	1.03034	0.976005	1.08769
C7_P10643_OID30766_v1_Inflammation_II.gz	Esophageal cancer	1	0.0162264	0.0644066	0.80109	0.972703	1.01636	0.895825	1.15311
C7_P10643_OID30766_v1_Inflammation_II.gz	Gastric cancer	1	-0.0761422	0.027784	0.00613442	0.207037	0.926684	0.87757	0.978548
C7_P10643_OID30766_v1_Inflammation_II.gz	Hepatic cancer	1	-0.0589123	0.0521675	0.258775	0.932973	0.942789	0.851155	1.04429
C7_P10643_OID30766_v1_Inflammation_II.gz	Pancreatic cancer	1	-0.154009	0.106667	0.148788	0.907454	0.857265	0.695534	1.0566
C7_P10643_OID30766_v1_Inflammation_II.gz	Pharyngeal and laryngeal cancer	1	-0.0371809	0.136481	0.785294	0.989687	0.963502	0.737357	1.259
CA6_P23280_OID21096_v1_Neurology.gz	Cancer of hepatic bile ducts	1	-0.0726131	0.100054	0.467999	0.923842	0.929961	0.764358	1.13144
CA6_P23280_OID21096_v1_Neurology.gz	Colorectal cancer	1	0.00381251	0.0239214	0.873373	0.961735	1.00382	0.957841	1.05201
CA6_P23280_OID21096_v1_Neurology.gz	Esophageal cancer	1	0.0739168	0.0559352	0.186345	0.853783	1.07672	0.964914	1.20147
CA6_P23280_OID21096_v1_Neurology.gz	Gastric cancer	1	0.0136376	0.0242689	0.574158	0.844978	1.01373	0.96664	1.06312
CA6_P23280_OID21096_v1_Neurology.gz	Hepatic cancer	1	-0.0222365	0.0452251	0.622942	0.958783	0.978009	0.895048	1.06866
CA6_P23280_OID21096_v1_Neurology.gz	Pancreatic cancer	1	0.0231965	0.092318	0.801608	0.971962	1.02347	0.854066	1.22647
CA6_P23280_OID21096_v1_Neurology.gz	Pharyngeal and laryngeal cancer	1	0.015663	0.11871	0.89503	0.989687	1.01579	0.804922	1.28189
CALCOCO2_Q13137_OID30249_v1_Cardiometabolic_II.gz	Cancer of hepatic bile ducts	1	0.0664675	0.175127	0.704287	0.948605	1.06873	0.75822	1.50639
CALCOCO2_Q13137_OID30249_v1_Cardiometabolic_II.gz	Colorectal cancer	1	-0.0149658	0.0410144	0.715193	0.961735	0.985146	0.909051	1.06761
CALCOCO2_Q13137_OID30249_v1_Cardiometabolic_II.gz	Esophageal cancer	1	0.325279	0.0953721	0.000648137	0.0594126	1.38442	1.14838	1.66897
CALCOCO2_Q13137_OID30249_v1_Cardiometabolic_II.gz	Gastric cancer	1	-0.0591793	0.0413606	0.152484	0.674878	0.942538	0.869144	1.02213
CALCOCO2_Q13137_OID30249_v1_Cardiometabolic_II.gz	Hepatic cancer	1	-0.0584139	0.0774519	0.450731	0.958783	0.943259	0.810406	1.09789
CALCOCO2_Q13137_OID30249_v1_Cardiometabolic_II.gz	Pancreatic cancer	1	0.1539	0.160224	0.336788	0.907454	1.16637	0.852025	1.5967
CALCOCO2_Q13137_OID30249_v1_Cardiometabolic_II.gz	Pharyngeal and laryngeal cancer	1	-0.161623	0.202143	0.423974	0.985152	0.850762	0.572454	1.26438
CAPS_Q13938_OID31126_v1_Neurology_II.gz	Cancer of hepatic bile ducts	1	-0.17373	0.14145	0.219371	0.923842	0.840524	0.637009	1.10906
CAPS_Q13938_OID31126_v1_Neurology_II.gz	Colorectal cancer	1	0.0723542	0.0337908	0.032255	0.409155	1.07504	1.00614	1.14865
CAPS_Q13938_OID31126_v1_Neurology_II.gz	Esophageal cancer	1	-0.00870984	0.0790664	0.912284	0.995435	0.991328	0.849014	1.1575
CAPS_Q13938_OID31126_v1_Neurology_II.gz	Gastric cancer	1	-0.0255087	0.0342921	0.456958	0.839209	0.974814	0.911448	1.04259
CAPS_Q13938_OID31126_v1_Neurology_II.gz	Hepatic cancer	1	0.0361344	0.0637714	0.57097	0.958783	1.0368	0.914976	1.17483
CAPS_Q13938_OID31126_v1_Neurology_II.gz	Pancreatic cancer	1	0.0452798	0.129982	0.727573	0.95494	1.04632	0.811003	1.34992
CAPS_Q13938_OID31126_v1_Neurology_II.gz	Pharyngeal and laryngeal cancer	1	-0.0903784	0.167653	0.589831	0.989687	0.913585	0.657718	1.26899
CCL15_Q16663_OID20328_v1_Cardiometabolic.gz	Cancer of hepatic bile ducts	1	0.0385596	0.0514138	0.453264	0.923842	1.03931	0.939684	1.1495
CCL15_Q16663_OID20328_v1_Cardiometabolic.gz	Colorectal cancer	1	0.00100422	0.0122643	0.934741	0.99948	1.001	0.977229	1.02536
CCL15_Q16663_OID20328_v1_Cardiometabolic.gz	Esophageal cancer	1	0.00773895	0.0287019	0.787443	0.972703	1.00777	0.952641	1.06609
CCL15_Q16663_OID20328_v1_Cardiometabolic.gz	Gastric cancer	1	0.00102694	0.0124218	0.934112	0.988827	1.00103	0.97695	1.0257
CCL15_Q16663_OID20328_v1_Cardiometabolic.gz	Hepatic cancer	1	-0.0270833	0.0231685	0.242414	0.932973	0.97328	0.930072	1.0185
CCL15_Q16663_OID20328_v1_Cardiometabolic.gz	Pancreatic cancer	1	-0.0119891	0.0473997	0.800317	0.971962	0.988082	0.900421	1.08428
CCL15_Q16663_OID20328_v1_Cardiometabolic.gz	Pharyngeal and laryngeal cancer	1	-0.0957607	0.0607752	0.115106	0.924219	0.908681	0.806638	1.02363
CCL16_O15467_OID20334_v1_Cardiometabolic.gz	Cancer of hepatic bile ducts	1	-0.18334	0.161814	0.257203	0.923842	0.832485	0.60623	1.14318
CCL16_O15467_OID20334_v1_Cardiometabolic.gz	Colorectal cancer	1	-0.0502492	0.0387631	0.194866	0.756507	0.950992	0.881417	1.02606
CCL16_O15467_OID20334_v1_Cardiometabolic.gz	Esophageal cancer	1	-0.0106245	0.0904235	0.906467	0.995435	0.989432	0.828735	1.18129
CCL16_O15467_OID20334_v1_Cardiometabolic.gz	Gastric cancer	1	0.00358715	0.0392599	0.927199	0.988827	1.00359	0.929264	1.08387
CCL16_O15467_OID20334_v1_Cardiometabolic.gz	Hepatic cancer	1	-0.0452322	0.073082	0.535966	0.958783	0.955776	0.828223	1.10297
CCL16_O15467_OID20334_v1_Cardiometabolic.gz	Pancreatic cancer	1	0.176186	0.149714	0.239267	0.907454	1.19266	0.889361	1.59939
CCL16_O15467_OID20334_v1_Cardiometabolic.gz	Pharyngeal and laryngeal cancer	1	0.204968	0.191593	0.284705	0.967109	1.22749	0.843197	1.78691
CCL25_O15444_OID20674_v1_Inflammation.gz	Cancer of hepatic bile ducts	1	0.0704965	0.126251	0.576584	0.948605	1.07304	0.837816	1.37431
CCL25_O15444_OID20674_v1_Inflammation.gz	Colorectal cancer	1	-0.0114443	0.0301773	0.704514	0.961735	0.988621	0.931842	1.04886
CCL25_O15444_OID20674_v1_Inflammation.gz	Esophageal cancer	1	-0.0188987	0.0704603	0.788531	0.972703	0.981279	0.854703	1.1266
CCL25_O15444_OID20674_v1_Inflammation.gz	Gastric cancer	1	-0.00077502	0.0304967	0.979725	0.988827	0.999225	0.941248	1.06077
CCL25_O15444_OID20674_v1_Inflammation.gz	Hepatic cancer	1	-0.0896455	0.0568872	0.115062	0.887739	0.914255	0.817794	1.02209
CCL25_O15444_OID20674_v1_Inflammation.gz	Pancreatic cancer	1	0.0432354	0.116372	0.710245	0.95494	1.04418	0.831226	1.3117
CCL25_O15444_OID20674_v1_Inflammation.gz	Pharyngeal and laryngeal cancer	1	-0.0834553	0.149297	0.57617	0.989687	0.919932	0.686549	1.23265
CCL8_P80075_OID21466_v1_Oncology.gz	Cancer of hepatic bile ducts	1	0.169251	0.0707408	0.0167317	0.514619	1.18442	1.03107	1.36057
CCL8_P80075_OID21466_v1_Oncology.gz	Colorectal cancer	1	-0.00101455	0.0168663	0.952034	0.99948	0.998986	0.966501	1.03256
CCL8_P80075_OID21466_v1_Oncology.gz	Esophageal cancer	1	0.0244459	0.0393113	0.534037	0.970447	1.02475	0.948756	1.10683
CCL8_P80075_OID21466_v1_Oncology.gz	Gastric cancer	1	0.0122817	0.0170701	0.47184	0.839209	1.01236	0.979047	1.0468
CCL8_P80075_OID21466_v1_Oncology.gz	Hepatic cancer	1	-0.0159077	0.0317711	0.616584	0.958783	0.984218	0.924799	1.04746
CCL8_P80075_OID21466_v1_Oncology.gz	Pancreatic cancer	1	-0.00115482	0.0650526	0.985837	0.998414	0.998846	0.879275	1.13468
CCL8_P80075_OID21466_v1_Oncology.gz	Pharyngeal and laryngeal cancer	1	-0.000756832	0.0834874	0.992767	0.992767	0.999243	0.848409	1.17689
CD160_O95971_OID20647_v1_Inflammation.gz	Cancer of hepatic bile ducts	1	0.0122319	0.130144	0.925119	0.995482	1.01231	0.784389	1.30645
CD160_O95971_OID20647_v1_Inflammation.gz	Colorectal cancer	1	-0.0331625	0.0310711	0.285832	0.778152	0.967381	0.910226	1.02813
CD160_O95971_OID20647_v1_Inflammation.gz	Esophageal cancer	1	-0.0598916	0.0725164	0.408858	0.953565	0.941867	0.817076	1.08572
CD160_O95971_OID20647_v1_Inflammation.gz	Gastric cancer	1	-0.0110792	0.0314192	0.72437	0.931332	0.988982	0.929916	1.0518
CD160_O95971_OID20647_v1_Inflammation.gz	Hepatic cancer	1	-0.111197	0.058552	0.0575494	0.887739	0.894763	0.797751	1.00357
CD160_O95971_OID20647_v1_Inflammation.gz	Pancreatic cancer	1	0.243895	0.119743	0.0416679	0.892316	1.27621	1.00924	1.6138
CD160_O95971_OID20647_v1_Inflammation.gz	Pharyngeal and laryngeal cancer	1	0.144521	0.15379	0.347356	0.970089	1.15549	0.854783	1.56197
CD1C_P29017_OID21483_v1_Oncology.gz	Cancer of hepatic bile ducts	1	-0.0686353	0.176889	0.698006	0.948605	0.933667	0.660117	1.32057
CD1C_P29017_OID21483_v1_Oncology.gz	Colorectal cancer	1	0.0625948	0.0424754	0.14057	0.695111	1.0646	0.979555	1.15702
CD1C_P29017_OID21483_v1_Oncology.gz	Esophageal cancer	1	0.0209196	0.0984884	0.831789	0.981726	1.02114	0.84188	1.23857
CD1C_P29017_OID21483_v1_Oncology.gz	Gastric cancer	1	0.0288975	0.0429194	0.500758	0.839209	1.02932	0.946273	1.11965
CD1C_P29017_OID21483_v1_Oncology.gz	Hepatic cancer	1	0.107843	0.0797911	0.176513	0.932973	1.11387	0.952612	1.30243
CD1C_P29017_OID21483_v1_Oncology.gz	Pancreatic cancer	1	-0.0613688	0.162755	0.706127	0.95494	0.940476	0.68361	1.29386
CD1C_P29017_OID21483_v1_Oncology.gz	Pharyngeal and laryngeal cancer	1	0.278204	0.209533	0.184266	0.924219	1.32076	0.87592	1.9915
CD200R1_Q8TD46_OID20595_v1_Inflammation.gz	Cancer of hepatic bile ducts	1	-0.0576177	0.064297	0.370189	0.923842	0.944011	0.832235	1.0708
CD200R1_Q8TD46_OID20595_v1_Inflammation.gz	Colorectal cancer	1	0.0137721	0.0153489	0.369575	0.834584	1.01387	0.983821	1.04483
CD200R1_Q8TD46_OID20595_v1_Inflammation.gz	Esophageal cancer	1	-0.0327489	0.0357599	0.359771	0.919296	0.967781	0.902273	1.03805
CD200R1_Q8TD46_OID20595_v1_Inflammation.gz	Gastric cancer	1	-0.0258949	0.0155419	0.0956854	0.66527	0.974437	0.945202	1.00458
CD200R1_Q8TD46_OID20595_v1_Inflammation.gz	Hepatic cancer	1	0.00395415	0.0288971	0.891161	0.976712	1.00396	0.94868	1.06247
CD200R1_Q8TD46_OID20595_v1_Inflammation.gz	Pancreatic cancer	1	0.104191	0.0591693	0.0782567	0.892819	1.10981	0.988288	1.24628
CD200R1_Q8TD46_OID20595_v1_Inflammation.gz	Pharyngeal and laryngeal cancer	1	-0.0624228	0.0759236	0.410975	0.985152	0.939486	0.809585	1.09023
CD209_Q9NNX6_OID20262_v1_Cardiometabolic.gz	Cancer of hepatic bile ducts	1	-0.0610923	0.0765447	0.424797	0.923842	0.940736	0.809677	1.09301
CD209_Q9NNX6_OID20262_v1_Cardiometabolic.gz	Colorectal cancer	1	-0.0415047	0.0182574	0.0230075	0.409155	0.959345	0.925622	0.994296
CD209_Q9NNX6_OID20262_v1_Cardiometabolic.gz	Esophageal cancer	1	-0.0158699	0.0426687	0.709942	0.970447	0.984255	0.905289	1.07011
CD209_Q9NNX6_OID20262_v1_Cardiometabolic.gz	Gastric cancer	1	0.0294907	0.0184981	0.110878	0.66527	1.02993	0.993257	1.06796
CD209_Q9NNX6_OID20262_v1_Cardiometabolic.gz	Hepatic cancer	1	-0.0416137	0.0344438	0.226986	0.932973	0.95924	0.89662	1.02623
CD209_Q9NNX6_OID20262_v1_Cardiometabolic.gz	Pharyngeal and laryngeal cancer	1	-0.117976	0.090364	0.191702	0.924219	0.888718	0.744465	1.06092
CD274_Q9NZQ7_OID20966_v1_Neurology.gz	Cancer of hepatic bile ducts	1	0.027661	0.104916	0.79205	0.992698	1.02805	0.836964	1.26276
CD274_Q9NZQ7_OID20966_v1_Neurology.gz	Colorectal cancer	1	-0.0165745	0.025042	0.508057	0.942483	0.983562	0.936452	1.03304
CD274_Q9NZQ7_OID20966_v1_Neurology.gz	Esophageal cancer	1	0.0247745	0.0585722	0.672315	0.970447	1.02508	0.913907	1.14979
CD274_Q9NZQ7_OID20966_v1_Neurology.gz	Gastric cancer	1	-0.0159967	0.0253699	0.528343	0.839209	0.984131	0.936391	1.0343
CD274_Q9NZQ7_OID20966_v1_Neurology.gz	Hepatic cancer	1	0.0307001	0.0473343	0.51661	0.958783	1.03118	0.939812	1.13142
CD274_Q9NZQ7_OID20966_v1_Neurology.gz	Pancreatic cancer	1	-0.146091	0.0966588	0.130685	0.907454	0.864079	0.71495	1.04431
CD274_Q9NZQ7_OID20966_v1_Neurology.gz	Pharyngeal and laryngeal cancer	1	0.0493202	0.1241	0.691056	0.989687	1.05056	0.823727	1.33985
CD276_Q5ZPR3_OID20680_v1_Inflammation.gz	Cancer of hepatic bile ducts	1	-0.0556817	0.125251	0.656638	0.948605	0.94584	0.739949	1.20902
CD276_Q5ZPR3_OID20680_v1_Inflammation.gz	Colorectal cancer	1	0.0439873	0.0301123	0.144078	0.695111	1.04497	0.98508	1.1085
CD276_Q5ZPR3_OID20680_v1_Inflammation.gz	Esophageal cancer	1	-0.117469	0.0701652	0.094095	0.733303	0.889168	0.774922	1.02026
CD276_Q5ZPR3_OID20680_v1_Inflammation.gz	Gastric cancer	1	0.0395015	0.0304341	0.194309	0.674878	1.04029	0.980052	1.10423
CD276_Q5ZPR3_OID20680_v1_Inflammation.gz	Hepatic cancer	1	0.0314857	0.0564498	0.577005	0.958783	1.03199	0.923896	1.15272
CD276_Q5ZPR3_OID20680_v1_Inflammation.gz	Pancreatic cancer	1	0.0897492	0.115887	0.438661	0.914155	1.0939	0.871631	1.37285
CD276_Q5ZPR3_OID20680_v1_Inflammation.gz	Pharyngeal and laryngeal cancer	1	0.146629	0.148742	0.324234	0.967109	1.15792	0.865104	1.54986
CD300C_Q08708_OID21010_v1_Neurology.gz	Cancer of hepatic bile ducts	1	0.0839571	0.0957174	0.380413	0.923842	1.08758	0.901542	1.31201
CD300C_Q08708_OID21010_v1_Neurology.gz	Colorectal cancer	1	0.0273771	0.0228504	0.230876	0.778152	1.02776	0.982741	1.07483
CD300C_Q08708_OID21010_v1_Neurology.gz	Esophageal cancer	1	0.0220886	0.0533624	0.678922	0.970447	1.02233	0.92081	1.13505
CD300C_Q08708_OID21010_v1_Neurology.gz	Gastric cancer	1	-0.0299288	0.0231965	0.196971	0.674878	0.970515	0.927378	1.01566
CD300C_Q08708_OID21010_v1_Neurology.gz	Hepatic cancer	1	0.00261629	0.0431779	0.951683	0.990908	1.00262	0.921261	1.09116
CD300C_Q08708_OID21010_v1_Neurology.gz	Pancreatic cancer	1	0.0449763	0.0881642	0.609951	0.95166	1.046	0.880007	1.24331
CD300C_Q08708_OID21010_v1_Neurology.gz	Pharyngeal and laryngeal cancer	1	-0.123838	0.113391	0.274773	0.967109	0.883523	0.707454	1.10341
CD300LF_Q8TDQ1_OID21469_v1_Oncology.gz	Cancer of hepatic bile ducts	1	0.176225	0.0722	0.014655	0.514619	1.19271	1.03532	1.37402
CD300LF_Q8TDQ1_OID21469_v1_Oncology.gz	Colorectal cancer	1	-0.0030216	0.0172366	0.860843	0.961735	0.996983	0.963864	1.03124
CD300LF_Q8TDQ1_OID21469_v1_Oncology.gz	Esophageal cancer	1	0.0564349	0.0403042	0.161447	0.853783	1.05806	0.977691	1.14503
CD300LF_Q8TDQ1_OID21469_v1_Oncology.gz	Gastric cancer	1	0.0274139	0.0175087	0.117411	0.669455	1.02779	0.993121	1.06368
CD300LF_Q8TDQ1_OID21469_v1_Oncology.gz	Hepatic cancer	1	0.0307213	0.0326058	0.346088	0.949403	1.0312	0.967359	1.09925
CD300LF_Q8TDQ1_OID21469_v1_Oncology.gz	Pancreatic cancer	1	-0.043254	0.0664884	0.515337	0.95166	0.957668	0.840657	1.09097
CD300LF_Q8TDQ1_OID21469_v1_Oncology.gz	Pharyngeal and laryngeal cancer	1	0.0641173	0.0854874	0.453242	0.985152	1.06622	0.901732	1.26071
CD302_Q8IX05_OID21328_v1_Oncology.gz	Cancer of hepatic bile ducts	1	0.0180081	0.10757	0.867048	0.995482	1.01817	0.824623	1.25715
CD302_Q8IX05_OID21328_v1_Oncology.gz	Colorectal cancer	1	-0.0083679	0.0256734	0.744473	0.961735	0.991667	0.943001	1.04284
CD302_Q8IX05_OID21328_v1_Oncology.gz	Esophageal cancer	1	0.025174	0.0598907	0.674242	0.970447	1.02549	0.911912	1.15322
CD302_Q8IX05_OID21328_v1_Oncology.gz	Gastric cancer	1	-0.00742262	0.025998	0.775255	0.952497	0.992605	0.943293	1.04449
CD302_Q8IX05_OID21328_v1_Oncology.gz	Hepatic cancer	1	-0.0437735	0.0484318	0.366092	0.949403	0.957171	0.870489	1.05248
CD302_Q8IX05_OID21328_v1_Oncology.gz	Pancreatic cancer	1	0.08049	0.099212	0.417198	0.907454	1.08382	0.892289	1.31646
CD302_Q8IX05_OID21328_v1_Oncology.gz	Pharyngeal and laryngeal cancer	1	-0.0837377	0.127083	0.509947	0.989687	0.919672	0.716899	1.1798
CD33_P20138_OID21472_v1_Oncology.gz	Cancer of hepatic bile ducts	1	0.309137	0.223553	0.166715	0.876089	1.36225	0.87895	2.11129
CD33_P20138_OID21472_v1_Oncology.gz	Colorectal cancer	1	-0.0297391	0.0538263	0.580605	0.952128	0.970699	0.873507	1.0787
CD33_P20138_OID21472_v1_Oncology.gz	Esophageal cancer	1	-0.0461687	0.125703	0.713408	0.970447	0.954881	0.74636	1.22166
CD33_P20138_OID21472_v1_Oncology.gz	Gastric cancer	1	-0.0632654	0.0545394	0.246051	0.699304	0.938694	0.843528	1.0446
CD33_P20138_OID21472_v1_Oncology.gz	Hepatic cancer	1	0.0188509	0.100368	0.85102	0.96755	1.01903	0.83705	1.24057
CD33_P20138_OID21472_v1_Oncology.gz	Pancreatic cancer	1	0.570609	0.205909	0.00558564	0.728341	1.76934	1.18179	2.64902
CD33_P20138_OID21472_v1_Oncology.gz	Pharyngeal and laryngeal cancer	1	0.473648	0.266332	0.0753356	0.920949	1.60584	0.952789	2.70651
CD70_P32970_OID20599_v1_Inflammation.gz	Cancer of hepatic bile ducts	1	-0.0583219	0.145084	0.687694	0.948605	0.943346	0.70986	1.25363
CD70_P32970_OID20599_v1_Inflammation.gz	Colorectal cancer	1	-0.0237763	0.0346378	0.492444	0.942483	0.976504	0.91241	1.0451
CD70_P32970_OID20599_v1_Inflammation.gz	Esophageal cancer	1	0.149483	0.0808186	0.0643695	0.686905	1.16123	0.991118	1.36055
CD70_P32970_OID20599_v1_Inflammation.gz	Gastric cancer	1	-0.0403282	0.0351052	0.250646	0.704942	0.960474	0.89661	1.02889
CD70_P32970_OID20599_v1_Inflammation.gz	Hepatic cancer	1	-0.0785077	0.0653918	0.229917	0.932973	0.924495	0.813283	1.05091
CD70_P32970_OID20599_v1_Inflammation.gz	Pancreatic cancer	1	-0.0731859	0.133527	0.583624	0.95166	0.929428	0.715411	1.20747
CD70_P32970_OID20599_v1_Inflammation.gz	Pharyngeal and laryngeal cancer	1	0.28499	0.171859	0.0972612	0.924219	1.32975	0.949468	1.86234
CDH15_P55291_OID21005_v1_Neurology.gz	Cancer of hepatic bile ducts	1	0.0502856	0.0792437	0.525709	0.944903	1.05157	0.900296	1.22827
CDH15_P55291_OID21005_v1_Neurology.gz	Colorectal cancer	1	-0.00296011	0.018894	0.875505	0.961735	0.997044	0.960797	1.03466
CDH15_P55291_OID21005_v1_Neurology.gz	Esophageal cancer	1	-0.0227106	0.0439833	0.605613	0.970447	0.977545	0.896804	1.06556
CDH15_P55291_OID21005_v1_Neurology.gz	Gastric cancer	1	-0.0288581	0.0191151	0.13112	0.674878	0.971554	0.935828	1.00864
CDH15_P55291_OID21005_v1_Neurology.gz	Hepatic cancer	1	0.00364358	0.0355244	0.918308	0.986808	1.00365	0.936146	1.07602
CDH15_P55291_OID21005_v1_Neurology.gz	Pancreatic cancer	1	-0.00379384	0.0730013	0.958553	0.998414	0.996213	0.863401	1.14946
CDH15_P55291_OID21005_v1_Neurology.gz	Pharyngeal and laryngeal cancer	1	-0.0956966	0.0933854	0.305481	0.967109	0.90874	0.756743	1.09127
CDH5_P33151_OID20243_v1_Cardiometabolic.gz	Cancer of hepatic bile ducts	1	0.0866892	0.0724127	0.231247	0.923842	1.09056	0.946258	1.25686
CDH5_P33151_OID20243_v1_Cardiometabolic.gz	Colorectal cancer	1	-0.00392327	0.0172794	0.820386	0.961735	0.996084	0.962914	1.0304
CDH5_P33151_OID20243_v1_Cardiometabolic.gz	Esophageal cancer	1	0.0244134	0.0403234	0.544887	0.970447	1.02471	0.946844	1.10899
CDH5_P33151_OID20243_v1_Cardiometabolic.gz	Gastric cancer	1	-0.0744119	0.0175354	2.20047e-05	0.0013297	0.928289	0.896927	0.960749
CDH5_P33151_OID20243_v1_Cardiometabolic.gz	Hepatic cancer	1	0.00699749	0.0325372	0.82972	0.958783	1.00702	0.944806	1.07333
CDH5_P33151_OID20243_v1_Cardiometabolic.gz	Pancreatic cancer	1	-0.0164844	0.0666451	0.804641	0.971962	0.983651	0.8632	1.12091
CDH5_P33151_OID20243_v1_Cardiometabolic.gz	Pharyngeal and laryngeal cancer	1	-0.00699425	0.0855034	0.934805	0.989687	0.99303	0.839809	1.17421
CDHR5_Q9HBB8_OID20193_v1_Cardiometabolic.gz	Cancer of hepatic bile ducts	1	0.0099144	0.109722	0.928001	0.995482	1.00996	0.814533	1.25228
CDHR5_Q9HBB8_OID20193_v1_Cardiometabolic.gz	Colorectal cancer	1	-0.0532116	0.026197	0.042234	0.480594	0.948179	0.900723	0.998136
CDHR5_Q9HBB8_OID20193_v1_Cardiometabolic.gz	Esophageal cancer	1	0.0876011	0.0612758	0.152826	0.853783	1.09155	0.968023	1.23085
CDHR5_Q9HBB8_OID20193_v1_Cardiometabolic.gz	Gastric cancer	1	0.0193744	0.0265521	0.465588	0.839209	1.01956	0.96786	1.07403
CDHR5_Q9HBB8_OID20193_v1_Cardiometabolic.gz	Hepatic cancer	1	-0.0583033	0.049265	0.236626	0.932973	0.943364	0.856533	1.039
CDHR5_Q9HBB8_OID20193_v1_Cardiometabolic.gz	Pancreatic cancer	1	0.0754345	0.100877	0.454589	0.924508	1.07835	0.884897	1.3141
CDHR5_Q9HBB8_OID20193_v1_Cardiometabolic.gz	Pharyngeal and laryngeal cancer	1	0.0984966	0.130058	0.448855	0.985152	1.10351	0.855202	1.42392
CEACAM21_Q3KPI0_OID20548_v1_Inflammation.gz	Cancer of hepatic bile ducts	1	-0.171778	0.172339	0.318889	0.923842	0.842166	0.600759	1.18058
CEACAM21_Q3KPI0_OID20548_v1_Inflammation.gz	Colorectal cancer	1	-0.042851	0.0413624	0.300208	0.782945	0.958054	0.883449	1.03896
CEACAM21_Q3KPI0_OID20548_v1_Inflammation.gz	Esophageal cancer	1	-0.0423648	0.0963135	0.660036	0.970447	0.95852	0.793629	1.15767
CEACAM21_Q3KPI0_OID20548_v1_Inflammation.gz	Gastric cancer	1	-0.00324824	0.0417884	0.938042	0.988827	0.996757	0.918371	1.08183
CEACAM21_Q3KPI0_OID20548_v1_Inflammation.gz	Hepatic cancer	1	0.0307555	0.0769036	0.689213	0.958783	1.03123	0.886942	1.199
CEACAM21_Q3KPI0_OID20548_v1_Inflammation.gz	Pancreatic cancer	1	-0.0492301	0.158962	0.756791	0.965276	0.951962	0.697122	1.29996
CEACAM21_Q3KPI0_OID20548_v1_Inflammation.gz	Pharyngeal and laryngeal cancer	1	-0.238235	0.203912	0.242677	0.967109	0.788018	0.5284	1.17519
CEP350_Q5VT06_OID31247_v1_Oncology_II.gz	Cancer of hepatic bile ducts	1	0.23252	0.134755	0.0844386	0.814778	1.26178	0.968893	1.64319
CEP350_Q5VT06_OID31247_v1_Oncology_II.gz	Colorectal cancer	1	-0.0188135	0.0321766	0.558753	0.952128	0.981362	0.921383	1.04525
CEP350_Q5VT06_OID31247_v1_Oncology_II.gz	Esophageal cancer	1	-0.0874288	0.0752299	0.245173	0.853783	0.916284	0.790666	1.06186
CEP350_Q5VT06_OID31247_v1_Oncology_II.gz	Gastric cancer	1	0.0283332	0.0326259	0.38516	0.839209	1.02874	0.965013	1.09667
CEP350_Q5VT06_OID31247_v1_Oncology_II.gz	Hepatic cancer	1	0.0140457	0.0606638	0.8169	0.958783	1.01414	0.900455	1.14219
CEP350_Q5VT06_OID31247_v1_Oncology_II.gz	Pancreatic cancer	1	0.0436761	0.123463	0.723519	0.95494	1.04464	0.820115	1.33064
CEP350_Q5VT06_OID31247_v1_Oncology_II.gz	Pharyngeal and laryngeal cancer	1	0.0596433	0.160135	0.709553	0.989687	1.06146	0.77552	1.45282
CFHR2_P36980_OID30720_v1_Inflammation_II.gz	Cancer of hepatic bile ducts	1	0.0274439	0.0869175	0.752195	0.978658	1.02782	0.866828	1.21872
CFHR2_P36980_OID30720_v1_Inflammation_II.gz	Colorectal cancer	1	-0.0325356	0.0207657	0.117163	0.686218	0.967988	0.929381	1.0082
CFHR2_P36980_OID30720_v1_Inflammation_II.gz	Esophageal cancer	1	0.0368848	0.0485491	0.447408	0.953565	1.03757	0.943394	1.14116
CFHR2_P36980_OID30720_v1_Inflammation_II.gz	Gastric cancer	1	0.0244033	0.021016	0.24557	0.699304	1.0247	0.983352	1.06779
CFHR2_P36980_OID30720_v1_Inflammation_II.gz	Hepatic cancer	1	0.033338	0.0392208	0.39532	0.958783	1.0339	0.957399	1.11651
CFHR2_P36980_OID30720_v1_Inflammation_II.gz	Pancreatic cancer	1	0.0122939	0.0800953	0.878012	0.990484	1.01237	0.865288	1.18445
CFHR2_P36980_OID30720_v1_Inflammation_II.gz	Pharyngeal and laryngeal cancer	1	-0.0670672	0.102876	0.51445	0.989687	0.935132	0.76437	1.14404
CFHR4_Q92496_OID30758_v1_Inflammation_II.gz	Cancer of hepatic bile ducts	1	0.0150677	0.103075	0.883777	0.995482	1.01518	0.829478	1.24246
CFHR4_Q92496_OID30758_v1_Inflammation_II.gz	Colorectal cancer	1	-0.0288627	0.0246616	0.241859	0.778152	0.97155	0.925705	1.01966
CFHR4_Q92496_OID30758_v1_Inflammation_II.gz	Esophageal cancer	1	0.0296076	0.0575586	0.606979	0.970447	1.03005	0.92016	1.15306
CFHR4_Q92496_OID30758_v1_Inflammation_II.gz	Gastric cancer	1	0.00628338	0.0249668	0.801297	0.957301	1.0063	0.958245	1.05677
CFHR4_Q92496_OID30758_v1_Inflammation_II.gz	Hepatic cancer	1	0.00347135	0.0465664	0.940576	0.990908	1.00348	0.915945	1.09937
CFHR4_Q92496_OID30758_v1_Inflammation_II.gz	Pancreatic cancer	1	0.134551	0.0947844	0.15574	0.907454	1.14402	0.950063	1.37758
CFHR4_Q92496_OID30758_v1_Inflammation_II.gz	Pharyngeal and laryngeal cancer	1	-0.0580117	0.122232	0.63507	0.989687	0.943639	0.742608	1.19909
CHCHD6_Q9BRQ6_OID31426_v1_Oncology_II.gz	Cancer of hepatic bile ducts	1	-0.0477479	0.0973896	0.623938	0.948605	0.953374	0.787705	1.15389
CHCHD6_Q9BRQ6_OID31426_v1_Oncology_II.gz	Colorectal cancer	1	-0.0218242	0.02335	0.349966	0.834584	0.978412	0.934643	1.02423
CHCHD6_Q9BRQ6_OID31426_v1_Oncology_II.gz	Esophageal cancer	1	0.0508948	0.0540014	0.345951	0.919296	1.05221	0.946534	1.16969
CHCHD6_Q9BRQ6_OID31426_v1_Oncology_II.gz	Gastric cancer	1	-0.0101107	0.0235974	0.668311	0.888886	0.98994	0.945197	1.0368
CHCHD6_Q9BRQ6_OID31426_v1_Oncology_II.gz	Hepatic cancer	1	0.040492	0.0440789	0.358291	0.949403	1.04132	0.955135	1.13529
CHCHD6_Q9BRQ6_OID31426_v1_Oncology_II.gz	Pancreatic cancer	1	0.081887	0.0901265	0.363573	0.907454	1.08533	0.90959	1.29503
CHCHD6_Q9BRQ6_OID31426_v1_Oncology_II.gz	Pharyngeal and laryngeal cancer	1	0.14904	0.114964	0.194833	0.924219	1.16072	0.926549	1.45407
CHGB_P05060_OID21038_v1_Neurology.gz	Cancer of hepatic bile ducts	1	-0.0125614	0.101593	0.901597	0.995482	0.987517	0.809221	1.2051
CHGB_P05060_OID21038_v1_Neurology.gz	Colorectal cancer	1	-0.0177813	0.0242822	0.463999	0.939915	0.982376	0.936717	1.03026
CHGB_P05060_OID21038_v1_Neurology.gz	Esophageal cancer	1	-0.0157236	0.056708	0.781571	0.972703	0.984399	0.880847	1.10013
CHGB_P05060_OID21038_v1_Neurology.gz	Gastric cancer	1	-0.0201906	0.0245696	0.411206	0.839209	0.980012	0.933936	1.02836
CHGB_P05060_OID21038_v1_Neurology.gz	Hepatic cancer	1	-0.0226132	0.0457915	0.621427	0.958783	0.977641	0.893718	1.06944
CHGB_P05060_OID21038_v1_Neurology.gz	Pancreatic cancer	1	-0.0197245	0.0936075	0.83311	0.971962	0.980469	0.816119	1.17792
CHGB_P05060_OID21038_v1_Neurology.gz	Pharyngeal and laryngeal cancer	1	0.349812	0.120398	0.00366722	0.504242	1.4188	1.12056	1.79641
CHIT1_Q13231_OID20312_v1_Cardiometabolic.gz	Cancer of hepatic bile ducts	1	-0.0519413	0.0753541	0.490637	0.93698	0.949385	0.819029	1.10049
CHIT1_Q13231_OID20312_v1_Cardiometabolic.gz	Colorectal cancer	1	-3.41281e-05	0.017997	0.998487	0.999867	0.999966	0.965308	1.03587
CHIT1_Q13231_OID20312_v1_Cardiometabolic.gz	Esophageal cancer	1	0.014284	0.0420479	0.734077	0.970447	1.01439	0.934139	1.10153
CHIT1_Q13231_OID20312_v1_Cardiometabolic.gz	Gastric cancer	1	0.0334828	0.0182393	0.0663943	0.66527	1.03405	0.997736	1.07168
CHIT1_Q13231_OID20312_v1_Cardiometabolic.gz	Hepatic cancer	1	-0.0196054	0.0339604	0.563736	0.958783	0.980586	0.91744	1.04808
CHIT1_Q13231_OID20312_v1_Cardiometabolic.gz	Pancreatic cancer	1	0.0751115	0.06941	0.279189	0.907454	1.078	0.940887	1.2351
CHIT1_Q13231_OID20312_v1_Cardiometabolic.gz	Pharyngeal and laryngeal cancer	1	0.13893	0.089258	0.11959	0.924219	1.14904	0.964625	1.36872
CINP_Q9BW66_OID31328_v1_Oncology_II.gz	Cancer of hepatic bile ducts	1	-0.0954931	0.116695	0.413178	0.923842	0.908925	0.723094	1.14251
CINP_Q9BW66_OID31328_v1_Oncology_II.gz	Colorectal cancer	1	0.00854323	0.0278289	0.75885	0.961735	1.00858	0.955041	1.06512
CINP_Q9BW66_OID31328_v1_Oncology_II.gz	Esophageal cancer	1	0.00315886	0.0649086	0.961185	0.995435	1.00316	0.883325	1.13926
CINP_Q9BW66_OID31328_v1_Oncology_II.gz	Gastric cancer	1	-0.000102803	0.0281663	0.997088	0.997088	0.999897	0.946193	1.05665
CINP_Q9BW66_OID31328_v1_Oncology_II.gz	Hepatic cancer	1	0.0488101	0.0524719	0.35226	0.949403	1.05002	0.947399	1.16376
CINP_Q9BW66_OID31328_v1_Oncology_II.gz	Pancreatic cancer	1	0.0802304	0.107565	0.455742	0.924508	1.08354	0.877571	1.33784
CINP_Q9BW66_OID31328_v1_Oncology_II.gz	Pharyngeal and laryngeal cancer	1	0.10607	0.137568	0.440684	0.985152	1.1119	0.849113	1.45601
CLEC10A_Q8IUN9_OID20928_v1_Neurology.gz	Cancer of hepatic bile ducts	1	0.00775989	0.0933257	0.933733	0.995482	1.00779	0.839324	1.21007
CLEC10A_Q8IUN9_OID20928_v1_Neurology.gz	Colorectal cancer	1	-0.00252173	0.0223213	0.910051	0.988574	0.997481	0.954783	1.04209
CLEC10A_Q8IUN9_OID20928_v1_Neurology.gz	Esophageal cancer	1	-0.0095482	0.052184	0.85482	0.995435	0.990497	0.894197	1.09717
CLEC10A_Q8IUN9_OID20928_v1_Neurology.gz	Gastric cancer	1	-0.0129364	0.0225935	0.566936	0.844024	0.987147	0.944387	1.03184
CLEC10A_Q8IUN9_OID20928_v1_Neurology.gz	Hepatic cancer	1	-0.0547008	0.0420942	0.193777	0.932973	0.946768	0.871791	1.02819
CLEC10A_Q8IUN9_OID20928_v1_Neurology.gz	Pancreatic cancer	1	0.0849109	0.0860512	0.323766	0.907454	1.08862	0.919662	1.28862
CLEC10A_Q8IUN9_OID20928_v1_Neurology.gz	Pharyngeal and laryngeal cancer	1	0.146899	0.110538	0.183868	0.924219	1.15824	0.932621	1.43843
CLEC4C_Q8WTT0_OID20547_v1_Inflammation.gz	Cancer of hepatic bile ducts	1	-0.158609	0.10715	0.138804	0.847972	0.85333	0.691687	1.05275
CLEC4C_Q8WTT0_OID20547_v1_Inflammation.gz	Colorectal cancer	1	0.036434	0.0255248	0.153465	0.727636	1.03711	0.986497	1.09031
CLEC4C_Q8WTT0_OID20547_v1_Inflammation.gz	Esophageal cancer	1	0.0267029	0.0595319	0.653758	0.970447	1.02706	0.91395	1.15417
CLEC4C_Q8WTT0_OID20547_v1_Inflammation.gz	Gastric cancer	1	0.0355682	0.0258201	0.168346	0.674878	1.03621	0.985073	1.09
CLEC4C_Q8WTT0_OID20547_v1_Inflammation.gz	Hepatic cancer	1	-0.0646334	0.0482171	0.180093	0.932973	0.937411	0.852878	1.03032
CLEC4C_Q8WTT0_OID20547_v1_Inflammation.gz	Pancreatic cancer	1	0.116327	0.098866	0.23935	0.907454	1.12336	0.925473	1.36357
CLEC4C_Q8WTT0_OID20547_v1_Inflammation.gz	Pharyngeal and laryngeal cancer	1	0.239024	0.126076	0.0579774	0.920949	1.27001	0.991947	1.62602
CLEC4M_Q9H2X3_OID30405_v1_Cardiometabolic_II.gz	Cancer of hepatic bile ducts	1	-0.0660546	0.0827621	0.424797	0.923842	0.93608	0.795911	1.10093
CLEC4M_Q9H2X3_OID30405_v1_Cardiometabolic_II.gz	Colorectal cancer	1	-0.0448759	0.0197403	0.0230075	0.409155	0.956116	0.91983	0.993834
CLEC4M_Q9H2X3_OID30405_v1_Cardiometabolic_II.gz	Esophageal cancer	1	-0.017159	0.0461345	0.709942	0.970447	0.982987	0.898002	1.07602
CLEC4M_Q9H2X3_OID30405_v1_Cardiometabolic_II.gz	Gastric cancer	1	0.0318861	0.0200006	0.110878	0.66527	1.0324	0.992712	1.07367
CLEC4M_Q9H2X3_OID30405_v1_Cardiometabolic_II.gz	Hepatic cancer	1	-0.0449937	0.0372415	0.226986	0.932973	0.956003	0.888707	1.0284
CLEC4M_Q9H2X3_OID30405_v1_Cardiometabolic_II.gz	Pharyngeal and laryngeal cancer	1	-0.127558	0.0977038	0.191702	0.924219	0.880242	0.726834	1.06603
CLGN_O14967_OID30957_v1_Neurology_II.gz	Cancer of hepatic bile ducts	1	0.0674651	0.0877005	0.441735	0.923842	1.06979	0.90084	1.27043
CLGN_O14967_OID30957_v1_Neurology_II.gz	Colorectal cancer	1	-0.00500987	0.0209413	0.810924	0.961735	0.995003	0.95499	1.03669
CLGN_O14967_OID30957_v1_Neurology_II.gz	Esophageal cancer	1	-0.00757333	0.0489527	0.877052	0.995435	0.992455	0.901657	1.0924
CLGN_O14967_OID30957_v1_Neurology_II.gz	Gastric cancer	1	0.0267107	0.0211669	0.206981	0.674878	1.02707	0.985332	1.07058
CLGN_O14967_OID30957_v1_Neurology_II.gz	Hepatic cancer	1	0.0211939	0.0393541	0.590202	0.958783	1.02142	0.945596	1.10332
CLGN_O14967_OID30957_v1_Neurology_II.gz	Pancreatic cancer	1	-0.0304333	0.0806858	0.706037	0.95494	0.970025	0.828136	1.13622
CLGN_O14967_OID30957_v1_Neurology_II.gz	Pharyngeal and laryngeal cancer	1	-0.120878	0.103662	0.243581	0.967109	0.886142	0.723211	1.08578
CLMP_Q9H6B4_OID21419_v1_Oncology.gz	Cancer of hepatic bile ducts	1	0.11732	0.166255	0.480398	0.923842	1.12448	0.811769	1.55765
CLMP_Q9H6B4_OID21419_v1_Oncology.gz	Colorectal cancer	1	0.0208695	0.0397629	0.599689	0.952128	1.02109	0.944532	1.10385
CLMP_Q9H6B4_OID21419_v1_Oncology.gz	Esophageal cancer	1	-0.0112273	0.0926161	0.903514	0.995435	0.988836	0.824684	1.18566
CLMP_Q9H6B4_OID21419_v1_Oncology.gz	Gastric cancer	1	0.0109797	0.040208	0.784797	0.952497	1.01104	0.934421	1.09394
CLMP_Q9H6B4_OID21419_v1_Oncology.gz	Hepatic cancer	1	-0.0323763	0.0747373	0.664868	0.958783	0.968142	0.836222	1.12087
CLMP_Q9H6B4_OID21419_v1_Oncology.gz	Pancreatic cancer	1	-0.0539659	0.15323	0.724697	0.95494	0.947464	0.701666	1.27937
CLMP_Q9H6B4_OID21419_v1_Oncology.gz	Pharyngeal and laryngeal cancer	1	-0.212703	0.19676	0.279686	0.967109	0.808396	0.549716	1.1888
CLUL1_Q15846_OID20198_v1_Cardiometabolic.gz	Cancer of hepatic bile ducts	1	0.118443	0.127028	0.351124	0.923842	1.12574	0.877628	1.444
CLUL1_Q15846_OID20198_v1_Cardiometabolic.gz	Colorectal cancer	1	0.0208529	0.0302954	0.491251	0.942483	1.02107	0.962207	1.08354
CLUL1_Q15846_OID20198_v1_Cardiometabolic.gz	Esophageal cancer	1	0.0960102	0.0706373	0.174083	0.853783	1.10077	0.958449	1.26422
CLUL1_Q15846_OID20198_v1_Cardiometabolic.gz	Gastric cancer	1	0.00488038	0.0306246	0.873384	0.988827	1.00489	0.946349	1.06706
CLUL1_Q15846_OID20198_v1_Cardiometabolic.gz	Hepatic cancer	1	0.0216329	0.0571158	0.70487	0.958783	1.02187	0.913644	1.14291
CLUL1_Q15846_OID20198_v1_Cardiometabolic.gz	Pancreatic cancer	1	0.0982427	0.117175	0.40179	0.907454	1.10323	0.87685	1.38806
CLUL1_Q15846_OID20198_v1_Cardiometabolic.gz	Pharyngeal and laryngeal cancer	1	-0.0796596	0.149888	0.5951	0.989687	0.923431	0.688362	1.23877
CNTN2_Q02246_OID21426_v1_Oncology.gz	Cancer of hepatic bile ducts	1	-0.0194758	0.101906	0.848436	0.995482	0.980713	0.803151	1.19753
CNTN2_Q02246_OID21426_v1_Oncology.gz	Colorectal cancer	1	0.0079762	0.0242858	0.742586	0.961735	1.00801	0.961151	1.05715
CNTN2_Q02246_OID21426_v1_Oncology.gz	Esophageal cancer	1	0.0431572	0.0563537	0.443779	0.953565	1.0441	0.934918	1.16604
CNTN2_Q02246_OID21426_v1_Oncology.gz	Gastric cancer	1	0.0433678	0.02442	0.0757476	0.66527	1.04432	0.995515	1.09552
CNTN2_Q02246_OID21426_v1_Oncology.gz	Hepatic cancer	1	0.0266167	0.0454814	0.558399	0.958783	1.02697	0.939388	1.12273
CNTN2_Q02246_OID21426_v1_Oncology.gz	Pancreatic cancer	1	0.0734606	0.0935128	0.432121	0.907454	1.07623	0.895991	1.29272
CNTN2_Q02246_OID21426_v1_Oncology.gz	Pharyngeal and laryngeal cancer	1	0.0292036	0.118991	0.806125	0.989687	1.02963	0.815448	1.30008
COL28A1_Q2UY09_OID30969_v1_Neurology_II.gz	Cancer of hepatic bile ducts	1	0.0567747	0.0710256	0.424084	0.923842	1.05842	0.920871	1.21651
COL28A1_Q2UY09_OID30969_v1_Neurology_II.gz	Colorectal cancer	1	0.0195886	0.0169238	0.247086	0.778152	1.01978	0.98651	1.05418
COL28A1_Q2UY09_OID30969_v1_Neurology_II.gz	Esophageal cancer	1	0.030783	0.039564	0.436535	0.953565	1.03126	0.954314	1.11441
COL28A1_Q2UY09_OID30969_v1_Neurology_II.gz	Gastric cancer	1	-0.0225945	0.0171652	0.188075	0.674878	0.977659	0.945314	1.01111
COL28A1_Q2UY09_OID30969_v1_Neurology_II.gz	Hepatic cancer	1	0.0299036	0.0319627	0.34949	0.949403	1.03036	0.967787	1.09697
COL28A1_Q2UY09_OID30969_v1_Neurology_II.gz	Pancreatic cancer	1	0.181278	0.0653747	0.0055557	0.728341	1.19875	1.05458	1.36262
COL28A1_Q2UY09_OID30969_v1_Neurology_II.gz	Pharyngeal and laryngeal cancer	1	-0.0245469	0.0838184	0.769631	0.989687	0.975752	0.827926	1.14997
COL2A1_P02458_OID30286_v1_Cardiometabolic_II.gz	Cancer of hepatic bile ducts	1	-0.185175	0.122767	0.131467	0.847972	0.830959	0.653248	1.05701
COL2A1_P02458_OID30286_v1_Cardiometabolic_II.gz	Colorectal cancer	1	0.0450568	0.0293824	0.125162	0.686218	1.04609	0.987546	1.1081
COL2A1_P02458_OID30286_v1_Cardiometabolic_II.gz	Esophageal cancer	1	0.119152	0.0686058	0.0824286	0.686905	1.12654	0.984802	1.28868
COL2A1_P02458_OID30286_v1_Cardiometabolic_II.gz	Gastric cancer	1	0.0423416	0.0297337	0.154438	0.674878	1.04325	0.98419	1.10586
COL2A1_P02458_OID30286_v1_Cardiometabolic_II.gz	Hepatic cancer	1	-0.0307064	0.0553536	0.579078	0.958783	0.96976	0.870054	1.08089
COL2A1_P02458_OID30286_v1_Cardiometabolic_II.gz	Pancreatic cancer	1	-0.0625305	0.113049	0.580176	0.95166	0.939384	0.752687	1.17239
COL2A1_P02458_OID30286_v1_Cardiometabolic_II.gz	Pharyngeal and laryngeal cancer	1	-0.17189	0.145631	0.237876	0.967109	0.842072	0.632973	1.12024
COL5A1_P20908_OID30587_v1_Inflammation_II.gz	Cancer of hepatic bile ducts	1	0.119774	0.117612	0.308494	0.923842	1.12724	0.895167	1.41948
COL5A1_P20908_OID30587_v1_Inflammation_II.gz	Colorectal cancer	1	-0.00948919	0.0281323	0.735887	0.961735	0.990556	0.937416	1.04671
COL5A1_P20908_OID30587_v1_Inflammation_II.gz	Esophageal cancer	1	-0.141377	0.0654939	0.0308791	0.497351	0.868162	0.763574	0.987075
COL5A1_P20908_OID30587_v1_Inflammation_II.gz	Gastric cancer	1	-0.00105384	0.0284983	0.970502	0.988827	0.998947	0.944679	1.05633
COL5A1_P20908_OID30587_v1_Inflammation_II.gz	Hepatic cancer	1	0.0343859	0.0531702	0.517817	0.958783	1.03498	0.932555	1.14866
COL5A1_P20908_OID30587_v1_Inflammation_II.gz	Pancreatic cancer	1	0.221537	0.108428	0.0410359	0.892316	1.24799	1.00906	1.54351
COL5A1_P20908_OID30587_v1_Inflammation_II.gz	Pharyngeal and laryngeal cancer	1	0.347662	0.13966	0.0127981	0.576601	1.41575	1.07673	1.86152
COMT_P21964_OID20086_v1_Cardiometabolic.gz	Cancer of hepatic bile ducts	1	0.271469	0.140509	0.0533541	0.611349	1.31189	0.99608	1.72783
COMT_P21964_OID20086_v1_Cardiometabolic.gz	Colorectal cancer	1	-0.010133	0.033237	0.760465	0.961735	0.989918	0.927486	1.05655
COMT_P21964_OID20086_v1_Cardiometabolic.gz	Esophageal cancer	1	0.277056	0.0795504	0.000496239	0.0594126	1.31924	1.12878	1.54184
COMT_P21964_OID20086_v1_Cardiometabolic.gz	Gastric cancer	1	-0.0836237	0.0334057	0.0123049	0.296976	0.919777	0.861484	0.982015
COMT_P21964_OID20086_v1_Cardiometabolic.gz	Hepatic cancer	1	0.0568016	0.0630033	0.367287	0.949403	1.05845	0.93549	1.19756
COMT_P21964_OID20086_v1_Cardiometabolic.gz	Pancreatic cancer	1	0.0740668	0.129155	0.566324	0.95166	1.07688	0.836042	1.38709
COMT_P21964_OID20086_v1_Cardiometabolic.gz	Pharyngeal and laryngeal cancer	1	0.150586	0.163764	0.357819	0.970089	1.16251	0.843335	1.6025
CPA4_Q9UI42_OID30606_v1_Inflammation_II.gz	Cancer of hepatic bile ducts	1	0.159362	0.11714	0.173692	0.880562	1.17276	0.932177	1.47544
CPA4_Q9UI42_OID30606_v1_Inflammation_II.gz	Colorectal cancer	1	0.0377513	0.0279696	0.177103	0.756507	1.03847	0.983076	1.09699
CPA4_Q9UI42_OID30606_v1_Inflammation_II.gz	Esophageal cancer	1	0.0174299	0.0654365	0.789959	0.972703	1.01758	0.895095	1.15683
CPA4_Q9UI42_OID30606_v1_Inflammation_II.gz	Gastric cancer	1	-0.00750369	0.0283223	0.791056	0.95339	0.992524	0.938929	1.04918
CPA4_Q9UI42_OID30606_v1_Inflammation_II.gz	Hepatic cancer	1	-0.0219443	0.0528075	0.677737	0.958783	0.978295	0.882103	1.08498
CPA4_Q9UI42_OID30606_v1_Inflammation_II.gz	Pancreatic cancer	1	-0.127253	0.107917	0.238327	0.907454	0.880511	0.712646	1.08792
CPA4_Q9UI42_OID30606_v1_Inflammation_II.gz	Pharyngeal and laryngeal cancer	1	0.289532	0.138747	0.0369091	0.845833	1.3358	1.01774	1.75326
CPB2_Q96IY4_OID30734_v1_Inflammation_II.gz	Cancer of hepatic bile ducts	1	0.00916151	0.143223	0.948997	0.995482	1.0092	0.762193	1.33627
CPB2_Q96IY4_OID30734_v1_Inflammation_II.gz	Colorectal cancer	1	0.0182768	0.0342841	0.593965	0.952128	1.01844	0.952257	1.08923
CPB2_Q96IY4_OID30734_v1_Inflammation_II.gz	Esophageal cancer	1	-0.0283203	0.0802032	0.724008	0.970447	0.972077	0.830673	1.13755
CPB2_Q96IY4_OID30734_v1_Inflammation_II.gz	Gastric cancer	1	-0.00268298	0.0347823	0.938515	0.988827	0.997321	0.931596	1.06768
CPB2_Q96IY4_OID30734_v1_Inflammation_II.gz	Hepatic cancer	1	0.0588302	0.064846	0.364285	0.949403	1.0606	0.93401	1.20434
CPB2_Q96IY4_OID30734_v1_Inflammation_II.gz	Pancreatic cancer	1	0.0382004	0.132004	0.772284	0.970463	1.03894	0.802096	1.34572
CPB2_Q96IY4_OID30734_v1_Inflammation_II.gz	Pharyngeal and laryngeal cancer	1	-0.0519751	0.170644	0.760685	0.989687	0.949353	0.679473	1.32643
CPPED1_Q9BRF8_OID21053_v1_Neurology.gz	Cancer of hepatic bile ducts	1	-0.00487897	0.100278	0.961195	0.995482	0.995133	0.817565	1.21127
CPPED1_Q9BRF8_OID21053_v1_Neurology.gz	Colorectal cancer	1	-0.0476266	0.0240083	0.0472834	0.500113	0.95349	0.909661	0.99943
CPPED1_Q9BRF8_OID21053_v1_Neurology.gz	Esophageal cancer	1	-0.0647371	0.0560354	0.247972	0.853783	0.937314	0.839821	1.04612
CPPED1_Q9BRF8_OID21053_v1_Neurology.gz	Gastric cancer	1	-0.0439103	0.0243142	0.070926	0.66527	0.95704	0.912501	1.00375
CPPED1_Q9BRF8_OID21053_v1_Neurology.gz	Hepatic cancer	1	-0.0235445	0.0452429	0.602783	0.958783	0.976731	0.893847	1.0673
CPPED1_Q9BRF8_OID21053_v1_Neurology.gz	Pancreatic cancer	1	0.0919201	0.0923263	0.319444	0.907454	1.09628	0.914809	1.31374
CPPED1_Q9BRF8_OID21053_v1_Neurology.gz	Pharyngeal and laryngeal cancer	1	-0.0201758	0.118864	0.865216	0.989687	0.980026	0.776351	1.23714
CRHBP_P24387_OID20747_v1_Inflammation.gz	Cancer of hepatic bile ducts	1	0.0505932	0.12403	0.683339	0.948605	1.05189	0.824889	1.34137
CRHBP_P24387_OID20747_v1_Inflammation.gz	Colorectal cancer	1	-0.0161103	0.0296035	0.586302	0.952128	0.984019	0.928548	1.0428
CRHBP_P24387_OID20747_v1_Inflammation.gz	Esophageal cancer	1	0.0890264	0.0691195	0.197744	0.853783	1.09311	0.954614	1.2517
CRHBP_P24387_OID20747_v1_Inflammation.gz	Gastric cancer	1	0.0291881	0.0299425	0.329656	0.823852	1.02962	0.970932	1.09185
CRHBP_P24387_OID20747_v1_Inflammation.gz	Hepatic cancer	1	-0.00810232	0.0558445	0.884642	0.975742	0.99193	0.889089	1.10667
CRHBP_P24387_OID20747_v1_Inflammation.gz	Pancreatic cancer	1	-0.0326481	0.114191	0.774948	0.970463	0.967879	0.773784	1.21066
CRHBP_P24387_OID20747_v1_Inflammation.gz	Pharyngeal and laryngeal cancer	1	0.0493576	0.146571	0.736307	0.989687	1.0506	0.788264	1.40023
CRISP2_P16562_OID21456_v1_Oncology.gz	Cancer of hepatic bile ducts	1	0.0359094	0.114811	0.754456	0.978658	1.03656	0.827686	1.29815
CRISP2_P16562_OID21456_v1_Oncology.gz	Colorectal cancer	1	0.0354677	0.0274493	0.196316	0.756507	1.0361	0.981834	1.09337
CRISP2_P16562_OID21456_v1_Oncology.gz	Esophageal cancer	1	-0.0216385	0.0641424	0.735852	0.970447	0.978594	0.862985	1.10969
CRISP2_P16562_OID21456_v1_Oncology.gz	Gastric cancer	1	-0.0373206	0.0277864	0.179232	0.674878	0.963367	0.912304	1.01729
CRISP2_P16562_OID21456_v1_Oncology.gz	Hepatic cancer	1	0.0305987	0.0517925	0.554658	0.958783	1.03107	0.931542	1.14124
CRISP2_P16562_OID21456_v1_Oncology.gz	Pancreatic cancer	1	-0.00490705	0.105768	0.962996	0.998414	0.995105	0.808792	1.22434
CRISP2_P16562_OID21456_v1_Oncology.gz	Pharyngeal and laryngeal cancer	1	-0.144216	0.13599	0.288924	0.967109	0.865701	0.663149	1.13012
CRISP3_P54108_OID30715_v1_Inflammation_II.gz	Cancer of hepatic bile ducts	1	0.129172	0.100282	0.197716	0.923842	1.13789	0.934839	1.38503
CRISP3_P54108_OID30715_v1_Inflammation_II.gz	Colorectal cancer	1	0.0190659	0.0238852	0.424735	0.884864	1.01925	0.972632	1.0681
CRISP3_P54108_OID30715_v1_Inflammation_II.gz	Esophageal cancer	1	-0.000205116	0.0558195	0.997068	0.997068	0.999795	0.896182	1.11539
CRISP3_P54108_OID30715_v1_Inflammation_II.gz	Gastric cancer	1	-0.0142456	0.0242169	0.556365	0.839209	0.985855	0.940155	1.03378
CRISP3_P54108_OID30715_v1_Inflammation_II.gz	Hepatic cancer	1	0.0282209	0.0450664	0.531178	0.958783	1.02862	0.941662	1.12361
CRISP3_P54108_OID30715_v1_Inflammation_II.gz	Pancreatic cancer	1	0.0362765	0.0922858	0.694254	0.95494	1.03694	0.865365	1.24254
CRISP3_P54108_OID30715_v1_Inflammation_II.gz	Pharyngeal and laryngeal cancer	1	-0.192816	0.11823	0.10292	0.924219	0.824633	0.654066	1.03968
CRTAC1_Q9NQ79_OID20279_v1_Cardiometabolic.gz	Cancer of hepatic bile ducts	1	0.102927	0.125704	0.412898	0.923842	1.10841	0.866361	1.41808
CRTAC1_Q9NQ79_OID20279_v1_Cardiometabolic.gz	Colorectal cancer	1	-0.0585951	0.0299879	0.050706	0.51645	0.943089	0.889255	1.00018
CRTAC1_Q9NQ79_OID20279_v1_Cardiometabolic.gz	Esophageal cancer	1	-0.0659918	0.06996	0.345538	0.919296	0.936139	0.816186	1.07372
CRTAC1_Q9NQ79_OID20279_v1_Cardiometabolic.gz	Gastric cancer	1	-0.0355009	0.0303608	0.242283	0.699304	0.965122	0.909366	1.0243
CRTAC1_Q9NQ79_OID20279_v1_Cardiometabolic.gz	Hepatic cancer	1	0.0259448	0.0564897	0.646031	0.958783	1.02628	0.918719	1.14644
CRTAC1_Q9NQ79_OID20279_v1_Cardiometabolic.gz	Pancreatic cancer	1	0.0271382	0.115733	0.814606	0.971962	1.02751	0.818977	1.28914
CRTAC1_Q9NQ79_OID20279_v1_Cardiometabolic.gz	Pharyngeal and laryngeal cancer	1	-0.0159931	0.148233	0.914082	0.989687	0.984134	0.735996	1.31593
CRYM_Q14894_OID30815_v1_Neurology_II.gz	Cancer of hepatic bile ducts	1	-0.11785	0.102895	0.252066	0.923842	0.88883	0.726495	1.08744
CRYM_Q14894_OID30815_v1_Neurology_II.gz	Colorectal cancer	1	0.0314978	0.0244723	0.198067	0.756507	1.032	0.983667	1.08271
CRYM_Q14894_OID30815_v1_Neurology_II.gz	Esophageal cancer	1	0.0125639	0.0570569	0.825717	0.978759	1.01264	0.9055	1.13246
CRYM_Q14894_OID30815_v1_Neurology_II.gz	Gastric cancer	1	-0.00281897	0.0247929	0.909475	0.988827	0.997185	0.949886	1.04684
CRYM_Q14894_OID30815_v1_Neurology_II.gz	Hepatic cancer	1	0.0173735	0.046182	0.706771	0.958783	1.01753	0.929468	1.11393
CRYM_Q14894_OID30815_v1_Neurology_II.gz	Pancreatic cancer	1	0.202279	0.0943916	0.032115	0.892316	1.22419	1.01742	1.47298
CRYM_Q14894_OID30815_v1_Neurology_II.gz	Pharyngeal and laryngeal cancer	1	0.00863157	0.121305	0.943274	0.989687	1.00867	0.795228	1.2794
CSF2_P04141_OID30072_v1_Cardiometabolic_II.gz	Cancer of hepatic bile ducts	1	-0.197366	0.139156	0.156099	0.876067	0.82089	0.624933	1.07829
CSF2_P04141_OID30072_v1_Cardiometabolic_II.gz	Colorectal cancer	1	-0.0468911	0.0332621	0.158615	0.739306	0.954191	0.893968	1.01847
CSF2_P04141_OID30072_v1_Cardiometabolic_II.gz	Esophageal cancer	1	-0.0224873	0.0776072	0.772002	0.972703	0.977764	0.839795	1.1384
CSF2_P04141_OID30072_v1_Cardiometabolic_II.gz	Gastric cancer	1	0.0230087	0.0336064	0.493563	0.839209	1.02328	0.958046	1.09295
CSF2_P04141_OID30072_v1_Cardiometabolic_II.gz	Hepatic cancer	1	-0.143507	0.0625975	0.0218749	0.887739	0.866315	0.766288	0.979399
CSF2_P04141_OID30072_v1_Cardiometabolic_II.gz	Pancreatic cancer	1	-0.0948226	0.128131	0.459275	0.924508	0.909534	0.707541	1.16919
CSF2_P04141_OID30072_v1_Cardiometabolic_II.gz	Pharyngeal and laryngeal cancer	1	0.0124147	0.164512	0.939845	0.989687	1.01249	0.733426	1.39774
CSF2RB_P32927_OID30553_v1_Inflammation_II.gz	Cancer of hepatic bile ducts	1	0.00599719	0.0873153	0.945241	0.995482	1.00602	0.847774	1.19379
CSF2RB_P32927_OID30553_v1_Inflammation_II.gz	Colorectal cancer	1	0.00733671	0.0208567	0.725013	0.961735	1.00736	0.967014	1.0494
CSF2RB_P32927_OID30553_v1_Inflammation_II.gz	Esophageal cancer	1	0.0226589	0.0486637	0.641486	0.970447	1.02292	0.929859	1.12529
CSF2RB_P32927_OID30553_v1_Inflammation_II.gz	Gastric cancer	1	0.0203993	0.0211092	0.333859	0.823852	1.02061	0.979244	1.06372
CSF2RB_P32927_OID30553_v1_Inflammation_II.gz	Hepatic cancer	1	0.00860067	0.0393176	0.826846	0.958783	1.00864	0.933829	1.08944
CSF2RB_P32927_OID30553_v1_Inflammation_II.gz	Pancreatic cancer	1	0.00190569	0.0803017	0.981067	0.998414	1.00191	0.855999	1.17269
CSF2RB_P32927_OID30553_v1_Inflammation_II.gz	Pharyngeal and laryngeal cancer	1	0.0186217	0.103252	0.856876	0.989687	1.0188	0.832143	1.24732
CSF3R_Q99062_OID30527_v1_Inflammation_II.gz	Cancer of hepatic bile ducts	1	0.133788	0.123478	0.278588	0.923842	1.14315	0.897422	1.45616
CSF3R_Q99062_OID30527_v1_Inflammation_II.gz	Colorectal cancer	1	-0.034161	0.0294718	0.246413	0.778152	0.966416	0.912173	1.02388
CSF3R_Q99062_OID30527_v1_Inflammation_II.gz	Esophageal cancer	1	-0.0092301	0.0688718	0.893388	0.995435	0.990812	0.865698	1.13401
CSF3R_Q99062_OID30527_v1_Inflammation_II.gz	Gastric cancer	1	-0.0154498	0.0298561	0.604825	0.845569	0.984669	0.928702	1.04401
CSF3R_Q99062_OID30527_v1_Inflammation_II.gz	Hepatic cancer	1	-0.00826229	0.0556439	0.88196	0.975742	0.991772	0.889297	1.10606
CSF3R_Q99062_OID30527_v1_Inflammation_II.gz	Pancreatic cancer	1	-0.00442802	0.113638	0.968918	0.998414	0.995582	0.796794	1.24396
CSF3R_Q99062_OID30527_v1_Inflammation_II.gz	Pharyngeal and laryngeal cancer	1	-0.0857758	0.14583	0.556406	0.989687	0.9178	0.689628	1.22147
CST5_P28325_OID20995_v1_Neurology.gz	Cancer of hepatic bile ducts	1	0.0189625	0.0878508	0.829105	0.992698	1.01914	0.857937	1.21064
CST5_P28325_OID20995_v1_Neurology.gz	Colorectal cancer	1	0.0338997	0.0209765	0.106077	0.686218	1.03448	0.992812	1.0779
CST5_P28325_OID20995_v1_Neurology.gz	Esophageal cancer	1	0.00900782	0.0489916	0.85412	0.995435	1.00905	0.916663	1.11075
CST5_P28325_OID20995_v1_Neurology.gz	Gastric cancer	1	-0.0128384	0.0212464	0.545671	0.839209	0.987244	0.946976	1.02922
CST5_P28325_OID20995_v1_Neurology.gz	Hepatic cancer	1	-0.0129058	0.0396045	0.744526	0.958783	0.987177	0.913446	1.06686
CST5_P28325_OID20995_v1_Neurology.gz	Pancreatic cancer	1	-0.128697	0.0809716	0.111968	0.892819	0.87924	0.75021	1.03046
CST5_P28325_OID20995_v1_Neurology.gz	Pharyngeal and laryngeal cancer	1	0.250523	0.103938	0.0159395	0.576601	1.2847	1.04792	1.57498
CST7_O76096_OID20704_v1_Inflammation.gz	Cancer of hepatic bile ducts	1	0.0755467	0.157578	0.631636	0.948605	1.07847	0.791912	1.46873
CST7_O76096_OID20704_v1_Inflammation.gz	Colorectal cancer	1	-0.0306118	0.0375257	0.41464	0.878789	0.969852	0.901079	1.04387
CST7_O76096_OID20704_v1_Inflammation.gz	Esophageal cancer	1	0.0133472	0.0879564	0.879386	0.995435	1.01344	0.852956	1.20411
CST7_O76096_OID20704_v1_Inflammation.gz	Gastric cancer	1	0.0107034	0.0380462	0.77846	0.952497	1.01076	0.93813	1.08902
CST7_O76096_OID20704_v1_Inflammation.gz	Hepatic cancer	1	-0.185788	0.0707493	0.0086393	0.789056	0.830449	0.72292	0.953973
CST7_O76096_OID20704_v1_Inflammation.gz	Pancreatic cancer	1	-0.175214	0.145156	0.227403	0.907454	0.839277	0.631461	1.11549
CST7_O76096_OID20704_v1_Inflammation.gz	Pharyngeal and laryngeal cancer	1	0.20313	0.185558	0.27365	0.967109	1.22523	0.851663	1.76266
CSTB_P04080_OID20294_v1_Cardiometabolic.gz	Cancer of hepatic bile ducts	1	-0.0440168	0.0826916	0.594518	0.948605	0.956938	0.813758	1.12531
CSTB_P04080_OID20294_v1_Cardiometabolic.gz	Colorectal cancer	1	0.00495624	0.0197302	0.801659	0.961735	1.00497	0.966847	1.04459
CSTB_P04080_OID20294_v1_Cardiometabolic.gz	Esophageal cancer	1	0.0633983	0.0460864	0.168933	0.853783	1.06545	0.973428	1.16617
CSTB_P04080_OID20294_v1_Cardiometabolic.gz	Gastric cancer	1	-0.0489539	0.0199839	0.0142988	0.296976	0.952225	0.915649	0.990262
CSTB_P04080_OID20294_v1_Cardiometabolic.gz	Hepatic cancer	1	-0.0500894	0.0372671	0.178928	0.932973	0.951144	0.884146	1.02322
CSTB_P04080_OID20294_v1_Cardiometabolic.gz	Pancreatic cancer	1	0.043948	0.0761253	0.563729	0.95166	1.04493	0.900093	1.21307
CSTB_P04080_OID20294_v1_Cardiometabolic.gz	Pharyngeal and laryngeal cancer	1	-0.0244607	0.0977056	0.802316	0.989687	0.975836	0.805765	1.1818
CTBS_Q01459_OID30710_v1_Inflammation_II.gz	Cancer of hepatic bile ducts	1	0.0838245	0.125879	0.505467	0.941169	1.08744	0.849677	1.39173
CTBS_Q01459_OID30710_v1_Inflammation_II.gz	Colorectal cancer	1	-0.0388975	0.0299756	0.194411	0.756507	0.961849	0.906967	1.02005
CTBS_Q01459_OID30710_v1_Inflammation_II.gz	Esophageal cancer	1	-0.0257926	0.0698219	0.711825	0.970447	0.974537	0.849894	1.11746
CTBS_Q01459_OID30710_v1_Inflammation_II.gz	Gastric cancer	1	0.00469203	0.0302778	0.876848	0.988827	1.0047	0.946814	1.06613
CTBS_Q01459_OID30710_v1_Inflammation_II.gz	Hepatic cancer	1	0.0498	0.0565246	0.3783	0.951605	1.05106	0.940834	1.1742
CTBS_Q01459_OID30710_v1_Inflammation_II.gz	Pancreatic cancer	1	0.0657307	0.115886	0.570576	0.95166	1.06794	0.850947	1.34026
CTBS_Q01459_OID30710_v1_Inflammation_II.gz	Pharyngeal and laryngeal cancer	1	-0.0116503	0.14839	0.937422	0.989687	0.988417	0.738972	1.32206
CTRC_Q99895_OID20752_v1_Inflammation.gz	Cancer of hepatic bile ducts	1	0.0836642	0.111564	0.453301	0.923842	1.08726	0.873715	1.35301
CTRC_Q99895_OID20752_v1_Inflammation.gz	Colorectal cancer	1	-0.0174069	0.0266774	0.514082	0.942483	0.982744	0.932679	1.0355
CTRC_Q99895_OID20752_v1_Inflammation.gz	Esophageal cancer	1	0.03052	0.0623241	0.624348	0.970447	1.03099	0.912438	1.16495
CTRC_Q99895_OID20752_v1_Inflammation.gz	Gastric cancer	1	-0.101642	0.0270653	0.000173038	0.00778671	0.903353	0.856681	0.952568
CTRC_Q99895_OID20752_v1_Inflammation.gz	Hepatic cancer	1	0.0167378	0.0502064	0.738847	0.958783	1.01688	0.921579	1.12203
CTRC_Q99895_OID20752_v1_Inflammation.gz	Pancreatic cancer	1	-0.016247	0.102733	0.87434	0.990484	0.983884	0.804444	1.20335
CTRC_Q99895_OID20752_v1_Inflammation.gz	Pharyngeal and laryngeal cancer	1	0.0160165	0.132158	0.903539	0.989687	1.01615	0.784261	1.31659
CTSH_P09668_OID20113_v1_Cardiometabolic.gz	Cancer of hepatic bile ducts	1	-0.188757	0.0870931	0.0302116	0.514619	0.827987	0.698053	0.982107
CTSH_P09668_OID20113_v1_Cardiometabolic.gz	Colorectal cancer	1	-0.0167669	0.0207949	0.420072	0.88183	0.983373	0.944098	1.02428
CTSH_P09668_OID20113_v1_Cardiometabolic.gz	Esophageal cancer	1	-0.033478	0.0485399	0.490383	0.953565	0.967076	0.879311	1.0636
CTSH_P09668_OID20113_v1_Cardiometabolic.gz	Gastric cancer	1	0.0021487	0.0210949	0.918869	0.988827	1.00215	0.961561	1.04445
CTSH_P09668_OID20113_v1_Cardiometabolic.gz	Hepatic cancer	1	-0.0402974	0.0392776	0.304908	0.949403	0.960504	0.889335	1.03737
CTSH_P09668_OID20113_v1_Cardiometabolic.gz	Pancreatic cancer	1	-0.0310973	0.0800423	0.697638	0.95494	0.969381	0.828631	1.13404
CTSH_P09668_OID20113_v1_Cardiometabolic.gz	Pharyngeal and laryngeal cancer	1	-0.0490278	0.103157	0.634591	0.989687	0.952155	0.777855	1.16551
CXCL1_P09341_OID20762_v1_Inflammation.gz	Cancer of hepatic bile ducts	1	-0.041342	0.10401	0.691013	0.948605	0.959501	0.782547	1.17647
CXCL1_P09341_OID20762_v1_Inflammation.gz	Colorectal cancer	1	0.00810026	0.02482	0.744152	0.961735	1.00813	0.960264	1.05839
CXCL1_P09341_OID20762_v1_Inflammation.gz	Esophageal cancer	1	0.000923696	0.0579477	0.987282	0.997068	1.00092	0.89346	1.12131
CXCL1_P09341_OID20762_v1_Inflammation.gz	Gastric cancer	1	-0.0166045	0.0251436	0.509004	0.839209	0.983533	0.936238	1.03322
CXCL1_P09341_OID20762_v1_Inflammation.gz	Hepatic cancer	1	-0.0227904	0.046862	0.626733	0.958783	0.977467	0.891687	1.0715
CXCL1_P09341_OID20762_v1_Inflammation.gz	Pancreatic cancer	1	-0.011778	0.0958038	0.902156	0.998414	0.988291	0.819096	1.19244
CXCL1_P09341_OID20762_v1_Inflammation.gz	Pharyngeal and laryngeal cancer	1	0.0814122	0.122925	0.507785	0.989687	1.08482	0.852552	1.38036
DBH_P09172_OID30703_v1_Inflammation_II.gz	Cancer of hepatic bile ducts	1	-0.0157501	0.0836707	0.850689	0.995482	0.984373	0.835484	1.1598
DBH_P09172_OID30703_v1_Inflammation_II.gz	Colorectal cancer	1	-0.00852407	0.0199177	0.668677	0.961735	0.991512	0.953551	1.03099
DBH_P09172_OID30703_v1_Inflammation_II.gz	Esophageal cancer	1	0.0262519	0.0464314	0.571808	0.970447	1.0266	0.937298	1.12441
DBH_P09172_OID30703_v1_Inflammation_II.gz	Gastric cancer	1	-0.0351022	0.0201417	0.0813755	0.66527	0.965507	0.928133	1.00439
DBH_P09172_OID30703_v1_Inflammation_II.gz	Hepatic cancer	1	-0.00232997	0.0375392	0.950509	0.990908	0.997673	0.926902	1.07385
DBH_P09172_OID30703_v1_Inflammation_II.gz	Pancreatic cancer	1	-0.08806	0.0770218	0.252909	0.907454	0.915706	0.787397	1.06492
DBH_P09172_OID30703_v1_Inflammation_II.gz	Pharyngeal and laryngeal cancer	1	-0.0799708	0.0984717	0.416723	0.985152	0.923143	0.761112	1.11967
DCTN2_Q13561_OID21334_v1_Oncology.gz	Cancer of hepatic bile ducts	1	-0.0618676	0.134879	0.646457	0.948605	0.940007	0.721639	1.22445
DCTN2_Q13561_OID21334_v1_Oncology.gz	Colorectal cancer	1	0.0115799	0.0322011	0.719137	0.961735	1.01165	0.949771	1.07755
DCTN2_Q13561_OID21334_v1_Oncology.gz	Esophageal cancer	1	-0.0307549	0.0752529	0.682769	0.970447	0.969713	0.836733	1.12383
DCTN2_Q13561_OID21334_v1_Oncology.gz	Gastric cancer	1	-0.0314569	0.0326226	0.334912	0.823852	0.969033	0.909012	1.03302
DCTN2_Q13561_OID21334_v1_Oncology.gz	Hepatic cancer	1	0.00241518	0.0608497	0.96834	0.990908	1.00242	0.889718	1.12939
DCTN2_Q13561_OID21334_v1_Oncology.gz	Pancreatic cancer	1	0.330012	0.124443	0.00800375	0.728341	1.39099	1.08992	1.77521
DCTN2_Q13561_OID21334_v1_Oncology.gz	Pharyngeal and laryngeal cancer	1	-0.0148312	0.159374	0.925857	0.989687	0.985278	0.720937	1.34654
DYNLT1_P63172_OID30925_v1_Neurology_II.gz	Cancer of hepatic bile ducts	1	-0.0549799	0.092573	0.552574	0.945752	0.946504	0.789447	1.13481
DYNLT1_P63172_OID30925_v1_Neurology_II.gz	Colorectal cancer	1	-0.0114389	0.0221265	0.605171	0.952128	0.988626	0.946668	1.03244
DYNLT1_P63172_OID30925_v1_Neurology_II.gz	Esophageal cancer	1	-0.0143115	0.051634	0.781647	0.972703	0.98579	0.890908	1.09078
DYNLT1_P63172_OID30925_v1_Neurology_II.gz	Gastric cancer	1	0.011372	0.0223438	0.610785	0.845569	1.01144	0.968098	1.05672
DYNLT1_P63172_OID30925_v1_Neurology_II.gz	Hepatic cancer	1	0.00160911	0.0416866	0.969209	0.990908	1.00161	0.923027	1.08688
DYNLT1_P63172_OID30925_v1_Neurology_II.gz	Pancreatic cancer	1	-0.0981265	0.0852305	0.249606	0.907454	0.906534	0.767069	1.07136
DYNLT1_P63172_OID30925_v1_Neurology_II.gz	Pharyngeal and laryngeal cancer	1	-0.0729108	0.109745	0.506455	0.989687	0.929684	0.749754	1.15279
ECM1_Q16610_OID30736_v1_Inflammation_II.gz	Cancer of hepatic bile ducts	1	-0.103799	0.117915	0.378704	0.923842	0.901406	0.7154	1.13577
ECM1_Q16610_OID30736_v1_Inflammation_II.gz	Colorectal cancer	1	0.0156828	0.028134	0.577231	0.952128	1.01581	0.961309	1.07339
ECM1_Q16610_OID30736_v1_Inflammation_II.gz	Esophageal cancer	1	0.0308514	0.06564	0.638349	0.970447	1.03133	0.906828	1.17293
ECM1_Q16610_OID30736_v1_Inflammation_II.gz	Gastric cancer	1	-0.0146447	0.0284389	0.606586	0.845569	0.985462	0.932035	1.04195
ECM1_Q16610_OID30736_v1_Inflammation_II.gz	Hepatic cancer	1	-0.00269685	0.0530789	0.959478	0.990908	0.997307	0.898767	1.10665
ECM1_Q16610_OID30736_v1_Inflammation_II.gz	Pancreatic cancer	1	0.166305	0.108901	0.126731	0.907454	1.18093	0.953953	1.46192
ECM1_Q16610_OID30736_v1_Inflammation_II.gz	Pharyngeal and laryngeal cancer	1	-0.108238	0.139084	0.436441	0.985152	0.897414	0.683285	1.17865
EFCAB14_O75071_OID31460_v1_Oncology_II.gz	Cancer of hepatic bile ducts	1	-0.138791	0.125617	0.269214	0.923842	0.87041	0.68045	1.1134
EFCAB14_O75071_OID31460_v1_Oncology_II.gz	Colorectal cancer	1	0.013594	0.0299715	0.650143	0.961735	1.01369	0.955854	1.07502
EFCAB14_O75071_OID31460_v1_Oncology_II.gz	Esophageal cancer	1	-0.0848892	0.0699346	0.22481	0.853783	0.918614	0.800947	1.05357
EFCAB14_O75071_OID31460_v1_Oncology_II.gz	Gastric cancer	1	-0.0385069	0.030373	0.204869	0.674878	0.962225	0.906614	1.02125
EFCAB14_O75071_OID31460_v1_Oncology_II.gz	Hepatic cancer	1	0.0322212	0.0565464	0.568801	0.958783	1.03275	0.924401	1.15379
EFCAB14_O75071_OID31460_v1_Oncology_II.gz	Pancreatic cancer	1	-0.0572566	0.115624	0.620462	0.95166	0.944352	0.752857	1.18455
EFCAB14_O75071_OID31460_v1_Oncology_II.gz	Pharyngeal and laryngeal cancer	1	-0.0735983	0.148341	0.619794	0.989687	0.929045	0.69465	1.24253
ENAH_Q8N8S7_OID20497_v1_Inflammation.gz	Cancer of hepatic bile ducts	1	0.00238875	0.112915	0.983122	0.995482	1.00239	0.803382	1.2507
ENAH_Q8N8S7_OID20497_v1_Inflammation.gz	Colorectal cancer	1	0.0575167	0.0268907	0.032443	0.409155	1.0592	1.00482	1.11653
ENAH_Q8N8S7_OID20497_v1_Inflammation.gz	Esophageal cancer	1	0.00248728	0.062692	0.968353	0.995435	1.00249	0.886576	1.13356
ENAH_Q8N8S7_OID20497_v1_Inflammation.gz	Gastric cancer	1	0.0191631	0.0272379	0.481716	0.839209	1.01935	0.966356	1.07525
ENAH_Q8N8S7_OID20497_v1_Inflammation.gz	Hepatic cancer	1	0.0452053	0.050694	0.372538	0.951605	1.04624	0.947285	1.15554
ENAH_Q8N8S7_OID20497_v1_Inflammation.gz	Pancreatic cancer	1	0.12062	0.103923	0.245778	0.907454	1.1282	0.920287	1.38308
ENAH_Q8N8S7_OID20497_v1_Inflammation.gz	Pharyngeal and laryngeal cancer	1	0.0579564	0.132953	0.662897	0.989687	1.05967	0.816579	1.37512
ENDOU_P21128_OID31498_v1_Oncology_II.gz	Cancer of hepatic bile ducts	1	0.0295712	0.120256	0.805758	0.992698	1.03001	0.813727	1.30379
ENDOU_P21128_OID31498_v1_Oncology_II.gz	Colorectal cancer	1	-0.0310485	0.0286752	0.278912	0.778152	0.969429	0.916446	1.02547
ENDOU_P21128_OID31498_v1_Oncology_II.gz	Esophageal cancer	1	0.117981	0.0669734	0.0781361	0.686905	1.12522	0.986801	1.28306
ENDOU_P21128_OID31498_v1_Oncology_II.gz	Gastric cancer	1	0.00814225	0.0290179	0.779022	0.952497	1.00818	0.952436	1.06718
ENDOU_P21128_OID31498_v1_Oncology_II.gz	Hepatic cancer	1	0.0833692	0.0540719	0.123117	0.887739	1.08694	0.977642	1.20846
ENDOU_P21128_OID31498_v1_Oncology_II.gz	Pancreatic cancer	1	-0.153187	0.110857	0.167019	0.907454	0.857969	0.690412	1.06619
ENDOU_P21128_OID31498_v1_Oncology_II.gz	Pharyngeal and laryngeal cancer	1	0.305197	0.142129	0.0317682	0.794205	1.35689	1.02698	1.79279
ENG_P17813_OID20287_v1_Cardiometabolic.gz	Cancer of hepatic bile ducts	1	0.145225	0.105547	0.168846	0.876089	1.1563	0.940214	1.42205
ENG_P17813_OID20287_v1_Cardiometabolic.gz	Colorectal cancer	1	-0.00827318	0.0251933	0.742618	0.961735	0.991761	0.943978	1.04196
ENG_P17813_OID20287_v1_Cardiometabolic.gz	Esophageal cancer	1	0.0194706	0.0587834	0.740474	0.970447	1.01966	0.908696	1.14418
ENG_P17813_OID20287_v1_Cardiometabolic.gz	Gastric cancer	1	-0.108905	0.0255617	2.04e-05	0.0013297	0.896816	0.852991	0.942892
ENG_P17813_OID20287_v1_Cardiometabolic.gz	Hepatic cancer	1	0.0115395	0.0474224	0.807745	0.958783	1.01161	0.921817	1.11014
ENG_P17813_OID20287_v1_Cardiometabolic.gz	Pancreatic cancer	1	-0.0208991	0.0971543	0.829679	0.971962	0.979318	0.809514	1.18474
ENG_P17813_OID20287_v1_Cardiometabolic.gz	Pharyngeal and laryngeal cancer	1	-0.00428348	0.124644	0.972585	0.989687	0.995726	0.779903	1.27127
ENPP5_Q9UJA9_OID20736_v1_Inflammation.gz	Cancer of hepatic bile ducts	1	0.0499275	0.120561	0.678782	0.948605	1.05119	0.829965	1.33139
ENPP5_Q9UJA9_OID20736_v1_Inflammation.gz	Colorectal cancer	1	-0.00625825	0.0288185	0.828083	0.961735	0.993761	0.939185	1.05151
ENPP5_Q9UJA9_OID20736_v1_Inflammation.gz	Esophageal cancer	1	-0.00952147	0.067215	0.887351	0.995435	0.990524	0.868261	1.13
ENPP5_Q9UJA9_OID20736_v1_Inflammation.gz	Gastric cancer	1	0.0369469	0.0291615	0.205165	0.674878	1.03764	0.979993	1.09867
ENPP5_Q9UJA9_OID20736_v1_Inflammation.gz	Hepatic cancer	1	0.031415	0.0543123	0.562984	0.958783	1.03191	0.927709	1.14782
ENPP5_Q9UJA9_OID20736_v1_Inflammation.gz	Pancreatic cancer	1	-0.0910681	0.111197	0.412797	0.907454	0.912956	0.73417	1.13528
ENPP5_Q9UJA9_OID20736_v1_Inflammation.gz	Pharyngeal and laryngeal cancer	1	0.0577216	0.142513	0.685457	0.989687	1.05942	0.801233	1.4008
ENPP6_Q6UWR7_OID30273_v1_Cardiometabolic_II.gz	Cancer of hepatic bile ducts	1	-0.0158112	0.120111	0.89527	0.995482	0.984313	0.777845	1.24559
ENPP6_Q6UWR7_OID30273_v1_Cardiometabolic_II.gz	Colorectal cancer	1	0.00538142	0.0286034	0.850768	0.961735	1.0054	0.950582	1.06337
ENPP6_Q6UWR7_OID30273_v1_Cardiometabolic_II.gz	Esophageal cancer	1	0.142716	0.0664579	0.0317565	0.497351	1.1534	1.01254	1.31387
ENPP6_Q6UWR7_OID30273_v1_Cardiometabolic_II.gz	Gastric cancer	1	-0.0240385	0.0289584	0.406481	0.839209	0.976248	0.922381	1.03326
ENPP6_Q6UWR7_OID30273_v1_Cardiometabolic_II.gz	Hepatic cancer	1	-0.0281976	0.0539032	0.600894	0.958783	0.972196	0.874723	1.08053
ENPP6_Q6UWR7_OID30273_v1_Cardiometabolic_II.gz	Pancreatic cancer	1	0.0587589	0.110474	0.594808	0.95166	1.06052	0.854047	1.31691
ENPP6_Q6UWR7_OID30273_v1_Cardiometabolic_II.gz	Pharyngeal and laryngeal cancer	1	-0.0637533	0.141158	0.651525	0.989687	0.938236	0.711469	1.23728
ENPP7_Q6UWV6_OID20689_v1_Inflammation.gz	Cancer of hepatic bile ducts	1	0.150676	0.0734162	0.040135	0.525577	1.16262	1.0068	1.34255
ENPP7_Q6UWV6_OID20689_v1_Inflammation.gz	Colorectal cancer	1	0.0027532	0.0175339	0.875228	0.961735	1.00276	0.968881	1.03782
ENPP7_Q6UWV6_OID20689_v1_Inflammation.gz	Esophageal cancer	1	-0.0523771	0.0409411	0.200781	0.853783	0.948971	0.875796	1.02826
ENPP7_Q6UWV6_OID20689_v1_Inflammation.gz	Gastric cancer	1	0.00305391	0.0177684	0.863537	0.988827	1.00306	0.968727	1.03861
ENPP7_Q6UWV6_OID20689_v1_Inflammation.gz	Hepatic cancer	1	0.0708788	0.0330743	0.0321116	0.887739	1.07345	1.00607	1.14534
ENPP7_Q6UWV6_OID20689_v1_Inflammation.gz	Pancreatic cancer	1	-0.0305724	0.0676576	0.651363	0.95494	0.96989	0.849437	1.10742
ENPP7_Q6UWV6_OID20689_v1_Inflammation.gz	Pharyngeal and laryngeal cancer	1	-0.146847	0.0868185	0.090755	0.924219	0.863426	0.728322	1.02359
ENTPD5_O75356_OID20104_v1_Cardiometabolic.gz	Cancer of hepatic bile ducts	1	-0.0567472	0.0927149	0.540497	0.945752	0.944833	0.787834	1.13312
ENTPD5_O75356_OID20104_v1_Cardiometabolic.gz	Colorectal cancer	1	-0.0131487	0.0221374	0.552541	0.952128	0.986937	0.945031	1.0307
ENTPD5_O75356_OID20104_v1_Cardiometabolic.gz	Esophageal cancer	1	-0.0476669	0.0517393	0.356899	0.919296	0.953451	0.861504	1.05521
ENTPD5_O75356_OID20104_v1_Cardiometabolic.gz	Gastric cancer	1	-0.032632	0.0224626	0.1463	0.674878	0.967895	0.926206	1.01146
ENTPD5_O75356_OID20104_v1_Cardiometabolic.gz	Hepatic cancer	1	0.0185162	0.0418623	0.658263	0.958783	1.01869	0.938442	1.1058
ENTPD5_O75356_OID20104_v1_Cardiometabolic.gz	Pancreatic cancer	1	-0.0460396	0.0853009	0.589382	0.95166	0.955004	0.807971	1.12879
ENTPD5_O75356_OID20104_v1_Cardiometabolic.gz	Pharyngeal and laryngeal cancer	1	0.0700749	0.10977	0.523226	0.989687	1.07259	0.864958	1.33006
ERP44_Q9BS26_OID21338_v1_Oncology.gz	Cancer of hepatic bile ducts	1	-0.0234401	0.102837	0.819698	0.992698	0.976833	0.798515	1.19497
ERP44_Q9BS26_OID21338_v1_Oncology.gz	Colorectal cancer	1	0.0373468	0.024513	0.127621	0.686218	1.03805	0.989358	1.08914
ERP44_Q9BS26_OID21338_v1_Oncology.gz	Esophageal cancer	1	-0.0686066	0.0572531	0.230798	0.853783	0.933694	0.834583	1.04457
ERP44_Q9BS26_OID21338_v1_Oncology.gz	Gastric cancer	1	0.00715392	0.024816	0.773133	0.952497	1.00718	0.959363	1.05738
ERP44_Q9BS26_OID21338_v1_Oncology.gz	Hepatic cancer	1	0.013627	0.0462293	0.76817	0.958783	1.01372	0.925906	1.10986
ERP44_Q9BS26_OID21338_v1_Oncology.gz	Pancreatic cancer	1	-0.031787	0.0946254	0.736928	0.958006	0.968713	0.804727	1.16612
ERP44_Q9BS26_OID21338_v1_Oncology.gz	Pharyngeal and laryngeal cancer	1	-0.0920151	0.121446	0.448653	0.985152	0.912091	0.718888	1.15722
F11_P03951_OID30773_v1_Inflammation_II.gz	Cancer of hepatic bile ducts	1	0.0654931	0.129966	0.614313	0.948605	1.06769	0.827588	1.37744
F11_P03951_OID30773_v1_Inflammation_II.gz	Colorectal cancer	1	-0.00571949	0.0310185	0.853707	0.961735	0.994297	0.935648	1.05662
F11_P03951_OID30773_v1_Inflammation_II.gz	Esophageal cancer	1	-0.066283	0.0724288	0.360115	0.919296	0.935866	0.812009	1.07861
F11_P03951_OID30773_v1_Inflammation_II.gz	Gastric cancer	1	0.00470109	0.0314268	0.881089	0.988827	1.00471	0.944693	1.06854
F11_P03951_OID30773_v1_Inflammation_II.gz	Hepatic cancer	1	7.35011e-05	0.0585301	0.998998	0.998998	1.00007	0.891682	1.12164
F11_P03951_OID30773_v1_Inflammation_II.gz	Pancreatic cancer	1	-0.0942917	0.1197	0.430852	0.907454	0.910017	0.719713	1.15064
F11_P03951_OID30773_v1_Inflammation_II.gz	Pharyngeal and laryngeal cancer	1	-0.208604	0.153502	0.174159	0.924219	0.811717	0.600815	1.09665
F12_P00748_OID30739_v1_Inflammation_II.gz	Cancer of hepatic bile ducts	1	-0.0635542	0.0658354	0.334369	0.923842	0.938423	0.824819	1.06767
F12_P00748_OID30739_v1_Inflammation_II.gz	Colorectal cancer	1	0.0357716	0.0157003	0.022703	0.409155	1.03642	1.00501	1.06881
F12_P00748_OID30739_v1_Inflammation_II.gz	Esophageal cancer	1	-0.0427277	0.0367306	0.244718	0.853783	0.958172	0.891616	1.0297
F12_P00748_OID30739_v1_Inflammation_II.gz	Gastric cancer	1	-0.0206888	0.0159182	0.193706	0.674878	0.979524	0.949435	1.01057
F12_P00748_OID30739_v1_Inflammation_II.gz	Hepatic cancer	1	0.0607999	0.0296573	0.0403565	0.887739	1.06269	1.00268	1.12629
F12_P00748_OID30739_v1_Inflammation_II.gz	Pancreatic cancer	1	-0.0873163	0.0606615	0.150036	0.907454	0.916387	0.81366	1.03208
F12_P00748_OID30739_v1_Inflammation_II.gz	Pharyngeal and laryngeal cancer	1	0.0778815	0.0778401	0.317053	0.967109	1.08099	0.928036	1.25916
F7_P08709_OID20372_v1_Cardiometabolic.gz	Cancer of hepatic bile ducts	1	0.135599	0.130916	0.30031	0.923842	1.14522	0.886037	1.48023
F7_P08709_OID20372_v1_Cardiometabolic.gz	Colorectal cancer	1	0.0477542	0.0317245	0.132253	0.686218	1.04891	0.985678	1.1162
F7_P08709_OID20372_v1_Cardiometabolic.gz	Esophageal cancer	1	-0.0271993	0.074264	0.714178	0.970447	0.973167	0.841342	1.12565
F7_P08709_OID20372_v1_Cardiometabolic.gz	Gastric cancer	1	-0.00144554	0.0321426	0.964129	0.988827	0.998556	0.937588	1.06349
F7_P08709_OID20372_v1_Cardiometabolic.gz	Hepatic cancer	1	-0.0949294	0.0598157	0.112505	0.887739	0.909437	0.808829	1.02256
F7_P08709_OID20372_v1_Cardiometabolic.gz	Pancreatic cancer	1	0.251475	0.121512	0.0384944	0.892316	1.28592	1.0134	1.63173
F7_P08709_OID20372_v1_Cardiometabolic.gz	Pharyngeal and laryngeal cancer	1	0.153834	0.157291	0.328065	0.967109	1.1663	0.85688	1.58744
FAP_Q12884_OID20330_v1_Cardiometabolic.gz	Cancer of hepatic bile ducts	1	0.0245225	0.0819016	0.764624	0.98719	1.02483	0.872839	1.20328
FAP_Q12884_OID20330_v1_Cardiometabolic.gz	Colorectal cancer	1	-0.0244304	0.0195473	0.211369	0.775019	0.975866	0.939185	1.01398
FAP_Q12884_OID20330_v1_Cardiometabolic.gz	Esophageal cancer	1	-0.00570371	0.045689	0.900652	0.995435	0.994313	0.909142	1.08746
FAP_Q12884_OID20330_v1_Cardiometabolic.gz	Gastric cancer	1	0.0116879	0.0197695	0.554383	0.839209	1.01176	0.973302	1.05173
FAP_Q12884_OID20330_v1_Cardiometabolic.gz	Hepatic cancer	1	-0.0420168	0.0369097	0.254967	0.932973	0.958854	0.891937	1.03079
FAP_Q12884_OID20330_v1_Cardiometabolic.gz	Pancreatic cancer	1	-0.0489515	0.07543	0.51636	0.95166	0.952227	0.82136	1.10395
FAP_Q12884_OID20330_v1_Cardiometabolic.gz	Pharyngeal and laryngeal cancer	1	-0.100433	0.0965407	0.298192	0.967109	0.904446	0.748523	1.09285
FBLN2_P98095_OID30378_v1_Cardiometabolic_II.gz	Cancer of hepatic bile ducts	1	-0.0434264	0.114267	0.703915	0.948605	0.957503	0.765374	1.19786
FBLN2_P98095_OID30378_v1_Cardiometabolic_II.gz	Colorectal cancer	1	-0.0503083	0.0271899	0.0642768	0.552379	0.950936	0.901585	1.00299
FBLN2_P98095_OID30378_v1_Cardiometabolic_II.gz	Esophageal cancer	1	-0.124583	0.063761	0.0507117	0.633896	0.882865	0.779147	1.00039
FBLN2_P98095_OID30378_v1_Cardiometabolic_II.gz	Gastric cancer	1	-0.01594	0.027707	0.565083	0.844024	0.984186	0.932165	1.03911
FBLN2_P98095_OID30378_v1_Cardiometabolic_II.gz	Hepatic cancer	1	0.104054	0.0518964	0.0449591	0.887739	1.10966	1.00234	1.22847
FBLN2_P98095_OID30378_v1_Cardiometabolic_II.gz	Pancreatic cancer	1	0.0573877	0.105595	0.586807	0.95166	1.05907	0.861071	1.30259
FBLN2_P98095_OID30378_v1_Cardiometabolic_II.gz	Pharyngeal and laryngeal cancer	1	0.0359254	0.135754	0.791289	0.989687	1.03658	0.794413	1.35257
FCAR_P24071_OID20564_v1_Inflammation.gz	Cancer of hepatic bile ducts	1	0.102833	0.0836062	0.21871	0.923842	1.10831	0.94079	1.30565
FCAR_P24071_OID20564_v1_Inflammation.gz	Colorectal cancer	1	0.010117	0.0199284	0.611688	0.952128	1.01017	0.971472	1.05041
FCAR_P24071_OID20564_v1_Inflammation.gz	Esophageal cancer	1	-0.0217003	0.0464703	0.64052	0.970447	0.978533	0.893345	1.07184
FCAR_P24071_OID20564_v1_Inflammation.gz	Gastric cancer	1	0.0131615	0.0201645	0.513946	0.839209	1.01325	0.973984	1.0541
FCAR_P24071_OID20564_v1_Inflammation.gz	Hepatic cancer	1	-0.0173525	0.0376228	0.644639	0.958783	0.982797	0.912933	1.05801
FCAR_P24071_OID20564_v1_Inflammation.gz	Pancreatic cancer	1	-0.0946944	0.0770686	0.219183	0.907454	0.909651	0.782119	1.05798
FCAR_P24071_OID20564_v1_Inflammation.gz	Pharyngeal and laryngeal cancer	1	-0.0780622	0.0985228	0.42817	0.985152	0.924907	0.762489	1.12192
FCN2_Q15485_OID20382_v1_Cardiometabolic.gz	Cancer of hepatic bile ducts	1	0.0312176	0.0863321	0.717652	0.958031	1.03171	0.871104	1.22193
FCN2_Q15485_OID20382_v1_Cardiometabolic.gz	Colorectal cancer	1	-0.00502217	0.0205812	0.807218	0.961735	0.99499	0.955652	1.03595
FCN2_Q15485_OID20382_v1_Cardiometabolic.gz	Esophageal cancer	1	0.0377002	0.0479498	0.431725	0.953565	1.03842	0.945273	1.14075
FCN2_Q15485_OID20382_v1_Cardiometabolic.gz	Gastric cancer	1	-0.0332156	0.0208222	0.110668	0.66527	0.96733	0.928646	1.00762
FCN2_Q15485_OID20382_v1_Cardiometabolic.gz	Hepatic cancer	1	0.00629037	0.0387942	0.87119	0.974857	1.00631	0.932631	1.08581
FCN2_Q15485_OID20382_v1_Cardiometabolic.gz	Pancreatic cancer	1	-0.0729078	0.0793654	0.358287	0.907454	0.929687	0.795755	1.08616
FCN2_Q15485_OID20382_v1_Cardiometabolic.gz	Pharyngeal and laryngeal cancer	1	0.0337374	0.101834	0.740419	0.989687	1.03431	0.847167	1.2628
FCRL2_Q96LA5_OID20639_v1_Inflammation.gz	Cancer of hepatic bile ducts	1	-0.100319	0.112026	0.370519	0.923842	0.904549	0.726229	1.12665
FCRL2_Q96LA5_OID20639_v1_Inflammation.gz	Colorectal cancer	1	-0.00725114	0.0267227	0.786124	0.961735	0.992775	0.942115	1.04616
FCRL2_Q96LA5_OID20639_v1_Inflammation.gz	Esophageal cancer	1	-0.0588141	0.0624023	0.345938	0.919296	0.942882	0.834333	1.06555
FCRL2_Q96LA5_OID20639_v1_Inflammation.gz	Gastric cancer	1	0.0100088	0.0270243	0.711112	0.922423	1.01006	0.957951	1.065
FCRL2_Q96LA5_OID20639_v1_Inflammation.gz	Hepatic cancer	1	-0.0234419	0.0503972	0.641829	0.958783	0.976831	0.884953	1.07825
FCRL2_Q96LA5_OID20639_v1_Inflammation.gz	Pancreatic cancer	1	0.203245	0.102935	0.0483249	0.892316	1.22537	1.00149	1.4993
FCRL2_Q96LA5_OID20639_v1_Inflammation.gz	Pharyngeal and laryngeal cancer	1	-0.103449	0.132192	0.433882	0.985152	0.901722	0.695903	1.16841
FCRL6_Q6DN72_OID20529_v1_Inflammation.gz	Cancer of hepatic bile ducts	1	0.00179192	0.142327	0.989955	0.995482	1.00179	0.757927	1.32413
FCRL6_Q6DN72_OID20529_v1_Inflammation.gz	Colorectal cancer	1	-0.0363696	0.0339525	0.284083	0.778152	0.964284	0.902202	1.03064
FCRL6_Q6DN72_OID20529_v1_Inflammation.gz	Esophageal cancer	1	0.0818624	0.0792279	0.301486	0.901182	1.08531	0.929206	1.26763
FCRL6_Q6DN72_OID20529_v1_Inflammation.gz	Gastric cancer	1	-0.0419102	0.034372	0.222726	0.699304	0.958956	0.89648	1.02579
FCRL6_Q6DN72_OID20529_v1_Inflammation.gz	Hepatic cancer	1	-0.0478211	0.0638198	0.453668	0.958783	0.953304	0.841215	1.08033
FCRL6_Q6DN72_OID20529_v1_Inflammation.gz	Pancreatic cancer	1	-0.0646702	0.130608	0.620496	0.95166	0.937377	0.725669	1.21085
FCRL6_Q6DN72_OID20529_v1_Inflammation.gz	Pharyngeal and laryngeal cancer	1	0.0102797	0.168479	0.951347	0.989687	1.01033	0.726193	1.40565
FGF5_P12034_OID20490_v1_Inflammation.gz	Cancer of hepatic bile ducts	1	0.0449156	0.111497	0.687066	0.948605	1.04594	0.840617	1.30141
FGF5_P12034_OID20490_v1_Inflammation.gz	Colorectal cancer	1	-0.0193471	0.0266734	0.468249	0.939915	0.980839	0.930878	1.03348
FGF5_P12034_OID20490_v1_Inflammation.gz	Esophageal cancer	1	-0.0663011	0.0621518	0.28608	0.887809	0.935849	0.828516	1.05709
FGF5_P12034_OID20490_v1_Inflammation.gz	Gastric cancer	1	-0.0650804	0.0270158	0.0159973	0.308519	0.936992	0.888668	0.987944
FGF5_P12034_OID20490_v1_Inflammation.gz	Hepatic cancer	1	-0.0424231	0.0501676	0.397761	0.958783	0.958464	0.868705	1.0575
FGF5_P12034_OID20490_v1_Inflammation.gz	Pancreatic cancer	1	-0.140859	0.102664	0.170051	0.907454	0.868612	0.710291	1.06222
FGF5_P12034_OID20490_v1_Inflammation.gz	Pharyngeal and laryngeal cancer	1	-0.0458618	0.131916	0.728097	0.989687	0.955174	0.737553	1.23701
FGFR4_P22455_OID30646_v1_Inflammation_II.gz	Cancer of hepatic bile ducts	2	0.00912411	0.055281	0.868905	0.995482	1.00917	0.905537	1.12465
FGFR4_P22455_OID30646_v1_Inflammation_II.gz	Colorectal cancer	2	0.0147786	0.0132043	0.263041	0.778152	1.01489	0.98896	1.0415
FGFR4_P22455_OID30646_v1_Inflammation_II.gz	Esophageal cancer	2	-0.100773	0.0363185	0.00552523	0.303888	0.904138	0.842015	0.970845
FGFR4_P22455_OID30646_v1_Inflammation_II.gz	Gastric cancer	2	0.0202618	0.0155672	0.193063	0.674878	1.02047	0.989802	1.05208
FGFR4_P22455_OID30646_v1_Inflammation_II.gz	Hepatic cancer	2	0.0184271	0.0545966	0.735729	0.958783	1.0186	0.915228	1.13364
FGFR4_P22455_OID30646_v1_Inflammation_II.gz	Pancreatic cancer	2	0.0470906	0.0509004	0.354886	0.907454	1.04822	0.948689	1.15819
FGFR4_P22455_OID30646_v1_Inflammation_II.gz	Pharyngeal and laryngeal cancer	2	0.0279801	0.0654468	0.668997	0.989687	1.02838	0.90457	1.16913
FGL1_Q08830_OID30702_v1_Inflammation_II.gz	Cancer of hepatic bile ducts	1	-0.239904	0.110601	0.0300749	0.514619	0.786703	0.633382	0.977139
FGL1_Q08830_OID30702_v1_Inflammation_II.gz	Colorectal cancer	1	0.0247268	0.0263882	0.348739	0.834584	1.02504	0.973367	1.07945
FGL1_Q08830_OID30702_v1_Inflammation_II.gz	Esophageal cancer	1	-0.118264	0.0615984	0.0548677	0.656027	0.888461	0.787417	1.00247
FGL1_Q08830_OID30702_v1_Inflammation_II.gz	Gastric cancer	1	0.0108723	0.0267214	0.6841	0.905427	1.01093	0.959348	1.06529
FGL1_Q08830_OID30702_v1_Inflammation_II.gz	Hepatic cancer	1	-0.00820643	0.0497843	0.86907	0.974857	0.991827	0.899619	1.09349
FGL1_Q08830_OID30702_v1_Inflammation_II.gz	Pancreatic cancer	1	-0.114168	0.101819	0.262165	0.907454	0.892108	0.730714	1.08915
FGL1_Q08830_OID30702_v1_Inflammation_II.gz	Pharyngeal and laryngeal cancer	1	-0.184464	0.130585	0.157772	0.924219	0.83155	0.643772	1.0741
FLT4_P35916_OID21491_v1_Oncology.gz	Cancer of hepatic bile ducts	1	-0.00556419	0.0976206	0.954547	0.995482	0.994451	0.821272	1.20415
FLT4_P35916_OID21491_v1_Oncology.gz	Colorectal cancer	1	-0.000486603	0.0232824	0.983325	0.999867	0.999514	0.954927	1.04618
FLT4_P35916_OID21491_v1_Oncology.gz	Esophageal cancer	1	-0.0122755	0.0543987	0.821467	0.977937	0.987799	0.887899	1.09894
FLT4_P35916_OID21491_v1_Oncology.gz	Gastric cancer	1	-0.00376435	0.0235985	0.873262	0.988827	0.996243	0.951213	1.0434
FLT4_P35916_OID21491_v1_Oncology.gz	Hepatic cancer	1	-0.00626653	0.0439872	0.886715	0.975742	0.993753	0.911666	1.08323
FLT4_P35916_OID21491_v1_Oncology.gz	Pancreatic cancer	1	-0.0602815	0.0898532	0.502292	0.95166	0.941499	0.78947	1.12281
FLT4_P35916_OID21491_v1_Oncology.gz	Pharyngeal and laryngeal cancer	1	-0.0753604	0.115441	0.513881	0.989687	0.927409	0.739616	1.16288
FOLR3_P41439_OID21485_v1_Oncology.gz	Cancer of hepatic bile ducts	1	-0.0154976	0.0983323	0.874769	0.995482	0.984622	0.812021	1.19391
FOLR3_P41439_OID21485_v1_Oncology.gz	Colorectal cancer	1	0.0365818	0.0234758	0.119167	0.686218	1.03726	0.990614	1.0861
FOLR3_P41439_OID21485_v1_Oncology.gz	Esophageal cancer	1	0.0315981	0.054564	0.56252	0.970447	1.0321	0.927421	1.1486
FOLR3_P41439_OID21485_v1_Oncology.gz	Gastric cancer	1	-0.0303282	0.0238613	0.20372	0.674878	0.970127	0.925801	1.01658
FOLR3_P41439_OID21485_v1_Oncology.gz	Hepatic cancer	1	0.0438285	0.0441661	0.321024	0.949403	1.0448	0.958163	1.13928
FOLR3_P41439_OID21485_v1_Oncology.gz	Pancreatic cancer	1	-0.120085	0.0904305	0.184204	0.907454	0.886845	0.7428	1.05882
FOLR3_P41439_OID21485_v1_Oncology.gz	Pharyngeal and laryngeal cancer	1	0.138057	0.116384	0.235537	0.967109	1.14804	0.91388	1.4422
FUCA1_P04066_OID20261_v1_Cardiometabolic.gz	Cancer of hepatic bile ducts	1	-0.0218089	0.185544	0.906432	0.995482	0.978427	0.680127	1.40756
FUCA1_P04066_OID20261_v1_Cardiometabolic.gz	Colorectal cancer	1	0.00721551	0.0443051	0.870629	0.961735	1.00724	0.923465	1.09862
FUCA1_P04066_OID20261_v1_Cardiometabolic.gz	Esophageal cancer	1	0.113994	0.10337	0.270123	0.86881	1.12075	0.915202	1.37245
FUCA1_P04066_OID20261_v1_Cardiometabolic.gz	Gastric cancer	1	-0.0320725	0.0448595	0.474638	0.839209	0.968436	0.886923	1.05744
FUCA1_P04066_OID20261_v1_Cardiometabolic.gz	Hepatic cancer	1	-0.000545602	0.0835869	0.994792	0.998998	0.999455	0.848423	1.17737
FUCA1_P04066_OID20261_v1_Cardiometabolic.gz	Pancreatic cancer	1	-0.0969673	0.170937	0.57053	0.95166	0.907586	0.649208	1.2688
FUCA1_P04066_OID20261_v1_Cardiometabolic.gz	Pharyngeal and laryngeal cancer	1	-0.202904	0.219824	0.355993	0.970089	0.816357	0.530594	1.25602
FUT3_FUT5_P21217_Q11128_OID21013_v1_Neurology.gz	Cancer of hepatic bile ducts	1	0.156345	0.0840751	0.0629433	0.665747	1.16923	0.991594	1.37869
FUT3_FUT5_P21217_Q11128_OID21013_v1_Neurology.gz	Colorectal cancer	1	-0.0492526	0.0200792	0.0141704	0.409155	0.951941	0.915204	0.990151
FUT3_FUT5_P21217_Q11128_OID21013_v1_Neurology.gz	Esophageal cancer	1	-0.0174836	0.0469557	0.709637	0.970447	0.982668	0.896267	1.0774
FUT3_FUT5_P21217_Q11128_OID21013_v1_Neurology.gz	Gastric cancer	1	-0.0266607	0.0203585	0.190345	0.674878	0.973692	0.935604	1.01333
FUT3_FUT5_P21217_Q11128_OID21013_v1_Neurology.gz	Hepatic cancer	1	0.0483096	0.0379502	0.203027	0.932973	1.0495	0.974264	1.13054
FUT3_FUT5_P21217_Q11128_OID21013_v1_Neurology.gz	Pancreatic cancer	1	-0.06209	0.0774257	0.422593	0.907454	0.939798	0.807474	1.09381
FUT3_FUT5_P21217_Q11128_OID21013_v1_Neurology.gz	Pharyngeal and laryngeal cancer	1	0.00305654	0.0996308	0.975526	0.989687	1.00306	0.825126	1.21937
FUT8_Q9BYC5_OID20992_v1_Neurology.gz	Cancer of hepatic bile ducts	1	0.00686904	0.106094	0.948377	0.995482	1.00689	0.817851	1.23963
FUT8_Q9BYC5_OID20992_v1_Neurology.gz	Colorectal cancer	1	-0.0022704	0.0252687	0.928406	0.997311	0.997732	0.949522	1.04839
FUT8_Q9BYC5_OID20992_v1_Neurology.gz	Esophageal cancer	1	-0.0528661	0.0590166	0.370368	0.934415	0.948507	0.844899	1.06482
FUT8_Q9BYC5_OID20992_v1_Neurology.gz	Gastric cancer	1	-0.00965971	0.025624	0.706189	0.921863	0.990387	0.941875	1.0414
FUT8_Q9BYC5_OID20992_v1_Neurology.gz	Hepatic cancer	1	0.0973284	0.0476699	0.0411796	0.887739	1.10222	1.0039	1.21017
FUT8_Q9BYC5_OID20992_v1_Neurology.gz	Pancreatic cancer	1	0.00672784	0.0975247	0.945001	0.998414	1.00675	0.831586	1.21881
FUT8_Q9BYC5_OID20992_v1_Neurology.gz	Pharyngeal and laryngeal cancer	1	0.0727527	0.12533	0.561584	0.989687	1.07546	0.841227	1.37493
GASK1A_Q9UFP1_OID30109_v1_Cardiometabolic_II.gz	Cancer of hepatic bile ducts	1	-0.121653	0.120932	0.314433	0.923842	0.885456	0.698599	1.12229
GASK1A_Q9UFP1_OID30109_v1_Cardiometabolic_II.gz	Colorectal cancer	1	-0.0173809	0.0288566	0.546961	0.952128	0.982769	0.928728	1.03996
GASK1A_Q9UFP1_OID30109_v1_Cardiometabolic_II.gz	Esophageal cancer	1	0.0359476	0.0673881	0.593729	0.970447	1.0366	0.908343	1.18297
GASK1A_Q9UFP1_OID30109_v1_Cardiometabolic_II.gz	Gastric cancer	1	0.00528664	0.029238	0.856514	0.988827	1.0053	0.94931	1.06459
GASK1A_Q9UFP1_OID30109_v1_Cardiometabolic_II.gz	Hepatic cancer	1	0.0231539	0.0544113	0.670447	0.958783	1.02342	0.919898	1.1386
GASK1A_Q9UFP1_OID30109_v1_Cardiometabolic_II.gz	Pancreatic cancer	1	0.115999	0.111266	0.297163	0.907454	1.12299	0.902955	1.39666
GASK1A_Q9UFP1_OID30109_v1_Cardiometabolic_II.gz	Pharyngeal and laryngeal cancer	1	-0.133305	0.143156	0.351759	0.970089	0.875198	0.661073	1.15868
GBP4_Q96PP9_OID20845_v1_Neurology.gz	Cancer of hepatic bile ducts	1	0.0951921	0.117416	0.417523	0.923842	1.09987	0.873766	1.38448
GBP4_Q96PP9_OID20845_v1_Neurology.gz	Colorectal cancer	1	-0.0627467	0.0280049	0.0250544	0.409155	0.939181	0.889019	0.992174
GBP4_Q96PP9_OID20845_v1_Neurology.gz	Esophageal cancer	1	-0.00363159	0.0654975	0.955783	0.995435	0.996375	0.876335	1.13286
GBP4_Q96PP9_OID20845_v1_Neurology.gz	Gastric cancer	1	0.0137007	0.0283842	0.629318	0.858161	1.01379	0.958935	1.07179
GBP4_Q96PP9_OID20845_v1_Neurology.gz	Hepatic cancer	1	-0.0651984	0.0528485	0.217321	0.932973	0.936882	0.844693	1.03913
GBP4_Q96PP9_OID20845_v1_Neurology.gz	Pancreatic cancer	1	-0.00495907	0.108166	0.963432	0.998414	0.995053	0.804959	1.23004
GBP4_Q96PP9_OID20845_v1_Neurology.gz	Pharyngeal and laryngeal cancer	1	-0.0731701	0.138988	0.598577	0.989687	0.929443	0.707804	1.22048
GGA1_Q9UJY5_OID20838_v1_Neurology.gz	Cancer of hepatic bile ducts	1	-0.0544315	0.133661	0.683834	0.948605	0.947023	0.728763	1.23065
GGA1_Q9UJY5_OID20838_v1_Neurology.gz	Colorectal cancer	1	-0.0355655	0.0319415	0.265512	0.778152	0.96506	0.906494	1.02741
GGA1_Q9UJY5_OID20838_v1_Neurology.gz	Esophageal cancer	1	-0.126257	0.0745986	0.0905528	0.732412	0.881388	0.761496	1.02016
GGA1_Q9UJY5_OID20838_v1_Neurology.gz	Gastric cancer	1	-0.0150542	0.0323304	0.641476	0.870345	0.985059	0.924574	1.0495
GGA1_Q9UJY5_OID20838_v1_Neurology.gz	Hepatic cancer	1	0.0405574	0.060236	0.500751	0.958783	1.04139	0.925422	1.17189
GGA1_Q9UJY5_OID20838_v1_Neurology.gz	Pancreatic cancer	1	-2.93338e-05	0.123231	0.99981	0.99981	0.999971	0.785399	1.27316
GGA1_Q9UJY5_OID20838_v1_Neurology.gz	Pharyngeal and laryngeal cancer	1	-0.0361674	0.158325	0.819305	0.989687	0.964479	0.70717	1.31541
GGACT_Q9BVM4_OID30290_v1_Cardiometabolic_II.gz	Cancer of hepatic bile ducts	1	-0.0569698	0.0689429	0.408615	0.923842	0.944623	0.825226	1.08129
GGACT_Q9BVM4_OID30290_v1_Cardiometabolic_II.gz	Colorectal cancer	1	0.0109406	0.0164081	0.504912	0.942483	1.011	0.979004	1.04404
GGACT_Q9BVM4_OID30290_v1_Cardiometabolic_II.gz	Esophageal cancer	1	-0.00631699	0.0384027	0.869343	0.995435	0.993703	0.921653	1.07139
GGACT_Q9BVM4_OID30290_v1_Cardiometabolic_II.gz	Gastric cancer	1	0.0120869	0.0166483	0.467829	0.839209	1.01216	0.979666	1.04573
GGACT_Q9BVM4_OID30290_v1_Cardiometabolic_II.gz	Hepatic cancer	1	0.0208759	0.0310786	0.501765	0.958783	1.0211	0.960753	1.08523
GGACT_Q9BVM4_OID30290_v1_Cardiometabolic_II.gz	Pancreatic cancer	1	-0.09369	0.0635505	0.140412	0.907454	0.910565	0.803925	1.03135
GGACT_Q9BVM4_OID30290_v1_Cardiometabolic_II.gz	Pharyngeal and laryngeal cancer	1	0.0119521	0.0813719	0.883225	0.989687	1.01202	0.862831	1.18701
GGH_Q92820_OID20416_v1_Cardiometabolic.gz	Cancer of hepatic bile ducts	1	0.072975	0.0953873	0.444248	0.923842	1.0757	0.892272	1.29684
GGH_Q92820_OID20416_v1_Cardiometabolic.gz	Colorectal cancer	1	0.024686	0.0227766	0.27844	0.778152	1.02499	0.980242	1.07179
GGH_Q92820_OID20416_v1_Cardiometabolic.gz	Esophageal cancer	1	-0.0419215	0.0532836	0.431421	0.953565	0.958945	0.863849	1.06451
GGH_Q92820_OID20416_v1_Cardiometabolic.gz	Gastric cancer	1	0.00324111	0.0230665	0.888256	0.988827	1.00325	0.958899	1.04964
GGH_Q92820_OID20416_v1_Cardiometabolic.gz	Hepatic cancer	1	-0.00121306	0.0430029	0.977496	0.992514	0.998788	0.918054	1.08662
GGH_Q92820_OID20416_v1_Cardiometabolic.gz	Pancreatic cancer	1	-0.115512	0.0879194	0.188901	0.907454	0.89091	0.749886	1.05845
GGH_Q92820_OID20416_v1_Cardiometabolic.gz	Pharyngeal and laryngeal cancer	1	-0.137389	0.112838	0.223384	0.967109	0.871631	0.698687	1.08738
GHR_P10912_OID30574_v1_Inflammation_II.gz	Cancer of hepatic bile ducts	1	0.191721	0.127375	0.132282	0.847972	1.21133	0.943711	1.55485
GHR_P10912_OID30574_v1_Inflammation_II.gz	Colorectal cancer	1	0.0401272	0.0305689	0.189292	0.756507	1.04094	0.980407	1.10522
GHR_P10912_OID30574_v1_Inflammation_II.gz	Esophageal cancer	1	-0.0305446	0.0717203	0.670191	0.970447	0.969917	0.842724	1.11631
GHR_P10912_OID30574_v1_Inflammation_II.gz	Gastric cancer	1	-0.0469463	0.0309653	0.129495	0.674878	0.954139	0.897952	1.01384
GHR_P10912_OID30574_v1_Inflammation_II.gz	Hepatic cancer	1	-0.0312742	0.0576037	0.587185	0.958783	0.96921	0.865734	1.08505
GHR_P10912_OID30574_v1_Inflammation_II.gz	Pancreatic cancer	1	0.231033	0.117465	0.0492026	0.892316	1.2599	1.0008	1.58608
GHR_P10912_OID30574_v1_Inflammation_II.gz	Pharyngeal and laryngeal cancer	1	-0.203865	0.152291	0.180683	0.924219	0.815573	0.605104	1.09925
GMPR2_Q9P2T1_OID30623_v1_Inflammation_II.gz	Cancer of hepatic bile ducts	1	-0.0766906	0.126061	0.542947	0.945752	0.926176	0.723417	1.18577
GMPR2_Q9P2T1_OID30623_v1_Inflammation_II.gz	Colorectal cancer	1	-0.0514591	0.030094	0.0872757	0.648671	0.949843	0.895437	1.00755
GMPR2_Q9P2T1_OID30623_v1_Inflammation_II.gz	Esophageal cancer	1	-0.0036348	0.0702591	0.95874	0.995435	0.996372	0.868192	1.14348
GMPR2_Q9P2T1_OID30623_v1_Inflammation_II.gz	Gastric cancer	1	-0.0698395	0.0304811	0.0219496	0.395093	0.932543	0.878462	0.989954
GMPR2_Q9P2T1_OID30623_v1_Inflammation_II.gz	Hepatic cancer	1	0.0586051	0.0568081	0.302244	0.949403	1.06036	0.948628	1.18524
GMPR2_Q9P2T1_OID30623_v1_Inflammation_II.gz	Pancreatic cancer	1	0.0996725	0.116194	0.390998	0.907454	1.10481	0.879793	1.38737
GMPR2_Q9P2T1_OID30623_v1_Inflammation_II.gz	Pharyngeal and laryngeal cancer	1	0.0228619	0.149178	0.878199	0.989687	1.02313	0.763741	1.3706
GPC5_P78333_OID20944_v1_Neurology.gz	Cancer of hepatic bile ducts	1	0.100067	0.0956729	0.295593	0.923842	1.10525	0.916263	1.33321
GPC5_P78333_OID20944_v1_Neurology.gz	Colorectal cancer	1	-0.0667592	0.022767	0.0033649	0.319376	0.93542	0.894596	0.978107
GPC5_P78333_OID20944_v1_Neurology.gz	Esophageal cancer	1	0.0280704	0.0533664	0.598892	0.970447	1.02847	0.926327	1.14187
GPC5_P78333_OID20944_v1_Neurology.gz	Gastric cancer	1	-0.0138546	0.0231319	0.549214	0.839209	0.986241	0.942525	1.03198
GPC5_P78333_OID20944_v1_Neurology.gz	Hepatic cancer	1	-0.0532496	0.0431555	0.21724	0.932973	0.948143	0.871243	1.03183
GPC5_P78333_OID20944_v1_Neurology.gz	Pancreatic cancer	1	0.0738432	0.0881429	0.402162	0.907454	1.07664	0.905818	1.27967
GPC5_P78333_OID20944_v1_Neurology.gz	Pharyngeal and laryngeal cancer	1	0.0846201	0.113288	0.455094	0.985152	1.0883	0.871601	1.35888
GPR37_O15354_OID20095_v1_Cardiometabolic.gz	Cancer of hepatic bile ducts	1	0.195043	0.0887208	0.0279216	0.514619	1.21536	1.02138	1.44619
GPR37_O15354_OID20095_v1_Cardiometabolic.gz	Colorectal cancer	1	-0.00539245	0.0211606	0.798851	0.961735	0.994622	0.954214	1.03674
GPR37_O15354_OID20095_v1_Cardiometabolic.gz	Esophageal cancer	1	0.0213668	0.0494082	0.665411	0.970447	1.0216	0.927305	1.12548
GPR37_O15354_OID20095_v1_Cardiometabolic.gz	Gastric cancer	1	0.019187	0.0214393	0.370817	0.839209	1.01937	0.977425	1.06312
GPR37_O15354_OID20095_v1_Cardiometabolic.gz	Hepatic cancer	1	0.0789348	0.0399652	0.0482582	0.887739	1.08213	1.0006	1.17031
GPR37_O15354_OID20095_v1_Cardiometabolic.gz	Pancreatic cancer	1	0.0797064	0.0817173	0.329365	0.907454	1.08297	0.922692	1.27109
GPR37_O15354_OID20095_v1_Cardiometabolic.gz	Pharyngeal and laryngeal cancer	1	-0.0386414	0.104626	0.711883	0.989687	0.962096	0.783716	1.18108
HBZ_P02008_OID30307_v1_Cardiometabolic_II.gz	Cancer of hepatic bile ducts	1	-0.0118423	0.0744823	0.873673	0.995482	0.988228	0.853997	1.14356
HBZ_P02008_OID30307_v1_Cardiometabolic_II.gz	Colorectal cancer	1	0.0118663	0.0177827	0.504585	0.942483	1.01194	0.977274	1.04783
HBZ_P02008_OID30307_v1_Cardiometabolic_II.gz	Esophageal cancer	1	0.047699	0.041492	0.25031	0.853783	1.04885	0.966934	1.13772
HBZ_P02008_OID30307_v1_Cardiometabolic_II.gz	Gastric cancer	1	0.0140059	0.0180214	0.437052	0.839209	1.0141	0.978909	1.05056
HBZ_P02008_OID30307_v1_Cardiometabolic_II.gz	Hepatic cancer	1	0.000923221	0.0335158	0.978024	0.992514	1.00092	0.937285	1.06888
HBZ_P02008_OID30307_v1_Cardiometabolic_II.gz	Pancreatic cancer	1	-0.00776911	0.0685755	0.909798	0.998414	0.992261	0.867468	1.13501
HBZ_P02008_OID30307_v1_Cardiometabolic_II.gz	Pharyngeal and laryngeal cancer	1	-0.137512	0.0879593	0.117968	0.924219	0.871524	0.733511	1.0355
HDDC2_Q7Z4H3_OID31447_v1_Oncology_II.gz	Cancer of hepatic bile ducts	1	0.147375	0.0980329	0.132755	0.847972	1.15879	0.956218	1.40427
HDDC2_Q7Z4H3_OID31447_v1_Oncology_II.gz	Colorectal cancer	1	0.0250161	0.0234876	0.286841	0.778152	1.02533	0.9792	1.07364
HDDC2_Q7Z4H3_OID31447_v1_Oncology_II.gz	Esophageal cancer	1	0.060451	0.0550196	0.271892	0.86881	1.06232	0.953718	1.18328
HDDC2_Q7Z4H3_OID31447_v1_Oncology_II.gz	Gastric cancer	1	-0.0143898	0.0237919	0.5453	0.839209	0.985713	0.940803	1.03277
HDDC2_Q7Z4H3_OID31447_v1_Oncology_II.gz	Hepatic cancer	1	-0.0267922	0.0443231	0.545528	0.958783	0.973564	0.892556	1.06192
HDDC2_Q7Z4H3_OID31447_v1_Oncology_II.gz	Pancreatic cancer	1	0.152421	0.09039	0.0917453	0.892819	1.16465	0.97556	1.39039
HDDC2_Q7Z4H3_OID31447_v1_Oncology_II.gz	Pharyngeal and laryngeal cancer	1	0.0411713	0.116344	0.723433	0.989687	1.04203	0.829557	1.30892
HDGF_P51858_OID21455_v1_Oncology.gz	Cancer of hepatic bile ducts	1	0.143515	0.0839768	0.087454	0.814778	1.15432	0.979141	1.36085
HDGF_P51858_OID21455_v1_Oncology.gz	Colorectal cancer	1	0.00516181	0.0200425	0.796759	0.961735	1.00518	0.966454	1.04545
HDGF_P51858_OID21455_v1_Oncology.gz	Esophageal cancer	1	-0.03301	0.0470897	0.483301	0.953565	0.967529	0.882227	1.06108
HDGF_P51858_OID21455_v1_Oncology.gz	Gastric cancer	1	-0.036024	0.0204375	0.0779612	0.66527	0.964617	0.926741	1.00404
HDGF_P51858_OID21455_v1_Oncology.gz	Hepatic cancer	1	-0.0595721	0.0380703	0.117631	0.887739	0.942168	0.874424	1.01516
HDGF_P51858_OID21455_v1_Oncology.gz	Pancreatic cancer	1	0.067626	0.0772121	0.381113	0.907454	1.06997	0.919698	1.24478
HDGF_P51858_OID21455_v1_Oncology.gz	Pharyngeal and laryngeal cancer	1	0.162769	0.0997858	0.102851	0.924219	1.17677	0.967722	1.43097
HGFAC_Q04756_OID30718_v1_Inflammation_II.gz	Cancer of hepatic bile ducts	1	0.134415	0.12418	0.279067	0.923842	1.14387	0.89675	1.45908
HGFAC_Q04756_OID30718_v1_Inflammation_II.gz	Colorectal cancer	1	0.0328723	0.0296404	0.267414	0.778152	1.03342	0.975093	1.09523
HGFAC_Q04756_OID30718_v1_Inflammation_II.gz	Esophageal cancer	1	0.0441222	0.0691462	0.523408	0.970447	1.04511	0.912649	1.1968
HGFAC_Q04756_OID30718_v1_Inflammation_II.gz	Gastric cancer	1	0.028022	0.0300353	0.350836	0.823852	1.02842	0.969624	1.09078
HGFAC_Q04756_OID30718_v1_Inflammation_II.gz	Hepatic cancer	1	0.0201331	0.055876	0.71861	0.958783	1.02034	0.914494	1.13843
HGFAC_Q04756_OID30718_v1_Inflammation_II.gz	Pancreatic cancer	1	-0.029727	0.114396	0.794971	0.971962	0.97071	0.775736	1.21469
HGFAC_Q04756_OID30718_v1_Inflammation_II.gz	Pharyngeal and laryngeal cancer	1	0.16724	0.146826	0.254687	0.967109	1.18204	0.886443	1.5762
HNMT_P50135_OID20975_v1_Neurology.gz	Cancer of hepatic bile ducts	1	-0.105262	0.142617	0.460471	0.923842	0.900089	0.680592	1.19037
HNMT_P50135_OID20975_v1_Neurology.gz	Colorectal cancer	1	0.008458	0.0338414	0.802641	0.961735	1.00849	0.943771	1.07765
HNMT_P50135_OID20975_v1_Neurology.gz	Esophageal cancer	1	-0.0889428	0.0785801	0.257687	0.853783	0.914898	0.784303	1.06724
HNMT_P50135_OID20975_v1_Neurology.gz	Gastric cancer	1	0.0267014	0.0342044	0.435013	0.839209	1.02706	0.960463	1.09828
HNMT_P50135_OID20975_v1_Neurology.gz	Hepatic cancer	1	-0.0420041	0.0639591	0.511352	0.958783	0.958866	0.845892	1.08693
HNMT_P50135_OID20975_v1_Neurology.gz	Pancreatic cancer	1	0.0763756	0.131505	0.561389	0.95166	1.07937	0.834122	1.39672
HNMT_P50135_OID20975_v1_Neurology.gz	Pharyngeal and laryngeal cancer	1	0.0372332	0.166773	0.823336	0.989687	1.03794	0.748531	1.43923
HSBP1_O75506_OID30232_v1_Cardiometabolic_II.gz	Cancer of hepatic bile ducts	1	0.146806	0.125449	0.241905	0.923842	1.15813	0.905675	1.48095
HSBP1_O75506_OID30232_v1_Cardiometabolic_II.gz	Colorectal cancer	1	0.068004	0.0300547	0.0236559	0.409155	1.07037	1.00914	1.13532
HSBP1_O75506_OID30232_v1_Cardiometabolic_II.gz	Esophageal cancer	1	0.0216837	0.0702572	0.757601	0.972703	1.02192	0.890457	1.17279
HSBP1_O75506_OID30232_v1_Cardiometabolic_II.gz	Gastric cancer	1	0.0160429	0.030404	0.597737	0.845569	1.01617	0.957386	1.07857
HSBP1_O75506_OID30232_v1_Cardiometabolic_II.gz	Hepatic cancer	1	-0.070787	0.0566116	0.211155	0.932973	0.93166	0.833813	1.04099
HSBP1_O75506_OID30232_v1_Cardiometabolic_II.gz	Pancreatic cancer	1	-0.0197483	0.115818	0.864607	0.990484	0.980445	0.781335	1.2303
HSBP1_O75506_OID30232_v1_Cardiometabolic_II.gz	Pharyngeal and laryngeal cancer	1	-0.285769	0.148718	0.0546617	0.920949	0.751436	0.561437	1.00573
ICAM2_P13598_OID20248_v1_Cardiometabolic.gz	Cancer of hepatic bile ducts	2	0.0759439	0.0698437	0.276886	0.923842	1.0789	0.94087	1.23718
ICAM2_P13598_OID20248_v1_Cardiometabolic.gz	Colorectal cancer	2	0.0234532	0.0204907	0.252383	0.778152	1.02373	0.98343	1.06568
ICAM2_P13598_OID20248_v1_Cardiometabolic.gz	Esophageal cancer	2	0.0150835	0.0351491	0.667829	0.970447	1.0152	0.947613	1.0876
ICAM2_P13598_OID20248_v1_Cardiometabolic.gz	Gastric cancer	1	-0.00374173	0.0234567	0.873262	0.988827	0.996265	0.951499	1.04314
ICAM2_P13598_OID20248_v1_Cardiometabolic.gz	Hepatic cancer	2	0.0312397	0.0320004	0.328952	0.949403	1.03173	0.969009	1.09852
ICAM2_P13598_OID20248_v1_Cardiometabolic.gz	Pancreatic cancer	2	-0.0707549	0.0580314	0.222749	0.907454	0.93169	0.831523	1.04392
ICAM2_P13598_OID20248_v1_Cardiometabolic.gz	Pharyngeal and laryngeal cancer	2	0.0546107	0.110654	0.621642	0.989687	1.05613	0.85021	1.31192
IDI2_Q9BXS1_OID20823_v1_Neurology.gz	Cancer of hepatic bile ducts	1	0.00373766	0.216786	0.986244	0.995482	1.00374	0.656283	1.53517
IDI2_Q9BXS1_OID20823_v1_Neurology.gz	Colorectal cancer	1	-0.0599512	0.0518593	0.247667	0.778152	0.94181	0.850785	1.04257
IDI2_Q9BXS1_OID20823_v1_Neurology.gz	Esophageal cancer	1	0.103222	0.121094	0.393985	0.953565	1.10874	0.874483	1.40574
IDI2_Q9BXS1_OID20823_v1_Neurology.gz	Gastric cancer	1	-0.026545	0.0525423	0.61341	0.845569	0.973804	0.87851	1.07944
IDI2_Q9BXS1_OID20823_v1_Neurology.gz	Hepatic cancer	1	0.00490446	0.0976522	0.959944	0.990908	1.00492	0.829864	1.2169
IDI2_Q9BXS1_OID20823_v1_Neurology.gz	Pancreatic cancer	1	0.156159	0.198676	0.431869	0.907454	1.16901	0.791958	1.72558
IDI2_Q9BXS1_OID20823_v1_Neurology.gz	Pharyngeal and laryngeal cancer	1	0.454597	0.257093	0.0770248	0.920949	1.57554	0.951889	2.60778
IFNGR2_P38484_OID20941_v1_Neurology.gz	Cancer of hepatic bile ducts	1	0.0764318	0.0513904	0.136942	0.847972	1.07943	0.975999	1.19382
IFNGR2_P38484_OID20941_v1_Neurology.gz	Colorectal cancer	1	0.0108548	0.0122696	0.376321	0.834584	1.01091	0.986893	1.03552
IFNGR2_P38484_OID20941_v1_Neurology.gz	Esophageal cancer	1	0.0128472	0.0286565	0.653923	0.970447	1.01293	0.957605	1.07145
IFNGR2_P38484_OID20941_v1_Neurology.gz	Gastric cancer	1	0.00348018	0.0124267	0.779434	0.952497	1.00349	0.97934	1.02823
IFNGR2_P38484_OID20941_v1_Neurology.gz	Hepatic cancer	1	-0.0352589	0.0231463	0.127682	0.89705	0.965355	0.922539	1.01016
IFNGR2_P38484_OID20941_v1_Neurology.gz	Pancreatic cancer	1	-0.00535135	0.0473194	0.909959	0.998414	0.994663	0.906561	1.09133
IFNGR2_P38484_OID20941_v1_Neurology.gz	Pharyngeal and laryngeal cancer	1	0.0115421	0.0607339	0.849274	0.989687	1.01161	0.89808	1.13949
IGF2R_P11717_OID21146_v1_Neurology.gz	Cancer of hepatic bile ducts	1	-0.227141	0.0981758	0.0206889	0.514619	0.796809	0.657332	0.965879
IGF2R_P11717_OID21146_v1_Neurology.gz	Colorectal cancer	1	0.0537372	0.0233973	0.0216344	0.409155	1.05521	1.00791	1.10472
IGF2R_P11717_OID21146_v1_Neurology.gz	Esophageal cancer	1	0.036131	0.0546058	0.508182	0.953565	1.03679	0.931558	1.15391
IGF2R_P11717_OID21146_v1_Neurology.gz	Gastric cancer	1	-0.00245338	0.0236697	0.917447	0.988827	0.99755	0.952328	1.04492
IGF2R_P11717_OID21146_v1_Neurology.gz	Hepatic cancer	1	0.0472984	0.04416	0.284138	0.949403	1.04843	0.961505	1.14322
IGF2R_P11717_OID21146_v1_Neurology.gz	Pancreatic cancer	1	-0.0770176	0.090598	0.395268	0.907454	0.925874	0.775235	1.10578
IGF2R_P11717_OID21146_v1_Neurology.gz	Pharyngeal and laryngeal cancer	1	-0.0862802	0.11558	0.455367	0.985152	0.917337	0.731384	1.15057
IGFBPL1_Q8WX77_OID20155_v1_Cardiometabolic.gz	Cancer of hepatic bile ducts	1	-0.0638398	0.111577	0.567215	0.948605	0.938155	0.753873	1.16748
IGFBPL1_Q8WX77_OID20155_v1_Cardiometabolic.gz	Colorectal cancer	1	0.0246878	0.0266468	0.354195	0.834584	1.025	0.972836	1.07995
IGFBPL1_Q8WX77_OID20155_v1_Cardiometabolic.gz	Esophageal cancer	1	0.0648475	0.0621397	0.296681	0.901182	1.067	0.944645	1.20519
IGFBPL1_Q8WX77_OID20155_v1_Cardiometabolic.gz	Gastric cancer	1	0.0204411	0.0269807	0.448679	0.839209	1.02065	0.968079	1.07608
IGFBPL1_Q8WX77_OID20155_v1_Cardiometabolic.gz	Hepatic cancer	1	-0.0543569	0.0502984	0.279835	0.949403	0.947094	0.85818	1.04522
IGFBPL1_Q8WX77_OID20155_v1_Cardiometabolic.gz	Pancreatic cancer	1	-0.0255582	0.102755	0.80357	0.971962	0.974766	0.796954	1.19225
IGFBPL1_Q8WX77_OID20155_v1_Cardiometabolic.gz	Pharyngeal and laryngeal cancer	1	0.263328	0.131867	0.0458327	0.920949	1.30125	1.00488	1.68504
IL13RA1_P78552_OID21504_v1_Oncology.gz	Cancer of hepatic bile ducts	1	0.027506	0.0589728	0.640916	0.948605	1.02789	0.915687	1.15384
IL13RA1_P78552_OID21504_v1_Oncology.gz	Colorectal cancer	1	-0.0114082	0.0140084	0.415427	0.878789	0.988657	0.961881	1.01618
IL13RA1_P78552_OID21504_v1_Oncology.gz	Esophageal cancer	1	-0.0419576	0.0305483	0.169601	0.853783	0.95891	0.903181	1.01808
IL13RA1_P78552_OID21504_v1_Oncology.gz	Gastric cancer	1	-0.00851079	0.0137693	0.536511	0.839209	0.991525	0.965124	1.01865
IL13RA1_P78552_OID21504_v1_Oncology.gz	Hepatic cancer	1	-0.0464129	0.0256233	0.0700864	0.887739	0.954648	0.907888	1.00382
IL13RA1_P78552_OID21504_v1_Oncology.gz	Pancreatic cancer	1	-0.0437488	0.0538691	0.416716	0.907454	0.957194	0.861283	1.06379
IL13RA1_P78552_OID21504_v1_Oncology.gz	Pharyngeal and laryngeal cancer	1	-0.0681587	0.0640568	0.287312	0.967109	0.934112	0.823897	1.05907
IL15_P40933_OID20562_v1_Inflammation.gz	Cancer of hepatic bile ducts	1	-0.163123	0.162406	0.315179	0.923842	0.849487	0.617894	1.16788
IL15_P40933_OID20562_v1_Inflammation.gz	Colorectal cancer	1	0.0581808	0.0386335	0.132075	0.686218	1.05991	0.982612	1.14328
IL15_P40933_OID20562_v1_Inflammation.gz	Esophageal cancer	1	-0.0462969	0.0894615	0.604802	0.970447	0.954758	0.801203	1.13774
IL15_P40933_OID20562_v1_Inflammation.gz	Gastric cancer	1	-0.0107857	0.0388174	0.781123	0.952497	0.989272	0.916798	1.06748
IL15_P40933_OID20562_v1_Inflammation.gz	Hepatic cancer	1	0.100145	0.0728696	0.169346	0.932973	1.10533	0.958219	1.27503
IL15_P40933_OID20562_v1_Inflammation.gz	Pancreatic cancer	1	-0.010498	0.1495	0.944018	0.998414	0.989557	0.738216	1.32647
IL15_P40933_OID20562_v1_Inflammation.gz	Pharyngeal and laryngeal cancer	1	0.250874	0.190248	0.187281	0.924219	1.28515	0.885137	1.86593
IL15RA_Q13261_OID20498_v1_Inflammation.gz	Cancer of hepatic bile ducts	1	-0.184842	0.116108	0.111387	0.847972	0.831235	0.66205	1.04365
IL15RA_Q13261_OID20498_v1_Inflammation.gz	Colorectal cancer	1	0.053128	0.0277427	0.055489	0.525247	1.05456	0.998753	1.1135
IL15RA_Q13261_OID20498_v1_Inflammation.gz	Esophageal cancer	1	-0.0166402	0.0648244	0.797413	0.972703	0.983497	0.866151	1.11674
IL15RA_Q13261_OID20498_v1_Inflammation.gz	Gastric cancer	1	-0.0454779	0.0280883	0.105425	0.66527	0.955541	0.904357	1.00962
IL15RA_Q13261_OID20498_v1_Inflammation.gz	Hepatic cancer	1	-0.082673	0.0523186	0.114065	0.887739	0.920652	0.830923	1.02007
IL15RA_Q13261_OID20498_v1_Inflammation.gz	Pancreatic cancer	1	-0.14903	0.106996	0.163664	0.907454	0.861543	0.698554	1.06256
IL15RA_Q13261_OID20498_v1_Inflammation.gz	Pharyngeal and laryngeal cancer	1	-0.0660144	0.137278	0.6306	0.989687	0.936117	0.715282	1.22513
IL16_Q14005_OID20633_v1_Inflammation.gz	Cancer of hepatic bile ducts	1	0.0586354	0.0897299	0.513456	0.941169	1.06039	0.889376	1.26428
IL16_Q14005_OID20633_v1_Inflammation.gz	Colorectal cancer	1	-0.00525476	0.0214169	0.806181	0.961735	0.994759	0.953866	1.03741
IL16_Q14005_OID20633_v1_Inflammation.gz	Esophageal cancer	1	0.0606371	0.0501874	0.226965	0.853783	1.06251	0.962973	1.17234
IL16_Q14005_OID20633_v1_Inflammation.gz	Gastric cancer	1	0.000509149	0.0216957	0.981277	0.988827	1.00051	0.958856	1.04397
IL16_Q14005_OID20633_v1_Inflammation.gz	Hepatic cancer	1	0.0173383	0.0404097	0.667878	0.958783	1.01749	0.94001	1.10135
IL16_Q14005_OID20633_v1_Inflammation.gz	Pancreatic cancer	1	0.0387628	0.0826286	0.638983	0.95494	1.03952	0.884096	1.22228
IL16_Q14005_OID20633_v1_Inflammation.gz	Pharyngeal and laryngeal cancer	1	-0.0846184	0.106108	0.425177	0.985152	0.918863	0.746327	1.13128
IL17RA_Q96F46_OID21089_v1_Neurology.gz	Cancer of hepatic bile ducts	1	0.0899715	0.112001	0.421797	0.923842	1.09414	0.87849	1.36274
IL17RA_Q96F46_OID21089_v1_Neurology.gz	Colorectal cancer	1	0.0165548	0.0267574	0.536114	0.952128	1.01669	0.964747	1.07144
IL17RA_Q96F46_OID21089_v1_Neurology.gz	Esophageal cancer	1	0.0525171	0.0625192	0.400899	0.953565	1.05392	0.932375	1.19131
IL17RA_Q96F46_OID21089_v1_Neurology.gz	Gastric cancer	1	-0.0195815	0.0271228	0.470321	0.839209	0.980609	0.92984	1.03415
IL17RA_Q96F46_OID21089_v1_Neurology.gz	Hepatic cancer	1	0.103718	0.0505464	0.0401755	0.887739	1.10929	1.00466	1.22481
IL17RA_Q96F46_OID21089_v1_Neurology.gz	Pancreatic cancer	1	-0.0812732	0.103015	0.430143	0.907454	0.921942	0.753383	1.12821
IL17RA_Q96F46_OID21089_v1_Neurology.gz	Pharyngeal and laryngeal cancer	1	0.0594387	0.132565	0.653883	0.989687	1.06124	0.818413	1.37612
IL17RB_Q9NRM6_OID20585_v1_Inflammation.gz	Cancer of hepatic bile ducts	1	0.26255	0.117261	0.025154	0.514619	1.30024	1.03326	1.63621
IL17RB_Q9NRM6_OID20585_v1_Inflammation.gz	Colorectal cancer	1	0.00805716	0.0280223	0.773709	0.961735	1.00809	0.954215	1.06501
IL17RB_Q9NRM6_OID20585_v1_Inflammation.gz	Esophageal cancer	1	0.157571	0.0652351	0.0157163	0.497351	1.17066	1.03016	1.33034
IL17RB_Q9NRM6_OID20585_v1_Inflammation.gz	Gastric cancer	1	0.0535336	0.028324	0.058752	0.66527	1.05499	0.998021	1.11522
IL17RB_Q9NRM6_OID20585_v1_Inflammation.gz	Hepatic cancer	1	0.021238	0.0528081	0.687557	0.958783	1.02147	0.921027	1.13286
IL17RB_Q9NRM6_OID20585_v1_Inflammation.gz	Pancreatic cancer	1	0.00792796	0.108237	0.94161	0.998414	1.00796	0.815286	1.24617
IL17RB_Q9NRM6_OID20585_v1_Inflammation.gz	Pharyngeal and laryngeal cancer	1	-0.408388	0.138638	0.00322215	0.504242	0.664721	0.506556	0.872269
IL18R1_Q13478_OID20652_v1_Inflammation.gz	Cancer of hepatic bile ducts	1	-0.130782	0.100919	0.195006	0.923842	0.877409	0.719943	1.06932
IL18R1_Q13478_OID20652_v1_Inflammation.gz	Colorectal cancer	1	0.00094486	0.0240614	0.968676	0.999867	1.00095	0.954836	1.04928
IL18R1_Q13478_OID20652_v1_Inflammation.gz	Esophageal cancer	1	-0.0852762	0.056199	0.129167	0.835318	0.918259	0.822484	1.02519
IL18R1_Q13478_OID20652_v1_Inflammation.gz	Gastric cancer	1	-0.0123973	0.02435	0.610661	0.845569	0.987679	0.941648	1.03596
IL18R1_Q13478_OID20652_v1_Inflammation.gz	Hepatic cancer	1	0.0144561	0.0453893	0.750112	0.958783	1.01456	0.928201	1.10896
IL18R1_Q13478_OID20652_v1_Inflammation.gz	Pancreatic cancer	1	-0.125014	0.0928493	0.178169	0.907454	0.882485	0.735652	1.05863
IL18R1_Q13478_OID20652_v1_Inflammation.gz	Pharyngeal and laryngeal cancer	1	0.124153	0.119124	0.297311	0.967109	1.13219	0.896435	1.42995
IL18RAP_O95256_OID20900_v1_Neurology.gz	Cancer of hepatic bile ducts	1	0.076457	0.1176	0.515597	0.941169	1.07946	0.857239	1.35928
IL18RAP_O95256_OID20900_v1_Neurology.gz	Colorectal cancer	1	-0.0105909	0.0281049	0.706297	0.961735	0.989465	0.936434	1.0455
IL18RAP_O95256_OID20900_v1_Neurology.gz	Esophageal cancer	1	-0.028703	0.0657095	0.662244	0.970447	0.971705	0.854282	1.10527
IL18RAP_O95256_OID20900_v1_Neurology.gz	Gastric cancer	1	-0.043927	0.0285354	0.12371	0.674878	0.957024	0.904967	1.01207
IL18RAP_O95256_OID20900_v1_Neurology.gz	Hepatic cancer	1	-0.00345422	0.0530422	0.948077	0.990908	0.996552	0.898151	1.10573
IL18RAP_O95256_OID20900_v1_Neurology.gz	Pancreatic cancer	1	0.119798	0.108323	0.268754	0.907454	1.12727	0.911636	1.39391
IL18RAP_O95256_OID20900_v1_Neurology.gz	Pharyngeal and laryngeal cancer	1	0.0560011	0.139316	0.687705	0.989687	1.0576	0.804883	1.38966
IL19_Q9UHD0_OID20158_v1_Cardiometabolic.gz	Cancer of hepatic bile ducts	1	-0.268149	0.126047	0.0333893	0.514619	0.764794	0.59738	0.979124
IL19_Q9UHD0_OID20158_v1_Cardiometabolic.gz	Colorectal cancer	1	-0.0666582	0.0301332	0.0269584	0.409155	0.935515	0.881862	0.992432
IL19_Q9UHD0_OID20158_v1_Cardiometabolic.gz	Esophageal cancer	1	0.0380397	0.0703825	0.588872	0.970447	1.03877	0.904919	1.19243
IL19_Q9UHD0_OID20158_v1_Cardiometabolic.gz	Gastric cancer	1	0.000707828	0.0305287	0.981502	0.988827	1.00071	0.942586	1.06241
IL19_Q9UHD0_OID20158_v1_Cardiometabolic.gz	Hepatic cancer	1	0.0913898	0.0569137	0.108326	0.887739	1.0957	0.980041	1.225
IL19_Q9UHD0_OID20158_v1_Cardiometabolic.gz	Pancreatic cancer	1	-0.174831	0.116173	0.132343	0.907454	0.839599	0.668626	1.05429
IL19_Q9UHD0_OID20158_v1_Cardiometabolic.gz	Pharyngeal and laryngeal cancer	1	0.341551	0.149383	0.0222301	0.679253	1.40713	1.04997	1.88578
IL1R2_P27930_OID20757_v1_Inflammation.gz	Cancer of hepatic bile ducts	1	0.153386	0.135591	0.257957	0.923842	1.16577	0.89371	1.52066
IL1R2_P27930_OID20757_v1_Inflammation.gz	Colorectal cancer	1	0.0507843	0.032361	0.116577	0.686218	1.0521	0.987436	1.12099
IL1R2_P27930_OID20757_v1_Inflammation.gz	Esophageal cancer	1	-0.096244	0.0756811	0.203478	0.853783	0.908242	0.783034	1.05347
IL1R2_P27930_OID20757_v1_Inflammation.gz	Gastric cancer	1	0.0194031	0.0327554	0.553607	0.839209	1.01959	0.956191	1.0872
IL1R2_P27930_OID20757_v1_Inflammation.gz	Hepatic cancer	1	0.103146	0.0611396	0.0915935	0.887739	1.10865	0.98345	1.24979
IL1R2_P27930_OID20757_v1_Inflammation.gz	Pancreatic cancer	1	-0.0381394	0.124957	0.760199	0.965276	0.962579	0.753478	1.22971
IL1R2_P27930_OID20757_v1_Inflammation.gz	Pharyngeal and laryngeal cancer	1	-0.0726784	0.160196	0.650057	0.989687	0.9299	0.67932	1.27291
IL1RL1_Q01638_OID20250_v1_Cardiometabolic.gz	Cancer of hepatic bile ducts	1	-0.101228	0.106101	0.340045	0.923842	0.903727	0.734045	1.11263
IL1RL1_Q01638_OID20250_v1_Cardiometabolic.gz	Colorectal cancer	1	-0.00770134	0.025299	0.760814	0.961735	0.992328	0.944323	1.04277
IL1RL1_Q01638_OID20250_v1_Cardiometabolic.gz	Esophageal cancer	1	-0.0796988	0.0590709	0.177271	0.853783	0.923394	0.822442	1.03674
IL1RL1_Q01638_OID20250_v1_Cardiometabolic.gz	Gastric cancer	1	-0.0225243	0.0255988	0.378916	0.839209	0.977727	0.929882	1.02804
IL1RL1_Q01638_OID20250_v1_Cardiometabolic.gz	Hepatic cancer	1	0.00985688	0.0477067	0.836311	0.958783	1.00991	0.919755	1.10889
IL1RL1_Q01638_OID20250_v1_Cardiometabolic.gz	Pancreatic cancer	1	-0.137273	0.0976066	0.159607	0.907454	0.871732	0.719944	1.05552
IL1RL1_Q01638_OID20250_v1_Cardiometabolic.gz	Pharyngeal and laryngeal cancer	1	0.160495	0.125269	0.20012	0.932761	1.17409	0.918484	1.50084
IL5RA_Q01344_OID20601_v1_Inflammation.gz	Cancer of hepatic bile ducts	1	-0.0529716	0.125126	0.672044	0.948605	0.948407	0.742139	1.21201
IL5RA_Q01344_OID20601_v1_Inflammation.gz	Colorectal cancer	1	-0.0265858	0.0298988	0.373899	0.834584	0.973765	0.91834	1.03253
IL5RA_Q01344_OID20601_v1_Inflammation.gz	Esophageal cancer	1	0.0466854	0.0698209	0.503722	0.953565	1.04779	0.913782	1.20146
IL5RA_Q01344_OID20601_v1_Inflammation.gz	Gastric cancer	1	0.0368424	0.0302439	0.223157	0.699304	1.03753	0.977814	1.10089
IL5RA_Q01344_OID20601_v1_Inflammation.gz	Hepatic cancer	1	0.0122728	0.0563305	0.82753	0.958783	1.01235	0.906527	1.13052
IL5RA_Q01344_OID20601_v1_Inflammation.gz	Pancreatic cancer	1	0.0708049	0.115291	0.539124	0.95166	1.07337	0.856273	1.34551
IL5RA_Q01344_OID20601_v1_Inflammation.gz	Pharyngeal and laryngeal cancer	1	0.254371	0.148059	0.0857892	0.924219	1.28965	0.96481	1.72386
IL6R_P08887_OID20385_v1_Cardiometabolic.gz	Cancer of hepatic bile ducts	1	0.0563329	0.0588414	0.338381	0.923842	1.05795	0.94271	1.18728
IL6R_P08887_OID20385_v1_Cardiometabolic.gz	Colorectal cancer	1	-0.00309309	0.0140437	0.825678	0.961735	0.996912	0.969845	1.02473
IL6R_P08887_OID20385_v1_Cardiometabolic.gz	Esophageal cancer	1	-0.0313933	0.0327901	0.338364	0.919296	0.969094	0.908771	1.03342
IL6R_P08887_OID20385_v1_Cardiometabolic.gz	Gastric cancer	1	0.0228447	0.0142014	0.1077	0.66527	1.02311	0.995022	1.05199
IL6R_P08887_OID20385_v1_Cardiometabolic.gz	Hepatic cancer	1	0.0042613	0.0264713	0.872111	0.974857	1.00427	0.953494	1.05775
IL6R_P08887_OID20385_v1_Cardiometabolic.gz	Pancreatic cancer	1	0.0652639	0.0541513	0.22812	0.907454	1.06744	0.959951	1.18697
IL6R_P08887_OID20385_v1_Cardiometabolic.gz	Pharyngeal and laryngeal cancer	1	0.0251279	0.0694978	0.717678	0.989687	1.02545	0.89486	1.17509
IL7R_P16871_OID21136_v1_Neurology.gz	Cancer of hepatic bile ducts	1	0.0546105	0.090502	0.546231	0.945752	1.05613	0.884464	1.26111
IL7R_P16871_OID21136_v1_Neurology.gz	Colorectal cancer	1	-0.0408383	0.0215556	0.0581515	0.525247	0.959984	0.920271	1.00141
IL7R_P16871_OID21136_v1_Neurology.gz	Esophageal cancer	1	0.0251662	0.0504901	0.618175	0.970447	1.02549	0.928863	1.13216
IL7R_P16871_OID21136_v1_Neurology.gz	Gastric cancer	1	0.0220058	0.0218675	0.31426	0.808098	1.02225	0.979361	1.06702
IL7R_P16871_OID21136_v1_Neurology.gz	Hepatic cancer	1	0.0543226	0.0407895	0.182932	0.932973	1.05583	0.974701	1.1437
IL7R_P16871_OID21136_v1_Neurology.gz	Pancreatic cancer	1	0.0168248	0.083281	0.839898	0.975711	1.01697	0.863807	1.19728
IL7R_P16871_OID21136_v1_Neurology.gz	Pharyngeal and laryngeal cancer	1	-0.0609277	0.106719	0.568057	0.989687	0.940891	0.763305	1.15979
ISLR2_Q6UXK2_OID20889_v1_Neurology.gz	Cancer of hepatic bile ducts	1	0.165698	0.101276	0.101818	0.823529	1.18022	0.967729	1.43936
ISLR2_Q6UXK2_OID20889_v1_Neurology.gz	Colorectal cancer	1	0.051067	0.024117	0.0342202	0.409155	1.05239	1.0038	1.10333
ISLR2_Q6UXK2_OID20889_v1_Neurology.gz	Esophageal cancer	1	0.0402123	0.0563007	0.475078	0.953565	1.04103	0.932266	1.16249
ISLR2_Q6UXK2_OID20889_v1_Neurology.gz	Hepatic cancer	1	0.0702068	0.0454563	0.122469	0.887739	1.07273	0.98129	1.17269
ISLR2_Q6UXK2_OID20889_v1_Neurology.gz	Pancreatic cancer	1	-0.0953571	0.0929315	0.304844	0.907454	0.909048	0.757673	1.09067
ISLR2_Q6UXK2_OID20889_v1_Neurology.gz	Pharyngeal and laryngeal cancer	1	0.17896	0.119332	0.133698	0.924219	1.19597	0.94655	1.51112
ITGA2_P17301_OID30570_v1_Inflammation_II.gz	Cancer of hepatic bile ducts	1	-0.00210988	0.117403	0.985662	0.995482	0.997892	0.792772	1.25608
ITGA2_P17301_OID30570_v1_Inflammation_II.gz	Colorectal cancer	1	-0.00205811	0.0279865	0.941377	0.99948	0.997944	0.944678	1.05421
ITGA2_P17301_OID30570_v1_Inflammation_II.gz	Esophageal cancer	1	-0.046909	0.0653188	0.472662	0.953565	0.954174	0.839513	1.0845
ITGA2_P17301_OID30570_v1_Inflammation_II.gz	Gastric cancer	1	-0.00737846	0.0283262	0.794492	0.95339	0.992649	0.939039	1.04932
ITGA2_P17301_OID30570_v1_Inflammation_II.gz	Hepatic cancer	1	-0.0110418	0.0527775	0.834281	0.958783	0.989019	0.891825	1.09681
ITGA2_P17301_OID30570_v1_Inflammation_II.gz	Pancreatic cancer	1	-0.0554436	0.108034	0.607809	0.95166	0.946065	0.765527	1.16918
ITGA2_P17301_OID30570_v1_Inflammation_II.gz	Pharyngeal and laryngeal cancer	1	-0.12558	0.138419	0.364276	0.972582	0.881985	0.672414	1.15687
ITPA_Q9BY32_OID30082_v1_Cardiometabolic_II.gz	Cancer of hepatic bile ducts	1	-0.106636	0.0697318	0.126208	0.847972	0.898853	0.784028	1.03049
ITPA_Q9BY32_OID30082_v1_Cardiometabolic_II.gz	Colorectal cancer	1	-0.0121608	0.0166877	0.466168	0.939915	0.987913	0.956123	1.02076
ITPA_Q9BY32_OID30082_v1_Cardiometabolic_II.gz	Esophageal cancer	1	-0.0156385	0.0390538	0.688836	0.970447	0.984483	0.911937	1.0628
ITPA_Q9BY32_OID30082_v1_Cardiometabolic_II.gz	Gastric cancer	1	-0.00174183	0.0169195	0.918004	0.988827	0.99826	0.965698	1.03192
ITPA_Q9BY32_OID30082_v1_Cardiometabolic_II.gz	Hepatic cancer	1	-0.022933	0.0314951	0.466526	0.958783	0.977328	0.918822	1.03956
ITPA_Q9BY32_OID30082_v1_Cardiometabolic_II.gz	Pancreatic cancer	1	0.03494	0.0642567	0.586608	0.95166	1.03556	0.913015	1.17455
ITPA_Q9BY32_OID30082_v1_Cardiometabolic_II.gz	Pharyngeal and laryngeal cancer	1	0.0258347	0.0827558	0.754903	0.989687	1.02617	0.872523	1.20688
KLB_Q86Z14_OID20888_v1_Neurology.gz	Cancer of hepatic bile ducts	1	0.0888661	0.094773	0.348413	0.923842	1.09293	0.907657	1.31603
KLB_Q86Z14_OID20888_v1_Neurology.gz	Colorectal cancer	1	0.0238458	0.0226039	0.291453	0.778152	1.02413	0.97975	1.07053
KLB_Q86Z14_OID20888_v1_Neurology.gz	Esophageal cancer	1	0.114367	0.0527309	0.0300917	0.497351	1.12116	1.01108	1.24324
KLB_Q86Z14_OID20888_v1_Neurology.gz	Gastric cancer	1	-0.0559981	0.0228424	0.0142262	0.296976	0.945541	0.904142	0.988836
KLB_Q86Z14_OID20888_v1_Neurology.gz	Hepatic cancer	1	0.0825978	0.0426279	0.0526661	0.887739	1.0861	0.999048	1.18075
KLB_Q86Z14_OID20888_v1_Neurology.gz	Pancreatic cancer	1	-0.153042	0.0872303	0.079352	0.892819	0.858094	0.72324	1.01809
KLB_Q86Z14_OID20888_v1_Neurology.gz	Pharyngeal and laryngeal cancer	1	0.157006	0.111766	0.160091	0.924219	1.17	0.93983	1.45655
KLK10_O43240_OID21523_v1_Oncology.gz	Cancer of hepatic bile ducts	1	0.0475754	0.110212	0.66598	0.948605	1.04873	0.844982	1.3016
KLK10_O43240_OID21523_v1_Oncology.gz	Colorectal cancer	1	0.0040429	0.0262943	0.877802	0.961735	1.00405	0.953616	1.05715
KLK10_O43240_OID21523_v1_Oncology.gz	Esophageal cancer	1	0.0741154	0.0613404	0.226945	0.853783	1.07693	0.954935	1.21451
KLK10_O43240_OID21523_v1_Oncology.gz	Gastric cancer	1	0.044363	0.0266408	0.0958668	0.66527	1.04536	0.992178	1.1014
KLK10_O43240_OID21523_v1_Oncology.gz	Hepatic cancer	1	0.0816514	0.0496253	0.0998957	0.887739	1.08508	0.984507	1.19592
KLK10_O43240_OID21523_v1_Oncology.gz	Pancreatic cancer	1	-0.00150266	0.101445	0.988182	0.998414	0.998498	0.818456	1.21815
KLK10_O43240_OID21523_v1_Oncology.gz	Pharyngeal and laryngeal cancer	1	-0.318772	0.130256	0.0143941	0.576601	0.727041	0.563226	0.938502
KLK12_Q9UKR0_OID21201_v1_Oncology.gz	Cancer of hepatic bile ducts	1	-0.0307112	0.0598706	0.60798	0.948605	0.969756	0.862382	1.0905
KLK12_Q9UKR0_OID21201_v1_Oncology.gz	Colorectal cancer	1	0.0119266	0.0143105	0.40461	0.878789	1.012	0.984007	1.04079
KLK12_Q9UKR0_OID21201_v1_Oncology.gz	Esophageal cancer	1	0.0606443	0.0334237	0.0696143	0.686905	1.06252	0.995146	1.13446
KLK12_Q9UKR0_OID21201_v1_Oncology.gz	Gastric cancer	1	-0.0137241	0.0144901	0.343571	0.823852	0.98637	0.95875	1.01478
KLK12_Q9UKR0_OID21201_v1_Oncology.gz	Hepatic cancer	1	0.00748064	0.0269737	0.781526	0.958783	1.00751	0.955627	1.06221
KLK12_Q9UKR0_OID21201_v1_Oncology.gz	Pancreatic cancer	1	0.0406831	0.0551318	0.460561	0.924508	1.04152	0.934844	1.16037
KLK12_Q9UKR0_OID21201_v1_Oncology.gz	Pharyngeal and laryngeal cancer	1	0.125909	0.0708973	0.0757434	0.920949	1.13418	0.987035	1.30326
KLK13_Q9UKR3_OID21291_v1_Oncology.gz	Cancer of hepatic bile ducts	1	0.0810834	0.1125	0.471071	0.923842	1.08446	0.869865	1.352
KLK13_Q9UKR3_OID21291_v1_Oncology.gz	Colorectal cancer	1	-0.0352041	0.0268389	0.189628	0.756507	0.965408	0.915936	1.01755
KLK13_Q9UKR3_OID21291_v1_Oncology.gz	Esophageal cancer	1	0.100284	0.0627459	0.109988	0.737723	1.10548	0.977557	1.25015
KLK13_Q9UKR3_OID21291_v1_Oncology.gz	Gastric cancer	1	-0.0137263	0.027201	0.613821	0.845569	0.986367	0.935158	1.04038
KLK13_Q9UKR3_OID21291_v1_Oncology.gz	Hepatic cancer	1	-0.0194479	0.0507358	0.701484	0.958783	0.98074	0.887905	1.08328
KLK13_Q9UKR3_OID21291_v1_Oncology.gz	Pancreatic cancer	1	0.00367178	0.103633	0.971737	0.998414	1.00368	0.819181	1.22973
KLK13_Q9UKR3_OID21291_v1_Oncology.gz	Pharyngeal and laryngeal cancer	1	0.101484	0.133011	0.44548	0.985152	1.10681	0.85281	1.43647
LAIR2_Q6ISS4_OID20965_v1_Neurology.gz	Cancer of hepatic bile ducts	1	0.180207	0.106468	0.090533	0.814778	1.19747	0.971931	1.47533
LAIR2_Q6ISS4_OID20965_v1_Neurology.gz	Colorectal cancer	1	0.0255411	0.025399	0.31461	0.782945	1.02587	0.976051	1.07823
LAIR2_Q6ISS4_OID20965_v1_Neurology.gz	Esophageal cancer	1	-0.000444128	0.0593302	0.994027	0.997068	0.999556	0.889824	1.12282
LAIR2_Q6ISS4_OID20965_v1_Neurology.gz	Gastric cancer	1	-0.000717133	0.0257449	0.977778	0.988827	0.999283	0.95011	1.051
LAIR2_Q6ISS4_OID20965_v1_Neurology.gz	Hepatic cancer	1	0.086483	0.0479551	0.0713229	0.887739	1.09033	0.992519	1.19779
LAIR2_Q6ISS4_OID20965_v1_Neurology.gz	Pancreatic cancer	1	0.11184	0.0980458	0.253999	0.907454	1.11833	0.922812	1.35528
LAIR2_Q6ISS4_OID20965_v1_Neurology.gz	Pharyngeal and laryngeal cancer	1	-0.187389	0.125688	0.135986	0.924219	0.829121	0.648083	1.06073
LAMB1_P07942_OID30280_v1_Cardiometabolic_II.gz	Cancer of hepatic bile ducts	1	0.134793	0.117807	0.252548	0.923842	1.1443	0.908365	1.44152
LAMB1_P07942_OID30280_v1_Cardiometabolic_II.gz	Colorectal cancer	1	-0.0173685	0.0281401	0.537094	0.952128	0.982781	0.930044	1.03851
LAMB1_P07942_OID30280_v1_Cardiometabolic_II.gz	Esophageal cancer	1	0.0659921	0.0655133	0.313786	0.919296	1.06822	0.939494	1.21458
LAMB1_P07942_OID30280_v1_Cardiometabolic_II.gz	Gastric cancer	1	0.0393402	0.0284292	0.166421	0.674878	1.04012	0.983752	1.09973
LAMB1_P07942_OID30280_v1_Cardiometabolic_II.gz	Hepatic cancer	1	-0.0623925	0.0529962	0.239075	0.932973	0.939514	0.846822	1.04235
LAMB1_P07942_OID30280_v1_Cardiometabolic_II.gz	Pancreatic cancer	1	-0.193663	0.108419	0.0740587	0.892819	0.823935	0.6662	1.01902
LAMB1_P07942_OID30280_v1_Cardiometabolic_II.gz	Pharyngeal and laryngeal cancer	1	-0.00402329	0.139078	0.976922	0.989687	0.995985	0.758345	1.30809
LCN15_Q6UWW0_OID31032_v1_Neurology_II.gz	Cancer of hepatic bile ducts	1	-0.104686	0.125477	0.404111	0.923842	0.900607	0.70425	1.15171
LCN15_Q6UWW0_OID31032_v1_Neurology_II.gz	Colorectal cancer	1	-0.0484254	0.0299521	0.10593	0.686218	0.952728	0.898407	1.01033
LCN15_Q6UWW0_OID31032_v1_Neurology_II.gz	Esophageal cancer	1	0.0605649	0.0700715	0.387406	0.953565	1.06244	0.926098	1.21885
LCN15_Q6UWW0_OID31032_v1_Neurology_II.gz	Gastric cancer	1	-0.0362993	0.0303352	0.231459	0.699304	0.964352	0.908686	1.02343
LCN15_Q6UWW0_OID31032_v1_Neurology_II.gz	Hepatic cancer	1	-0.0874014	0.0565915	0.122485	0.887739	0.916309	0.820107	1.0238
LCN15_Q6UWW0_OID31032_v1_Neurology_II.gz	Pancreatic cancer	1	0.184717	0.11574	0.110495	0.892819	1.20288	0.958743	1.50918
LCN15_Q6UWW0_OID31032_v1_Neurology_II.gz	Pharyngeal and laryngeal cancer	1	-0.0465999	0.148314	0.753371	0.989687	0.954469	0.713698	1.27647
LCP1_P13796_OID30367_v1_Cardiometabolic_II.gz	Cancer of hepatic bile ducts	1	-0.0134588	0.110093	0.902701	0.995482	0.986631	0.795137	1.22424
LCP1_P13796_OID30367_v1_Cardiometabolic_II.gz	Colorectal cancer	1	0.0388896	0.0262412	0.138339	0.695111	1.03966	0.987535	1.09453
LCP1_P13796_OID30367_v1_Cardiometabolic_II.gz	Esophageal cancer	1	-0.0239305	0.0612725	0.696124	0.970447	0.976354	0.865867	1.10094
LCP1_P13796_OID30367_v1_Cardiometabolic_II.gz	Gastric cancer	1	-0.0499989	0.0266926	0.0610492	0.66527	0.95123	0.902744	1.00232
LCP1_P13796_OID30367_v1_Cardiometabolic_II.gz	Hepatic cancer	1	-0.0942738	0.0493539	0.0561126	0.887739	0.910034	0.826126	1.00246
LCP1_P13796_OID30367_v1_Cardiometabolic_II.gz	Pancreatic cancer	1	-0.0729357	0.101472	0.472278	0.938032	0.929661	0.761991	1.13422
LCP1_P13796_OID30367_v1_Cardiometabolic_II.gz	Pharyngeal and laryngeal cancer	1	0.109555	0.130346	0.400631	0.985152	1.11578	0.864224	1.44056
LECT2_O14960_OID30320_v1_Cardiometabolic_II.gz	Cancer of hepatic bile ducts	1	-0.000435422	0.0768913	0.995482	0.995482	0.999565	0.859725	1.16215
LECT2_O14960_OID30320_v1_Cardiometabolic_II.gz	Colorectal cancer	1	-0.0244307	0.0183269	0.182514	0.756507	0.975865	0.941434	1.01156
LECT2_O14960_OID30320_v1_Cardiometabolic_II.gz	Esophageal cancer	1	-0.0690859	0.0428194	0.106652	0.737723	0.933247	0.85812	1.01495
LECT2_O14960_OID30320_v1_Cardiometabolic_II.gz	Gastric cancer	1	0.0128861	0.0185919	0.488245	0.839209	1.01297	0.976721	1.05056
LECT2_O14960_OID30320_v1_Cardiometabolic_II.gz	Hepatic cancer	1	0.0124823	0.0346259	0.718481	0.958783	1.01256	0.946121	1.08367
LECT2_O14960_OID30320_v1_Cardiometabolic_II.gz	Pancreatic cancer	1	-0.0574605	0.0706985	0.416358	0.907454	0.944159	0.821988	1.08449
LECT2_O14960_OID30320_v1_Cardiometabolic_II.gz	Pharyngeal and laryngeal cancer	1	-0.0643615	0.0908346	0.4786	0.989687	0.937666	0.784744	1.12039
LEFTY2_O00292_OID21454_v1_Oncology.gz	Cancer of hepatic bile ducts	1	-0.0479479	0.105498	0.649477	0.948605	0.953183	0.77513	1.17214
LEFTY2_O00292_OID21454_v1_Oncology.gz	Colorectal cancer	1	0.0109865	0.025176	0.662557	0.961735	1.01105	0.962368	1.06219
LEFTY2_O00292_OID21454_v1_Oncology.gz	Esophageal cancer	1	-0.0467584	0.0587601	0.426177	0.953565	0.954318	0.850502	1.07081
LEFTY2_O00292_OID21454_v1_Oncology.gz	Gastric cancer	1	0.00126527	0.0254821	0.960399	0.988827	1.00127	0.952486	1.05254
LEFTY2_O00292_OID21454_v1_Oncology.gz	Hepatic cancer	1	0.045051	0.0474484	0.342379	0.949403	1.04608	0.953184	1.14803
LEFTY2_O00292_OID21454_v1_Oncology.gz	Pancreatic cancer	1	0.206795	0.0969372	0.0329009	0.892316	1.22973	1.01694	1.48705
LEFTY2_O00292_OID21454_v1_Oncology.gz	Pharyngeal and laryngeal cancer	1	-0.0446498	0.124504	0.719877	0.989687	0.956332	0.749254	1.22064
LEG1_Q6P5S2_OID30608_v1_Inflammation_II.gz	Cancer of hepatic bile ducts	1	-0.00788129	0.132212	0.952465	0.995482	0.99215	0.765661	1.28564
LEG1_Q6P5S2_OID30608_v1_Inflammation_II.gz	Colorectal cancer	1	0.0160629	0.0317681	0.613116	0.952128	1.01619	0.954849	1.08148
LEG1_Q6P5S2_OID30608_v1_Inflammation_II.gz	Esophageal cancer	1	-0.0343425	0.0747342	0.645855	0.970447	0.966241	0.834584	1.11867
LEG1_Q6P5S2_OID30608_v1_Inflammation_II.gz	Gastric cancer	1	0.0837876	0.0321933	0.00925083	0.249772	1.0874	1.0209	1.15822
LEG1_Q6P5S2_OID30608_v1_Inflammation_II.gz	Hepatic cancer	1	-0.0252235	0.0598211	0.673282	0.958783	0.975092	0.867211	1.09639
LEG1_Q6P5S2_OID30608_v1_Inflammation_II.gz	Pancreatic cancer	1	-0.00768319	0.121516	0.949585	0.998414	0.992346	0.782036	1.25921
LEG1_Q6P5S2_OID30608_v1_Inflammation_II.gz	Pharyngeal and laryngeal cancer	1	0.268379	0.158223	0.0898465	0.924219	1.30784	0.959121	1.78335
LGALS4_P56470_OID20748_v1_Inflammation.gz	Cancer of hepatic bile ducts	1	0.094763	0.113052	0.401905	0.923842	1.0994	0.880893	1.3721
LGALS4_P56470_OID20748_v1_Inflammation.gz	Colorectal cancer	1	0.0635109	0.0269629	0.0184983	0.409155	1.06557	1.01072	1.1234
LGALS4_P56470_OID20748_v1_Inflammation.gz	Esophageal cancer	1	0.0208215	0.0630119	0.741069	0.970447	1.02104	0.902414	1.15526
LGALS4_P56470_OID20748_v1_Inflammation.gz	Gastric cancer	1	-0.0440777	0.0273189	0.106646	0.66527	0.95688	0.906991	1.00951
LGALS4_P56470_OID20748_v1_Inflammation.gz	Hepatic cancer	1	0.0624888	0.050868	0.219278	0.932973	1.06448	0.963471	1.17608
LGALS4_P56470_OID20748_v1_Inflammation.gz	Pancreatic cancer	1	-0.0846521	0.104	0.415666	0.907454	0.918832	0.749393	1.12658
LGALS4_P56470_OID20748_v1_Inflammation.gz	Pharyngeal and laryngeal cancer	1	0.172979	0.133457	0.194926	0.924219	1.18884	0.915215	1.54428
LGALS9_O00182_OID20781_v1_Inflammation.gz	Cancer of hepatic bile ducts	1	-0.0516149	0.12182	0.671785	0.948605	0.949694	0.747978	1.20581
LGALS9_O00182_OID20781_v1_Inflammation.gz	Colorectal cancer	1	0.0254335	0.0290753	0.381711	0.839764	1.02576	0.968939	1.08591
LGALS9_O00182_OID20781_v1_Inflammation.gz	Esophageal cancer	1	0.0306348	0.0678775	0.651756	0.970447	1.03111	0.902664	1.17783
LGALS9_O00182_OID20781_v1_Inflammation.gz	Gastric cancer	1	0.0471237	0.0294451	0.109512	0.66527	1.04825	0.989467	1.11053
LGALS9_O00182_OID20781_v1_Inflammation.gz	Hepatic cancer	1	-0.00937177	0.0548398	0.864307	0.974857	0.990672	0.889712	1.10309
LGALS9_O00182_OID20781_v1_Inflammation.gz	Pancreatic cancer	1	0.0955533	0.112345	0.395027	0.907454	1.10027	0.882812	1.37129
LGALS9_O00182_OID20781_v1_Inflammation.gz	Pharyngeal and laryngeal cancer	1	0.0417059	0.144078	0.772223	0.989687	1.04259	0.786088	1.38278
LILRA2_Q8N149_OID21152_v1_Neurology.gz	Cancer of hepatic bile ducts	1	0.068528	0.0469885	0.14473	0.847972	1.07093	0.976706	1.17425
LILRA2_Q8N149_OID21152_v1_Neurology.gz	Colorectal cancer	1	-0.0144983	0.0112278	0.196605	0.756507	0.985606	0.964154	1.00754
LILRA2_Q8N149_OID21152_v1_Neurology.gz	Esophageal cancer	1	-0.00371094	0.0262311	0.887498	0.995435	0.996296	0.946368	1.04886
LILRA2_Q8N149_OID21152_v1_Neurology.gz	Gastric cancer	1	-0.0231786	0.0113789	0.0416521	0.574854	0.977088	0.955537	0.999124
LILRA2_Q8N149_OID21152_v1_Neurology.gz	Hepatic cancer	1	0.0274039	0.0211794	0.195702	0.932973	1.02778	0.985991	1.07135
LILRA2_Q8N149_OID21152_v1_Neurology.gz	Pancreatic cancer	1	-0.0128801	0.043265	0.765931	0.968052	0.987203	0.90694	1.07457
LILRA2_Q8N149_OID21152_v1_Neurology.gz	Pharyngeal and laryngeal cancer	1	-0.107716	0.0556593	0.0529574	0.920949	0.897883	0.805085	1.00138
LILRA6_Q6PI73_OID30346_v1_Cardiometabolic_II.gz	Cancer of hepatic bile ducts	1	0.0191433	0.0667648	0.774321	0.992698	1.01933	0.894298	1.16184
LILRA6_Q6PI73_OID30346_v1_Cardiometabolic_II.gz	Colorectal cancer	1	0.000516088	0.0159216	0.974142	0.999867	1.00052	0.969776	1.03223
LILRA6_Q6PI73_OID30346_v1_Cardiometabolic_II.gz	Esophageal cancer	1	0.0422366	0.0371479	0.255545	0.853783	1.04314	0.969889	1.12193
LILRA6_Q6PI73_OID30346_v1_Cardiometabolic_II.gz	Gastric cancer	1	0.0245269	0.0161187	0.128099	0.674878	1.02483	0.992959	1.05772
LILRA6_Q6PI73_OID30346_v1_Cardiometabolic_II.gz	Hepatic cancer	1	0.0331895	0.0300836	0.269923	0.937224	1.03375	0.974555	1.09653
LILRA6_Q6PI73_OID30346_v1_Cardiometabolic_II.gz	Pancreatic cancer	1	0.0593222	0.0615321	0.335003	0.907454	1.06112	0.940559	1.19713
LILRA6_Q6PI73_OID30346_v1_Cardiometabolic_II.gz	Pharyngeal and laryngeal cancer	1	0.0676038	0.0787762	0.390795	0.985152	1.06994	0.916863	1.24858
LMOD1_P29536_OID30212_v1_Cardiometabolic_II.gz	Cancer of hepatic bile ducts	1	-0.336497	0.12585	0.00750006	0.514619	0.714268	0.55813	0.914087
LMOD1_P29536_OID30212_v1_Cardiometabolic_II.gz	Colorectal cancer	1	0.00920069	0.0300717	0.759636	0.961735	1.00924	0.951477	1.07052
LMOD1_P29536_OID30212_v1_Cardiometabolic_II.gz	Esophageal cancer	1	-0.0466446	0.0704438	0.507873	0.953565	0.954427	0.831342	1.09573
LMOD1_P29536_OID30212_v1_Cardiometabolic_II.gz	Gastric cancer	1	-0.0207867	0.0305024	0.495568	0.839209	0.979428	0.922589	1.03977
LMOD1_P29536_OID30212_v1_Cardiometabolic_II.gz	Hepatic cancer	1	0.055365	0.0568596	0.330198	0.949403	1.05693	0.945464	1.18153
LMOD1_P29536_OID30212_v1_Cardiometabolic_II.gz	Pancreatic cancer	1	0.0510075	0.115711	0.659346	0.95494	1.05233	0.838797	1.32022
LMOD1_P29536_OID30212_v1_Cardiometabolic_II.gz	Pharyngeal and laryngeal cancer	1	0.0315166	0.149431	0.832957	0.989687	1.03202	0.769997	1.3832
LRIG1_Q96JA1_OID21429_v1_Oncology.gz	Cancer of hepatic bile ducts	1	0.0576582	0.0699312	0.409656	0.923842	1.05935	0.923664	1.21497
LRIG1_Q96JA1_OID21429_v1_Oncology.gz	Colorectal cancer	1	0.0148293	0.0166731	0.37378	0.834584	1.01494	0.982308	1.04866
LRIG1_Q96JA1_OID21429_v1_Oncology.gz	Esophageal cancer	1	0.0896685	0.0389228	0.0212365	0.497351	1.09381	1.01347	1.18052
LRIG1_Q96JA1_OID21429_v1_Oncology.gz	Gastric cancer	1	0.00943897	0.0168711	0.575837	0.844978	1.00948	0.976649	1.04342
LRIG1_Q96JA1_OID21429_v1_Oncology.gz	Hepatic cancer	1	0.059544	0.0314949	0.0586786	0.887739	1.06135	0.997816	1.12893
LRIG1_Q96JA1_OID21429_v1_Oncology.gz	Pancreatic cancer	1	-0.0204342	0.0644309	0.751131	0.965276	0.979773	0.863537	1.11166
LRIG1_Q96JA1_OID21429_v1_Oncology.gz	Pharyngeal and laryngeal cancer	1	-0.0458167	0.0825191	0.57874	0.989687	0.955217	0.812569	1.12291
LRPAP1_P30533_OID21059_v1_Neurology.gz	Cancer of hepatic bile ducts	1	-0.721618	0.259899	0.00549428	0.514619	0.485965	0.291994	0.808791
LRPAP1_P30533_OID21059_v1_Neurology.gz	Colorectal cancer	1	0.024837	0.0607804	0.682807	0.961735	1.02515	0.910017	1.15485
LRPAP1_P30533_OID21059_v1_Neurology.gz	Esophageal cancer	1	0.0355322	0.141861	0.802223	0.972703	1.03617	0.784651	1.36832
LRPAP1_P30533_OID21059_v1_Neurology.gz	Gastric cancer	1	0.0625062	0.0616112	0.310331	0.805668	1.0645	0.943412	1.20113
LRPAP1_P30533_OID21059_v1_Neurology.gz	Hepatic cancer	1	0.00696158	0.113018	0.950883	0.990908	1.00699	0.806902	1.25668
LRPAP1_P30533_OID21059_v1_Neurology.gz	Pancreatic cancer	1	0.422141	0.234011	0.0712417	0.892819	1.52522	0.964138	2.41284
LRPAP1_P30533_OID21059_v1_Neurology.gz	Pharyngeal and laryngeal cancer	1	0.340876	0.30055	0.256722	0.967109	1.40618	0.780202	2.5344
LRRC37A2_A6NM11_OID31440_v1_Oncology_II.gz	Cancer of hepatic bile ducts	1	0.0265183	0.126203	0.833571	0.992698	1.02687	0.801846	1.31505
LRRC37A2_A6NM11_OID31440_v1_Oncology_II.gz	Colorectal cancer	1	-0.0177611	0.03011	0.555275	0.952128	0.982396	0.926097	1.04212
LRRC37A2_A6NM11_OID31440_v1_Oncology_II.gz	Esophageal cancer	1	0.0019355	0.0702771	0.978028	0.995435	1.00194	0.873011	1.1499
LRRC37A2_A6NM11_OID31440_v1_Oncology_II.gz	Gastric cancer	1	0.00269256	0.0304839	0.929617	0.988827	1.0027	0.944541	1.06443
LRRC37A2_A6NM11_OID31440_v1_Oncology_II.gz	Hepatic cancer	1	0.0657953	0.0567547	0.246337	0.932973	1.06801	0.955573	1.19367
LRRC37A2_A6NM11_OID31440_v1_Oncology_II.gz	Pancreatic cancer	1	-0.178414	0.116251	0.124851	0.907454	0.836596	0.666133	1.05068
LRRC37A2_A6NM11_OID31440_v1_Oncology_II.gz	Pharyngeal and laryngeal cancer	1	0.328065	0.14911	0.0277965	0.764403	1.38828	1.03646	1.85953
LRRN1_Q6UXK5_OID20438_v1_Inflammation.gz	Cancer of hepatic bile ducts	1	-0.130032	0.121091	0.282898	0.923842	0.878068	0.692553	1.11328
LRRN1_Q6UXK5_OID20438_v1_Inflammation.gz	Colorectal cancer	1	-0.00286279	0.0289214	0.92115	0.993397	0.997141	0.94219	1.0553
LRRN1_Q6UXK5_OID20438_v1_Inflammation.gz	Esophageal cancer	1	0.00427644	0.0676569	0.949601	0.995435	1.00429	0.879562	1.1467
LRRN1_Q6UXK5_OID20438_v1_Inflammation.gz	Gastric cancer	1	-0.0343667	0.0292734	0.240397	0.699304	0.966217	0.91234	1.02328
LRRN1_Q6UXK5_OID20438_v1_Inflammation.gz	Hepatic cancer	1	0.0438748	0.0546504	0.422076	0.958783	1.04485	0.938718	1.16298
LRRN1_Q6UXK5_OID20438_v1_Inflammation.gz	Pancreatic cancer	1	0.02598	0.111626	0.815963	0.971962	1.02632	0.82464	1.27732
LRRN1_Q6UXK5_OID20438_v1_Inflammation.gz	Pharyngeal and laryngeal cancer	1	0.0978264	0.143259	0.494693	0.989687	1.10277	0.8328	1.46026
LTBP2_Q14767_OID20254_v1_Cardiometabolic.gz	Cancer of hepatic bile ducts	1	0.257056	0.209503	0.219831	0.923842	1.29312	0.85764	1.94971
LTBP2_Q14767_OID20254_v1_Cardiometabolic.gz	Colorectal cancer	1	-0.00627028	0.0496439	0.89949	0.981587	0.993749	0.901611	1.0953
LTBP2_Q14767_OID20254_v1_Cardiometabolic.gz	Esophageal cancer	1	-0.185917	0.11588	0.108629	0.737723	0.830342	0.661634	1.04207
LTBP2_Q14767_OID20254_v1_Cardiometabolic.gz	Gastric cancer	1	0.0263	0.0501483	0.59997	0.845569	1.02665	0.93054	1.13268
LTBP2_Q14767_OID20254_v1_Cardiometabolic.gz	Hepatic cancer	1	0.133487	0.0936691	0.15413	0.932973	1.14281	0.95113	1.37311
LTBP2_Q14767_OID20254_v1_Cardiometabolic.gz	Pancreatic cancer	1	-0.0296645	0.192947	0.877811	0.990484	0.970771	0.665085	1.41696
LTBP2_Q14767_OID20254_v1_Cardiometabolic.gz	Pharyngeal and laryngeal cancer	1	0.335349	0.244053	0.169416	0.924219	1.39843	0.866759	2.25622
MAN2B2_Q9Y2E5_OID30306_v1_Cardiometabolic_II.gz	Cancer of hepatic bile ducts	1	-0.130264	0.0870238	0.134426	0.847972	0.877864	0.740203	1.04113
MAN2B2_Q9Y2E5_OID30306_v1_Cardiometabolic_II.gz	Colorectal cancer	1	-0.0185387	0.0207641	0.371952	0.834584	0.981632	0.942484	1.02241
MAN2B2_Q9Y2E5_OID30306_v1_Cardiometabolic_II.gz	Esophageal cancer	1	0.0085637	0.0484699	0.859759	0.995435	1.0086	0.917193	1.10912
MAN2B2_Q9Y2E5_OID30306_v1_Cardiometabolic_II.gz	Gastric cancer	1	-0.0344047	0.0210339	0.101906	0.66527	0.96618	0.927158	1.00684
MAN2B2_Q9Y2E5_OID30306_v1_Cardiometabolic_II.gz	Hepatic cancer	1	-0.0172746	0.0392129	0.659551	0.958783	0.982874	0.910163	1.06139
MAN2B2_Q9Y2E5_OID30306_v1_Cardiometabolic_II.gz	Pancreatic cancer	1	0.10379	0.0801691	0.195444	0.907454	1.10937	0.948057	1.29813
MAN2B2_Q9Y2E5_OID30306_v1_Cardiometabolic_II.gz	Pharyngeal and laryngeal cancer	1	-0.00981752	0.102792	0.923911	0.989687	0.990231	0.80954	1.21125
MANSC4_A6NHS7_OID30141_v1_Cardiometabolic_II.gz	Cancer of hepatic bile ducts	1	0.0478553	0.0908368	0.598314	0.948605	1.04902	0.877933	1.25344
MANSC4_A6NHS7_OID30141_v1_Cardiometabolic_II.gz	Colorectal cancer	1	0.0121691	0.0217021	0.57498	0.952128	1.01224	0.970089	1.05623
MANSC4_A6NHS7_OID30141_v1_Cardiometabolic_II.gz	Esophageal cancer	1	0.00156303	0.0508459	0.975476	0.995435	1.00156	0.906563	1.10652
MANSC4_A6NHS7_OID30141_v1_Cardiometabolic_II.gz	Gastric cancer	1	0.0121302	0.0219625	0.580733	0.845565	1.0122	0.969557	1.05673
MANSC4_A6NHS7_OID30141_v1_Cardiometabolic_II.gz	Hepatic cancer	1	-0.018712	0.0409972	0.648086	0.958783	0.981462	0.905682	1.06358
MANSC4_A6NHS7_OID30141_v1_Cardiometabolic_II.gz	Pancreatic cancer	1	0.0593136	0.0835217	0.477606	0.938032	1.06111	0.900875	1.24984
MANSC4_A6NHS7_OID30141_v1_Cardiometabolic_II.gz	Pharyngeal and laryngeal cancer	1	-0.0127282	0.107253	0.905533	0.989687	0.987352	0.80016	1.21834
MBL2_P11226_OID30759_v1_Inflammation_II.gz	Cancer of hepatic bile ducts	1	-0.0339267	0.0695596	0.625737	0.948605	0.966642	0.843443	1.10784
MBL2_P11226_OID30759_v1_Inflammation_II.gz	Colorectal cancer	1	0.0211186	0.0166172	0.20377	0.757253	1.02134	0.988614	1.05516
MBL2_P11226_OID30759_v1_Inflammation_II.gz	Esophageal cancer	1	-0.0278058	0.0388498	0.474161	0.953565	0.972577	0.901269	1.04953
MBL2_P11226_OID30759_v1_Inflammation_II.gz	Gastric cancer	1	-0.0160245	0.0168272	0.340945	0.823852	0.984103	0.952176	1.0171
MBL2_P11226_OID30759_v1_Inflammation_II.gz	Hepatic cancer	1	-0.016492	0.0313772	0.599162	0.958783	0.983643	0.924972	1.04604
MBL2_P11226_OID30759_v1_Inflammation_II.gz	Pancreatic cancer	1	0.0202221	0.0640963	0.752385	0.965276	1.02043	0.899959	1.15702
MBL2_P11226_OID30759_v1_Inflammation_II.gz	Pharyngeal and laryngeal cancer	1	-0.10707	0.0823478	0.193529	0.924219	0.898463	0.764547	1.05584
MDGA1_Q8NFP4_OID20951_v1_Neurology.gz	Cancer of hepatic bile ducts	1	0.0798538	0.0702216	0.255468	0.923842	1.08313	0.943857	1.24295
MDGA1_Q8NFP4_OID20951_v1_Neurology.gz	Colorectal cancer	1	-0.00563834	0.0167573	0.736516	0.961735	0.994378	0.962248	1.02758
MDGA1_Q8NFP4_OID20951_v1_Neurology.gz	Esophageal cancer	1	0.0646105	0.0391254	0.0986626	0.733303	1.06674	0.987997	1.15177
MDGA1_Q8NFP4_OID20951_v1_Neurology.gz	Gastric cancer	1	0.0155288	0.016988	0.360662	0.828751	1.01565	0.982389	1.05004
MDGA1_Q8NFP4_OID20951_v1_Neurology.gz	Hepatic cancer	1	-0.0195372	0.0316277	0.536757	0.958783	0.980652	0.921707	1.04337
MDGA1_Q8NFP4_OID20951_v1_Neurology.gz	Pancreatic cancer	1	0.0536034	0.0646868	0.407296	0.907454	1.05507	0.929431	1.19768
MDGA1_Q8NFP4_OID20951_v1_Neurology.gz	Pharyngeal and laryngeal cancer	1	-0.0397227	0.0830119	0.632281	0.989687	0.961056	0.816747	1.13086
MEGF9_Q9H1U4_OID20285_v1_Cardiometabolic.gz	Cancer of hepatic bile ducts	1	0.117707	0.118304	0.319761	0.923842	1.12491	0.892107	1.41848
MEGF9_Q9H1U4_OID20285_v1_Cardiometabolic.gz	Colorectal cancer	1	0.000403609	0.0282359	0.988595	0.999867	1.0004	0.946543	1.05733
MEGF9_Q9H1U4_OID20285_v1_Cardiometabolic.gz	Esophageal cancer	1	0.0180331	0.0657534	0.783889	0.972703	1.0182	0.895079	1.15825
MEGF9_Q9H1U4_OID20285_v1_Cardiometabolic.gz	Gastric cancer	1	0.0178928	0.02857	0.531132	0.839209	1.01805	0.962612	1.07669
MEGF9_Q9H1U4_OID20285_v1_Cardiometabolic.gz	Hepatic cancer	1	-0.0523867	0.0532405	0.325134	0.949403	0.948962	0.854928	1.05334
MEGF9_Q9H1U4_OID20285_v1_Cardiometabolic.gz	Pancreatic cancer	1	0.188335	0.109012	0.0840507	0.892819	1.20724	0.974989	1.49481
MEGF9_Q9H1U4_OID20285_v1_Cardiometabolic.gz	Pharyngeal and laryngeal cancer	1	0.0650949	0.139849	0.641599	0.989687	1.06726	0.811387	1.40382
MEP1B_Q16820_OID20168_v1_Cardiometabolic.gz	Cancer of hepatic bile ducts	1	-0.000608942	0.0690071	0.992959	0.995482	0.999391	0.872962	1.14413
MEP1B_Q16820_OID20168_v1_Cardiometabolic.gz	Colorectal cancer	1	-0.00402174	0.0164668	0.80705	0.961735	0.995986	0.964354	1.02866
MEP1B_Q16820_OID20168_v1_Cardiometabolic.gz	Esophageal cancer	1	0.0169496	0.0384593	0.659419	0.970447	1.01709	0.943244	1.09673
MEP1B_Q16820_OID20168_v1_Cardiometabolic.gz	Gastric cancer	1	-0.0127291	0.016667	0.445026	0.839209	0.987352	0.955619	1.02014
MEP1B_Q16820_OID20168_v1_Cardiometabolic.gz	Hepatic cancer	1	0.0240913	0.031121	0.438862	0.958783	1.02438	0.963767	1.08881
MEP1B_Q16820_OID20168_v1_Cardiometabolic.gz	Pancreatic cancer	1	-0.0276691	0.0634838	0.662949	0.95494	0.97271	0.858905	1.10159
MEP1B_Q16820_OID20168_v1_Cardiometabolic.gz	Pharyngeal and laryngeal cancer	1	0.0497274	0.0815124	0.541823	0.989687	1.05098	0.895801	1.23305
MICB_MICA_Q29980_Q29983_OID20593_v1_Inflammation.gz	Cancer of hepatic bile ducts	1	0.0151464	0.0712568	0.83167	0.992698	1.01526	0.882923	1.16744
MICB_MICA_Q29980_Q29983_OID20593_v1_Inflammation.gz	Colorectal cancer	1	-0.0497907	0.0170432	0.0034841	0.319376	0.951429	0.920171	0.983747
MICB_MICA_Q29980_Q29983_OID20593_v1_Inflammation.gz	Esophageal cancer	1	-0.0303613	0.039719	0.444627	0.953565	0.970095	0.897439	1.04863
MICB_MICA_Q29980_Q29983_OID20593_v1_Inflammation.gz	Gastric cancer	1	-0.0201115	0.0172513	0.243697	0.699304	0.980089	0.947504	1.0138
MICB_MICA_Q29980_Q29983_OID20593_v1_Inflammation.gz	Pancreatic cancer	1	-0.0767643	0.0655806	0.241787	0.907454	0.926108	0.814401	1.05314
MICB_MICA_Q29980_Q29983_OID20593_v1_Inflammation.gz	Pharyngeal and laryngeal cancer	1	0.110641	0.0844277	0.190034	0.924219	1.11699	0.946639	1.318
MMP3_P08254_OID21083_v1_Neurology.gz	Cancer of hepatic bile ducts	1	0.209336	0.155887	0.179314	0.880562	1.23286	0.90828	1.67343
MMP3_P08254_OID21083_v1_Neurology.gz	Colorectal cancer	1	0.00222729	0.0371807	0.952232	0.99948	1.00223	0.931791	1.07799
MMP3_P08254_OID21083_v1_Neurology.gz	Esophageal cancer	1	0.0112321	0.086928	0.89719	0.995435	1.0113	0.852871	1.19915
MMP3_P08254_OID21083_v1_Neurology.gz	Gastric cancer	1	-0.0232753	0.0376931	0.536907	0.839209	0.976993	0.907416	1.05191
MMP3_P08254_OID21083_v1_Neurology.gz	Hepatic cancer	1	-0.0371724	0.070161	0.59624	0.958783	0.96351	0.839719	1.10555
MMP3_P08254_OID21083_v1_Neurology.gz	Pancreatic cancer	1	-0.0267883	0.143645	0.852061	0.985647	0.973567	0.734671	1.29015
MMP3_P08254_OID21083_v1_Neurology.gz	Pharyngeal and laryngeal cancer	1	0.281435	0.184546	0.127256	0.924219	1.32503	0.922862	1.90245
MN1_Q10571_OID30908_v1_Neurology_II.gz	Cancer of hepatic bile ducts	1	-0.00759496	0.100241	0.939604	0.995482	0.992434	0.815408	1.20789
MN1_Q10571_OID30908_v1_Neurology_II.gz	Colorectal cancer	1	-0.022422	0.0238861	0.347883	0.834584	0.977828	0.933104	1.02469
MN1_Q10571_OID30908_v1_Neurology_II.gz	Esophageal cancer	1	-0.0405861	0.0556409	0.465738	0.953565	0.960226	0.861016	1.07087
MN1_Q10571_OID30908_v1_Neurology_II.gz	Gastric cancer	1	0.0207574	0.0241618	0.390284	0.839209	1.02097	0.973751	1.07049
MN1_Q10571_OID30908_v1_Neurology_II.gz	Hepatic cancer	1	0.0239782	0.0450565	0.594601	0.958783	1.02427	0.937693	1.11884
MN1_Q10571_OID30908_v1_Neurology_II.gz	Pancreatic cancer	1	0.0628294	0.0924512	0.496761	0.95166	1.06485	0.888363	1.27639
MN1_Q10571_OID30908_v1_Neurology_II.gz	Pharyngeal and laryngeal cancer	1	0.00629197	0.117733	0.957379	0.989687	1.00631	0.798944	1.2675
MSLN_Q13421_OID21380_v1_Oncology.gz	Cancer of hepatic bile ducts	1	0.0784752	0.0823331	0.340518	0.923842	1.08164	0.920445	1.27106
MSLN_Q13421_OID21380_v1_Oncology.gz	Colorectal cancer	1	0.0297534	0.0196591	0.130162	0.686218	1.0302	0.99126	1.07067
MSLN_Q13421_OID21380_v1_Oncology.gz	Esophageal cancer	1	0.0930684	0.0459335	0.0427488	0.559805	1.09754	1.00304	1.20093
MSLN_Q13421_OID21380_v1_Oncology.gz	Gastric cancer	1	0.0403565	0.0199017	0.0425818	0.574854	1.04118	1.00135	1.0826
MSLN_Q13421_OID21380_v1_Oncology.gz	Hepatic cancer	1	0.0460274	0.037151	0.215373	0.932973	1.0471	0.973567	1.12619
MSLN_Q13421_OID21380_v1_Oncology.gz	Pancreatic cancer	1	-0.0758222	0.0758776	0.317664	0.907454	0.926981	0.798882	1.07562
MSLN_Q13421_OID21380_v1_Oncology.gz	Pharyngeal and laryngeal cancer	1	-0.0316199	0.0973291	0.745275	0.989687	0.968875	0.800607	1.17251
MSMB_P08118_OID20275_v1_Cardiometabolic.gz	Cancer of hepatic bile ducts	1	0.0103647	0.0756483	0.891021	0.995482	1.01042	0.871181	1.17191
MSMB_P08118_OID20275_v1_Cardiometabolic.gz	Colorectal cancer	1	0.0129959	0.0180787	0.472232	0.941042	1.01308	0.977811	1.04962
MSMB_P08118_OID20275_v1_Cardiometabolic.gz	Esophageal cancer	1	0.0637524	0.042173	0.130613	0.835318	1.06583	0.981271	1.15767
MSMB_P08118_OID20275_v1_Cardiometabolic.gz	Gastric cancer	1	0.00434568	0.0182987	0.81228	0.95771	1.00436	0.968972	1.04103
MSMB_P08118_OID20275_v1_Cardiometabolic.gz	Hepatic cancer	1	0.0392233	0.0340859	0.249848	0.932973	1.04	0.972792	1.11186
MSMB_P08118_OID20275_v1_Cardiometabolic.gz	Pancreatic cancer	1	-0.0349237	0.0696005	0.615827	0.95166	0.965679	0.842534	1.10682
MSMB_P08118_OID20275_v1_Cardiometabolic.gz	Pharyngeal and laryngeal cancer	1	-0.0310037	0.0895422	0.729158	0.989687	0.969472	0.813421	1.15546
MST1_P26927_OID30713_v1_Inflammation_II.gz	Cancer of hepatic bile ducts	1	-0.080279	0.140239	0.56702	0.948605	0.922859	0.701071	1.21481
MST1_P26927_OID30713_v1_Inflammation_II.gz	Colorectal cancer	1	0.0217529	0.0337148	0.518795	0.944825	1.02199	0.95664	1.09181
MST1_P26927_OID30713_v1_Inflammation_II.gz	Esophageal cancer	1	0.0894473	0.0786888	0.255654	0.853783	1.09357	0.937271	1.27593
MST1_P26927_OID30713_v1_Inflammation_II.gz	Gastric cancer	1	-0.0166653	0.0340381	0.624411	0.855792	0.983473	0.920001	1.05132
MST1_P26927_OID30713_v1_Inflammation_II.gz	Hepatic cancer	1	0.13371	0.0632141	0.0344143	0.887739	1.14306	1.00986	1.29383
MST1_P26927_OID30713_v1_Inflammation_II.gz	Pancreatic cancer	1	0.0280441	0.129744	0.828871	0.971962	1.02844	0.797516	1.32623
MST1_P26927_OID30713_v1_Inflammation_II.gz	Pharyngeal and laryngeal cancer	1	0.171605	0.166455	0.302569	0.967109	1.18721	0.856717	1.64519
MUC2_Q02817_OID30377_v1_Cardiometabolic_II.gz	Cancer of hepatic bile ducts	1	-0.0698503	0.0973503	0.473057	0.923842	0.932533	0.770545	1.12858
MUC2_Q02817_OID30377_v1_Cardiometabolic_II.gz	Colorectal cancer	1	-0.0511439	0.0232043	0.0275194	0.409155	0.950142	0.907897	0.994353
MUC2_Q02817_OID30377_v1_Cardiometabolic_II.gz	Esophageal cancer	1	-0.0125924	0.0542284	0.816375	0.977937	0.987487	0.887914	1.09823
MUC2_Q02817_OID30377_v1_Cardiometabolic_II.gz	Gastric cancer	1	0.0384069	0.0235112	0.102352	0.66527	1.03915	0.992354	1.08816
MUC2_Q02817_OID30377_v1_Cardiometabolic_II.gz	Hepatic cancer	1	-0.0537588	0.0437819	0.219493	0.932973	0.947661	0.869731	1.03257
MUC2_Q02817_OID30377_v1_Cardiometabolic_II.gz	Pancreatic cancer	1	0.0766727	0.0895176	0.391716	0.907454	1.07969	0.90594	1.28676
MUC2_Q02817_OID30377_v1_Cardiometabolic_II.gz	Pharyngeal and laryngeal cancer	1	-0.137664	0.11486	0.230708	0.967109	0.871392	0.695733	1.0914
NAAA_Q02083_OID20931_v1_Neurology.gz	Cancer of hepatic bile ducts	1	-0.0119525	0.118791	0.919854	0.995482	0.988119	0.782874	1.24717
NAAA_Q02083_OID20931_v1_Neurology.gz	Colorectal cancer	1	0.00636629	0.0283456	0.822294	0.961735	1.00639	0.951999	1.06388
NAAA_Q02083_OID20931_v1_Neurology.gz	Esophageal cancer	1	0.00573898	0.066159	0.930874	0.995435	1.00576	0.883439	1.14501
NAAA_Q02083_OID20931_v1_Neurology.gz	Gastric cancer	1	0.0209505	0.0286888	0.465227	0.839209	1.02117	0.965335	1.08024
NAAA_Q02083_OID20931_v1_Neurology.gz	Hepatic cancer	1	0.0398325	0.0534735	0.456331	0.958783	1.04064	0.93709	1.15562
NAAA_Q02083_OID20931_v1_Neurology.gz	Pancreatic cancer	1	-0.090783	0.109397	0.406624	0.907454	0.913216	0.736975	1.1316
NAAA_Q02083_OID20931_v1_Neurology.gz	Pharyngeal and laryngeal cancer	1	0.158158	0.140214	0.259328	0.967109	1.17135	0.889887	1.54184
NAGPA_Q9UK23_OID30643_v1_Inflammation_II.gz	Cancer of hepatic bile ducts	1	0.0773602	0.115833	0.504223	0.941169	1.08043	0.86099	1.3558
NAGPA_Q9UK23_OID30643_v1_Inflammation_II.gz	Colorectal cancer	1	0.0126785	0.0276747	0.646862	0.961735	1.01276	0.959288	1.06921
NAGPA_Q9UK23_OID30643_v1_Inflammation_II.gz	Esophageal cancer	1	0.0734144	0.0645225	0.255199	0.853783	1.07618	0.948333	1.22125
NAGPA_Q9UK23_OID30643_v1_Inflammation_II.gz	Gastric cancer	1	-0.0174813	0.0280408	0.533006	0.839209	0.982671	0.93012	1.03819
NAGPA_Q9UK23_OID30643_v1_Inflammation_II.gz	Hepatic cancer	1	-0.00534027	0.0521131	0.91838	0.986808	0.994674	0.898093	1.10164
NAGPA_Q9UK23_OID30643_v1_Inflammation_II.gz	Pancreatic cancer	1	0.0706717	0.106758	0.507986	0.95166	1.07323	0.870598	1.32302
NAGPA_Q9UK23_OID30643_v1_Inflammation_II.gz	Pharyngeal and laryngeal cancer	1	0.155905	0.137009	0.255153	0.967109	1.16872	0.893479	1.52874
NELL2_Q99435_OID20706_v1_Inflammation.gz	Cancer of hepatic bile ducts	1	0.129653	0.576573	0.822082	0.992698	1.13843	0.367721	3.52449
NELL2_Q99435_OID20706_v1_Inflammation.gz	Colorectal cancer	1	-0.328951	0.135019	0.0148372	0.409155	0.719678	0.552341	0.937711
NELL2_Q99435_OID20706_v1_Inflammation.gz	Esophageal cancer	1	-0.15749	0.317357	0.619714	0.970447	0.854285	0.458631	1.59126
NELL2_Q99435_OID20706_v1_Inflammation.gz	Gastric cancer	1	0.00106944	0.138014	0.993817	0.997088	1.00107	0.763808	1.31203
NELL2_Q99435_OID20706_v1_Inflammation.gz	Hepatic cancer	1	-0.443646	0.251225	0.0774073	0.887739	0.641693	0.392175	1.04996
NELL2_Q99435_OID20706_v1_Inflammation.gz	Pancreatic cancer	1	0.209874	0.523878	0.688703	0.95494	1.23352	0.441787	3.44414
NELL2_Q99435_OID20706_v1_Inflammation.gz	Pharyngeal and laryngeal cancer	1	-0.340953	0.675382	0.613678	0.989687	0.711092	0.189247	2.67191
NOTCH2_Q04721_OID30407_v1_Cardiometabolic_II.gz	Cancer of hepatic bile ducts	1	-0.103747	0.0464089	0.0253847	0.514619	0.901453	0.823075	0.987296
NOTCH2_Q04721_OID30407_v1_Cardiometabolic_II.gz	Colorectal cancer	1	1.84941e-06	0.0110686	0.999867	0.999867	1	0.978541	1.02193
NOTCH2_Q04721_OID30407_v1_Cardiometabolic_II.gz	Esophageal cancer	1	-0.0236874	0.0259332	0.361033	0.919296	0.976591	0.928192	1.02751
NOTCH2_Q04721_OID30407_v1_Cardiometabolic_II.gz	Gastric cancer	1	0.000441781	0.0112273	0.968612	0.988827	1.00044	0.978667	1.0227
NOTCH2_Q04721_OID30407_v1_Cardiometabolic_II.gz	Hepatic cancer	1	0.0256697	0.0209256	0.219931	0.932973	1.026	0.984773	1.06896
NOTCH2_Q04721_OID30407_v1_Cardiometabolic_II.gz	Pancreatic cancer	1	0.00485818	0.0426611	0.909334	0.998414	1.00487	0.924264	1.09251
NOTCH2_Q04721_OID30407_v1_Cardiometabolic_II.gz	Pharyngeal and laryngeal cancer	1	0.0681191	0.0549095	0.214764	0.960798	1.07049	0.961267	1.19213
NPTXR_O95502_OID20191_v1_Cardiometabolic.gz	Cancer of hepatic bile ducts	1	-0.0770499	0.11873	0.516371	0.941169	0.925844	0.733622	1.16843
NPTXR_O95502_OID20191_v1_Cardiometabolic.gz	Colorectal cancer	1	-0.0384829	0.0286264	0.178847	0.756507	0.962248	0.909745	1.01778
NPTXR_O95502_OID20191_v1_Cardiometabolic.gz	Esophageal cancer	1	-0.0167145	0.0669742	0.802922	0.972703	0.983424	0.862445	1.12137
NPTXR_O95502_OID20191_v1_Cardiometabolic.gz	Gastric cancer	1	-0.0272574	0.0289841	0.347	0.823852	0.973111	0.91937	1.02999
NPTXR_O95502_OID20191_v1_Cardiometabolic.gz	Hepatic cancer	1	-0.055591	0.0536408	0.300036	0.949403	0.945926	0.851525	1.05079
NPTXR_O95502_OID20191_v1_Cardiometabolic.gz	Pancreatic cancer	1	0.0455931	0.109344	0.676702	0.95494	1.04665	0.844744	1.29681
NPTXR_O95502_OID20191_v1_Cardiometabolic.gz	Pharyngeal and laryngeal cancer	1	-0.256915	0.142865	0.0721279	0.920949	0.773434	0.58454	1.02337
NT5E_P21589_OID21498_v1_Oncology.gz	Cancer of hepatic bile ducts	1	0.00318798	0.122074	0.979165	0.995482	1.00319	0.78972	1.27437
NT5E_P21589_OID21498_v1_Oncology.gz	Colorectal cancer	1	0.00186715	0.0291158	0.948868	0.99948	1.00187	0.946296	1.06071
NT5E_P21589_OID21498_v1_Oncology.gz	Esophageal cancer	1	-0.0447896	0.0679384	0.509724	0.953565	0.956199	0.836985	1.09239
NT5E_P21589_OID21498_v1_Oncology.gz	Gastric cancer	1	-0.0168048	0.0295017	0.568935	0.844024	0.983336	0.928089	1.04187
NT5E_P21589_OID21498_v1_Oncology.gz	Hepatic cancer	1	0.0609248	0.0549652	0.267679	0.937224	1.06282	0.954272	1.18371
NT5E_P21589_OID21498_v1_Oncology.gz	Pancreatic cancer	1	-0.0999897	0.112541	0.374285	0.907454	0.904847	0.725736	1.12816
NT5E_P21589_OID21498_v1_Oncology.gz	Pharyngeal and laryngeal cancer	1	0.260051	0.144224	0.0713707	0.920949	1.297	0.977627	1.7207
OBP2B_Q9NPH6_OID20980_v1_Neurology.gz	Cancer of hepatic bile ducts	1	0.0907565	0.0633651	0.152064	0.8712	1.095	0.967114	1.2398
OBP2B_Q9NPH6_OID20980_v1_Neurology.gz	Colorectal cancer	1	0.00280176	0.0150953	0.852755	0.961735	1.00281	0.97357	1.03292
OBP2B_Q9NPH6_OID20980_v1_Neurology.gz	Esophageal cancer	1	0.000236998	0.0352732	0.994639	0.997068	1.00024	0.933421	1.07184
OBP2B_Q9NPH6_OID20980_v1_Neurology.gz	Gastric cancer	1	0.0112163	0.0153142	0.463918	0.839209	1.01128	0.981376	1.04209
OBP2B_Q9NPH6_OID20980_v1_Neurology.gz	Hepatic cancer	1	0.0285046	0.0284928	0.317109	0.949403	1.02891	0.973029	1.08801
OBP2B_Q9NPH6_OID20980_v1_Neurology.gz	Pancreatic cancer	1	0.00600537	0.0582758	0.917923	0.998414	1.00602	0.897435	1.12775
OBP2B_Q9NPH6_OID20980_v1_Neurology.gz	Pharyngeal and laryngeal cancer	1	0.102209	0.0748354	0.172007	0.924219	1.10761	0.956506	1.2826
ODAM_A1E959_OID20793_v1_Neurology.gz	Cancer of hepatic bile ducts	1	0.268593	0.121594	0.0271799	0.514619	1.30812	1.03073	1.66017
ODAM_A1E959_OID20793_v1_Neurology.gz	Colorectal cancer	1	0.00536306	0.0291003	0.853782	0.961735	1.00538	0.949639	1.06439
ODAM_A1E959_OID20793_v1_Neurology.gz	Esophageal cancer	1	0.0449763	0.0679434	0.507992	0.953565	1.046	0.915584	1.195
ODAM_A1E959_OID20793_v1_Neurology.gz	Gastric cancer	1	-0.0491263	0.0293179	0.093808	0.66527	0.952061	0.898895	1.00837
ODAM_A1E959_OID20793_v1_Neurology.gz	Hepatic cancer	1	0.0403594	0.0549582	0.462726	0.958783	1.04118	0.93486	1.1596
ODAM_A1E959_OID20793_v1_Neurology.gz	Pancreatic cancer	1	-0.00967582	0.112376	0.931385	0.998414	0.990371	0.794588	1.23439
ODAM_A1E959_OID20793_v1_Neurology.gz	Pharyngeal and laryngeal cancer	1	-0.0301647	0.143612	0.833635	0.989687	0.970286	0.732241	1.28572
OGN_P20774_OID21123_v1_Neurology.gz	Cancer of hepatic bile ducts	1	-0.118585	0.117691	0.313646	0.923842	0.888176	0.70521	1.11861
OGN_P20774_OID21123_v1_Neurology.gz	Colorectal cancer	1	-0.0159627	0.0281184	0.570242	0.952128	0.984164	0.931392	1.03993
OGN_P20774_OID21123_v1_Neurology.gz	Esophageal cancer	1	0.108283	0.0655657	0.0986337	0.733303	1.11436	0.979977	1.26718
OGN_P20774_OID21123_v1_Neurology.gz	Gastric cancer	1	-0.00329469	0.0284657	0.907857	0.988827	0.996711	0.942624	1.0539
OGN_P20774_OID21123_v1_Neurology.gz	Hepatic cancer	1	-0.0331229	0.0531728	0.533331	0.958783	0.96742	0.871672	1.07368
OGN_P20774_OID21123_v1_Neurology.gz	Pancreatic cancer	1	-0.0559839	0.108431	0.605637	0.95166	0.945554	0.76452	1.16946
OGN_P20774_OID21123_v1_Neurology.gz	Pharyngeal and laryngeal cancer	1	0.0450888	0.13902	0.745686	0.989687	1.04612	0.796609	1.37378
PDCD6_O75340_OID20163_v1_Cardiometabolic.gz	Cancer of hepatic bile ducts	1	0.0636073	0.129933	0.624459	0.948605	1.06567	0.826082	1.37475
PDCD6_O75340_OID20163_v1_Cardiometabolic.gz	Colorectal cancer	1	0.00721173	0.0311522	0.816926	0.961735	1.00724	0.947578	1.07065
PDCD6_O75340_OID20163_v1_Cardiometabolic.gz	Esophageal cancer	1	0.0790811	0.0724227	0.27486	0.86881	1.08229	0.939068	1.24736
PDCD6_O75340_OID20163_v1_Cardiometabolic.gz	Gastric cancer	1	0.0566488	0.0314808	0.0719441	0.66527	1.05828	0.994959	1.12564
PDCD6_O75340_OID20163_v1_Cardiometabolic.gz	Hepatic cancer	1	-0.0220716	0.0581632	0.704333	0.958783	0.97817	0.87278	1.09629
PDCD6_O75340_OID20163_v1_Cardiometabolic.gz	Pancreatic cancer	1	0.150543	0.119772	0.208788	0.907454	1.16246	0.919237	1.47005
PDCD6_O75340_OID20163_v1_Cardiometabolic.gz	Pharyngeal and laryngeal cancer	1	-0.0501138	0.154369	0.745457	0.989687	0.951121	0.702803	1.28718
PDGFRB_P09619_OID20268_v1_Cardiometabolic.gz	Cancer of hepatic bile ducts	1	0.0365806	0.0564249	0.516787	0.941169	1.03726	0.92866	1.15855
PDGFRB_P09619_OID20268_v1_Cardiometabolic.gz	Colorectal cancer	1	-0.0138845	0.0134825	0.303097	0.782945	0.986211	0.960492	1.01262
PDGFRB_P09619_OID20268_v1_Cardiometabolic.gz	Esophageal cancer	1	-0.0107948	0.0314657	0.73155	0.970447	0.989263	0.930096	1.05219
PDGFRB_P09619_OID20268_v1_Cardiometabolic.gz	Gastric cancer	1	0.0163258	0.013644	0.231479	0.699304	1.01646	0.989638	1.04401
PDGFRB_P09619_OID20268_v1_Cardiometabolic.gz	Hepatic cancer	1	-0.00949914	0.0254092	0.708518	0.958783	0.990546	0.942423	1.04113
PDGFRB_P09619_OID20268_v1_Cardiometabolic.gz	Pancreatic cancer	1	0.0175479	0.0519712	0.73563	0.958006	1.0177	0.919141	1.12683
PDGFRB_P09619_OID20268_v1_Cardiometabolic.gz	Pharyngeal and laryngeal cancer	1	-0.0465942	0.0667895	0.48541	0.989687	0.954475	0.83736	1.08797
PDIA2_Q13087_OID31214_v1_Oncology_II.gz	Cancer of hepatic bile ducts	1	0.00224432	0.116705	0.984657	0.995482	1.00225	0.797322	1.25984
PDIA2_Q13087_OID31214_v1_Oncology_II.gz	Colorectal cancer	1	0.0451422	0.0278834	0.105455	0.686218	1.04618	0.990536	1.10494
PDIA2_Q13087_OID31214_v1_Oncology_II.gz	Esophageal cancer	1	0.00385334	0.065201	0.952873	0.995435	1.00386	0.883432	1.14071
PDIA2_Q13087_OID31214_v1_Oncology_II.gz	Gastric cancer	1	-0.012477	0.0282388	0.658604	0.880313	0.9876	0.934424	1.0438
PDIA2_Q13087_OID31214_v1_Oncology_II.gz	Hepatic cancer	1	0.0413981	0.0526211	0.431445	0.958783	1.04227	0.940128	1.1555
PDIA2_Q13087_OID31214_v1_Oncology_II.gz	Pancreatic cancer	1	-0.193983	0.107597	0.0714102	0.892819	0.823672	0.667061	1.01705
PDIA2_Q13087_OID31214_v1_Oncology_II.gz	Pharyngeal and laryngeal cancer	1	-0.110566	0.138114	0.423396	0.985152	0.895327	0.682994	1.17367
PGLYRP2_Q96PD5_OID30742_v1_Inflammation_II.gz	Cancer of hepatic bile ducts	1	-0.0425412	0.0663249	0.521259	0.943067	0.958351	0.841526	1.09139
PGLYRP2_Q96PD5_OID30742_v1_Inflammation_II.gz	Colorectal cancer	1	0.0357748	0.0158468	0.0239747	0.409155	1.03642	1.00473	1.06912
PGLYRP2_Q96PD5_OID30742_v1_Inflammation_II.gz	Esophageal cancer	1	0.0367775	0.0369204	0.319186	0.919296	1.03746	0.965039	1.11532
PGLYRP2_Q96PD5_OID30742_v1_Inflammation_II.gz	Gastric cancer	1	0.0146243	0.0160497	0.362195	0.828751	1.01473	0.983308	1.04716
PGLYRP2_Q96PD5_OID30742_v1_Inflammation_II.gz	Hepatic cancer	1	-0.0182684	0.0298786	0.540922	0.958783	0.981897	0.926047	1.04112
PGLYRP2_Q96PD5_OID30742_v1_Inflammation_II.gz	Pancreatic cancer	1	0.0331315	0.0610487	0.587332	0.95166	1.03369	0.917114	1.16508
PGLYRP2_Q96PD5_OID30742_v1_Inflammation_II.gz	Pharyngeal and laryngeal cancer	1	0.187821	0.0785326	0.0167738	0.576601	1.20662	1.03448	1.4074
PLA2G7_Q13093_OID21105_v1_Neurology.gz	Cancer of hepatic bile ducts	1	0.0705112	0.0465039	0.129458	0.847972	1.07306	0.979575	1.17546
PLA2G7_Q13093_OID21105_v1_Neurology.gz	Colorectal cancer	1	-0.00307203	0.0110531	0.781062	0.961735	0.996933	0.975567	1.01877
PLA2G7_Q13093_OID21105_v1_Neurology.gz	Esophageal cancer	1	-0.00266334	0.0257821	0.917724	0.995435	0.99734	0.948194	1.04903
PLA2G7_Q13093_OID21105_v1_Neurology.gz	Gastric cancer	1	0.000543518	0.0111847	0.961242	0.988827	1.00054	0.978848	1.02272
PLA2G7_Q13093_OID21105_v1_Neurology.gz	Hepatic cancer	1	-0.00328341	0.020912	0.875236	0.974857	0.996722	0.956695	1.03842
PLA2G7_Q13093_OID21105_v1_Neurology.gz	Pancreatic cancer	1	0.0165582	0.0428887	0.699442	0.95494	1.0167	0.934724	1.10586
PLA2G7_Q13093_OID21105_v1_Neurology.gz	Pharyngeal and laryngeal cancer	1	0.0184601	0.0546158	0.735364	0.989687	1.01863	0.915224	1.13372
PLAUR_Q03405_OID20764_v1_Inflammation.gz	Cancer of hepatic bile ducts	1	0.0454686	0.116869	0.697234	0.948605	1.04652	0.832273	1.31591
PLAUR_Q03405_OID20764_v1_Inflammation.gz	Colorectal cancer	1	-0.0368067	0.0279649	0.188114	0.756507	0.963862	0.912454	1.01817
PLAUR_Q03405_OID20764_v1_Inflammation.gz	Esophageal cancer	1	-0.199082	0.0654367	0.00234727	0.161375	0.819482	0.72084	0.931624
PLAUR_Q03405_OID20764_v1_Inflammation.gz	Gastric cancer	1	-0.0192704	0.0282655	0.495387	0.839209	0.980914	0.928049	1.03679
PLAUR_Q03405_OID20764_v1_Inflammation.gz	Hepatic cancer	1	-0.00064228	0.0526342	0.990264	0.998998	0.999358	0.901401	1.10796
PLAUR_Q03405_OID20764_v1_Inflammation.gz	Pancreatic cancer	1	0.125861	0.108007	0.243897	0.907454	1.13412	0.917748	1.40152
PLAUR_Q03405_OID20764_v1_Inflammation.gz	Pharyngeal and laryngeal cancer	1	0.030387	0.138041	0.82577	0.989687	1.03085	0.786491	1.35114
PLB1_Q6P1J6_OID31110_v1_Neurology_II.gz	Cancer of hepatic bile ducts	1	0.0189429	0.0862703	0.826201	0.992698	1.01912	0.860582	1.20687
PLB1_Q6P1J6_OID31110_v1_Neurology_II.gz	Colorectal cancer	1	0.00558626	0.0206166	0.786423	0.961735	1.0056	0.965777	1.04707
PLB1_Q6P1J6_OID31110_v1_Neurology_II.gz	Esophageal cancer	1	0.0511332	0.0480573	0.287327	0.887809	1.05246	0.957855	1.15642
PLB1_Q6P1J6_OID31110_v1_Neurology_II.gz	Gastric cancer	1	0.00717938	0.0208596	0.730713	0.935036	1.00721	0.966856	1.04924
PLB1_Q6P1J6_OID31110_v1_Neurology_II.gz	Hepatic cancer	1	0.0249587	0.0387739	0.519772	0.958783	1.02527	0.950242	1.10623
PLB1_Q6P1J6_OID31110_v1_Neurology_II.gz	Pancreatic cancer	1	0.0406842	0.0792863	0.60786	0.95166	1.04152	0.891618	1.21663
PLB1_Q6P1J6_OID31110_v1_Neurology_II.gz	Pharyngeal and laryngeal cancer	1	-0.0488332	0.101967	0.632001	0.989687	0.95234	0.779823	1.16302
PLTP_P55058_OID20238_v1_Cardiometabolic.gz	Cancer of hepatic bile ducts	1	-0.0729608	0.123196	0.553695	0.945752	0.929637	0.730208	1.18353
PLTP_P55058_OID20238_v1_Cardiometabolic.gz	Colorectal cancer	1	0.0204891	0.0293597	0.485262	0.942483	1.0207	0.963622	1.08116
PLTP_P55058_OID20238_v1_Cardiometabolic.gz	Esophageal cancer	1	-0.0631866	0.0683548	0.355282	0.919296	0.938768	0.821058	1.07335
PLTP_P55058_OID20238_v1_Cardiometabolic.gz	Gastric cancer	1	0.00711949	0.029688	0.810477	0.95771	1.00714	0.950213	1.06749
PLTP_P55058_OID20238_v1_Cardiometabolic.gz	Hepatic cancer	1	0.0107705	0.0553906	0.845827	0.965652	1.01083	0.906835	1.12675
PLTP_P55058_OID20238_v1_Cardiometabolic.gz	Pancreatic cancer	1	-0.0808308	0.113645	0.476926	0.938032	0.92235	0.738174	1.15248
PLTP_P55058_OID20238_v1_Cardiometabolic.gz	Pharyngeal and laryngeal cancer	1	-0.0186334	0.144975	0.897731	0.989687	0.981539	0.738759	1.30411
PLXDC2_Q6UX71_OID31101_v1_Neurology_II.gz	Cancer of hepatic bile ducts	1	-0.0425683	0.122099	0.727362	0.962034	0.958325	0.754362	1.21743
PLXDC2_Q6UX71_OID31101_v1_Neurology_II.gz	Colorectal cancer	1	-0.0307776	0.0290848	0.289963	0.778152	0.969691	0.915959	1.02658
PLXDC2_Q6UX71_OID31101_v1_Neurology_II.gz	Esophageal cancer	1	-0.00449979	0.0678511	0.947124	0.995435	0.99551	0.871545	1.13711
PLXDC2_Q6UX71_OID31101_v1_Neurology_II.gz	Gastric cancer	1	-0.0402051	0.0293933	0.171365	0.674878	0.960592	0.906816	1.01756
PLXDC2_Q6UX71_OID31101_v1_Neurology_II.gz	Hepatic cancer	1	-0.08782	0.0549033	0.109701	0.887739	0.915926	0.822481	1.01999
PLXDC2_Q6UX71_OID31101_v1_Neurology_II.gz	Pancreatic cancer	1	0.0718939	0.112448	0.522593	0.95166	1.07454	0.861997	1.33949
PLXDC2_Q6UX71_OID31101_v1_Neurology_II.gz	Pharyngeal and laryngeal cancer	1	-0.145329	0.143492	0.311154	0.967109	0.864738	0.652742	1.14558
PLXNB2_O15031_OID20317_v1_Cardiometabolic.gz	Cancer of hepatic bile ducts	1	-0.0590367	0.139506	0.67216	0.948605	0.942672	0.717152	1.23911
PLXNB2_O15031_OID20317_v1_Cardiometabolic.gz	Colorectal cancer	1	0.0296793	0.0333376	0.373323	0.834584	1.03012	0.964966	1.09968
PLXNB2_O15031_OID20317_v1_Cardiometabolic.gz	Esophageal cancer	1	0.0633872	0.0777688	0.415031	0.953565	1.06544	0.914809	1.24087
PLXNB2_O15031_OID20317_v1_Cardiometabolic.gz	Gastric cancer	1	-0.000949515	0.0337406	0.977549	0.988827	0.999051	0.935119	1.06735
PLXNB2_O15031_OID20317_v1_Cardiometabolic.gz	Hepatic cancer	1	0.0144527	0.0629412	0.818386	0.958783	1.01456	0.896809	1.14777
PLXNB2_O15031_OID20317_v1_Cardiometabolic.gz	Pancreatic cancer	1	-0.115283	0.128647	0.370187	0.907454	0.891114	0.692512	1.14667
PLXNB2_O15031_OID20317_v1_Cardiometabolic.gz	Pharyngeal and laryngeal cancer	1	-0.0977235	0.165159	0.554055	0.989687	0.9069	0.656105	1.25356
PM20D1_Q6GTS8_OID20149_v1_Cardiometabolic.gz	Cancer of hepatic bile ducts	1	-0.0540468	0.0578685	0.350325	0.923842	0.947388	0.845803	1.06117
PM20D1_Q6GTS8_OID20149_v1_Cardiometabolic.gz	Colorectal cancer	1	0.0113135	0.0138199	0.412994	0.878789	1.01138	0.98435	1.03915
PM20D1_Q6GTS8_OID20149_v1_Cardiometabolic.gz	Esophageal cancer	1	0.0113936	0.0322454	0.723833	0.970447	1.01146	0.949512	1.07745
PM20D1_Q6GTS8_OID20149_v1_Cardiometabolic.gz	Gastric cancer	1	-0.0114498	0.0139956	0.413301	0.839209	0.988615	0.961865	1.01611
PM20D1_Q6GTS8_OID20149_v1_Cardiometabolic.gz	Hepatic cancer	1	-0.0114692	0.0260637	0.659906	0.958783	0.988596	0.939362	1.04041
PM20D1_Q6GTS8_OID20149_v1_Cardiometabolic.gz	Pancreatic cancer	1	-0.0194081	0.0533009	0.715765	0.95494	0.980779	0.883488	1.08878
PM20D1_Q6GTS8_OID20149_v1_Cardiometabolic.gz	Pharyngeal and laryngeal cancer	1	0.0132448	0.0685087	0.846701	0.989687	1.01333	0.886005	1.15896
PNLIPRP2_P54317_OID20775_v1_Inflammation.gz	Cancer of hepatic bile ducts	1	0.16403	0.0603533	0.00657116	0.514619	1.17825	1.0468	1.32621
PNLIPRP2_P54317_OID20775_v1_Inflammation.gz	Colorectal cancer	1	-0.00275861	0.0143895	0.847969	0.961735	0.997245	0.969512	1.02577
PNLIPRP2_P54317_OID20775_v1_Inflammation.gz	Esophageal cancer	1	-0.00773799	0.0336234	0.817985	0.977937	0.992292	0.929006	1.05989
PNLIPRP2_P54317_OID20775_v1_Inflammation.gz	Gastric cancer	1	0.0075884	0.0145912	0.603017	0.845569	1.00762	0.979209	1.03685
PNLIPRP2_P54317_OID20775_v1_Inflammation.gz	Hepatic cancer	1	-0.00813513	0.0271981	0.764859	0.958783	0.991898	0.940406	1.04621
PNLIPRP2_P54317_OID20775_v1_Inflammation.gz	Pancreatic cancer	1	0.0921281	0.0554878	0.0968484	0.892819	1.09651	0.983509	1.22248
PNLIPRP2_P54317_OID20775_v1_Inflammation.gz	Pharyngeal and laryngeal cancer	1	0.0559135	0.0713013	0.432931	0.985152	1.05751	0.919581	1.21612
PON2_Q15165_OID20088_v1_Cardiometabolic.gz	Cancer of hepatic bile ducts	1	-0.066731	0.093952	0.477538	0.923842	0.935447	0.778118	1.12459
PON2_Q15165_OID20088_v1_Cardiometabolic.gz	Colorectal cancer	1	-0.0074998	0.0224581	0.73842	0.961735	0.992528	0.949787	1.03719
PON2_Q15165_OID20088_v1_Cardiometabolic.gz	Esophageal cancer	1	0.0275382	0.0523906	0.599143	0.970447	1.02792	0.927607	1.13908
PON2_Q15165_OID20088_v1_Cardiometabolic.gz	Gastric cancer	1	-0.0288545	0.0227203	0.20409	0.674878	0.971558	0.929242	1.0158
PON2_Q15165_OID20088_v1_Cardiometabolic.gz	Hepatic cancer	1	0.0135199	0.0422959	0.749233	0.958783	1.01361	0.932972	1.10122
PON2_Q15165_OID20088_v1_Cardiometabolic.gz	Pancreatic cancer	1	0.111468	0.0867604	0.198869	0.907454	1.11792	0.943101	1.32514
PON2_Q15165_OID20088_v1_Cardiometabolic.gz	Pharyngeal and laryngeal cancer	1	0.103095	0.11095	0.352785	0.970089	1.1086	0.89193	1.3779
PPCDC_Q96CD2_OID21027_v1_Neurology.gz	Cancer of hepatic bile ducts	1	0.119609	0.124483	0.336626	0.923842	1.12706	0.883047	1.43849
PPCDC_Q96CD2_OID21027_v1_Neurology.gz	Colorectal cancer	1	0.0272993	0.0297391	0.358639	0.834584	1.02768	0.969486	1.08936
PPCDC_Q96CD2_OID21027_v1_Neurology.gz	Esophageal cancer	1	-0.0816779	0.0693715	0.239037	0.853783	0.921569	0.80441	1.05579
PPCDC_Q96CD2_OID21027_v1_Neurology.gz	Gastric cancer	1	0.0425008	0.0300838	0.15773	0.674878	1.04342	0.983671	1.10679
PPCDC_Q96CD2_OID21027_v1_Neurology.gz	Hepatic cancer	1	0.0171228	0.056052	0.76	0.958783	1.01727	0.911431	1.1354
PPCDC_Q96CD2_OID21027_v1_Neurology.gz	Pancreatic cancer	1	-0.271522	0.114826	0.0180474	0.892316	0.762219	0.608609	0.954599
PPCDC_Q96CD2_OID21027_v1_Neurology.gz	Pharyngeal and laryngeal cancer	1	0.0128282	0.146994	0.930456	0.989687	1.01291	0.75936	1.35112
PRR4_Q16378_OID30607_v1_Inflammation_II.gz	Cancer of hepatic bile ducts	1	-0.0763414	0.0993052	0.442039	0.923842	0.9265	0.762632	1.12558
PRR4_Q16378_OID30607_v1_Inflammation_II.gz	Colorectal cancer	1	-0.0110317	0.02373	0.642015	0.961735	0.989029	0.944082	1.03612
PRR4_Q16378_OID30607_v1_Inflammation_II.gz	Esophageal cancer	1	-0.0963668	0.0554693	0.0823345	0.686905	0.908131	0.814577	1.01243
PRR4_Q16378_OID30607_v1_Inflammation_II.gz	Gastric cancer	1	0.00770414	0.024038	0.748591	0.947828	1.00773	0.961356	1.05635
PRR4_Q16378_OID30607_v1_Inflammation_II.gz	Hepatic cancer	1	-0.00354137	0.0447818	0.936968	0.990908	0.996465	0.912731	1.08788
PRR4_Q16378_OID30607_v1_Inflammation_II.gz	Pancreatic cancer	1	-0.133675	0.0915257	0.144149	0.907454	0.874875	0.731203	1.04678
PRR4_Q16378_OID30607_v1_Inflammation_II.gz	Pharyngeal and laryngeal cancer	1	-0.00621696	0.117636	0.957852	0.989687	0.993802	0.789162	1.25151
PRSS53_Q2L4Q9_OID31093_v1_Neurology_II.gz	Cancer of hepatic bile ducts	1	0.253564	0.11689	0.0300637	0.514619	1.28861	1.02476	1.62039
PRSS53_Q2L4Q9_OID31093_v1_Neurology_II.gz	Colorectal cancer	1	-0.0150205	0.0278676	0.589889	0.952128	0.985092	0.932729	1.04039
PRSS53_Q2L4Q9_OID31093_v1_Neurology_II.gz	Esophageal cancer	1	-0.0494051	0.0652457	0.44892	0.953565	0.951795	0.83754	1.08164
PRSS53_Q2L4Q9_OID31093_v1_Neurology_II.gz	Gastric cancer	1	-0.0530921	0.0282576	0.0602635	0.66527	0.948293	0.8972	1.0023
PRSS53_Q2L4Q9_OID31093_v1_Neurology_II.gz	Hepatic cancer	1	-0.0635336	0.0527395	0.228332	0.932973	0.938443	0.846282	1.04064
PRSS53_Q2L4Q9_OID31093_v1_Neurology_II.gz	Pancreatic cancer	1	0.0725004	0.10742	0.499724	0.95166	1.07519	0.871061	1.32716
PRSS53_Q2L4Q9_OID31093_v1_Neurology_II.gz	Pharyngeal and laryngeal cancer	1	0.07788	0.138362	0.573523	0.989687	1.08099	0.824227	1.41775
PRTG_Q2VWP7_OID21443_v1_Oncology.gz	Cancer of hepatic bile ducts	1	0.16738	0.114826	0.144926	0.847972	1.1822	0.943954	1.48059
PRTG_Q2VWP7_OID21443_v1_Oncology.gz	Colorectal cancer	1	0.0278643	0.0274253	0.309626	0.782945	1.02826	0.974443	1.08504
PRTG_Q2VWP7_OID21443_v1_Oncology.gz	Esophageal cancer	1	0.116185	0.063985	0.0693985	0.686905	1.1232	0.990817	1.27328
PRTG_Q2VWP7_OID21443_v1_Oncology.gz	Gastric cancer	1	0.0177096	0.027777	0.523758	0.839209	1.01787	0.963933	1.07482
PRTG_Q2VWP7_OID21443_v1_Oncology.gz	Hepatic cancer	1	0.049726	0.0517348	0.336466	0.949403	1.05098	0.949638	1.16314
PRTG_Q2VWP7_OID21443_v1_Oncology.gz	Pancreatic cancer	1	0.0523773	0.105732	0.620335	0.95166	1.05377	0.856536	1.29643
PRTG_Q2VWP7_OID21443_v1_Oncology.gz	Pharyngeal and laryngeal cancer	1	0.0696473	0.135776	0.607982	0.989687	1.07213	0.821622	1.39902
PRTN3_P24158_OID20329_v1_Cardiometabolic.gz	Cancer of hepatic bile ducts	1	-0.198754	0.126153	0.115142	0.847972	0.819751	0.640174	1.0497
PRTN3_P24158_OID20329_v1_Cardiometabolic.gz	Colorectal cancer	1	0.00818853	0.0300881	0.785505	0.961735	1.00822	0.950484	1.06947
PRTN3_P24158_OID20329_v1_Cardiometabolic.gz	Esophageal cancer	1	0.0788448	0.0702874	0.261969	0.857636	1.08204	0.942784	1.24186
PRTN3_P24158_OID20329_v1_Cardiometabolic.gz	Gastric cancer	1	0.03588	0.03043	0.238359	0.699304	1.03653	0.976517	1.10023
PRTN3_P24158_OID20329_v1_Cardiometabolic.gz	Hepatic cancer	1	-0.066699	0.0568365	0.240586	0.932973	0.935477	0.83686	1.04571
PRTN3_P24158_OID20329_v1_Cardiometabolic.gz	Pancreatic cancer	1	0.0262925	0.116168	0.820944	0.971962	1.02664	0.817587	1.28915
PRTN3_P24158_OID20329_v1_Cardiometabolic.gz	Pharyngeal and laryngeal cancer	1	0.0646501	0.148851	0.664051	0.989687	1.06679	0.796843	1.42818
PSCA_O43653_OID31493_v1_Oncology_II.gz	Cancer of hepatic bile ducts	1	-0.0294938	0.0645479	0.647722	0.948605	0.970937	0.855553	1.10188
PSCA_O43653_OID31493_v1_Oncology_II.gz	Colorectal cancer	1	0.0143023	0.0154319	0.35403	0.834584	1.01441	0.984182	1.04556
PSCA_O43653_OID31493_v1_Oncology_II.gz	Esophageal cancer	1	0.0804743	0.0359864	0.0253359	0.497351	1.0838	1.00999	1.16301
PSCA_O43653_OID31493_v1_Oncology_II.gz	Hepatic cancer	1	-0.00656993	0.0290838	0.821282	0.958783	0.993452	0.938404	1.05173
PSCA_O43653_OID31493_v1_Oncology_II.gz	Pancreatic cancer	1	0.0646891	0.0594821	0.276799	0.907454	1.06683	0.949428	1.19874
PSCA_O43653_OID31493_v1_Oncology_II.gz	Pharyngeal and laryngeal cancer	1	0.0351206	0.0765065	0.646196	0.989687	1.03574	0.891516	1.20331
PTPRH_Q9HD43_OID31433_v1_Oncology_II.gz	Cancer of hepatic bile ducts	1	0.0317117	0.0728735	0.663446	0.948605	1.03222	0.894831	1.1907
PTPRH_Q9HD43_OID31433_v1_Oncology_II.gz	Colorectal cancer	1	-0.000618968	0.0173843	0.971597	0.999867	0.999381	0.965903	1.03402
PTPRH_Q9HD43_OID31433_v1_Oncology_II.gz	Esophageal cancer	1	0.0345121	0.0406383	0.395742	0.953565	1.03511	0.955865	1.12093
PTPRH_Q9HD43_OID31433_v1_Oncology_II.gz	Gastric cancer	1	-0.0048676	0.0176221	0.782378	0.952497	0.995144	0.961359	1.03012
PTPRH_Q9HD43_OID31433_v1_Oncology_II.gz	Hepatic cancer	1	-0.00863121	0.0327886	0.792367	0.958783	0.991406	0.929697	1.05721
PTPRH_Q9HD43_OID31433_v1_Oncology_II.gz	Pancreatic cancer	1	0.0594028	0.0671154	0.376111	0.907454	1.0612	0.930397	1.2104
PTPRH_Q9HD43_OID31433_v1_Oncology_II.gz	Pharyngeal and laryngeal cancer	1	0.0345594	0.0860768	0.688056	0.989687	1.03516	0.874458	1.2254
PTPRM_P28827_OID20598_v1_Inflammation.gz	Cancer of hepatic bile ducts	1	0.115702	0.0840907	0.168846	0.876089	1.12266	0.952071	1.32382
PTPRM_P28827_OID20598_v1_Inflammation.gz	Colorectal cancer	1	-0.00659135	0.0200718	0.742618	0.961735	0.99343	0.955107	1.03329
PTPRM_P28827_OID20598_v1_Inflammation.gz	Esophageal cancer	1	0.0155124	0.0468334	0.740474	0.970447	1.01563	0.926556	1.11327
PTPRM_P28827_OID20598_v1_Inflammation.gz	Gastric cancer	1	-0.0867659	0.0203654	2.04e-05	0.0013297	0.916892	0.881014	0.954231
PTPRM_P28827_OID20598_v1_Inflammation.gz	Hepatic cancer	1	0.00919369	0.037782	0.807745	0.958783	1.00924	0.9372	1.08681
PTPRM_P28827_OID20598_v1_Inflammation.gz	Pancreatic cancer	1	-0.0166506	0.077404	0.829679	0.971962	0.983487	0.845048	1.14461
PTPRM_P28827_OID20598_v1_Inflammation.gz	Pharyngeal and laryngeal cancer	1	-0.0034127	0.0993054	0.972585	0.989687	0.996593	0.820328	1.21073
PVALB_P20472_OID21420_v1_Oncology.gz	Cancer of hepatic bile ducts	1	-0.0193458	0.148068	0.896048	0.995482	0.98084	0.73377	1.3111
PVALB_P20472_OID21420_v1_Oncology.gz	Colorectal cancer	1	0.0176576	0.0352935	0.616858	0.952128	1.01781	0.949787	1.09071
PVALB_P20472_OID21420_v1_Oncology.gz	Esophageal cancer	1	-0.00977564	0.0823216	0.905474	0.995435	0.990272	0.842715	1.16367
PVALB_P20472_OID21420_v1_Oncology.gz	Gastric cancer	1	0.00110328	0.0357151	0.975356	0.988827	1.0011	0.933422	1.07369
PVALB_P20472_OID21420_v1_Oncology.gz	Hepatic cancer	1	-0.00844551	0.0665342	0.898992	0.977503	0.99159	0.870356	1.12971
PVALB_P20472_OID21420_v1_Oncology.gz	Pancreatic cancer	1	0.068969	0.13577	0.611465	0.95166	1.0714	0.821076	1.39805
PVALB_P20472_OID21420_v1_Oncology.gz	Pharyngeal and laryngeal cancer	1	-0.17065	0.174673	0.328585	0.967109	0.843116	0.598691	1.18733
PVR_P15151_OID21011_v1_Neurology.gz	Cancer of hepatic bile ducts	1	0.0322415	0.0691515	0.641041	0.948605	1.03277	0.90186	1.18267
PVR_P15151_OID21011_v1_Neurology.gz	Colorectal cancer	1	-0.000132962	0.0165135	0.993576	0.999867	0.999867	0.968023	1.03276
PVR_P15151_OID21011_v1_Neurology.gz	Esophageal cancer	1	-0.0896694	0.0384916	0.0198281	0.497351	0.914233	0.847798	0.985875
PVR_P15151_OID21011_v1_Neurology.gz	Gastric cancer	1	0.0237688	0.0167008	0.154674	0.674878	1.02405	0.991075	1.05813
PVR_P15151_OID21011_v1_Neurology.gz	Hepatic cancer	1	0.00394823	0.0311123	0.899018	0.977503	1.00396	0.944564	1.06708
PVR_P15151_OID21011_v1_Neurology.gz	Pancreatic cancer	1	-0.033387	0.0636675	0.600004	0.95166	0.967164	0.8537	1.09571
PVR_P15151_OID21011_v1_Neurology.gz	Pharyngeal and laryngeal cancer	1	0.144972	0.0817243	0.0760779	0.920949	1.15601	0.984907	1.35683
PYDC1_Q8WXC3_OID30202_v1_Cardiometabolic_II.gz	Cancer of hepatic bile ducts	1	0.169568	0.0850908	0.046284	0.553395	1.18479	1.00279	1.39982
PYDC1_Q8WXC3_OID30202_v1_Cardiometabolic_II.gz	Colorectal cancer	1	-0.00488684	0.0203179	0.809928	0.961735	0.995125	0.956275	1.03555
PYDC1_Q8WXC3_OID30202_v1_Cardiometabolic_II.gz	Esophageal cancer	1	0.00380938	0.0474752	0.936047	0.995435	1.00382	0.914624	1.10171
PYDC1_Q8WXC3_OID30202_v1_Cardiometabolic_II.gz	Gastric cancer	1	-0.00491882	0.0205766	0.811068	0.95771	0.995093	0.955759	1.03605
PYDC1_Q8WXC3_OID30202_v1_Cardiometabolic_II.gz	Hepatic cancer	1	-0.0218612	0.038324	0.568385	0.958783	0.978376	0.907578	1.0547
PYDC1_Q8WXC3_OID30202_v1_Cardiometabolic_II.gz	Pancreatic cancer	1	-0.0514109	0.0781983	0.510896	0.95166	0.949888	0.814908	1.10723
PYDC1_Q8WXC3_OID30202_v1_Cardiometabolic_II.gz	Pharyngeal and laryngeal cancer	1	-0.0327225	0.100869	0.745631	0.989687	0.967807	0.794195	1.17937
QSOX1_O00391_OID30729_v1_Inflammation_II.gz	Cancer of hepatic bile ducts	1	-0.0607428	0.11596	0.6004	0.948605	0.941065	0.749743	1.18121
QSOX1_O00391_OID30729_v1_Inflammation_II.gz	Colorectal cancer	1	-0.0139888	0.0281915	0.619748	0.952128	0.986109	0.933099	1.04213
QSOX1_O00391_OID30729_v1_Inflammation_II.gz	Esophageal cancer	1	-0.0226278	0.0660258	0.731815	0.970447	0.977626	0.858955	1.11269
QSOX1_O00391_OID30729_v1_Inflammation_II.gz	Gastric cancer	1	-0.0174328	0.0286805	0.5433	0.839209	0.982718	0.929	1.03954
QSOX1_O00391_OID30729_v1_Inflammation_II.gz	Hepatic cancer	1	-0.0248288	0.0534238	0.642109	0.958783	0.975477	0.8785	1.08316
QSOX1_O00391_OID30729_v1_Inflammation_II.gz	Pancreatic cancer	1	0.182602	0.107765	0.0901792	0.892819	1.20034	0.971789	1.48264
QSOX1_O00391_OID30729_v1_Inflammation_II.gz	Pharyngeal and laryngeal cancer	1	0.10567	0.141118	0.453974	0.985152	1.11145	0.842888	1.46559
RAB37_Q96AX2_OID20425_v1_Inflammation.gz	Cancer of hepatic bile ducts	1	-0.146521	0.171231	0.392166	0.923842	0.863707	0.617465	1.20815
RAB37_Q96AX2_OID20425_v1_Inflammation.gz	Colorectal cancer	1	0.027099	0.0408977	0.507584	0.942483	1.02747	0.948323	1.11322
RAB37_Q96AX2_OID20425_v1_Inflammation.gz	Esophageal cancer	1	-0.117286	0.0959077	0.221367	0.853783	0.889331	0.736928	1.07325
RAB37_Q96AX2_OID20425_v1_Inflammation.gz	Gastric cancer	1	-0.0152272	0.0415524	0.714023	0.922423	0.984888	0.907856	1.06846
RAB37_Q96AX2_OID20425_v1_Inflammation.gz	Hepatic cancer	1	0.102186	0.0764093	0.181108	0.932973	1.10759	0.953538	1.28653
RAB37_Q96AX2_OID20425_v1_Inflammation.gz	Pancreatic cancer	1	0.0969147	0.155712	0.53368	0.95166	1.10177	0.81198	1.49498
RAB37_Q96AX2_OID20425_v1_Inflammation.gz	Pharyngeal and laryngeal cancer	1	-0.222354	0.20143	0.269647	0.967109	0.800632	0.539476	1.18821
RETN_Q9HD89_OID20327_v1_Cardiometabolic.gz	Cancer of hepatic bile ducts	1	-0.0676016	0.0887529	0.446249	0.923842	0.934633	0.785404	1.11222
RETN_Q9HD89_OID20327_v1_Cardiometabolic.gz	Colorectal cancer	1	-0.0037095	0.0212278	0.861278	0.961735	0.996297	0.955695	1.03862
RETN_Q9HD89_OID20327_v1_Cardiometabolic.gz	Esophageal cancer	1	-0.0301772	0.0495088	0.542171	0.970447	0.970274	0.880545	1.06915
RETN_Q9HD89_OID20327_v1_Cardiometabolic.gz	Gastric cancer	1	-0.0191436	0.0215191	0.373675	0.839209	0.981039	0.940521	1.0233
RETN_Q9HD89_OID20327_v1_Cardiometabolic.gz	Hepatic cancer	1	-0.0656708	0.040106	0.10154	0.887739	0.936439	0.865647	1.01302
RETN_Q9HD89_OID20327_v1_Cardiometabolic.gz	Pancreatic cancer	1	0.0884238	0.0816801	0.279003	0.907454	1.09245	0.930839	1.28212
RETN_Q9HD89_OID20327_v1_Cardiometabolic.gz	Pharyngeal and laryngeal cancer	1	0.0532434	0.10535	0.61328	0.989687	1.05469	0.857922	1.29658
RNASE10_Q5GAN6_OID30238_v1_Cardiometabolic_II.gz	Cancer of hepatic bile ducts	1	-0.0397842	0.100072	0.690958	0.948605	0.960997	0.78984	1.16924
RNASE10_Q5GAN6_OID30238_v1_Cardiometabolic_II.gz	Colorectal cancer	1	-0.0088371	0.0239091	0.711671	0.961735	0.991202	0.945824	1.03876
RNASE10_Q5GAN6_OID30238_v1_Cardiometabolic_II.gz	Esophageal cancer	1	-0.0772449	0.0557687	0.166024	0.853783	0.925663	0.829816	1.03258
RNASE10_Q5GAN6_OID30238_v1_Cardiometabolic_II.gz	Gastric cancer	1	-0.0260416	0.0241868	0.28162	0.768054	0.974295	0.929185	1.02159
RNASE10_Q5GAN6_OID30238_v1_Cardiometabolic_II.gz	Hepatic cancer	1	-0.0955891	0.0451062	0.0340735	0.887739	0.908837	0.831938	0.992845
RNASE10_Q5GAN6_OID30238_v1_Cardiometabolic_II.gz	Pancreatic cancer	1	-0.146406	0.0921224	0.112003	0.892819	0.863807	0.721108	1.03474
RNASE10_Q5GAN6_OID30238_v1_Cardiometabolic_II.gz	Pharyngeal and laryngeal cancer	1	-0.0834049	0.118305	0.48081	0.989687	0.919979	0.729583	1.16006
RNASE3_P12724_OID20203_v1_Cardiometabolic.gz	Cancer of hepatic bile ducts	1	-0.0264855	0.109729	0.809267	0.992698	0.973862	0.785406	1.20754
RNASE3_P12724_OID20203_v1_Cardiometabolic.gz	Colorectal cancer	1	0.0203082	0.0261738	0.437809	0.902581	1.02052	0.969483	1.07424
RNASE3_P12724_OID20203_v1_Cardiometabolic.gz	Esophageal cancer	1	-0.00145688	0.0610318	0.980956	0.995435	0.998544	0.885964	1.12543
RNASE3_P12724_OID20203_v1_Cardiometabolic.gz	Gastric cancer	1	0.0301432	0.0265295	0.255867	0.712208	1.0306	0.978382	1.08561
RNASE3_P12724_OID20203_v1_Cardiometabolic.gz	Hepatic cancer	1	0.0845118	0.0493578	0.0868544	0.887739	1.08819	0.987845	1.19872
RNASE3_P12724_OID20203_v1_Cardiometabolic.gz	Pancreatic cancer	1	0.139936	0.101014	0.165956	0.907454	1.1502	0.943602	1.40203
RNASE3_P12724_OID20203_v1_Cardiometabolic.gz	Pharyngeal and laryngeal cancer	1	-0.0875404	0.12971	0.499743	0.989687	0.916182	0.710511	1.18139
RNF43_Q68DV7_OID31291_v1_Oncology_II.gz	Cancer of hepatic bile ducts	1	0.0743257	0.113034	0.510826	0.941169	1.07716	0.863103	1.3443
RNF43_Q68DV7_OID31291_v1_Oncology_II.gz	Colorectal cancer	1	-0.0183967	0.0269741	0.49523	0.942483	0.981771	0.931214	1.03507
RNF43_Q68DV7_OID31291_v1_Oncology_II.gz	Esophageal cancer	1	-0.0631787	0.0631585	0.317156	0.919296	0.938776	0.829469	1.06249
RNF43_Q68DV7_OID31291_v1_Oncology_II.gz	Gastric cancer	1	-0.00314994	0.0273674	0.908367	0.988827	0.996855	0.944792	1.05179
RNF43_Q68DV7_OID31291_v1_Oncology_II.gz	Hepatic cancer	1	0.0657828	0.0509971	0.197074	0.932973	1.06799	0.966406	1.18026
RNF43_Q68DV7_OID31291_v1_Oncology_II.gz	Pancreatic cancer	1	0.190176	0.104279	0.0681937	0.892819	1.20946	0.98589	1.48373
RNF43_Q68DV7_OID31291_v1_Oncology_II.gz	Pharyngeal and laryngeal cancer	1	0.0910374	0.133754	0.496102	0.989687	1.09531	0.842721	1.42361
RSPO3_Q9BXY4_OID21415_v1_Oncology.gz	Cancer of hepatic bile ducts	1	0.336919	0.160287	0.0355555	0.514619	1.40063	1.02302	1.91761
RSPO3_Q9BXY4_OID21415_v1_Oncology.gz	Colorectal cancer	1	0.0012094	0.0383283	0.974828	0.999867	1.00121	0.928752	1.07932
RSPO3_Q9BXY4_OID21415_v1_Oncology.gz	Esophageal cancer	1	-0.00495761	0.0893769	0.955765	0.995435	0.995055	0.835156	1.18557
RSPO3_Q9BXY4_OID21415_v1_Oncology.gz	Gastric cancer	1	0.0122955	0.0387867	0.751241	0.947828	1.01237	0.938262	1.09233
RSPO3_Q9BXY4_OID21415_v1_Oncology.gz	Hepatic cancer	1	0.049378	0.0720847	0.493344	0.958783	1.05062	0.912189	1.21005
RSPO3_Q9BXY4_OID21415_v1_Oncology.gz	Pancreatic cancer	1	0.240336	0.14777	0.103859	0.892819	1.27168	0.951903	1.69887
RSPO3_Q9BXY4_OID21415_v1_Oncology.gz	Pharyngeal and laryngeal cancer	1	0.0280996	0.189913	0.882374	0.989687	1.0285	0.708836	1.49232
SAA4_P35542_OID30726_v1_Inflammation_II.gz	Cancer of hepatic bile ducts	1	-0.0599826	0.12173	0.62219	0.948605	0.941781	0.741875	1.19555
SAA4_P35542_OID30726_v1_Inflammation_II.gz	Colorectal cancer	1	-0.0427498	0.0292578	0.143977	0.695111	0.958151	0.904751	1.0147
SAA4_P35542_OID30726_v1_Inflammation_II.gz	Esophageal cancer	1	0.00180371	0.0684852	0.978988	0.995435	1.00181	0.875967	1.14572
SAA4_P35542_OID30726_v1_Inflammation_II.gz	Gastric cancer	1	-0.0230448	0.0296434	0.436923	0.839209	0.977219	0.922059	1.03568
SAA4_P35542_OID30726_v1_Inflammation_II.gz	Hepatic cancer	1	-0.0318683	0.0551828	0.563599	0.958783	0.968634	0.869335	1.07928
SAA4_P35542_OID30726_v1_Inflammation_II.gz	Pancreatic cancer	1	-0.14766	0.112171	0.188043	0.907454	0.862724	0.692453	1.07486
SAA4_P35542_OID30726_v1_Inflammation_II.gz	Pharyngeal and laryngeal cancer	1	-0.0631807	0.144809	0.662616	0.989687	0.938774	0.706801	1.24688
SAMD9L_Q8IVG5_OID20536_v1_Inflammation.gz	Cancer of hepatic bile ducts	1	0.234406	0.109016	0.0315393	0.514619	1.26416	1.02095	1.5653
SAMD9L_Q8IVG5_OID20536_v1_Inflammation.gz	Colorectal cancer	1	0.0263165	0.0260476	0.312342	0.782945	1.02667	0.975567	1.08044
SAMD9L_Q8IVG5_OID20536_v1_Inflammation.gz	Esophageal cancer	1	-0.0181252	0.0609497	0.766177	0.972703	0.982038	0.871459	1.10665
SAMD9L_Q8IVG5_OID20536_v1_Inflammation.gz	Gastric cancer	1	0.0567856	0.0264167	0.031586	0.47379	1.05843	1.00502	1.11467
SAMD9L_Q8IVG5_OID20536_v1_Inflammation.gz	Hepatic cancer	1	0.0643831	0.0491649	0.190354	0.932973	1.0665	0.968526	1.17439
SAMD9L_Q8IVG5_OID20536_v1_Inflammation.gz	Pancreatic cancer	1	0.170198	0.10039	0.0900046	0.892819	1.18554	0.973784	1.44334
SAMD9L_Q8IVG5_OID20536_v1_Inflammation.gz	Pharyngeal and laryngeal cancer	1	0.338266	0.129585	0.00904437	0.576601	1.40251	1.08793	1.80806
SAT2_Q96F10_OID31306_v1_Oncology_II.gz	Cancer of hepatic bile ducts	1	-0.227578	0.134164	0.0898355	0.814778	0.79646	0.612296	1.03602
SAT2_Q96F10_OID31306_v1_Oncology_II.gz	Colorectal cancer	1	-0.0587213	0.0320355	0.0668016	0.55668	0.94297	0.885581	1.00408
SAT2_Q96F10_OID31306_v1_Oncology_II.gz	Esophageal cancer	1	-0.00429295	0.0747583	0.954207	0.995435	0.995716	0.860003	1.15285
SAT2_Q96F10_OID31306_v1_Oncology_II.gz	Gastric cancer	1	-0.00322878	0.0324594	0.920764	0.988827	0.996776	0.935336	1.06225
SAT2_Q96F10_OID31306_v1_Oncology_II.gz	Hepatic cancer	1	0.0309796	0.0604819	0.608502	0.958783	1.03146	0.916159	1.16128
SAT2_Q96F10_OID31306_v1_Oncology_II.gz	Pancreatic cancer	1	-0.0994878	0.123509	0.420524	0.907454	0.905301	0.710657	1.15326
SAT2_Q96F10_OID31306_v1_Oncology_II.gz	Pharyngeal and laryngeal cancer	1	0.400055	0.159092	0.0119165	0.576601	1.49191	1.09224	2.03781
SCGB3A2_Q96PL1_OID20723_v1_Inflammation.gz	Cancer of hepatic bile ducts	1	0.0702344	0.116999	0.548305	0.945752	1.07276	0.852926	1.34925
SCGB3A2_Q96PL1_OID20723_v1_Inflammation.gz	Colorectal cancer	1	0.0334161	0.0277447	0.228429	0.778152	1.03398	0.979255	1.09176
SCGB3A2_Q96PL1_OID20723_v1_Inflammation.gz	Esophageal cancer	1	0.0411021	0.060526	0.497086	0.953565	1.04196	0.9254	1.1732
SCGB3A2_Q96PL1_OID20723_v1_Inflammation.gz	Gastric cancer	1	0.0343835	0.0272761	0.207463	0.674878	1.03498	0.981103	1.09182
SCGB3A2_Q96PL1_OID20723_v1_Inflammation.gz	Hepatic cancer	1	-0.0198077	0.0508175	0.696699	0.958783	0.980387	0.887444	1.08306
SCGB3A2_Q96PL1_OID20723_v1_Inflammation.gz	Pancreatic cancer	1	-0.0394696	0.106868	0.711881	0.95494	0.961299	0.779634	1.18529
SCGB3A2_Q96PL1_OID20723_v1_Inflammation.gz	Pharyngeal and laryngeal cancer	1	0.0039287	0.12677	0.975277	0.989687	1.00394	0.783064	1.28711
SELE_P16581_OID20290_v1_Cardiometabolic.gz	Cancer of hepatic bile ducts	1	0.151789	0.0900436	0.0918477	0.814778	1.16391	0.975606	1.38857
SELE_P16581_OID20290_v1_Cardiometabolic.gz	Colorectal cancer	1	0.0457398	0.0214464	0.0329453	0.409155	1.0468	1.00371	1.09174
SELE_P16581_OID20290_v1_Cardiometabolic.gz	Esophageal cancer	1	0.0356444	0.0500765	0.476589	0.953565	1.03629	0.939408	1.14316
SELE_P16581_OID20290_v1_Cardiometabolic.gz	Hepatic cancer	1	0.0650247	0.0404248	0.107718	0.887739	1.06719	0.985893	1.15518
SELE_P16581_OID20290_v1_Cardiometabolic.gz	Pancreatic cancer	1	-0.0810061	0.0826433	0.326992	0.907454	0.922188	0.784282	1.08434
SELE_P16581_OID20290_v1_Cardiometabolic.gz	Pharyngeal and laryngeal cancer	1	0.162268	0.106127	0.126264	0.924219	1.17618	0.95529	1.44814
SERPINA11_Q86U17_OID20281_v1_Cardiometabolic.gz	Cancer of hepatic bile ducts	1	-0.00437213	0.105297	0.96688	0.995482	0.995637	0.809973	1.22386
SERPINA11_Q86U17_OID20281_v1_Cardiometabolic.gz	Colorectal cancer	1	-0.0107991	0.0250863	0.66685	0.961735	0.989259	0.941794	1.03912
SERPINA11_Q86U17_OID20281_v1_Cardiometabolic.gz	Esophageal cancer	1	0.0156465	0.0587198	0.789885	0.972703	1.01577	0.90534	1.13967
SERPINA11_Q86U17_OID20281_v1_Cardiometabolic.gz	Gastric cancer	1	0.0484994	0.0254993	0.0571724	0.66527	1.04969	0.998522	1.10349
SERPINA11_Q86U17_OID20281_v1_Cardiometabolic.gz	Hepatic cancer	1	0.0146816	0.047426	0.75689	0.958783	1.01479	0.924711	1.11364
SERPINA11_Q86U17_OID20281_v1_Cardiometabolic.gz	Pancreatic cancer	1	0.133002	0.0968603	0.16971	0.907454	1.14225	0.944742	1.38106
SERPINA11_Q86U17_OID20281_v1_Cardiometabolic.gz	Pharyngeal and laryngeal cancer	1	-0.137501	0.12468	0.2701	0.967109	0.871534	0.682581	1.11279
SERPINA12_Q8IW75_OID20219_v1_Cardiometabolic.gz	Cancer of hepatic bile ducts	1	-0.0370839	0.083341	0.656344	0.948605	0.963595	0.818377	1.13458
SERPINA12_Q8IW75_OID20219_v1_Cardiometabolic.gz	Colorectal cancer	1	-0.0216751	0.019875	0.275462	0.778152	0.978558	0.941171	1.01743
SERPINA12_Q8IW75_OID20219_v1_Cardiometabolic.gz	Esophageal cancer	1	-0.0205319	0.0461129	0.656137	0.970447	0.979677	0.895016	1.07235
SERPINA12_Q8IW75_OID20219_v1_Cardiometabolic.gz	Gastric cancer	1	-0.0148356	0.0200772	0.459949	0.839209	0.985274	0.947255	1.02482
SERPINA12_Q8IW75_OID20219_v1_Cardiometabolic.gz	Hepatic cancer	1	-0.0142977	0.0374041	0.702277	0.958783	0.985804	0.916118	1.06079
SERPINA12_Q8IW75_OID20219_v1_Cardiometabolic.gz	Pancreatic cancer	1	-0.000486725	0.076695	0.994936	0.998594	0.999513	0.860012	1.16164
SERPINA12_Q8IW75_OID20219_v1_Cardiometabolic.gz	Pharyngeal and laryngeal cancer	1	0.173649	0.0973923	0.0745883	0.920949	1.18964	0.982908	1.43985
SERPINA4_P29622_OID30774_v1_Inflammation_II.gz	Cancer of hepatic bile ducts	1	-0.0945508	0.111084	0.394679	0.923842	0.909782	0.73178	1.13108
SERPINA4_P29622_OID30774_v1_Inflammation_II.gz	Colorectal cancer	1	0.0173142	0.0264563	0.512824	0.942483	1.01746	0.96605	1.07162
SERPINA4_P29622_OID30774_v1_Inflammation_II.gz	Esophageal cancer	1	-0.0362591	0.0617982	0.557383	0.970447	0.96439	0.854376	1.08857
SERPINA4_P29622_OID30774_v1_Inflammation_II.gz	Gastric cancer	1	-0.0283723	0.0268188	0.29009	0.775488	0.972026	0.922252	1.02449
SERPINA4_P29622_OID30774_v1_Inflammation_II.gz	Hepatic cancer	1	0.0506388	0.0499767	0.310942	0.949403	1.05194	0.953786	1.1602
SERPINA4_P29622_OID30774_v1_Inflammation_II.gz	Pancreatic cancer	1	-0.0856839	0.102145	0.401556	0.907454	0.917884	0.751347	1.12134
SERPINA4_P29622_OID30774_v1_Inflammation_II.gz	Pharyngeal and laryngeal cancer	1	0.0586968	0.130919	0.653904	0.989687	1.06045	0.820448	1.37067
SERPINB8_P50452_OID20630_v1_Inflammation.gz	Cancer of hepatic bile ducts	1	-0.0715662	0.0956651	0.454405	0.923842	0.930935	0.771769	1.12293
SERPINB8_P50452_OID20630_v1_Inflammation.gz	Colorectal cancer	1	-0.0460993	0.0228548	0.0436904	0.480594	0.954947	0.913114	0.998697
SERPINB8_P50452_OID20630_v1_Inflammation.gz	Esophageal cancer	1	-0.0158463	0.0532195	0.765891	0.972703	0.984279	0.886782	1.09249
SERPINB8_P50452_OID20630_v1_Inflammation.gz	Gastric cancer	1	0.00122794	0.0231287	0.957659	0.988827	1.00123	0.956854	1.04766
SERPINB8_P50452_OID20630_v1_Inflammation.gz	Hepatic cancer	1	0.0427333	0.0430687	0.321094	0.949403	1.04366	0.959175	1.13558
SERPINB8_P50452_OID20630_v1_Inflammation.gz	Pancreatic cancer	1	-0.0379229	0.0880448	0.66667	0.95494	0.962787	0.810187	1.14413
SERPINB8_P50452_OID20630_v1_Inflammation.gz	Pharyngeal and laryngeal cancer	1	-0.110071	0.113131	0.330575	0.967109	0.89577	0.717625	1.11814
SERPINC1_P01008_OID30789_v1_Inflammation_II.gz	Cancer of hepatic bile ducts	1	0.32246	0.147123	0.0283955	0.514619	1.38052	1.03469	1.84194
SERPINC1_P01008_OID30789_v1_Inflammation_II.gz	Colorectal cancer	1	-0.0148687	0.0351544	0.672328	0.961735	0.985241	0.919642	1.05552
SERPINC1_P01008_OID30789_v1_Inflammation_II.gz	Esophageal cancer	1	-0.0206222	0.0822664	0.802065	0.972703	0.979589	0.833714	1.15099
SERPINC1_P01008_OID30789_v1_Inflammation_II.gz	Gastric cancer	1	0.0233502	0.0355832	0.511686	0.839209	1.02362	0.954667	1.09756
SERPINC1_P01008_OID30789_v1_Inflammation_II.gz	Hepatic cancer	1	0.0614998	0.0663953	0.354307	0.949403	1.06343	0.933667	1.21123
SERPINC1_P01008_OID30789_v1_Inflammation_II.gz	Pancreatic cancer	1	0.0354227	0.135739	0.794122	0.971962	1.03606	0.794037	1.35185
SERPINC1_P01008_OID30789_v1_Inflammation_II.gz	Pharyngeal and laryngeal cancer	1	0.0374698	0.173683	0.829193	0.989687	1.03818	0.738637	1.4592
SERPIND1_P05546_OID30767_v1_Inflammation_II.gz	Cancer of hepatic bile ducts	1	0.0666073	0.122077	0.58533	0.948605	1.06888	0.84142	1.35782
SERPIND1_P05546_OID30767_v1_Inflammation_II.gz	Colorectal cancer	1	0.000944496	0.0291341	0.974138	0.999867	1.00094	0.945389	1.05977
SERPIND1_P05546_OID30767_v1_Inflammation_II.gz	Esophageal cancer	1	-0.00398461	0.0679828	0.953261	0.995435	0.996023	0.871769	1.13799
SERPIND1_P05546_OID30767_v1_Inflammation_II.gz	Gastric cancer	1	0.0308081	0.0294806	0.296009	0.775947	1.03129	0.973387	1.09263
SERPIND1_P05546_OID30767_v1_Inflammation_II.gz	Hepatic cancer	1	-0.0283402	0.054864	0.605468	0.958783	0.972058	0.872953	1.08241
SERPIND1_P05546_OID30767_v1_Inflammation_II.gz	Pancreatic cancer	1	0.00986956	0.112415	0.930039	0.998414	1.00992	0.810208	1.25886
SERPIND1_P05546_OID30767_v1_Inflammation_II.gz	Pharyngeal and laryngeal cancer	1	0.145484	0.14405	0.312519	0.967109	1.1566	0.872097	1.53391
SERPINI2_O75830_OID31504_v1_Oncology_II.gz	Cancer of hepatic bile ducts	1	0.100582	0.0832549	0.227001	0.923842	1.10581	0.939321	1.30182
SERPINI2_O75830_OID31504_v1_Oncology_II.gz	Colorectal cancer	1	-0.0047617	0.0198667	0.810576	0.961735	0.99525	0.957241	1.03477
SERPINI2_O75830_OID31504_v1_Oncology_II.gz	Esophageal cancer	1	0.0282949	0.046365	0.541687	0.970447	1.0287	0.939337	1.12656
SERPINI2_O75830_OID31504_v1_Oncology_II.gz	Gastric cancer	1	-0.0850447	0.0201613	2.46241e-05	0.0013297	0.918471	0.882884	0.955492
SERPINI2_O75830_OID31504_v1_Oncology_II.gz	Hepatic cancer	1	0.00841518	0.037411	0.822027	0.958783	1.00845	0.937151	1.08517
SERPINI2_O75830_OID31504_v1_Oncology_II.gz	Pancreatic cancer	1	-0.019158	0.0766295	0.802581	0.971962	0.981024	0.844212	1.14001
SERPINI2_O75830_OID31504_v1_Oncology_II.gz	Pharyngeal and laryngeal cancer	1	-0.00937031	0.0983083	0.924064	0.989687	0.990673	0.81705	1.20119
SEZ6L_Q9BYH1_OID21488_v1_Oncology.gz	Cancer of hepatic bile ducts	1	0.640389	0.321264	0.0462239	0.553395	1.89722	1.01077	3.56109
SEZ6L_Q9BYH1_OID21488_v1_Oncology.gz	Colorectal cancer	1	-0.0315571	0.0760237	0.678072	0.961735	0.968936	0.8348	1.12462
SEZ6L_Q9BYH1_OID21488_v1_Oncology.gz	Esophageal cancer	1	0.143828	0.17625	0.414476	0.953565	1.15468	0.817403	1.63114
SEZ6L_Q9BYH1_OID21488_v1_Oncology.gz	Gastric cancer	1	0.119775	0.0768316	0.119014	0.669455	1.12724	0.969655	1.31044
SEZ6L_Q9BYH1_OID21488_v1_Oncology.gz	Hepatic cancer	1	-0.0394618	0.143484	0.783296	0.958783	0.961307	0.725648	1.2735
SEZ6L_Q9BYH1_OID21488_v1_Oncology.gz	Pancreatic cancer	1	-0.17281	0.294772	0.557707	0.95166	0.841297	0.4721	1.49922
SEZ6L_Q9BYH1_OID21488_v1_Oncology.gz	Pharyngeal and laryngeal cancer	1	0.0633537	0.379647	0.867468	0.989687	1.0654	0.506235	2.24221
SFTPD_P35247_OID20214_v1_Cardiometabolic.gz	Cancer of hepatic bile ducts	2	-0.126608	0.0596976	0.0339372	0.514619	0.881079	0.783789	0.990446
SFTPD_P35247_OID20214_v1_Cardiometabolic.gz	Colorectal cancer	2	0.0078022	0.0142721	0.584601	0.952128	1.00783	0.980031	1.03642
SFTPD_P35247_OID20214_v1_Cardiometabolic.gz	Esophageal cancer	2	-0.0255255	0.0621919	0.68149	0.970447	0.974798	0.86293	1.10117
SFTPD_P35247_OID20214_v1_Cardiometabolic.gz	Gastric cancer	2	0.0113094	0.0144626	0.43423	0.839209	1.01137	0.983107	1.04045
SFTPD_P35247_OID20214_v1_Cardiometabolic.gz	Hepatic cancer	2	0.0191638	0.0508125	0.706064	0.958783	1.01935	0.922721	1.1261
SFTPD_P35247_OID20214_v1_Cardiometabolic.gz	Pancreatic cancer	2	0.0690495	0.0549679	0.209051	0.907454	1.07149	0.962051	1.19338
SFTPD_P35247_OID20214_v1_Cardiometabolic.gz	Pharyngeal and laryngeal cancer	2	-0.0126691	0.070688	0.857761	0.989687	0.987411	0.859661	1.13415
SGSH_P51688_OID30341_v1_Cardiometabolic_II.gz	Cancer of hepatic bile ducts	1	-0.0808448	0.0907528	0.373024	0.923842	0.922337	0.772039	1.10189
SGSH_P51688_OID30341_v1_Cardiometabolic_II.gz	Colorectal cancer	1	-0.024054	0.0216425	0.266386	0.778152	0.976233	0.935688	1.01853
SGSH_P51688_OID30341_v1_Cardiometabolic_II.gz	Esophageal cancer	1	0.0463678	0.0505957	0.359438	0.919296	1.04746	0.94857	1.15666
SGSH_P51688_OID30341_v1_Cardiometabolic_II.gz	Gastric cancer	1	-0.0232493	0.0219466	0.289437	0.775488	0.977019	0.935883	1.01996
SGSH_P51688_OID30341_v1_Cardiometabolic_II.gz	Hepatic cancer	1	-0.0301795	0.0408001	0.459487	0.958783	0.970271	0.895702	1.05105
SGSH_P51688_OID30341_v1_Cardiometabolic_II.gz	Pancreatic cancer	1	0.131876	0.0835482	0.114464	0.892819	1.14097	0.968624	1.34397
SGSH_P51688_OID30341_v1_Cardiometabolic_II.gz	Pharyngeal and laryngeal cancer	1	0.0351766	0.107188	0.742777	0.989687	1.0358	0.839531	1.27796
SHMT1_P34896_OID20714_v1_Inflammation.gz	Cancer of hepatic bile ducts	1	0.0158036	0.106275	0.881787	0.995482	1.01593	0.824898	1.2512
SHMT1_P34896_OID20714_v1_Inflammation.gz	Colorectal cancer	1	-0.000629772	0.0253411	0.980173	0.999867	0.99937	0.950946	1.05026
SHMT1_P34896_OID20714_v1_Inflammation.gz	Esophageal cancer	1	-0.0742132	0.0592032	0.210011	0.853783	0.928474	0.826751	1.04271
SHMT1_P34896_OID20714_v1_Inflammation.gz	Gastric cancer	1	0.00513971	0.0256674	0.841291	0.983327	1.00515	0.955837	1.05701
SHMT1_P34896_OID20714_v1_Inflammation.gz	Hepatic cancer	1	-0.0790878	0.0478698	0.0985051	0.887739	0.923959	0.841211	1.01485
SHMT1_P34896_OID20714_v1_Inflammation.gz	Pancreatic cancer	1	0.0773074	0.0978898	0.42968	0.907454	1.08037	0.891762	1.30888
SHMT1_P34896_OID20714_v1_Inflammation.gz	Pharyngeal and laryngeal cancer	1	-0.00507607	0.125456	0.967726	0.989687	0.994937	0.778046	1.27229
SIGLEC9_Q9Y336_OID21390_v1_Oncology.gz	Cancer of hepatic bile ducts	1	0.0725029	0.115772	0.531146	0.945752	1.0752	0.856921	1.34907
SIGLEC9_Q9Y336_OID21390_v1_Oncology.gz	Colorectal cancer	1	0.0418822	0.0276284	0.129542	0.686218	1.04277	0.987805	1.1008
SIGLEC9_Q9Y336_OID21390_v1_Oncology.gz	Esophageal cancer	1	-0.0154346	0.0644936	0.810858	0.977937	0.984684	0.867758	1.11736
SIGLEC9_Q9Y336_OID21390_v1_Oncology.gz	Gastric cancer	1	0.0177183	0.0279817	0.526596	0.839209	1.01788	0.963555	1.07526
SIGLEC9_Q9Y336_OID21390_v1_Oncology.gz	Hepatic cancer	1	0.0458817	0.0521054	0.378558	0.951605	1.04695	0.945308	1.15952
SIGLEC9_Q9Y336_OID21390_v1_Oncology.gz	Pancreatic cancer	1	0.170261	0.106562	0.110096	0.892819	1.18561	0.962135	1.461
SIGLEC9_Q9Y336_OID21390_v1_Oncology.gz	Pharyngeal and laryngeal cancer	1	-0.125328	0.136863	0.359815	0.970089	0.882208	0.674638	1.15364
SIRPA_P78324_OID20304_v1_Cardiometabolic.gz	Cancer of hepatic bile ducts	1	-0.0570716	0.0699486	0.414553	0.923842	0.944526	0.823517	1.08332
SIRPA_P78324_OID20304_v1_Cardiometabolic.gz	Colorectal cancer	1	0.00338439	0.01669	0.839308	0.961735	1.00339	0.971098	1.03676
SIRPA_P78324_OID20304_v1_Cardiometabolic.gz	Esophageal cancer	1	0.0630029	0.0389144	0.105445	0.737723	1.06503	0.986818	1.14944
SIRPA_P78324_OID20304_v1_Cardiometabolic.gz	Gastric cancer	1	-0.0218168	0.0168969	0.196644	0.674878	0.978419	0.946547	1.01137
SIRPA_P78324_OID20304_v1_Cardiometabolic.gz	Hepatic cancer	1	0.0242997	0.0314613	0.439896	0.958783	1.0246	0.963325	1.08977
SIRPA_P78324_OID20304_v1_Cardiometabolic.gz	Pancreatic cancer	1	0.00294563	0.0644323	0.963536	0.998414	1.00295	0.883962	1.13796
SIRPA_P78324_OID20304_v1_Cardiometabolic.gz	Pharyngeal and laryngeal cancer	1	0.0518528	0.0825625	0.529976	0.989687	1.05322	0.895861	1.23822
SKAP1_Q86WV1_OID20906_v1_Neurology.gz	Cancer of hepatic bile ducts	1	-0.126726	0.151853	0.403983	0.923842	0.880975	0.654189	1.18638
SKAP1_Q86WV1_OID20906_v1_Neurology.gz	Colorectal cancer	1	0.018277	0.0363124	0.614734	0.952128	1.01845	0.948479	1.09357
SKAP1_Q86WV1_OID20906_v1_Neurology.gz	Esophageal cancer	1	-0.0171107	0.0854639	0.841317	0.988727	0.983035	0.83142	1.1623
SKAP1_Q86WV1_OID20906_v1_Neurology.gz	Gastric cancer	1	0.023956	0.0368912	0.516099	0.839209	1.02425	0.9528	1.10105
SKAP1_Q86WV1_OID20906_v1_Neurology.gz	Hepatic cancer	1	0.00634123	0.0690163	0.926793	0.990908	1.00636	0.879035	1.15213
SKAP1_Q86WV1_OID20906_v1_Neurology.gz	Pancreatic cancer	1	-0.0807324	0.1395	0.562773	0.95166	0.922441	0.701768	1.2125
SKAP1_Q86WV1_OID20906_v1_Neurology.gz	Pharyngeal and laryngeal cancer	1	-0.0540493	0.181587	0.765971	0.989687	0.947385	0.663676	1.35237
SLURP1_P55000_OID30404_v1_Cardiometabolic_II.gz	Cancer of hepatic bile ducts	1	-0.0760772	0.130374	0.559537	0.948605	0.926745	0.717767	1.19657
SLURP1_P55000_OID30404_v1_Cardiometabolic_II.gz	Colorectal cancer	1	0.0132748	0.0311952	0.670442	0.961735	1.01336	0.95326	1.07726
SLURP1_P55000_OID30404_v1_Cardiometabolic_II.gz	Esophageal cancer	1	0.15822	0.0729054	0.0299906	0.497351	1.17142	1.01544	1.35136
SLURP1_P55000_OID30404_v1_Cardiometabolic_II.gz	Hepatic cancer	1	-0.071683	0.0586112	0.22132	0.932973	0.930826	0.829808	1.04414
SLURP1_P55000_OID30404_v1_Cardiometabolic_II.gz	Pancreatic cancer	1	-0.0689435	0.120235	0.566369	0.95166	0.933379	0.737415	1.18142
SLURP1_P55000_OID30404_v1_Cardiometabolic_II.gz	Pharyngeal and laryngeal cancer	1	-0.229019	0.154836	0.139113	0.924219	0.795313	0.587136	1.0773
SMOC2_Q9H3U7_OID20730_v1_Inflammation.gz	Cancer of hepatic bile ducts	1	-0.241759	0.147262	0.100654	0.823529	0.785245	0.588374	1.04799
SMOC2_Q9H3U7_OID20730_v1_Inflammation.gz	Colorectal cancer	1	0.000339443	0.0350595	0.992275	0.999867	1.00034	0.933908	1.0715
SMOC2_Q9H3U7_OID20730_v1_Inflammation.gz	Esophageal cancer	1	-0.0332817	0.081745	0.683905	0.970447	0.967266	0.824068	1.13535
SMOC2_Q9H3U7_OID20730_v1_Inflammation.gz	Gastric cancer	1	0.0255294	0.0355151	0.472245	0.839209	1.02586	0.956877	1.09981
SMOC2_Q9H3U7_OID20730_v1_Inflammation.gz	Hepatic cancer	1	-0.020884	0.066179	0.75233	0.958783	0.979333	0.860196	1.11497
SMOC2_Q9H3U7_OID20730_v1_Inflammation.gz	Pancreatic cancer	1	0.178151	0.135471	0.188494	0.907454	1.19501	0.916336	1.55842
SMOC2_Q9H3U7_OID20730_v1_Inflammation.gz	Pharyngeal and laryngeal cancer	1	-0.0134309	0.173436	0.938273	0.989687	0.986659	0.70232	1.38611
SNCG_O76070_OID20971_v1_Neurology.gz	Cancer of hepatic bile ducts	1	-0.268629	0.130663	0.0397937	0.525577	0.764427	0.591716	0.98755
SNCG_O76070_OID20971_v1_Neurology.gz	Colorectal cancer	1	0.0341979	0.0312887	0.274404	0.778152	1.03479	0.973237	1.10023
SNCG_O76070_OID20971_v1_Neurology.gz	Esophageal cancer	1	0.0878929	0.0728977	0.227932	0.853783	1.09187	0.946498	1.25957
SNCG_O76070_OID20971_v1_Neurology.gz	Gastric cancer	1	0.0348228	0.0316641	0.271439	0.747841	1.03544	0.973129	1.10173
SNCG_O76070_OID20971_v1_Neurology.gz	Hepatic cancer	1	-0.100784	0.0587996	0.0865247	0.887739	0.904128	0.80571	1.01457
SNCG_O76070_OID20971_v1_Neurology.gz	Pancreatic cancer	1	-0.083693	0.120446	0.487143	0.945544	0.919714	0.726318	1.1646
SNCG_O76070_OID20971_v1_Neurology.gz	Pharyngeal and laryngeal cancer	1	0.145683	0.154743	0.346477	0.970089	1.15683	0.854179	1.56671
SPAG1_Q07617_OID30979_v1_Neurology_II.gz	Cancer of hepatic bile ducts	1	0.0378742	0.0945927	0.688867	0.948605	1.0386	0.862839	1.25017
SPAG1_Q07617_OID30979_v1_Neurology_II.gz	Colorectal cancer	1	-0.03622	0.022593	0.108902	0.686218	0.964428	0.922653	1.00809
SPAG1_Q07617_OID30979_v1_Neurology_II.gz	Esophageal cancer	1	0.094795	0.0526444	0.0717555	0.686905	1.09943	0.991647	1.21894
SPAG1_Q07617_OID30979_v1_Neurology_II.gz	Gastric cancer	1	-0.0104182	0.0228509	0.648446	0.873022	0.989636	0.94629	1.03497
SPAG1_Q07617_OID30979_v1_Neurology_II.gz	Hepatic cancer	1	0.0362097	0.0425259	0.394505	0.958783	1.03687	0.953953	1.127
SPAG1_Q07617_OID30979_v1_Neurology_II.gz	Pancreatic cancer	1	0.0357953	0.0870865	0.68105	0.95494	1.03644	0.873808	1.22935
SPAG1_Q07617_OID30979_v1_Neurology_II.gz	Pharyngeal and laryngeal cancer	1	-0.00194763	0.1118	0.986101	0.992312	0.998054	0.801656	1.24257
SPARCL1_Q14515_OID20361_v1_Cardiometabolic.gz	Cancer of hepatic bile ducts	1	0.0332597	0.145322	0.81897	0.992698	1.03382	0.777579	1.3745
SPARCL1_Q14515_OID20361_v1_Cardiometabolic.gz	Colorectal cancer	1	0.0404577	0.0347154	0.243852	0.778152	1.04129	0.972793	1.1146
SPARCL1_Q14515_OID20361_v1_Cardiometabolic.gz	Esophageal cancer	1	-0.00840891	0.0811084	0.917427	0.995435	0.991626	0.845877	1.16249
SPARCL1_Q14515_OID20361_v1_Cardiometabolic.gz	Gastric cancer	1	0.0453269	0.0351201	0.196833	0.674878	1.04637	0.976766	1.12093
SPARCL1_Q14515_OID20361_v1_Cardiometabolic.gz	Hepatic cancer	1	0.0926033	0.0655008	0.157428	0.932973	1.09703	0.964854	1.2473
SPARCL1_Q14515_OID20361_v1_Cardiometabolic.gz	Pancreatic cancer	1	-0.138676	0.133877	0.300274	0.907454	0.87051	0.669599	1.1317
SPARCL1_Q14515_OID20361_v1_Cardiometabolic.gz	Pharyngeal and laryngeal cancer	1	-0.0246193	0.172148	0.88628	0.989687	0.975681	0.696262	1.36724
SPINK2_P20155_OID30627_v1_Inflammation_II.gz	Cancer of hepatic bile ducts	1	-0.0180439	0.0853289	0.832526	0.992698	0.982118	0.830865	1.16091
SPINK2_P20155_OID30627_v1_Inflammation_II.gz	Colorectal cancer	1	-0.0102858	0.0204196	0.614455	0.952128	0.989767	0.950936	1.03018
SPINK2_P20155_OID30627_v1_Inflammation_II.gz	Esophageal cancer	1	0.118454	0.0477737	0.0131571	0.497351	1.12576	1.02513	1.23626
SPINK2_P20155_OID30627_v1_Inflammation_II.gz	Gastric cancer	1	0.0276528	0.0206514	0.180561	0.674878	1.02804	0.987258	1.0705
SPINK2_P20155_OID30627_v1_Inflammation_II.gz	Hepatic cancer	1	0.00164004	0.0384517	0.965979	0.990908	1.00164	0.928927	1.08005
SPINK2_P20155_OID30627_v1_Inflammation_II.gz	Pancreatic cancer	1	0.0331552	0.0781669	0.671449	0.95494	1.03371	0.886874	1.20486
SPINK2_P20155_OID30627_v1_Inflammation_II.gz	Pharyngeal and laryngeal cancer	1	-0.0455107	0.10126	0.653111	0.989687	0.955509	0.783503	1.16528
SPINK4_O60575_OID20509_v1_Inflammation.gz	Cancer of hepatic bile ducts	1	0.0652997	0.074223	0.37898	0.923842	1.06748	0.922953	1.23464
SPINK4_O60575_OID20509_v1_Inflammation.gz	Colorectal cancer	1	-0.00556849	0.0177113	0.753215	0.961735	0.994447	0.960518	1.02957
SPINK4_O60575_OID20509_v1_Inflammation.gz	Esophageal cancer	1	0.0504881	0.0414449	0.223148	0.853783	1.05178	0.969724	1.14079
SPINK4_O60575_OID20509_v1_Inflammation.gz	Gastric cancer	1	0.00261172	0.0179723	0.884459	0.988827	1.00262	0.967912	1.03856
SPINK4_O60575_OID20509_v1_Inflammation.gz	Hepatic cancer	1	-0.0102208	0.033589	0.760907	0.958783	0.989831	0.926765	1.05719
SPINK4_O60575_OID20509_v1_Inflammation.gz	Pancreatic cancer	1	0.0315807	0.0682546	0.643587	0.95494	1.03208	0.90285	1.17982
SPINK4_O60575_OID20509_v1_Inflammation.gz	Pharyngeal and laryngeal cancer	1	-0.138564	0.0878659	0.114797	0.924219	0.870608	0.732874	1.03423
SPINK5_Q9NQ38_OID21148_v1_Neurology.gz	Cancer of hepatic bile ducts	1	-0.0451709	0.0981673	0.645414	0.948605	0.955834	0.788535	1.15863
SPINK5_Q9NQ38_OID21148_v1_Neurology.gz	Colorectal cancer	1	-0.0376437	0.0234224	0.108018	0.686218	0.963056	0.919844	1.0083
SPINK5_Q9NQ38_OID21148_v1_Neurology.gz	Esophageal cancer	1	-0.125907	0.0546652	0.0212648	0.497351	0.881696	0.792113	0.981411
SPINK5_Q9NQ38_OID21148_v1_Neurology.gz	Gastric cancer	1	0.00499236	0.0237174	0.833283	0.978201	1.005	0.959355	1.05283
SPINK5_Q9NQ38_OID21148_v1_Neurology.gz	Hepatic cancer	1	-0.0260799	0.0442002	0.555164	0.958783	0.974257	0.893408	1.06242
SPINK5_Q9NQ38_OID21148_v1_Neurology.gz	Pancreatic cancer	1	-0.0626196	0.0903702	0.488358	0.945544	0.939301	0.786828	1.12132
SPINK5_Q9NQ38_OID21148_v1_Neurology.gz	Pharyngeal and laryngeal cancer	1	-0.0673621	0.115795	0.560744	0.989687	0.934857	0.745038	1.17304
SUOX_P51687_OID31031_v1_Neurology_II.gz	Cancer of hepatic bile ducts	1	0.0736911	0.0753541	0.328108	0.923842	1.07647	0.928669	1.2478
SUOX_P51687_OID31031_v1_Neurology_II.gz	Colorectal cancer	1	0.00933683	0.0181001	0.605964	0.952128	1.00938	0.974199	1.04583
SUOX_P51687_OID31031_v1_Neurology_II.gz	Esophageal cancer	1	-0.0560739	0.0424329	0.186343	0.853783	0.945469	0.870017	1.02746
SUOX_P51687_OID31031_v1_Neurology_II.gz	Gastric cancer	1	-0.00837413	0.0184502	0.649916	0.873022	0.991661	0.956441	1.02818
SUOX_P51687_OID31031_v1_Neurology_II.gz	Hepatic cancer	1	-0.0165528	0.0344794	0.631172	0.958783	0.983583	0.91931	1.05235
SUOX_P51687_OID31031_v1_Neurology_II.gz	Pancreatic cancer	1	0.151318	0.0697528	0.0300568	0.892316	1.16337	1.01471	1.3338
SUOX_P51687_OID31031_v1_Neurology_II.gz	Pharyngeal and laryngeal cancer	1	0.0209368	0.0902512	0.81655	0.989687	1.02116	0.855597	1.21875
SUSD5_O60279_OID30650_v1_Inflammation_II.gz	Cancer of hepatic bile ducts	1	-0.122786	0.160403	0.443982	0.923842	0.884453	0.645857	1.21119
SUSD5_O60279_OID30650_v1_Inflammation_II.gz	Colorectal cancer	1	0.0295759	0.0382847	0.439803	0.902581	1.03002	0.955556	1.11028
SUSD5_O60279_OID30650_v1_Inflammation_II.gz	Esophageal cancer	1	0.00398073	0.0891336	0.964378	0.995435	1.00399	0.843057	1.19564
SUSD5_O60279_OID30650_v1_Inflammation_II.gz	Gastric cancer	1	0.0360574	0.0386532	0.3509	0.823852	1.03672	0.961075	1.11831
SUSD5_O60279_OID30650_v1_Inflammation_II.gz	Hepatic cancer	1	0.0197962	0.0719332	0.783161	0.958783	1.01999	0.885863	1.17443
SUSD5_O60279_OID30650_v1_Inflammation_II.gz	Pancreatic cancer	1	0.0375287	0.147535	0.799209	0.971962	1.03824	0.777524	1.38638
SUSD5_O60279_OID30650_v1_Inflammation_II.gz	Pharyngeal and laryngeal cancer	1	0.138988	0.189009	0.462126	0.985152	1.14911	0.793367	1.66437
TACSTD2_P09758_OID21447_v1_Oncology.gz	Cancer of hepatic bile ducts	1	-0.147381	0.116732	0.206749	0.923842	0.862965	0.686481	1.08482
TACSTD2_P09758_OID21447_v1_Oncology.gz	Colorectal cancer	1	-0.0109165	0.027749	0.694024	0.961735	0.989143	0.936782	1.04443
TACSTD2_P09758_OID21447_v1_Oncology.gz	Esophageal cancer	1	0.0200795	0.0646131	0.755979	0.972703	1.02028	0.898919	1.15803
TACSTD2_P09758_OID21447_v1_Oncology.gz	Gastric cancer	1	-0.0239351	0.0280772	0.393951	0.839209	0.976349	0.924071	1.03158
TACSTD2_P09758_OID21447_v1_Oncology.gz	Hepatic cancer	1	-0.0576309	0.0522704	0.270222	0.937224	0.943998	0.852075	1.04584
TACSTD2_P09758_OID21447_v1_Oncology.gz	Pancreatic cancer	1	0.0419356	0.107245	0.695779	0.95494	1.04283	0.84513	1.28677
TACSTD2_P09758_OID21447_v1_Oncology.gz	Pharyngeal and laryngeal cancer	1	-0.0713714	0.137186	0.602887	0.989687	0.931116	0.711588	1.21837
TDGF1_P13385_OID20816_v1_Neurology.gz	Cancer of hepatic bile ducts	1	0.00271289	0.0843152	0.974332	0.995482	1.00272	0.849978	1.1829
TDGF1_P13385_OID20816_v1_Neurology.gz	Colorectal cancer	1	0.0014417	0.0201421	0.942939	0.99948	1.00144	0.962677	1.04177
TDGF1_P13385_OID20816_v1_Neurology.gz	Esophageal cancer	1	-0.0559904	0.0471467	0.235	0.853783	0.945548	0.862088	1.03709
TDGF1_P13385_OID20816_v1_Neurology.gz	Gastric cancer	1	0.00146897	0.0204218	0.942656	0.988827	1.00147	0.962176	1.04237
TDGF1_P13385_OID20816_v1_Neurology.gz	Hepatic cancer	1	-0.0112059	0.0380117	0.768145	0.958783	0.988857	0.917861	1.06534
TDGF1_P13385_OID20816_v1_Neurology.gz	Pancreatic cancer	1	0.166078	0.0775073	0.0321338	0.892316	1.18067	1.01426	1.37437
TDGF1_P13385_OID20816_v1_Neurology.gz	Pharyngeal and laryngeal cancer	1	0.107383	0.0998506	0.282178	0.967109	1.11336	0.915464	1.35404
TEK_Q02763_OID21496_v1_Oncology.gz	Cancer of hepatic bile ducts	2	0.101699	0.0905439	0.261354	0.923842	1.10705	0.927032	1.32203
TEK_Q02763_OID21496_v1_Oncology.gz	Colorectal cancer	2	-0.0272526	0.0225969	0.227803	0.778152	0.973115	0.930957	1.01718
TEK_Q02763_OID21496_v1_Oncology.gz	Esophageal cancer	2	0.0284127	0.0502617	0.571873	0.970447	1.02882	0.9323	1.13533
TEK_Q02763_OID21496_v1_Oncology.gz	Gastric cancer	2	-0.0741456	0.0474435	0.118095	0.669455	0.928536	0.846085	1.01902
TEK_Q02763_OID21496_v1_Oncology.gz	Hepatic cancer	2	-0.0493365	0.0686792	0.472534	0.958783	0.951861	0.831979	1.08902
TEK_Q02763_OID21496_v1_Oncology.gz	Pancreatic cancer	2	0.0283269	0.183078	0.877037	0.990484	1.02873	0.71856	1.47279
TEK_Q02763_OID21496_v1_Oncology.gz	Pharyngeal and laryngeal cancer	2	-0.0788168	0.106898	0.460934	0.985152	0.924209	0.749509	1.13963
TGFBI_Q15582_OID20417_v1_Cardiometabolic.gz	Cancer of hepatic bile ducts	1	0.0704747	0.0989651	0.476393	0.923842	1.07302	0.883824	1.30271
TGFBI_Q15582_OID20417_v1_Cardiometabolic.gz	Colorectal cancer	1	0.0259552	0.0236221	0.271869	0.778152	1.0263	0.979861	1.07493
TGFBI_Q15582_OID20417_v1_Cardiometabolic.gz	Esophageal cancer	1	0.037925	0.0551192	0.491418	0.953565	1.03865	0.932293	1.15715
TGFBI_Q15582_OID20417_v1_Cardiometabolic.gz	Gastric cancer	1	0.00394266	0.0239385	0.86918	0.988827	1.00395	0.957934	1.05218
TGFBI_Q15582_OID20417_v1_Cardiometabolic.gz	Hepatic cancer	1	0.00995109	0.0445168	0.823119	0.958783	1.01	0.92561	1.10209
TGFBI_Q15582_OID20417_v1_Cardiometabolic.gz	Pancreatic cancer	1	0.0322945	0.0910969	0.722959	0.95494	1.03282	0.863937	1.23472
TGFBI_Q15582_OID20417_v1_Cardiometabolic.gz	Pharyngeal and laryngeal cancer	1	-0.0068235	0.117001	0.953494	0.989687	0.9932	0.789665	1.24919
THTPA_Q9BU02_OID31375_v1_Oncology_II.gz	Cancer of hepatic bile ducts	1	-0.103056	0.0898875	0.251587	0.923842	0.902076	0.756361	1.07586
THTPA_Q9BU02_OID31375_v1_Oncology_II.gz	Colorectal cancer	1	0.0259555	0.0214877	0.227076	0.778152	1.0263	0.98397	1.07044
THTPA_Q9BU02_OID31375_v1_Oncology_II.gz	Esophageal cancer	1	0.0387377	0.0502429	0.440702	0.953565	1.0395	0.942011	1.14707
THTPA_Q9BU02_OID31375_v1_Oncology_II.gz	Gastric cancer	1	-0.0181034	0.021731	0.404806	0.839209	0.982059	0.941109	1.02479
THTPA_Q9BU02_OID31375_v1_Oncology_II.gz	Hepatic cancer	1	0.0179329	0.0405624	0.658413	0.958783	1.01809	0.940288	1.10234
THTPA_Q9BU02_OID31375_v1_Oncology_II.gz	Pancreatic cancer	1	-0.00778485	0.0828433	0.925132	0.998414	0.992245	0.843532	1.16718
THTPA_Q9BU02_OID31375_v1_Oncology_II.gz	Pharyngeal and laryngeal cancer	1	0.0083276	0.106527	0.93769	0.989687	1.00836	0.81835	1.24249
TIE1_P35590_OID20303_v1_Cardiometabolic.gz	Cancer of hepatic bile ducts	1	0.132852	0.096555	0.168846	0.876089	1.14208	0.945165	1.38002
TIE1_P35590_OID20303_v1_Cardiometabolic.gz	Colorectal cancer	1	-0.00756834	0.0230469	0.742618	0.961735	0.99246	0.948626	1.03832
TIE1_P35590_OID20303_v1_Cardiometabolic.gz	Esophageal cancer	1	0.0178117	0.0537752	0.740474	0.970447	1.01797	0.916139	1.13112
TIE1_P35590_OID20303_v1_Cardiometabolic.gz	Gastric cancer	1	-0.0996267	0.023384	2.04e-05	0.0013297	0.905175	0.864625	0.947627
TIE1_P35590_OID20303_v1_Cardiometabolic.gz	Hepatic cancer	1	0.0105564	0.0433821	0.807745	0.958783	1.01061	0.928233	1.1003
TIE1_P35590_OID20303_v1_Cardiometabolic.gz	Pancreatic cancer	1	-0.0191186	0.0888771	0.829679	0.971962	0.981063	0.82422	1.16775
TIE1_P35590_OID20303_v1_Cardiometabolic.gz	Pharyngeal and laryngeal cancer	1	-0.00391855	0.114025	0.972585	0.989687	0.996089	0.796596	1.24554
TIMP3_P35625_OID20684_v1_Inflammation.gz	Cancer of hepatic bile ducts	1	-0.0196958	0.0974907	0.839895	0.995482	0.980497	0.809954	1.18695
TIMP3_P35625_OID20684_v1_Inflammation.gz	Colorectal cancer	1	-0.00894824	0.0232721	0.700605	0.961735	0.991092	0.9469	1.03735
TIMP3_P35625_OID20684_v1_Inflammation.gz	Esophageal cancer	1	-0.0400791	0.0544024	0.461295	0.953565	0.960713	0.863546	1.06881
TIMP3_P35625_OID20684_v1_Inflammation.gz	Gastric cancer	1	-0.0325808	0.0235938	0.167308	0.674878	0.967944	0.924202	1.01376
TIMP3_P35625_OID20684_v1_Inflammation.gz	Hepatic cancer	1	-0.140883	0.0439469	0.00134706	0.369095	0.868591	0.796906	0.946724
TIMP3_P35625_OID20684_v1_Inflammation.gz	Pancreatic cancer	1	0.0377031	0.0897215	0.674323	0.95494	1.03842	0.870967	1.23807
TIMP3_P35625_OID20684_v1_Inflammation.gz	Pharyngeal and laryngeal cancer	1	-0.0964647	0.115258	0.402622	0.985152	0.908042	0.72443	1.13819
TMEM132A_Q24JP5_OID30287_v1_Cardiometabolic_II.gz	Cancer of hepatic bile ducts	1	-0.0262281	0.119369	0.826087	0.992698	0.974113	0.770904	1.23089
TMEM132A_Q24JP5_OID30287_v1_Cardiometabolic_II.gz	Colorectal cancer	1	0.0517484	0.0285337	0.0697408	0.56408	1.05311	0.995831	1.11369
TMEM132A_Q24JP5_OID30287_v1_Cardiometabolic_II.gz	Esophageal cancer	1	-0.0272471	0.0671729	0.685017	0.970447	0.973121	0.853077	1.11006
TMEM132A_Q24JP5_OID30287_v1_Cardiometabolic_II.gz	Gastric cancer	1	-0.0635638	0.0291948	0.0294636	0.467951	0.938414	0.886224	0.993678
TMEM132A_Q24JP5_OID30287_v1_Cardiometabolic_II.gz	Hepatic cancer	1	0.000303761	0.0542198	0.99553	0.998998	1.0003	0.899454	1.11246
TMEM132A_Q24JP5_OID30287_v1_Cardiometabolic_II.gz	Pancreatic cancer	1	0.221482	0.109595	0.0432886	0.892316	1.24792	1.0067	1.54695
TMEM132A_Q24JP5_OID30287_v1_Cardiometabolic_II.gz	Pharyngeal and laryngeal cancer	1	0.0119441	0.142959	0.933415	0.989687	1.01202	0.764713	1.3393
TMPRSS5_Q9H3S3_OID20947_v1_Neurology.gz	Cancer of hepatic bile ducts	1	0.123486	0.117917	0.294993	0.923842	1.13143	0.897959	1.42561
TMPRSS5_Q9H3S3_OID20947_v1_Neurology.gz	Colorectal cancer	1	0.0359894	0.0282279	0.202325	0.757253	1.03664	0.980848	1.09562
TMPRSS5_Q9H3S3_OID20947_v1_Neurology.gz	Esophageal cancer	1	0.082191	0.0657743	0.211448	0.853783	1.08566	0.954348	1.23505
TMPRSS5_Q9H3S3_OID20947_v1_Neurology.gz	Gastric cancer	1	0.0368508	0.0284953	0.195935	0.674878	1.03754	0.981179	1.09713
TMPRSS5_Q9H3S3_OID20947_v1_Neurology.gz	Hepatic cancer	1	-0.0204006	0.0529332	0.699939	0.958783	0.979806	0.883248	1.08692
TMPRSS5_Q9H3S3_OID20947_v1_Neurology.gz	Pancreatic cancer	1	-0.00254073	0.108895	0.981385	0.998414	0.997462	0.805756	1.23478
TMPRSS5_Q9H3S3_OID20947_v1_Neurology.gz	Pharyngeal and laryngeal cancer	1	-0.183495	0.139183	0.187381	0.924219	0.832356	0.633627	1.09341
TNC_P24821_OID20359_v1_Cardiometabolic.gz	Cancer of hepatic bile ducts	1	-0.044994	0.141141	0.749888	0.978658	0.956003	0.724966	1.26067
TNC_P24821_OID20359_v1_Cardiometabolic.gz	Colorectal cancer	1	0.0379894	0.0337441	0.260246	0.778152	1.03872	0.972244	1.10974
TNC_P24821_OID20359_v1_Cardiometabolic.gz	Esophageal cancer	1	0.137268	0.0783657	0.0798374	0.686905	1.14714	0.983804	1.33758
TNC_P24821_OID20359_v1_Cardiometabolic.gz	Gastric cancer	1	-0.0226756	0.0340698	0.505691	0.839209	0.97758	0.914432	1.04509
TNC_P24821_OID20359_v1_Cardiometabolic.gz	Hepatic cancer	1	-0.0210835	0.0632776	0.738991	0.958783	0.979137	0.864929	1.10843
TNC_P24821_OID20359_v1_Cardiometabolic.gz	Pancreatic cancer	1	0.18234	0.130047	0.160883	0.907454	1.20002	0.930017	1.54841
TNC_P24821_OID20359_v1_Cardiometabolic.gz	Pharyngeal and laryngeal cancer	1	0.00440407	0.166445	0.978891	0.989687	1.00441	0.724823	1.39185
TNXB_P22105_OID21107_v1_Neurology.gz	Cancer of hepatic bile ducts	1	-0.607322	0.66353	0.360039	0.923842	0.544808	0.1484	2.0001
TNXB_P22105_OID21107_v1_Neurology.gz	Colorectal cancer	1	0.209603	0.178857	0.241236	0.778152	1.23319	0.868527	1.75096
TNXB_P22105_OID21107_v1_Neurology.gz	Esophageal cancer	1	-0.30863	0.435244	0.478264	0.953565	0.734452	0.312951	1.72366
TNXB_P22105_OID21107_v1_Neurology.gz	Gastric cancer	1	0.466265	0.178251	0.00890268	0.249772	1.59403	1.124	2.26062
TNXB_P22105_OID21107_v1_Neurology.gz	Hepatic cancer	1	-0.0888226	0.28709	0.757025	0.958783	0.915008	0.521254	1.6062
TNXB_P22105_OID21107_v1_Neurology.gz	Pancreatic cancer	1	0.565129	0.598958	0.345416	0.907454	1.75967	0.543987	5.69214
TNXB_P22105_OID21107_v1_Neurology.gz	Pharyngeal and laryngeal cancer	1	-0.603509	0.930927	0.516798	0.989687	0.546889	0.0882021	3.39094
TOP1_P11387_OID31449_v1_Oncology_II.gz	Cancer of hepatic bile ducts	1	-0.0716161	0.0766801	0.350325	0.923842	0.930888	0.800988	1.08185
TOP1_P11387_OID31449_v1_Oncology_II.gz	Colorectal cancer	1	0.0149912	0.0183124	0.412994	0.878789	1.0151	0.979316	1.0522
TOP1_P11387_OID31449_v1_Oncology_II.gz	Esophageal cancer	1	0.0150974	0.0427275	0.723833	0.970447	1.01521	0.933655	1.10389
TOP1_P11387_OID31449_v1_Oncology_II.gz	Gastric cancer	1	-0.0151718	0.0185452	0.413301	0.839209	0.984943	0.949784	1.0214
TOP1_P11387_OID31449_v1_Oncology_II.gz	Hepatic cancer	1	-0.0151975	0.0345363	0.659906	0.958783	0.984917	0.920454	1.0539
TOP1_P11387_OID31449_v1_Oncology_II.gz	Pancreatic cancer	1	-0.0257172	0.0706276	0.715765	0.95494	0.974611	0.848617	1.11931
TOP1_P11387_OID31449_v1_Oncology_II.gz	Pharyngeal and laryngeal cancer	1	0.0175503	0.0907791	0.846701	0.989687	1.01771	0.851823	1.21589
TOR1AIP1_Q5JTV8_OID30195_v1_Cardiometabolic_II.gz	Cancer of hepatic bile ducts	1	0.0267183	0.110316	0.808627	0.992698	1.02708	0.827371	1.27499
TOR1AIP1_Q5JTV8_OID30195_v1_Cardiometabolic_II.gz	Colorectal cancer	1	0.0464649	0.026357	0.0779163	0.6122	1.04756	0.994819	1.1031
TOR1AIP1_Q5JTV8_OID30195_v1_Cardiometabolic_II.gz	Esophageal cancer	1	-0.088351	0.0615086	0.150888	0.853783	0.915439	0.81147	1.03273
TOR1AIP1_Q5JTV8_OID30195_v1_Cardiometabolic_II.gz	Gastric cancer	1	-0.032349	0.0266813	0.225351	0.699304	0.968169	0.918839	1.02015
TOR1AIP1_Q5JTV8_OID30195_v1_Cardiometabolic_II.gz	Hepatic cancer	1	0.0162933	0.0497063	0.743069	0.958783	1.01643	0.922073	1.12044
TOR1AIP1_Q5JTV8_OID30195_v1_Cardiometabolic_II.gz	Pancreatic cancer	1	-0.108489	0.101725	0.2862	0.907454	0.897189	0.735012	1.09515
TOR1AIP1_Q5JTV8_OID30195_v1_Cardiometabolic_II.gz	Pharyngeal and laryngeal cancer	1	-0.0189874	0.130317	0.884157	0.989687	0.981192	0.760021	1.26672
TPSAB1_Q15661_OID20642_v1_Inflammation.gz	Cancer of hepatic bile ducts	1	0.0656099	0.133405	0.622853	0.948605	1.06781	0.822124	1.38692
TPSAB1_Q15661_OID20642_v1_Inflammation.gz	Colorectal cancer	1	0.0519191	0.0320303	0.105031	0.686218	1.05329	0.989199	1.12154
TPSAB1_Q15661_OID20642_v1_Inflammation.gz	Esophageal cancer	1	0.0535724	0.074455	0.471816	0.953565	1.05503	0.911777	1.2208
TPSAB1_Q15661_OID20642_v1_Inflammation.gz	Gastric cancer	1	0.0310267	0.0323797	0.337954	0.823852	1.03151	0.968083	1.0991
TPSAB1_Q15661_OID20642_v1_Inflammation.gz	Hepatic cancer	1	0.174451	0.060371	0.00385668	0.528365	1.19059	1.05773	1.34015
TPSAB1_Q15661_OID20642_v1_Inflammation.gz	Pancreatic cancer	1	-0.00137775	0.123512	0.9911	0.998414	0.998623	0.783911	1.27215
TPSAB1_Q15661_OID20642_v1_Inflammation.gz	Pharyngeal and laryngeal cancer	1	0.00553376	0.158981	0.972233	0.989687	1.00555	0.736335	1.37319
TREH_O43280_OID30388_v1_Cardiometabolic_II.gz	Cancer of hepatic bile ducts	1	0.0749276	0.0876862	0.392829	0.923842	1.07781	0.907613	1.27991
TREH_O43280_OID30388_v1_Cardiometabolic_II.gz	Colorectal cancer	1	0.03252	0.0209593	0.120764	0.686218	1.03305	0.991476	1.07638
TREH_O43280_OID30388_v1_Cardiometabolic_II.gz	Esophageal cancer	1	-0.177038	0.0491868	0.000319084	0.0594126	0.837748	0.760755	0.922533
TREH_O43280_OID30388_v1_Cardiometabolic_II.gz	Gastric cancer	1	-0.0343805	0.0212953	0.106426	0.66527	0.966204	0.926706	1.00739
TREH_O43280_OID30388_v1_Cardiometabolic_II.gz	Hepatic cancer	1	-0.00863755	0.0396143	0.827397	0.958783	0.9914	0.917336	1.07144
TREH_O43280_OID30388_v1_Cardiometabolic_II.gz	Pancreatic cancer	1	0.00309291	0.0807595	0.96945	0.998414	1.0031	0.856248	1.17513
TREH_O43280_OID30388_v1_Cardiometabolic_II.gz	Pharyngeal and laryngeal cancer	1	-0.129497	0.104089	0.213463	0.960798	0.878538	0.716405	1.07736
TRIM24_O15164_OID31271_v1_Oncology_II.gz	Cancer of hepatic bile ducts	1	0.103118	0.134775	0.444203	0.923842	1.10862	0.851258	1.4438
TRIM24_O15164_OID31271_v1_Oncology_II.gz	Colorectal cancer	1	0.0326759	0.0321863	0.310005	0.782945	1.03322	0.970048	1.1005
TRIM24_O15164_OID31271_v1_Oncology_II.gz	Esophageal cancer	1	0.0710407	0.0752773	0.345313	0.919296	1.07362	0.92635	1.24431
TRIM24_O15164_OID31271_v1_Oncology_II.gz	Gastric cancer	1	0.0446824	0.0326093	0.170614	0.674878	1.0457	0.980952	1.11471
TRIM24_O15164_OID31271_v1_Oncology_II.gz	Hepatic cancer	1	-0.0331207	0.0607608	0.585684	0.958783	0.967422	0.858806	1.08977
TRIM24_O15164_OID31271_v1_Oncology_II.gz	Pancreatic cancer	1	-0.140313	0.124328	0.259078	0.907454	0.869086	0.681135	1.1089
TRIM24_O15164_OID31271_v1_Oncology_II.gz	Pharyngeal and laryngeal cancer	1	-0.0670277	0.159555	0.674418	0.989687	0.935169	0.684029	1.27852
TXN_P10599_OID30670_v1_Inflammation_II.gz	Cancer of hepatic bile ducts	1	-0.0273882	0.157709	0.862131	0.995482	0.972983	0.714267	1.32541
TXN_P10599_OID30670_v1_Inflammation_II.gz	Colorectal cancer	1	-0.0138535	0.0377378	0.713546	0.961735	0.986242	0.915926	1.06196
TXN_P10599_OID30670_v1_Inflammation_II.gz	Esophageal cancer	1	-0.122958	0.0876502	0.160667	0.853783	0.8843	0.744716	1.05005
TXN_P10599_OID30670_v1_Inflammation_II.gz	Gastric cancer	1	-0.0209011	0.0380202	0.5825	0.845565	0.979316	0.90899	1.05508
TXN_P10599_OID30670_v1_Inflammation_II.gz	Hepatic cancer	1	-0.024263	0.0706082	0.731125	0.958783	0.976029	0.849884	1.1209
TXN_P10599_OID30670_v1_Inflammation_II.gz	Pancreatic cancer	1	0.165765	0.145545	0.254734	0.907454	1.1803	0.887361	1.56994
TXN_P10599_OID30670_v1_Inflammation_II.gz	Pharyngeal and laryngeal cancer	1	0.153337	0.18588	0.409415	0.985152	1.16572	0.809784	1.6781
TXNDC15_Q96J42_OID21495_v1_Oncology.gz	Cancer of hepatic bile ducts	1	-0.0284465	0.0585353	0.626987	0.948605	0.971954	0.866602	1.09011
TXNDC15_Q96J42_OID21495_v1_Oncology.gz	Colorectal cancer	1	-0.00990193	0.0139724	0.478525	0.942483	0.990147	0.963399	1.01764
TXNDC15_Q96J42_OID21495_v1_Oncology.gz	Esophageal cancer	1	0.0219512	0.0326006	0.500733	0.953565	1.02219	0.958922	1.08964
TXNDC15_Q96J42_OID21495_v1_Oncology.gz	Gastric cancer	1	-0.0309218	0.0141491	0.0288578	0.467951	0.969551	0.943033	0.996816
TXNDC15_Q96J42_OID21495_v1_Oncology.gz	Hepatic cancer	1	-0.00550006	0.026372	0.834794	0.958783	0.994515	0.944415	1.04727
TXNDC15_Q96J42_OID21495_v1_Oncology.gz	Pancreatic cancer	1	-0.0412396	0.0539277	0.444439	0.91918	0.959599	0.863348	1.06658
TXNDC15_Q96J42_OID21495_v1_Oncology.gz	Pharyngeal and laryngeal cancer	1	0.0139592	0.0691669	0.840058	0.989687	1.01406	0.885495	1.16128
UMOD_P07911_OID20237_v1_Cardiometabolic.gz	Cancer of hepatic bile ducts	1	-0.0434975	0.127093	0.732164	0.963373	0.957435	0.746321	1.22827
UMOD_P07911_OID20237_v1_Cardiometabolic.gz	Colorectal cancer	1	0.0937221	0.0304329	0.00207257	0.319376	1.09825	1.03466	1.16576
UMOD_P07911_OID20237_v1_Cardiometabolic.gz	Esophageal cancer	1	0.144218	0.0709555	0.0421022	0.559805	1.15514	1.00516	1.32749
UMOD_P07911_OID20237_v1_Cardiometabolic.gz	Gastric cancer	1	0.0265036	0.0307959	0.389448	0.839209	1.02686	0.96671	1.09075
UMOD_P07911_OID20237_v1_Cardiometabolic.gz	Hepatic cancer	1	-0.0362913	0.0574667	0.527701	0.958783	0.964359	0.861633	1.07933
UMOD_P07911_OID20237_v1_Cardiometabolic.gz	Pancreatic cancer	1	0.00383218	0.117162	0.973907	0.998414	1.00384	0.797873	1.26297
UMOD_P07911_OID20237_v1_Cardiometabolic.gz	Pharyngeal and laryngeal cancer	1	0.0969069	0.150784	0.520427	0.989687	1.10176	0.819854	1.48059
VEGFA_P15692_OID20650_v1_Inflammation.gz	Cancer of hepatic bile ducts	1	0.0295041	0.10969	0.787948	0.992698	1.02994	0.830698	1.27698
VEGFA_P15692_OID20650_v1_Inflammation.gz	Colorectal cancer	1	-0.035456	0.0261577	0.175268	0.756507	0.965165	0.916929	1.01594
VEGFA_P15692_OID20650_v1_Inflammation.gz	Esophageal cancer	1	-0.0878128	0.06102	0.150127	0.853783	0.915932	0.812685	1.0323
VEGFA_P15692_OID20650_v1_Inflammation.gz	Gastric cancer	1	-0.02019	0.0264816	0.445812	0.839209	0.980012	0.930443	1.03222
VEGFA_P15692_OID20650_v1_Inflammation.gz	Hepatic cancer	1	-0.0107053	0.049413	0.828482	0.958783	0.989352	0.898027	1.08996
VEGFA_P15692_OID20650_v1_Inflammation.gz	Pancreatic cancer	1	0.0167914	0.100944	0.867886	0.990484	1.01693	0.834387	1.23942
VEGFA_P15692_OID20650_v1_Inflammation.gz	Pharyngeal and laryngeal cancer	1	-0.196824	0.129509	0.128569	0.924219	0.821336	0.637207	1.05867
VNN1_O95497_OID30711_v1_Inflammation_II.gz	Cancer of hepatic bile ducts	1	0.0791202	0.061811	0.200533	0.923842	1.08233	0.958842	1.22173
VNN1_O95497_OID30711_v1_Inflammation_II.gz	Colorectal cancer	1	-0.00925931	0.0147661	0.530616	0.952128	0.990783	0.96252	1.01988
VNN1_O95497_OID30711_v1_Inflammation_II.gz	Esophageal cancer	1	0.00578866	0.0344521	0.866567	0.995435	1.00581	0.94013	1.07607
VNN1_O95497_OID30711_v1_Inflammation_II.gz	Gastric cancer	1	-0.0182182	0.0149511	0.223028	0.699304	0.981947	0.953589	1.01115
VNN1_O95497_OID30711_v1_Inflammation_II.gz	Hepatic cancer	1	-0.0160282	0.0278232	0.564567	0.958783	0.9841	0.93187	1.03926
VNN1_O95497_OID30711_v1_Inflammation_II.gz	Pancreatic cancer	1	0.0272333	0.0569892	0.632745	0.954361	1.02761	0.919003	1.14905
VNN1_O95497_OID30711_v1_Inflammation_II.gz	Pharyngeal and laryngeal cancer	1	-0.0189624	0.0730704	0.795243	0.989687	0.981216	0.850288	1.13231
VNN2_O95498_OID21310_v1_Oncology.gz	Cancer of hepatic bile ducts	1	0.0317566	0.0911875	0.727648	0.962034	1.03227	0.863319	1.23428
VNN2_O95498_OID21310_v1_Oncology.gz	Colorectal cancer	1	-0.00237442	0.0217537	0.913083	0.988574	0.997628	0.955986	1.04108
VNN2_O95498_OID21310_v1_Oncology.gz	Esophageal cancer	1	0.00326129	0.0509587	0.948971	0.995435	1.00327	0.907903	1.10865
VNN2_O95498_OID21310_v1_Oncology.gz	Gastric cancer	1	-0.030291	0.0220579	0.169675	0.674878	0.970163	0.929113	1.01303
VNN2_O95498_OID21310_v1_Oncology.gz	Hepatic cancer	1	0.00213862	0.0411556	0.958557	0.990908	1.00214	0.924478	1.08633
VNN2_O95498_OID21310_v1_Oncology.gz	Pancreatic cancer	1	0.193884	0.0841151	0.0211674	0.892316	1.21396	1.02944	1.43154
VNN2_O95498_OID21310_v1_Oncology.gz	Pharyngeal and laryngeal cancer	1	0.141613	0.107961	0.18962	0.924219	1.15213	0.932403	1.42364
VSIG10_Q8N0Z9_OID31400_v1_Oncology_II.gz	Cancer of hepatic bile ducts	1	-0.0865182	0.122264	0.479174	0.923842	0.917119	0.721692	1.16546
VSIG10_Q8N0Z9_OID31400_v1_Oncology_II.gz	Colorectal cancer	1	0.000680168	0.0291533	0.981386	0.999867	1.00068	0.945104	1.05952
VSIG10_Q8N0Z9_OID31400_v1_Oncology_II.gz	Esophageal cancer	1	-0.0703834	0.0679591	0.300355	0.901182	0.932036	0.815802	1.06483
VSIG10_Q8N0Z9_OID31400_v1_Oncology_II.gz	Gastric cancer	1	0.0181467	0.0294566	0.537863	0.839209	1.01831	0.961185	1.07883
VSIG10_Q8N0Z9_OID31400_v1_Oncology_II.gz	Hepatic cancer	1	0.058394	0.0549013	0.287501	0.949403	1.06013	0.951979	1.18057
VSIG10_Q8N0Z9_OID31400_v1_Oncology_II.gz	Pancreatic cancer	1	-0.118133	0.112615	0.294179	0.907454	0.888578	0.712583	1.10804
VSIG10_Q8N0Z9_OID31400_v1_Oncology_II.gz	Pharyngeal and laryngeal cancer	1	-0.00799832	0.144035	0.955716	0.989687	0.992034	0.748034	1.31562
VWC2_Q2TAL6_OID20936_v1_Neurology.gz	Cancer of hepatic bile ducts	1	0.0958073	0.100527	0.340563	0.923842	1.10055	0.90373	1.34023
VWC2_Q2TAL6_OID20936_v1_Neurology.gz	Colorectal cancer	1	-0.0245457	0.0239892	0.306216	0.782945	0.975753	0.930936	1.02273
VWC2_Q2TAL6_OID20936_v1_Neurology.gz	Esophageal cancer	1	-0.052248	0.0560319	0.351095	0.919296	0.949093	0.850381	1.05926
VWC2_Q2TAL6_OID20936_v1_Neurology.gz	Gastric cancer	1	0.00156207	0.0243245	0.948797	0.988827	1.00156	0.954933	1.05047
VWC2_Q2TAL6_OID20936_v1_Neurology.gz	Hepatic cancer	1	-0.0597919	0.0452748	0.186619	0.932973	0.94196	0.861974	1.02937
VWC2_Q2TAL6_OID20936_v1_Neurology.gz	Pancreatic cancer	1	0.0814414	0.0925529	0.378889	0.907454	1.08485	0.904872	1.30063
VWC2_Q2TAL6_OID20936_v1_Neurology.gz	Pharyngeal and laryngeal cancer	1	-0.00168142	0.118762	0.988704	0.992312	0.99832	0.791002	1.25997
WFIKKN2_Q8TEU8_OID20785_v1_Inflammation.gz	Cancer of hepatic bile ducts	1	0.0931566	0.131924	0.480103	0.923842	1.09763	0.847542	1.42152
WFIKKN2_Q8TEU8_OID20785_v1_Inflammation.gz	Colorectal cancer	1	-0.0126502	0.0315221	0.688189	0.961735	0.987429	0.928269	1.05036
WFIKKN2_Q8TEU8_OID20785_v1_Inflammation.gz	Esophageal cancer	1	-0.15009	0.0737177	0.041749	0.559805	0.86063	0.744847	0.994412
WFIKKN2_Q8TEU8_OID20785_v1_Inflammation.gz	Gastric cancer	1	-0.0120066	0.0319147	0.706761	0.921863	0.988065	0.928152	1.05185
WFIKKN2_Q8TEU8_OID20785_v1_Inflammation.gz	Hepatic cancer	1	0.0269401	0.059558	0.651029	0.958783	1.02731	0.91412	1.15451
WFIKKN2_Q8TEU8_OID20785_v1_Inflammation.gz	Pancreatic cancer	1	-0.217762	0.121552	0.0732094	0.892819	0.804317	0.633812	1.02069
WFIKKN2_Q8TEU8_OID20785_v1_Inflammation.gz	Pharyngeal and laryngeal cancer	1	-0.0595285	0.156251	0.703218	0.989687	0.942209	0.693655	1.27983
XCL1_P47992_OID21398_v1_Oncology.gz	Cancer of hepatic bile ducts	1	-0.00365828	0.0788077	0.962975	0.995482	0.996348	0.853746	1.16277
XCL1_P47992_OID21398_v1_Oncology.gz	Colorectal cancer	1	-0.00671221	0.0188161	0.721296	0.961735	0.99331	0.957345	1.03063
XCL1_P47992_OID21398_v1_Oncology.gz	Esophageal cancer	1	0.0537157	0.0439523	0.221655	0.853783	1.05518	0.96809	1.15012
XCL1_P47992_OID21398_v1_Oncology.gz	Gastric cancer	1	-0.00986453	0.0190535	0.604648	0.845569	0.990184	0.953888	1.02786
XCL1_P47992_OID21398_v1_Oncology.gz	Hepatic cancer	1	0.0114508	0.035529	0.74723	0.958783	1.01152	0.943474	1.08447
XCL1_P47992_OID21398_v1_Oncology.gz	Pancreatic cancer	1	-0.0348892	0.0726276	0.630954	0.954361	0.965712	0.837579	1.11345
XCL1_P47992_OID21398_v1_Oncology.gz	Pharyngeal and laryngeal cancer	1	0.0240201	0.0930246	0.796243	0.989687	1.02431	0.853587	1.22918
XPNPEP2_O43895_OID21508_v1_Oncology.gz	Cancer of hepatic bile ducts	1	0.0774416	0.0574859	0.177935	0.880562	1.08052	0.965383	1.20939
XPNPEP2_O43895_OID21508_v1_Oncology.gz	Colorectal cancer	1	0.025789	0.0136693	0.0592097	0.525247	1.02612	0.998998	1.05399
XPNPEP2_O43895_OID21508_v1_Oncology.gz	Esophageal cancer	1	-0.0183266	0.0298332	0.539016	0.970447	0.98184	0.926075	1.04096
XPNPEP2_O43895_OID21508_v1_Oncology.gz	Gastric cancer	1	0.0132364	0.013439	0.324658	0.823852	1.01332	0.986982	1.04037
XPNPEP2_O43895_OID21508_v1_Oncology.gz	Hepatic cancer	1	0.034936	0.0250146	0.162528	0.932973	1.03555	0.986006	1.08759
XPNPEP2_O43895_OID21508_v1_Oncology.gz	Pancreatic cancer	1	0.020719	0.0524631	0.692898	0.95494	1.02094	0.921172	1.1315
XPNPEP2_O43895_OID21508_v1_Oncology.gz	Pharyngeal and laryngeal cancer	1	0.0127383	0.0625641	0.838663	0.989687	1.01282	0.895935	1.14495
ZP3_P21754_OID30265_v1_Cardiometabolic_II.gz	Cancer of hepatic bile ducts	1	0.00873933	0.0823502	0.915484	0.995482	1.00878	0.858415	1.18548
ZP3_P21754_OID30265_v1_Cardiometabolic_II.gz	Colorectal cancer	1	-0.0212987	0.0196324	0.277977	0.778152	0.978927	0.941973	1.01733
ZP3_P21754_OID30265_v1_Cardiometabolic_II.gz	Esophageal cancer	1	-0.0339188	0.0458406	0.459343	0.953565	0.96665	0.883586	1.05752
ZP3_P21754_OID30265_v1_Cardiometabolic_II.gz	Gastric cancer	1	-0.0208868	0.0199147	0.294264	0.775947	0.97933	0.94184	1.01831
ZP3_P21754_OID30265_v1_Cardiometabolic_II.gz	Hepatic cancer	1	0.0268016	0.037075	0.469741	0.958783	1.02716	0.95517	1.10458
ZP3_P21754_OID30265_v1_Cardiometabolic_II.gz	Pancreatic cancer	1	0.0816122	0.0758132	0.281708	0.907454	1.08503	0.935212	1.25886
ZP3_P21754_OID30265_v1_Cardiometabolic_II.gz	Pharyngeal and laryngeal cancer	1	-0.0603746	0.0973337	0.53507	0.989687	0.941412	0.777907	1.13928
UKBPPP: UK Biobank Pharma Proteome Project; pQTLs, protein quantitative trait loci.
