# Supplementary material for: Association of oral microbiota and digestive system cancers revealed by bidirectional two sample Mendelian randomization
Source: Discov Oncol. 2026 Jan 6;17:223. doi: 10.1007/s12672-026-04387-5 (PMC12868531; doi:10.1007/s12672-026-04387-5)
Supplement: Supplementary file 1 — Supplementary Material 1: Supplementary Table 1. Details of genetic instruments excluded due to association with potential confounders identified via PhenoScanner. Supplementary Table 2. Results of the Mendelian randomization analysis for the association between gut microbial taxa and DSCs, including raw and FDR-adjusted P-values. Supplementary Table 3. Assessment of instrument strength (F-statistics) for the genetic instruments used in the Mendelian randomization analysis. Supplementary Table 4. The significant causal effect of oral microbiota on DSCs calculated using the MR-Egger method. Supplementary Table 5. The significant causal effect of DSCs on oral microbiota calculated using the IVW method. Supplementary Table 6. The causal effect of UKBPPP pQTLs on oral microbiota. Supplementary Table 7. The causal effect of 36797296 pQTLs on oral microbiota. Supplementary Table 8. Results of horizontal pleiotropy test. Supplementary Table 9. Results of heterogeneity. [file 12672_2026_4387_MOESM1_ESM.zip › Supplementary Table 7.xlsx]

## Sheet: Sheet1
The causal effect of 36797296 pQTLs on oral microbiota.
Exposure	Outcome	SNPs (n)	Beta	SE	p-Val	adj.p-Val	OR	OR_lci95	OR_uci95
O43866.CD5L_GQWGTVCDDGWDIK.gz	Cancer of hepatic bile ducts	1	0.289255	0.499692	0.562679	0.890977	1.33543	0.501505	3.55606
O43866.CD5L_GQWGTVCDDGWDIK.gz	Colorectal cancer	1	-0.207932	0.119495	0.0818428	0.957867	0.812262	0.642658	1.02663
O43866.CD5L_GQWGTVCDDGWDIK.gz	Esophageal cancer	1	-0.118816	0.277461	0.668487	0.980866	0.887971	0.515489	1.5296
O43866.CD5L_GQWGTVCDDGWDIK.gz	Gastric cancer	1	0.106175	0.120364	0.377715	0.834857	1.11202	0.878324	1.40789
O43866.CD5L_GQWGTVCDDGWDIK.gz	Hepatic cancer	1	-0.133616	0.224355	0.551471	0.951903	0.874926	0.563632	1.35815
O43866.CD5L_GQWGTVCDDGWDIK.gz	Pancreatic cancer	1	0.0692971	0.460973	0.880506	0.985378	1.07175	0.434217	2.64535
O43866.CD5L_GQWGTVCDDGWDIK.gz	Pharyngeal and laryngeal cancer	1	0.0599965	0.589388	0.91892	0.998727	1.06183	0.334471	3.37096
O60674.JAK2.gz	Cancer of hepatic bile ducts	1	-0.981803	0.555096	0.0769427	0.890977	0.374635	0.126212	1.11203
O60674.JAK2.gz	Colorectal cancer	1	-0.113817	0.132164	0.389139	0.957867	0.892421	0.688763	1.1563
O60674.JAK2.gz	Esophageal cancer	1	-0.533442	0.308733	0.084016	0.421845	0.586582	0.320281	1.0743
O60674.JAK2.gz	Gastric cancer	1	-0.0824437	0.13355	0.53702	0.834857	0.920863	0.708786	1.1964
O60674.JAK2.gz	Hepatic cancer	1	0.00866948	0.248868	0.972211	0.995693	1.00871	0.619333	1.64288
O60674.JAK2.gz	Pancreatic cancer	1	0.186486	0.510732	0.715011	0.985378	1.20501	0.442839	3.27894
O60674.JAK2.gz	Pharyngeal and laryngeal cancer	1	-1.60496	0.652056	0.0138402	0.37507	0.200898	0.0559673	0.721134
O75636.FCN3_ALPVFCDMDTEGGGWLVFQR.gz	Cancer of hepatic bile ducts	1	-0.350871	0.374989	0.349436	0.890977	0.704075	0.337615	1.4683
O75636.FCN3_ALPVFCDMDTEGGGWLVFQR.gz	Colorectal cancer	1	-0.0708193	0.0892871	0.427682	0.957867	0.93163	0.782061	1.1098
O75636.FCN3_ALPVFCDMDTEGGGWLVFQR.gz	Esophageal cancer	1	0.0275963	0.208356	0.89463	0.980866	1.02798	0.683327	1.54647
O75636.FCN3_ALPVFCDMDTEGGGWLVFQR.gz	Gastric cancer	1	-0.0327557	0.0902243	0.71657	0.862663	0.967775	0.810912	1.15498
O75636.FCN3_ALPVFCDMDTEGGGWLVFQR.gz	Hepatic cancer	1	-0.222501	0.16726	0.18343	0.727844	0.800514	0.576759	1.11108
O75636.FCN3_ALPVFCDMDTEGGGWLVFQR.gz	Pancreatic cancer	1	0.286996	0.344005	0.404124	0.985378	1.33242	0.678918	2.61496
O75636.FCN3_ALPVFCDMDTEGGGWLVFQR.gz	Pharyngeal and laryngeal cancer	1	-1.10848	0.439241	0.011615	0.37507	0.33006	0.139541	0.780696
O75636.FCN3_RQDGSVDFFR.gz	Cancer of hepatic bile ducts	1	-0.277329	0.296392	0.349436	0.890977	0.757805	0.4239	1.35473
O75636.FCN3_RQDGSVDFFR.gz	Colorectal cancer	1	-0.0559757	0.0705727	0.427682	0.957867	0.945562	0.823412	1.08583
O75636.FCN3_RQDGSVDFFR.gz	Esophageal cancer	1	0.0218121	0.164685	0.89463	0.980866	1.02205	0.7401	1.41142
O75636.FCN3_RQDGSVDFFR.gz	Gastric cancer	1	-0.0258901	0.0713135	0.71657	0.862663	0.974442	0.84733	1.12062
O75636.FCN3_RQDGSVDFFR.gz	Hepatic cancer	1	-0.175865	0.132203	0.18343	0.727844	0.838731	0.647276	1.08682
O75636.FCN3_RQDGSVDFFR.gz	Pancreatic cancer	1	0.226842	0.271903	0.404124	0.985378	1.25463	0.736323	2.13779
O75636.FCN3_RQDGSVDFFR.gz	Pharyngeal and laryngeal cancer	1	-0.876146	0.347177	0.011615	0.37507	0.416384	0.210849	0.822276
O75636.FCN3_YAVSEAAAHK.gz	Cancer of hepatic bile ducts	2	0.138807	0.89019	0.876088	0.942143	1.1489	0.200696	6.57701
O75636.FCN3_YAVSEAAAHK.gz	Colorectal cancer	2	0.146	0.157338	0.35344	0.957867	1.1572	0.850115	1.5752
O75636.FCN3_YAVSEAAAHK.gz	Esophageal cancer	2	-0.131736	0.367877	0.720271	0.980866	0.876573	0.42623	1.80273
O75636.FCN3_YAVSEAAAHK.gz	Gastric cancer	2	0.0819358	0.158922	0.606152	0.844433	1.08539	0.794891	1.48204
O75636.FCN3_YAVSEAAAHK.gz	Hepatic cancer	2	-0.539016	0.295146	0.0678096	0.727844	0.583322	0.327096	1.04026
O75636.FCN3_YAVSEAAAHK.gz	Pancreatic cancer	2	0.143683	0.606162	0.812628	0.985378	1.15452	0.351905	3.78771
O75636.FCN3_YAVSEAAAHK.gz	Pharyngeal and laryngeal cancer	2	-2.20595	0.825135	0.00750787	0.37507	0.110146	0.0218575	0.555059
O75636.FCN3_YGIDWASGR.gz	Cancer of hepatic bile ducts	1	-0.263081	0.281164	0.349436	0.890977	0.76868	0.44301	1.33376
O75636.FCN3_YGIDWASGR.gz	Colorectal cancer	1	-0.0530999	0.0669469	0.427682	0.957867	0.948285	0.831673	1.08125
O75636.FCN3_YGIDWASGR.gz	Esophageal cancer	1	0.0206915	0.156224	0.89463	0.980866	1.02091	0.751633	1.38665
O75636.FCN3_YGIDWASGR.gz	Gastric cancer	1	-0.02456	0.0676497	0.71657	0.862663	0.975739	0.854573	1.11408
O75636.FCN3_YGIDWASGR.gz	Hepatic cancer	1	-0.16683	0.125411	0.18343	0.727844	0.846343	0.661904	1.08218
O75636.FCN3_YGIDWASGR.gz	Pancreatic cancer	1	0.215188	0.257933	0.404124	0.985378	1.2401	0.747993	2.05595
O75636.FCN3_YGIDWASGR.gz	Pharyngeal and laryngeal cancer	1	-0.831133	0.32934	0.011615	0.37507	0.435555	0.228404	0.830584
O75882.ATRN_SEAACLAAGPGIR.gz	Cancer of hepatic bile ducts	1	0.743454	0.580705	0.200453	0.890977	2.10319	0.673863	6.56423
O75882.ATRN_SEAACLAAGPGIR.gz	Colorectal cancer	1	0.00388215	0.138546	0.977646	0.992292	1.00389	0.765162	1.3171
O75882.ATRN_SEAACLAAGPGIR.gz	Esophageal cancer	1	-0.323081	0.322884	0.317016	0.834396	0.723915	0.384453	1.36311
O75882.ATRN_SEAACLAAGPGIR.gz	Gastric cancer	1	0.156557	0.14026	0.26434	0.834857	1.16948	0.888383	1.53951
O75882.ATRN_SEAACLAAGPGIR.gz	Hepatic cancer	1	-0.218917	0.261236	0.402028	0.900409	0.803388	0.481456	1.34058
O75882.ATRN_SEAACLAAGPGIR.gz	Pancreatic cancer	1	0.722546	0.534127	0.176132	0.985378	2.05967	0.723002	5.86754
O75882.ATRN_SEAACLAAGPGIR.gz	Pharyngeal and laryngeal cancer	1	0.285747	0.685294	0.676701	0.998727	1.33076	0.347348	5.09838
O95445.APOM.gz	Cancer of hepatic bile ducts	1	-0.44626	0.379931	0.240162	0.890977	0.640017	0.30394	1.34771
O95445.APOM.gz	Colorectal cancer	1	0.0774587	0.0912958	0.396195	0.957867	1.08054	0.903498	1.29227
O95445.APOM.gz	Esophageal cancer	1	-0.0147999	0.213492	0.944733	0.981161	0.985309	0.648402	1.49727
O95445.APOM.gz	Gastric cancer	1	0.0735668	0.0928066	0.427959	0.834857	1.07634	0.897328	1.29107
O95445.APOM.gz	Hepatic cancer	1	-0.0553783	0.172493	0.748175	0.995693	0.946127	0.674715	1.32672
O95445.APOM.gz	Pancreatic cancer	1	0.368896	0.350546	0.292641	0.985378	1.44614	0.727475	2.87475
O95445.APOM.gz	Pharyngeal and laryngeal cancer	1	0.141046	0.456478	0.757331	0.998727	1.15148	0.470645	2.8172
O95445.APOM_WIYHLTEGSTDLR.gz	Cancer of hepatic bile ducts	1	-0.543082	0.39422	0.168322	0.890977	0.580955	0.268272	1.25808
O95445.APOM_WIYHLTEGSTDLR.gz	Colorectal cancer	1	0.0315786	0.0947463	0.738911	0.971447	1.03208	0.857166	1.24269
O95445.APOM_WIYHLTEGSTDLR.gz	Esophageal cancer	1	0.118468	0.22213	0.593807	0.96365	1.12577	0.728398	1.73993
O95445.APOM_WIYHLTEGSTDLR.gz	Gastric cancer	1	0.0320957	0.0963602	0.739073	0.867484	1.03262	0.8549	1.24728
O95445.APOM_WIYHLTEGSTDLR.gz	Hepatic cancer	1	-0.187339	0.178876	0.294955	0.796327	0.829162	0.583952	1.17734
O95445.APOM_WIYHLTEGSTDLR.gz	Pancreatic cancer	1	0.159021	0.363071	0.661394	0.985378	1.17236	0.575453	2.38844
O95445.APOM_WIYHLTEGSTDLR.gz	Pharyngeal and laryngeal cancer	1	0.208438	0.474252	0.660293	0.998727	1.23175	0.486219	3.12043
P00734.THRB_NPDSSTTGPWCYTTDPTVR.gz	Cancer of hepatic bile ducts	1	-0.111918	0.130911	0.392598	0.890977	0.894118	0.691769	1.15566
P00734.THRB_NPDSSTTGPWCYTTDPTVR.gz	Colorectal cancer	1	0.0155776	0.0312807	0.618489	0.971447	1.0157	0.955297	1.07992
P00734.THRB_NPDSSTTGPWCYTTDPTVR.gz	Esophageal cancer	1	-0.0933335	0.0731954	0.202264	0.693843	0.91089	0.789152	1.05141
P00734.THRB_NPDSSTTGPWCYTTDPTVR.gz	Gastric cancer	1	-0.00511439	0.0317156	0.87189	0.949235	0.994899	0.934936	1.05871
P00734.THRB_NPDSSTTGPWCYTTDPTVR.gz	Hepatic cancer	1	0.0230802	0.0589596	0.695459	0.995693	1.02335	0.911667	1.14871
P00734.THRB_NPDSSTTGPWCYTTDPTVR.gz	Pancreatic cancer	1	-0.0427112	0.120629	0.723285	0.985378	0.958188	0.756432	1.21376
P00734.THRB_NPDSSTTGPWCYTTDPTVR.gz	Pharyngeal and laryngeal cancer	1	-0.00981661	0.155032	0.949512	0.998727	0.990231	0.730754	1.34185
P00738.HPT.gz	Cancer of hepatic bile ducts	2	0.00991416	0.254611	0.968939	0.990878	1.00996	0.613164	1.66355
P00738.HPT.gz	Colorectal cancer	2	0.0220786	0.0420863	0.599859	0.971447	1.02232	0.941378	1.11023
P00738.HPT.gz	Esophageal cancer	2	0.0117447	0.0982595	0.904858	0.980866	1.01181	0.834566	1.22671
P00738.HPT.gz	Gastric cancer	2	-0.0363135	0.100885	0.718886	0.862663	0.964338	0.791323	1.17518
P00738.HPT.gz	Hepatic cancer	2	-0.00920738	0.0793721	0.90765	0.995693	0.990835	0.848083	1.15762
P00738.HPT.gz	Pancreatic cancer	2	0.104215	0.200374	0.602992	0.985378	1.10984	0.749374	1.6437
P00738.HPT.gz	Pharyngeal and laryngeal cancer	2	0.244916	0.208275	0.239624	0.927686	1.27751	0.849334	1.92156
P00738.HPT_LRTEGDGVYTLNNEK.gz	Cancer of hepatic bile ducts	2	0.199044	0.171268	0.245163	0.890977	1.22024	0.872283	1.70699
P00738.HPT_LRTEGDGVYTLNNEK.gz	Colorectal cancer	2	0.0393113	0.040876	0.33619	0.957867	1.04009	0.960016	1.12685
P00738.HPT_LRTEGDGVYTLNNEK.gz	Esophageal cancer	2	-0.0567065	0.0951866	0.551349	0.91666	0.944871	0.784058	1.13867
P00738.HPT_LRTEGDGVYTLNNEK.gz	Gastric cancer	2	-0.0292537	0.0552664	0.596582	0.844433	0.97117	0.871468	1.08228
P00738.HPT_LRTEGDGVYTLNNEK.gz	Hepatic cancer	2	0.0467455	0.0930892	0.615556	0.995693	1.04786	0.873096	1.25759
P00738.HPT_LRTEGDGVYTLNNEK.gz	Pancreatic cancer	2	0.039264	0.157931	0.803659	0.985378	1.04005	0.763165	1.41738
P00738.HPT_LRTEGDGVYTLNNEK.gz	Pharyngeal and laryngeal cancer	2	0.0801858	0.201985	0.691375	0.998727	1.08349	0.729275	1.60974
P00738.HPT_SPVGVQPILNEHTFCAGMSK.gz	Cancer of hepatic bile ducts	2	0.202612	0.177683	0.25416	0.890977	1.2246	0.864464	1.73476
P00738.HPT_SPVGVQPILNEHTFCAGMSK.gz	Colorectal cancer	2	0.041988	0.0424155	0.322213	0.957867	1.04288	0.959689	1.13329
P00738.HPT_SPVGVQPILNEHTFCAGMSK.gz	Esophageal cancer	2	-0.0603166	0.0988002	0.541537	0.911531	0.941466	0.775719	1.14263
P00738.HPT_SPVGVQPILNEHTFCAGMSK.gz	Gastric cancer	2	-0.0357721	0.0541021	0.508487	0.834857	0.96486	0.867784	1.0728
P00738.HPT_SPVGVQPILNEHTFCAGMSK.gz	Hepatic cancer	2	0.0576646	0.091415	0.528171	0.951167	1.05936	0.885583	1.26724
P00738.HPT_SPVGVQPILNEHTFCAGMSK.gz	Pancreatic cancer	2	0.0466275	0.163815	0.775924	0.985378	1.04773	0.75999	1.44442
P00738.HPT_SPVGVQPILNEHTFCAGMSK.gz	Pharyngeal and laryngeal cancer	2	0.0905704	0.209584	0.665637	0.998727	1.0948	0.725994	1.65096
P00738.HPT_TEGDGVYTLNNEK.gz	Cancer of hepatic bile ducts	2	0.0800348	0.138398	0.563065	0.890977	1.08332	0.825947	1.42091
P00738.HPT_TEGDGVYTLNNEK.gz	Colorectal cancer	2	0.0227305	0.0330538	0.491653	0.971447	1.02299	0.958817	1.09146
P00738.HPT_TEGDGVYTLNNEK.gz	Esophageal cancer	2	-0.0168309	0.0770154	0.827009	0.980866	0.98331	0.845539	1.14353
P00738.HPT_TEGDGVYTLNNEK.gz	Gastric cancer	2	-0.0217856	0.0458781	0.634889	0.844433	0.97845	0.894307	1.07051
P00738.HPT_TEGDGVYTLNNEK.gz	Hepatic cancer	2	-0.00364323	0.110309	0.973653	0.995693	0.996363	0.80264	1.23684
P00738.HPT_TEGDGVYTLNNEK.gz	Pancreatic cancer	2	-0.0528231	0.127508	0.678675	0.985378	0.948548	0.738792	1.21786
P00738.HPT_TEGDGVYTLNNEK.gz	Pharyngeal and laryngeal cancer	2	0.219951	0.163514	0.178575	0.902029	1.24602	0.904353	1.71676
P00738.HPT_VTSIQDWVQK.gz	Cancer of hepatic bile ducts	2	0.0979798	0.162329	0.546117	0.890977	1.10294	0.802371	1.5161
P00738.HPT_VTSIQDWVQK.gz	Colorectal cancer	2	0.0282079	0.0387712	0.46689	0.971447	1.02861	0.95334	1.10982
P00738.HPT_VTSIQDWVQK.gz	Esophageal cancer	2	-0.0229799	0.0903484	0.799227	0.980866	0.977282	0.818679	1.16661
P00738.HPT_VTSIQDWVQK.gz	Gastric cancer	2	-0.0292266	0.0518812	0.573205	0.840673	0.971196	0.877293	1.07515
P00738.HPT_VTSIQDWVQK.gz	Hepatic cancer	2	0.00474359	0.129373	0.970751	0.995693	1.00475	0.779715	1.29475
P00738.HPT_VTSIQDWVQK.gz	Pancreatic cancer	2	-0.0518465	0.149553	0.728835	0.985378	0.949475	0.708241	1.27287
P00738.HPT_VTSIQDWVQK.gz	Pharyngeal and laryngeal cancer	2	0.2514	0.191766	0.189868	0.902029	1.28582	0.882972	1.87248
P00738.HPT_VVLHPNYSQVDIGLIK.gz	Cancer of hepatic bile ducts	2	0.131611	0.155539	0.397463	0.890977	1.14066	0.840931	1.54723
P00738.HPT_VVLHPNYSQVDIGLIK.gz	Colorectal cancer	2	0.0343244	0.0371291	0.355247	0.957867	1.03492	0.962281	1.11304
P00738.HPT_VVLHPNYSQVDIGLIK.gz	Esophageal cancer	2	-0.0265348	0.0864497	0.758889	0.980866	0.973814	0.822032	1.15362
P00738.HPT_VVLHPNYSQVDIGLIK.gz	Gastric cancer	2	-0.0332131	0.0440955	0.451324	0.834857	0.967332	0.887239	1.05466
P00738.HPT_VVLHPNYSQVDIGLIK.gz	Hepatic cancer	2	0.0407966	0.0864182	0.636867	0.995693	1.04164	0.879341	1.2339
P00738.HPT_VVLHPNYSQVDIGLIK.gz	Pancreatic cancer	2	0.0512318	0.143441	0.720971	0.985378	1.05257	0.794602	1.39428
P00738.HPT_VVLHPNYSQVDIGLIK.gz	Pharyngeal and laryngeal cancer	2	0.137709	0.183492	0.45296	0.989121	1.14764	0.800967	1.64436
P00738.HPT_YVMLPVADQDQCIR.gz	Cancer of hepatic bile ducts	2	0.1341	0.158924	0.398781	0.890977	1.14351	0.837452	1.56141
P00738.HPT_YVMLPVADQDQCIR.gz	Colorectal cancer	2	0.0348071	0.037936	0.35887	0.957867	1.03542	0.961224	1.11534
P00738.HPT_YVMLPVADQDQCIR.gz	Esophageal cancer	2	-0.0263708	0.088323	0.765266	0.980866	0.973974	0.819153	1.15806
P00738.HPT_YVMLPVADQDQCIR.gz	Gastric cancer	2	-0.033098	0.0456784	0.468705	0.834857	0.967444	0.884593	1.05805
P00738.HPT_YVMLPVADQDQCIR.gz	Hepatic cancer	2	0.040042	0.0890528	0.652967	0.995693	1.04085	0.874152	1.23935
P00738.HPT_YVMLPVADQDQCIR.gz	Pancreatic cancer	2	0.0515789	0.146569	0.724907	0.985378	1.05293	0.79002	1.40334
P00738.HPT_YVMLPVADQDQCIR.gz	Pharyngeal and laryngeal cancer	2	0.14052	0.187482	0.453548	0.989121	1.15087	0.796965	1.66194
P00740.FA9.gz	Cancer of hepatic bile ducts	1	-0.523758	0.400445	0.190893	0.890977	0.592291	0.27019	1.29838
P00740.FA9.gz	Colorectal cancer	1	0.000368103	0.095533	0.996926	0.996926	1.00037	0.829546	1.20637
P00740.FA9.gz	Esophageal cancer	1	-0.138909	0.223046	0.533429	0.911531	0.870307	0.562098	1.34751
P00740.FA9.gz	Gastric cancer	1	0.0631456	0.0967329	0.513897	0.834857	1.06518	0.881217	1.28755
P00740.FA9.gz	Hepatic cancer	1	-0.146998	0.180326	0.414968	0.902391	0.863295	0.606265	1.22929
P00740.FA9.gz	Pancreatic cancer	1	-0.30714	0.368566	0.404655	0.985378	0.735548	0.357175	1.51475
P00740.FA9.gz	Pharyngeal and laryngeal cancer	1	0.117381	0.473851	0.804353	0.998727	1.12455	0.44425	2.84661
P00748.FA12_CLQDRPAPEDLTVVLGQER.gz	Cancer of hepatic bile ducts	1	0.0847735	0.53831	0.874866	0.942143	1.08847	0.378964	3.12633
P00748.FA12_CLQDRPAPEDLTVVLGQER.gz	Colorectal cancer	1	-0.0347862	0.12878	0.787067	0.975959	0.965812	0.750365	1.24312
P00748.FA12_CLQDRPAPEDLTVVLGQER.gz	Esophageal cancer	1	-0.0648618	0.300093	0.828879	0.980866	0.937197	0.520459	1.68762
P00748.FA12_CLQDRPAPEDLTVVLGQER.gz	Gastric cancer	1	-0.251906	0.130544	0.0536479	0.588478	0.777317	0.601835	1.00397
P00748.FA12_CLQDRPAPEDLTVVLGQER.gz	Hepatic cancer	1	-0.0263983	0.241797	0.913063	0.995693	0.973947	0.606337	1.56443
P00748.FA12_CLQDRPAPEDLTVVLGQER.gz	Pancreatic cancer	1	0.130388	0.495792	0.792559	0.985378	1.13927	0.431122	3.0106
P00748.FA12_CLQDRPAPEDLTVVLGQER.gz	Pharyngeal and laryngeal cancer	1	0.517774	0.637077	0.41637	0.989121	1.67829	0.481477	5.85002
P00748.FA12_GRPGPQPWCATTPNFDQDQR.gz	Cancer of hepatic bile ducts	1	-0.0881441	0.0918838	0.337408	0.890977	0.915629	0.764727	1.09631
P00748.FA12_GRPGPQPWCATTPNFDQDQR.gz	Colorectal cancer	1	0.0468486	0.0219117	0.0325119	0.957867	1.04796	1.00391	1.09395
P00748.FA12_GRPGPQPWCATTPNFDQDQR.gz	Esophageal cancer	1	-0.0469206	0.0512373	0.359798	0.843225	0.954163	0.862995	1.05496
P00748.FA12_GRPGPQPWCATTPNFDQDQR.gz	Gastric cancer	1	-0.0259788	0.0222105	0.242138	0.834857	0.974356	0.932849	1.01771
P00748.FA12_GRPGPQPWCATTPNFDQDQR.gz	Hepatic cancer	1	0.0921935	0.0413767	0.0258706	0.588275	1.09658	1.01116	1.18921
P00748.FA12_GRPGPQPWCATTPNFDQDQR.gz	Pancreatic cancer	1	-0.122893	0.0846455	0.146542	0.985378	0.884358	0.749163	1.04395
P00748.FA12_GRPGPQPWCATTPNFDQDQR.gz	Pharyngeal and laryngeal cancer	1	0.101017	0.108614	0.352342	0.973608	1.1063	0.894164	1.36875
P00751.CFAB.gz	Cancer of hepatic bile ducts	1	0.150713	0.279665	0.589952	0.890977	1.16266	0.672045	2.01145
P00751.CFAB.gz	Colorectal cancer	1	0.117097	0.0670392	0.0806914	0.957867	1.12423	0.985802	1.28209
P00751.CFAB.gz	Esophageal cancer	1	-0.491414	0.158156	0.00188903	0.151222	0.611761	0.4487	0.834078
P00751.CFAB.gz	Gastric cancer	1	0.0729282	0.0682252	0.285099	0.834857	1.07565	0.941018	1.22955
P00751.CFAB.gz	Hepatic cancer	1	0.267686	0.126901	0.0349099	0.588275	1.30694	1.01914	1.67601
P00751.CFAB.gz	Pancreatic cancer	1	-0.254605	0.257742	0.323235	0.985378	0.775222	0.46777	1.28476
P00751.CFAB.gz	Pharyngeal and laryngeal cancer	1	-0.288325	0.334553	0.388786	0.984682	0.749518	0.389049	1.44397
P00751.CFAB_PICLPCTEGTTR.gz	Cancer of hepatic bile ducts	1	0.438793	0.459246	0.339343	0.890977	1.55083	0.630445	3.8149
P00751.CFAB_PICLPCTEGTTR.gz	Colorectal cancer	1	-0.0916628	0.109726	0.403504	0.957867	0.912413	0.735853	1.13134
P00751.CFAB_PICLPCTEGTTR.gz	Esophageal cancer	1	-0.42566	0.256185	0.0966056	0.467502	0.653338	0.39543	1.07946
P00751.CFAB_PICLPCTEGTTR.gz	Gastric cancer	1	-0.10677	0.111138	0.336706	0.834857	0.898733	0.722816	1.11746
P00751.CFAB_PICLPCTEGTTR.gz	Hepatic cancer	1	0.19887	0.206985	0.336654	0.852647	1.22002	0.813166	1.83045
P00751.CFAB_PICLPCTEGTTR.gz	Pancreatic cancer	1	-0.461846	0.422865	0.274753	0.985378	0.63012	0.275089	1.44335
P00751.CFAB_PICLPCTEGTTR.gz	Pharyngeal and laryngeal cancer	1	-0.883258	0.543894	0.104386	0.902029	0.413434	0.142375	1.20054
P00751.CFAB_PQGSCSLEGVEIK.gz	Cancer of hepatic bile ducts	2	0.128267	0.167218	0.443041	0.890977	1.13686	0.819157	1.57777
P00751.CFAB_PQGSCSLEGVEIK.gz	Colorectal cancer	2	-0.0243723	0.0570945	0.669469	0.971447	0.975922	0.8726	1.09148
P00751.CFAB_PQGSCSLEGVEIK.gz	Esophageal cancer	2	0.138258	0.0647376	0.032707	0.211038	1.14827	1.01144	1.30362
P00751.CFAB_PQGSCSLEGVEIK.gz	Gastric cancer	1	-0.0307387	0.0327886	0.348511	0.834857	0.969729	0.909369	1.0341
P00751.CFAB_PQGSCSLEGVEIK.gz	Hepatic cancer	2	0.053141	0.169886	0.75443	0.995693	1.05458	0.755908	1.47126
P00751.CFAB_PQGSCSLEGVEIK.gz	Pancreatic cancer	2	0.098392	0.10666	0.356277	0.985378	1.1034	0.895242	1.35995
P00751.CFAB_PQGSCSLEGVEIK.gz	Pharyngeal and laryngeal cancer	2	0.15309	0.14688	0.297284	0.973608	1.16543	0.873894	1.55422
P00751.CFAB_STGSWSTLK.gz	Cancer of hepatic bile ducts	1	0.166937	0.30977	0.589952	0.890977	1.18168	0.643899	2.16861
P00751.CFAB_STGSWSTLK.gz	Colorectal cancer	1	0.129702	0.0742558	0.0806914	0.957867	1.13849	0.984285	1.31685
P00751.CFAB_STGSWSTLK.gz	Esophageal cancer	1	-0.544314	0.175181	0.00188903	0.151222	0.58024	0.411614	0.817946
P00751.CFAB_STGSWSTLK.gz	Gastric cancer	1	0.0807788	0.0755695	0.285099	0.834857	1.08413	0.93488	1.25721
P00751.CFAB_STGSWSTLK.gz	Hepatic cancer	1	0.296502	0.140562	0.0349099	0.588275	1.34515	1.02122	1.77181
P00751.CFAB_STGSWSTLK.gz	Pancreatic cancer	1	-0.282013	0.285487	0.323235	0.985378	0.754264	0.431034	1.31988
P00751.CFAB_STGSWSTLK.gz	Pharyngeal and laryngeal cancer	1	-0.319363	0.370567	0.388786	0.984682	0.726612	0.351455	1.50223
P01009.A1AT_TLNQPDSQLQLTTGNGLFLSEGLK.gz	Cancer of hepatic bile ducts	1	-0.0206084	0.101212	0.838653	0.93771	0.979603	0.803335	1.19455
P01009.A1AT_TLNQPDSQLQLTTGNGLFLSEGLK.gz	Colorectal cancer	1	-0.00476738	0.0241516	0.843519	0.975959	0.995244	0.94923	1.04349
P01009.A1AT_TLNQPDSQLQLTTGNGLFLSEGLK.gz	Esophageal cancer	1	-0.0175859	0.0563452	0.754957	0.980866	0.982568	0.879834	1.0973
P01009.A1AT_TLNQPDSQLQLTTGNGLFLSEGLK.gz	Gastric cancer	1	-0.0239318	0.0244612	0.327897	0.834857	0.976352	0.930647	1.0243
P01009.A1AT_TLNQPDSQLQLTTGNGLFLSEGLK.gz	Hepatic cancer	1	0.0689661	0.0456173	0.130574	0.727844	1.0714	0.979764	1.17161
P01009.A1AT_TLNQPDSQLQLTTGNGLFLSEGLK.gz	Pancreatic cancer	1	-0.114956	0.0931603	0.217218	0.985378	0.891405	0.742635	1.06998
P01009.A1AT_TLNQPDSQLQLTTGNGLFLSEGLK.gz	Pharyngeal and laryngeal cancer	1	-0.00103612	0.119604	0.993088	0.998727	0.998964	0.790207	1.26287
P01011.AACT_NLAVSQVVHK.gz	Cancer of hepatic bile ducts	1	-0.657898	0.363616	0.0704009	0.890977	0.517939	0.253958	1.05632
P01011.AACT_NLAVSQVVHK.gz	Colorectal cancer	1	0.117878	0.086554	0.173228	0.957867	1.12511	0.949549	1.33312
P01011.AACT_NLAVSQVVHK.gz	Esophageal cancer	1	-0.264022	0.202498	0.192294	0.693843	0.767957	0.516377	1.14211
P01011.AACT_NLAVSQVVHK.gz	Gastric cancer	1	-0.0294188	0.0879312	0.737953	0.867484	0.97101	0.817288	1.15364
P01011.AACT_NLAVSQVVHK.gz	Hepatic cancer	1	0.0462017	0.164161	0.778371	0.995693	1.04729	0.759152	1.44478
P01011.AACT_NLAVSQVVHK.gz	Pancreatic cancer	1	-0.304238	0.335497	0.364499	0.985378	0.737686	0.3822	1.42381
P01011.AACT_NLAVSQVVHK.gz	Pharyngeal and laryngeal cancer	1	-0.627881	0.429523	0.143794	0.902029	0.533722	0.229984	1.2386
P01023.A2MG_DTVIKPLLVEPEGLEK.gz	Cancer of hepatic bile ducts	1	0.486259	0.433793	0.262311	0.890977	1.62622	0.694908	3.80568
P01023.A2MG_DTVIKPLLVEPEGLEK.gz	Colorectal cancer	1	-0.114725	0.103398	0.267198	0.957867	0.891612	0.72805	1.09192
P01023.A2MG_DTVIKPLLVEPEGLEK.gz	Esophageal cancer	1	0.277577	0.241589	0.250571	0.734817	1.31993	0.822063	2.11931
P01023.A2MG_DTVIKPLLVEPEGLEK.gz	Gastric cancer	1	0.0456424	0.104923	0.663555	0.860789	1.0467	0.852139	1.28568
P01023.A2MG_DTVIKPLLVEPEGLEK.gz	Hepatic cancer	1	0.10442	0.195338	0.592955	0.979822	1.11007	0.756961	1.62789
P01023.A2MG_DTVIKPLLVEPEGLEK.gz	Pancreatic cancer	1	-0.0484576	0.399218	0.903389	0.985378	0.952698	0.435646	2.08342
P01023.A2MG_DTVIKPLLVEPEGLEK.gz	Pharyngeal and laryngeal cancer	1	-0.310581	0.512535	0.544534	0.998727	0.733021	0.268434	2.00168
P01023.A2MG_FEVQVTVPK.gz	Cancer of hepatic bile ducts	1	1.0018	0.438053	0.0221994	0.890977	2.72318	1.15398	6.42621
P01023.A2MG_FEVQVTVPK.gz	Colorectal cancer	1	-0.185953	0.10444	0.0749989	0.957867	0.830313	0.676613	1.01893
P01023.A2MG_FEVQVTVPK.gz	Esophageal cancer	1	0.08225	0.243988	0.736037	0.980866	1.08573	0.673029	1.75149
P01023.A2MG_FEVQVTVPK.gz	Gastric cancer	1	0.0723959	0.105832	0.493933	0.834857	1.07508	0.873686	1.3229
P01023.A2MG_FEVQVTVPK.gz	Hepatic cancer	1	0.287928	0.197211	0.144291	0.727844	1.33366	0.9061	1.96298
P01023.A2MG_FEVQVTVPK.gz	Pancreatic cancer	1	0.040122	0.403224	0.920739	0.985378	1.04094	0.472273	2.29433
P01023.A2MG_FEVQVTVPK.gz	Pharyngeal and laryngeal cancer	1	-0.0168684	0.51724	0.973984	0.998727	0.983273	0.356772	2.70993
P01023.A2MG_KDTVIKPLLVEPEGLEK.gz	Cancer of hepatic bile ducts	1	0.929567	0.388824	0.0168154	0.890977	2.53341	1.18231	5.42849
P01023.A2MG_KDTVIKPLLVEPEGLEK.gz	Colorectal cancer	1	-0.164776	0.0926937	0.0754639	0.957867	0.848084	0.707191	1.01705
P01023.A2MG_KDTVIKPLLVEPEGLEK.gz	Esophageal cancer	1	0.06081	0.216511	0.778815	0.980866	1.0627	0.695203	1.62445
P01023.A2MG_KDTVIKPLLVEPEGLEK.gz	Gastric cancer	1	0.0722705	0.0939297	0.441649	0.834857	1.07495	0.894195	1.29223
P01023.A2MG_KDTVIKPLLVEPEGLEK.gz	Hepatic cancer	1	0.269821	0.175014	0.123144	0.727844	1.30973	0.929409	1.84568
P01023.A2MG_KDTVIKPLLVEPEGLEK.gz	Pancreatic cancer	1	0.0821221	0.357839	0.818485	0.985378	1.08559	0.538352	2.18909
P01023.A2MG_KDTVIKPLLVEPEGLEK.gz	Pharyngeal and laryngeal cancer	1	0.000732574	0.459073	0.998727	0.998727	1.00073	0.406956	2.46087
P01024.CO3_RAPSTWLTAYVVK.gz	Cancer of hepatic bile ducts	1	0.799446	0.555948	0.150438	0.890977	2.22431	0.748105	6.61343
P01024.CO3_RAPSTWLTAYVVK.gz	Colorectal cancer	1	-0.0269182	0.133348	0.840022	0.975959	0.973441	0.749552	1.2642
P01024.CO3_RAPSTWLTAYVVK.gz	Esophageal cancer	1	-0.216502	0.309963	0.484879	0.887853	0.805331	0.43866	1.4785
P01024.CO3_RAPSTWLTAYVVK.gz	Gastric cancer	1	0.309736	0.134293	0.0210877	0.364137	1.36306	1.04762	1.77349
P01024.CO3_RAPSTWLTAYVVK.gz	Hepatic cancer	1	-0.0295711	0.249375	0.905608	0.995693	0.970862	0.595505	1.58281
P01024.CO3_RAPSTWLTAYVVK.gz	Pancreatic cancer	1	-0.0222999	0.510972	0.96519	0.992962	0.977947	0.359226	2.66234
P01024.CO3_RAPSTWLTAYVVK.gz	Pharyngeal and laryngeal cancer	1	-0.467797	0.659205	0.477928	0.989121	0.626381	0.172073	2.28016
P01042.KNG1_CNAEVYVVPWEK.gz	Cancer of hepatic bile ducts	1	0.0639225	0.375278	0.864748	0.942143	1.06601	0.510879	2.22436
P01042.KNG1_CNAEVYVVPWEK.gz	Colorectal cancer	1	0.012944	0.089669	0.885222	0.975959	1.01303	0.849755	1.20767
P01042.KNG1_CNAEVYVVPWEK.gz	Esophageal cancer	1	-0.0914187	0.209247	0.662188	0.980866	0.912636	0.605596	1.37535
P01042.KNG1_CNAEVYVVPWEK.gz	Gastric cancer	1	-0.118673	0.0907158	0.190811	0.834857	0.888098	0.743433	1.06091
P01042.KNG1_CNAEVYVVPWEK.gz	Hepatic cancer	1	0.0984467	0.169183	0.560638	0.961601	1.10346	0.792033	1.53733
P01042.KNG1_CNAEVYVVPWEK.gz	Pancreatic cancer	1	-0.425335	0.345458	0.218241	0.985378	0.653551	0.332062	1.28629
P01042.KNG1_CNAEVYVVPWEK.gz	Pharyngeal and laryngeal cancer	1	-1.3598	0.4446	0.00222468	0.37507	0.256713	0.107398	0.613619
P01861.IGHG4.gz	Cancer of hepatic bile ducts	2	-0.0527237	0.502333	0.916409	0.958169	0.948642	0.354411	2.5392
P01861.IGHG4.gz	Colorectal cancer	2	0.00634866	0.0748691	0.932423	0.985143	1.00637	0.869015	1.16543
P01861.IGHG4.gz	Esophageal cancer	2	0.111874	0.243869	0.646416	0.980866	1.11837	0.693427	1.80373
P01861.IGHG4.gz	Gastric cancer	2	-0.0930862	0.103476	0.368339	0.834857	0.911115	0.743862	1.11597
P01861.IGHG4.gz	Hepatic cancer	2	0.0738576	0.202566	0.715403	0.995693	1.07665	0.723849	1.60141
P01861.IGHG4.gz	Pancreatic cancer	2	-0.365708	0.261287	0.16162	0.985378	0.693705	0.415684	1.15768
P01861.IGHG4.gz	Pharyngeal and laryngeal cancer	2	-0.288268	0.923019	0.754805	0.998727	0.749561	0.122777	4.57611
P01861.IGHG4_TTPPVLDSDGSFFLYSR.gz	Cancer of hepatic bile ducts	1	-0.604159	0.439224	0.168972	0.890977	0.546534	0.231069	1.29268
P01861.IGHG4_TTPPVLDSDGSFFLYSR.gz	Colorectal cancer	1	0.0882745	0.104708	0.399196	0.957867	1.09229	0.889628	1.34111
P01861.IGHG4_TTPPVLDSDGSFFLYSR.gz	Esophageal cancer	1	0.385407	0.243317	0.113201	0.511289	1.47021	0.912566	2.36862
P01861.IGHG4_TTPPVLDSDGSFFLYSR.gz	Gastric cancer	1	0.0101929	0.105947	0.923356	0.974877	1.01025	0.820811	1.2434
P01861.IGHG4_TTPPVLDSDGSFFLYSR.gz	Hepatic cancer	1	-0.13832	0.197151	0.482934	0.928193	0.87082	0.591712	1.28158
P01861.IGHG4_TTPPVLDSDGSFFLYSR.gz	Pancreatic cancer	1	-0.218348	0.404433	0.589274	0.985378	0.803845	0.363842	1.77596
P01861.IGHG4_TTPPVLDSDGSFFLYSR.gz	Pharyngeal and laryngeal cancer	1	0.680095	0.517242	0.188561	0.902029	1.97406	0.716269	5.4406
P01871.IGHM_ESDWLGQSMFTCR.gz	Cancer of hepatic bile ducts	1	0.150899	0.483131	0.754785	0.916072	1.16288	0.451113	2.99767
P01871.IGHM_ESDWLGQSMFTCR.gz	Colorectal cancer	1	0.118102	0.115304	0.305709	0.957867	1.12536	0.897723	1.41072
P01871.IGHM_ESDWLGQSMFTCR.gz	Esophageal cancer	1	0.34988	0.269454	0.194124	0.693843	1.4189	0.836733	2.40611
P01871.IGHM_ESDWLGQSMFTCR.gz	Gastric cancer	1	0.0757336	0.116912	0.517127	0.834857	1.07868	0.857774	1.35646
P01871.IGHM_ESDWLGQSMFTCR.gz	Hepatic cancer	1	-0.031989	0.217653	0.883154	0.995693	0.968517	0.632175	1.48381
P01871.IGHM_ESDWLGQSMFTCR.gz	Pancreatic cancer	1	0.405426	0.444956	0.362212	0.985378	1.49994	0.627076	3.5878
P01871.IGHM_ESDWLGQSMFTCR.gz	Pharyngeal and laryngeal cancer	1	-1.14934	0.572025	0.0445112	0.67749	0.316847	0.10326	0.972224
P01876.IGHA1_TFTCTAAYPESK.gz	Cancer of hepatic bile ducts	1	1.16564	0.906367	0.198424	0.890977	3.20797	0.542894	18.956
P01876.IGHA1_TFTCTAAYPESK.gz	Colorectal cancer	1	-0.341495	0.21925	0.119337	0.957867	0.710707	0.462447	1.09224
P01876.IGHA1_TFTCTAAYPESK.gz	Esophageal cancer	1	-0.101963	0.510647	0.841735	0.980866	0.903063	0.33193	2.45691
P01876.IGHA1_TFTCTAAYPESK.gz	Gastric cancer	1	0.0131373	0.220313	0.95245	0.974877	1.01322	0.657917	1.56041
P01876.IGHA1_TFTCTAAYPESK.gz	Hepatic cancer	1	0.163278	0.406415	0.687866	0.995693	1.17736	0.53084	2.61131
P01876.IGHA1_TFTCTAAYPESK.gz	Pancreatic cancer	1	1.4561	0.829614	0.0792335	0.985378	4.28919	0.843711	21.805
P01876.IGHA1_TFTCTAAYPESK.gz	Pharyngeal and laryngeal cancer	1	0.244962	1.07836	0.820297	0.998727	1.27757	0.154337	10.5755
P02647.APOA1_ATEHLSTLSEK.gz	Cancer of hepatic bile ducts	1	-1.29083	0.409642	0.00162646	0.440771	0.275042	0.123227	0.613894
P02647.APOA1_ATEHLSTLSEK.gz	Colorectal cancer	1	0.0447201	0.0975676	0.646702	0.971447	1.04574	0.863715	1.26611
P02647.APOA1_ATEHLSTLSEK.gz	Esophageal cancer	1	0.032346	0.227418	0.886897	0.980866	1.03287	0.661402	1.61298
P02647.APOA1_ATEHLSTLSEK.gz	Gastric cancer	1	-0.0975383	0.0988013	0.323536	0.834857	0.907068	0.747375	1.10088
P02647.APOA1_ATEHLSTLSEK.gz	Hepatic cancer	1	0.459424	0.184143	0.0125983	0.588275	1.58316	1.10352	2.27128
P02647.APOA1_ATEHLSTLSEK.gz	Pancreatic cancer	1	0.0171191	0.37692	0.963774	0.992962	1.01727	0.485953	2.12949
P02647.APOA1_ATEHLSTLSEK.gz	Pharyngeal and laryngeal cancer	1	0.435093	0.482677	0.367366	0.973608	1.54511	0.599923	3.97944
P02647.APOA1_DSGRDYVSQFEGSALGK.gz	Cancer of hepatic bile ducts	1	-0.109022	0.225821	0.62925	0.890977	0.89671	0.57601	1.39597
P02647.APOA1_DSGRDYVSQFEGSALGK.gz	Colorectal cancer	1	0.0299244	0.0539769	0.57931	0.971447	1.03038	0.926936	1.14536
P02647.APOA1_DSGRDYVSQFEGSALGK.gz	Esophageal cancer	1	-0.135817	0.125866	0.280561	0.800338	0.873003	0.682145	1.11726
P02647.APOA1_DSGRDYVSQFEGSALGK.gz	Gastric cancer	1	-0.00919377	0.0546962	0.866514	0.947202	0.990848	0.890121	1.10297
P02647.APOA1_DSGRDYVSQFEGSALGK.gz	Hepatic cancer	1	0.00976673	0.101981	0.923703	0.995693	1.00981	0.826864	1.23325
P02647.APOA1_DSGRDYVSQFEGSALGK.gz	Pancreatic cancer	1	0.189019	0.207901	0.363254	0.985378	1.20806	0.803751	1.81576
P02647.APOA1_DSGRDYVSQFEGSALGK.gz	Pharyngeal and laryngeal cancer	1	0.348041	0.2681	0.194228	0.902029	1.41629	0.837415	2.39532
P02647.APOA1_QPYLDDFQK.gz	Cancer of hepatic bile ducts	1	-0.548265	0.522349	0.293895	0.890977	0.577952	0.207615	1.60888
P02647.APOA1_QPYLDDFQK.gz	Colorectal cancer	1	0.266135	0.124477	0.0325138	0.957867	1.30491	1.02241	1.66547
P02647.APOA1_QPYLDDFQK.gz	Esophageal cancer	1	0.626775	0.291647	0.0316277	0.209051	1.87156	1.05669	3.31482
P02647.APOA1_QPYLDDFQK.gz	Gastric cancer	1	0.172543	0.126415	0.172286	0.834857	1.18832	0.92753	1.52244
P02647.APOA1_QPYLDDFQK.gz	Hepatic cancer	1	0.148714	0.236279	0.529087	0.951167	1.16034	0.730232	1.84379
P02647.APOA1_QPYLDDFQK.gz	Pancreatic cancer	1	-0.0818766	0.480542	0.864708	0.985378	0.921386	0.359249	2.36313
P02647.APOA1_QPYLDDFQK.gz	Pharyngeal and laryngeal cancer	1	0.234749	0.619168	0.704587	0.998727	1.26459	0.375754	4.25595
P02647.APOA1_TVYVDVLK.gz	Cancer of hepatic bile ducts	1	0.0470646	0.464402	0.919277	0.958169	1.04819	0.421826	2.60464
P02647.APOA1_TVYVDVLK.gz	Colorectal cancer	1	0.191123	0.110818	0.0845895	0.957867	1.21061	0.974257	1.5043
P02647.APOA1_TVYVDVLK.gz	Esophageal cancer	1	0.133872	0.259419	0.605823	0.96365	1.14325	0.687571	1.90091
P02647.APOA1_TVYVDVLK.gz	Gastric cancer	1	-0.0365357	0.112515	0.745394	0.867484	0.964124	0.773318	1.20201
P02647.APOA1_TVYVDVLK.gz	Hepatic cancer	1	0.344078	0.209552	0.100596	0.727844	1.41069	0.935528	2.12719
P02647.APOA1_TVYVDVLK.gz	Pancreatic cancer	1	-0.219039	0.428205	0.60898	0.985378	0.80329	0.347038	1.85938
P02647.APOA1_TVYVDVLK.gz	Pharyngeal and laryngeal cancer	1	-0.754563	0.549927	0.170027	0.902029	0.470216	0.160026	1.38167
P02647.APOA1_VEPLRAELQEGAR.gz	Cancer of hepatic bile ducts	1	0.257173	0.251987	0.307454	0.890977	1.29327	0.789211	2.11926
P02647.APOA1_VEPLRAELQEGAR.gz	Colorectal cancer	1	-0.062587	0.0601131	0.297804	0.957867	0.939331	0.834929	1.05679
P02647.APOA1_VEPLRAELQEGAR.gz	Esophageal cancer	1	0.0724168	0.140373	0.605931	0.96365	1.0751	0.816512	1.41559
P02647.APOA1_VEPLRAELQEGAR.gz	Gastric cancer	1	-0.042079	0.0608379	0.489152	0.834857	0.958794	0.851019	1.08022
P02647.APOA1_VEPLRAELQEGAR.gz	Hepatic cancer	1	0.139091	0.113614	0.220862	0.727844	1.14923	0.919806	1.43587
P02647.APOA1_VEPLRAELQEGAR.gz	Pancreatic cancer	1	0.244029	0.232757	0.29444	0.985378	1.27638	0.808824	2.01422
P02647.APOA1_VEPLRAELQEGAR.gz	Pharyngeal and laryngeal cancer	1	-0.227688	0.296949	0.443225	0.989121	0.796373	0.444988	1.42523
P02649.APOE.gz	Cancer of hepatic bile ducts	1	-0.376982	0.298444	0.206532	0.890977	0.685928	0.382154	1.23117
P02649.APOE.gz	Colorectal cancer	1	-0.0233615	0.071658	0.744414	0.971447	0.976909	0.848902	1.12422
P02649.APOE.gz	Esophageal cancer	1	0.416506	0.167452	0.0128709	0.151222	1.51665	1.09232	2.10583
P02649.APOE.gz	Gastric cancer	1	0.034531	0.0721192	0.632078	0.844433	1.03513	0.898685	1.1923
P02649.APOE.gz	Hepatic cancer	1	-0.140065	0.134245	0.296786	0.796327	0.869302	0.668188	1.13095
P02649.APOE.gz	Pancreatic cancer	1	-0.0241462	0.274647	0.929942	0.985378	0.976143	0.569809	1.67224
P02649.APOE.gz	Pharyngeal and laryngeal cancer	1	-0.00653877	0.351979	0.985178	0.998727	0.993483	0.498367	1.98048
P02649.APOE_GEVQAMLGQSTEELR.gz	Cancer of hepatic bile ducts	1	-0.392404	0.310653	0.206532	0.890977	0.675431	0.367407	1.24169
P02649.APOE_GEVQAMLGQSTEELR.gz	Colorectal cancer	1	-0.0243172	0.0745894	0.744414	0.971447	0.975976	0.843233	1.12962
P02649.APOE_GEVQAMLGQSTEELR.gz	Esophageal cancer	1	0.433545	0.174302	0.0128709	0.151222	1.54272	1.09627	2.17098
P02649.APOE_GEVQAMLGQSTEELR.gz	Gastric cancer	1	0.0359436	0.0750695	0.632078	0.844433	1.0366	0.894766	1.20091
P02649.APOE_GEVQAMLGQSTEELR.gz	Hepatic cancer	1	-0.145795	0.139737	0.296786	0.796327	0.864335	0.657257	1.13666
P02649.APOE_GEVQAMLGQSTEELR.gz	Pancreatic cancer	1	-0.025134	0.285883	0.929942	0.985378	0.975179	0.556847	1.70778
P02649.APOE_GEVQAMLGQSTEELR.gz	Pharyngeal and laryngeal cancer	1	-0.00680626	0.366378	0.985178	0.998727	0.993217	0.484369	2.03663
P02649.APOE_LEEQAQQIR.gz	Cancer of hepatic bile ducts	1	0.252024	0.415352	0.544002	0.890977	1.28663	0.57003	2.90407
P02649.APOE_LEEQAQQIR.gz	Colorectal cancer	1	0.0170627	0.0992978	0.863568	0.975959	1.01721	0.83731	1.23576
P02649.APOE_LEEQAQQIR.gz	Esophageal cancer	1	0.289617	0.232126	0.212151	0.71582	1.33592	0.847597	2.10556
P02649.APOE_LEEQAQQIR.gz	Gastric cancer	1	0.112443	0.100542	0.263411	0.834857	1.11901	0.918862	1.36275
P02649.APOE_LEEQAQQIR.gz	Hepatic cancer	1	-0.221058	0.187448	0.238278	0.727844	0.80167	0.555183	1.15759
P02649.APOE_LEEQAQQIR.gz	Pancreatic cancer	1	-0.0830192	0.383018	0.828403	0.985378	0.920333	0.434424	1.94974
P02649.APOE_LEEQAQQIR.gz	Pharyngeal and laryngeal cancer	1	0.123802	0.491329	0.801061	0.998727	1.13179	0.432055	2.96479
P02649.APOE_LGADMEDVCGR.gz	Cancer of hepatic bile ducts	2	-0.349643	0.248548	0.159503	0.890977	0.70494	0.433096	1.14741
P02649.APOE_LGADMEDVCGR.gz	Colorectal cancer	2	0.0546635	0.0595675	0.358791	0.957867	1.05619	0.939799	1.18698
P02649.APOE_LGADMEDVCGR.gz	Esophageal cancer	2	0.368835	0.13886	0.00790341	0.151222	1.44605	1.1015	1.89838
P02649.APOE_LGADMEDVCGR.gz	Gastric cancer	2	0.120683	0.0600251	0.044373	0.588478	1.12827	1.00304	1.26913
P02649.APOE_LGADMEDVCGR.gz	Hepatic cancer	2	0.0369368	0.325224	0.909576	0.995693	1.03763	0.548536	1.96281
P02649.APOE_LGADMEDVCGR.gz	Pancreatic cancer	2	-0.130945	0.228786	0.567086	0.985378	0.877266	0.560253	1.37366
P02649.APOE_LGADMEDVCGR.gz	Pharyngeal and laryngeal cancer	2	0.36379	0.293279	0.21482	0.927686	1.43877	0.809744	2.55644
P02649.APOE_LGPLVEQGR.gz	Cancer of hepatic bile ducts	1	-0.618488	0.342451	0.0709088	0.890977	0.538759	0.275356	1.05413
P02649.APOE_LGPLVEQGR.gz	Colorectal cancer	1	0.0489562	0.0820308	0.550639	0.971447	1.05017	0.894201	1.23335
P02649.APOE_LGPLVEQGR.gz	Esophageal cancer	1	0.538998	0.193311	0.00529933	0.151222	1.71429	1.17364	2.50399
P02649.APOE_LGPLVEQGR.gz	Gastric cancer	1	0.11887	0.0828432	0.151323	0.834857	1.12622	0.95743	1.32477
P02649.APOE_LGPLVEQGR.gz	Hepatic cancer	1	-0.120718	0.154774	0.435413	0.902391	0.886284	0.654374	1.20038
P02649.APOE_LGPLVEQGR.gz	Pancreatic cancer	1	-0.081484	0.315316	0.796083	0.985378	0.921747	0.496832	1.71007
P02649.APOE_LGPLVEQGR.gz	Pharyngeal and laryngeal cancer	1	0.454519	0.405586	0.262437	0.961089	1.57542	0.711465	3.48848
P02649.APOE_QQTEWQSGQR.gz	Cancer of hepatic bile ducts	1	-0.97901	0.542069	0.0709088	0.890977	0.375683	0.129838	1.08703
P02649.APOE_QQTEWQSGQR.gz	Colorectal cancer	1	0.0774933	0.129847	0.550639	0.971447	1.08057	0.837773	1.39374
P02649.APOE_QQTEWQSGQR.gz	Esophageal cancer	1	0.853186	0.305993	0.00529933	0.151222	2.34711	1.28845	4.27563
P02649.APOE_QQTEWQSGQR.gz	Gastric cancer	1	0.18816	0.131133	0.151323	0.834857	1.20703	0.933456	1.56077
P02649.APOE_QQTEWQSGQR.gz	Hepatic cancer	1	-0.191086	0.244994	0.435413	0.902391	0.826062	0.511058	1.33523
P02649.APOE_QQTEWQSGQR.gz	Pancreatic cancer	1	-0.128982	0.499117	0.796083	0.985378	0.87899	0.330466	2.33798
P02649.APOE_QQTEWQSGQR.gz	Pharyngeal and laryngeal cancer	1	0.719463	0.642005	0.262437	0.961089	2.05333	0.583408	7.22678
P02649.APOE_VQAAVGTSAAPVPSDNH.gz	Cancer of hepatic bile ducts	1	-0.322104	0.303424	0.288434	0.890977	0.724623	0.39979	1.31338
P02649.APOE_VQAAVGTSAAPVPSDNH.gz	Colorectal cancer	1	-0.0223593	0.0728188	0.758803	0.971447	0.977889	0.847822	1.12791
P02649.APOE_VQAAVGTSAAPVPSDNH.gz	Esophageal cancer	1	0.382671	0.170165	0.0245231	0.179615	1.4662	1.05038	2.04663
P02649.APOE_VQAAVGTSAAPVPSDNH.gz	Gastric cancer	1	0.0964438	0.0732995	0.188258	0.834857	1.10125	0.953874	1.27139
P02649.APOE_VQAAVGTSAAPVPSDNH.gz	Hepatic cancer	1	-0.161299	0.13653	0.237435	0.727844	0.851037	0.651227	1.11215
P02649.APOE_VQAAVGTSAAPVPSDNH.gz	Pancreatic cancer	1	-0.0191937	0.279092	0.945171	0.985378	0.980989	0.567671	1.69524
P02649.APOE_VQAAVGTSAAPVPSDNH.gz	Pharyngeal and laryngeal cancer	1	0.0471502	0.357999	0.895218	0.998727	1.04828	0.519688	2.11452
P02649.APOE_WVQTLSEQVQEELLSSQVTQELR.gz	Cancer of hepatic bile ducts	1	-0.410619	0.325073	0.206532	0.890977	0.663239	0.350721	1.25423
P02649.APOE_WVQTLSEQVQEELLSSQVTQELR.gz	Colorectal cancer	1	-0.025446	0.0780519	0.744414	0.971447	0.974875	0.836585	1.13603
P02649.APOE_WVQTLSEQVQEELLSSQVTQELR.gz	Esophageal cancer	1	0.45367	0.182393	0.0128709	0.151222	1.57408	1.10096	2.25052
P02649.APOE_WVQTLSEQVQEELLSSQVTQELR.gz	Gastric cancer	1	0.0376121	0.0785542	0.632078	0.844433	1.03833	0.89016	1.21116
P02649.APOE_WVQTLSEQVQEELLSSQVTQELR.gz	Hepatic cancer	1	-0.152563	0.146224	0.296786	0.796327	0.858505	0.644577	1.14343
P02649.APOE_WVQTLSEQVQEELLSSQVTQELR.gz	Pancreatic cancer	1	-0.0263007	0.299153	0.929942	0.985378	0.974042	0.541918	1.75074
P02649.APOE_WVQTLSEQVQEELLSSQVTQELR.gz	Pharyngeal and laryngeal cancer	1	-0.0071222	0.383386	0.985178	0.998727	0.992903	0.468341	2.105
P02655.APOC2.gz	Cancer of hepatic bile ducts	1	-0.403584	0.363815	0.267297	0.890977	0.667922	0.327371	1.36274
P02655.APOC2.gz	Colorectal cancer	1	-0.0777632	0.0867509	0.370041	0.957867	0.925183	0.78052	1.09666
P02655.APOC2.gz	Esophageal cancer	1	0.258851	0.202761	0.201732	0.693843	1.29544	0.870611	1.92757
P02655.APOC2.gz	Gastric cancer	1	-0.00527465	0.0878662	0.952131	0.974877	0.994739	0.837367	1.18169
P02655.APOC2.gz	Hepatic cancer	1	-0.105213	0.163661	0.520306	0.951167	0.900132	0.653123	1.24056
P02655.APOC2.gz	Pancreatic cancer	1	-0.139743	0.334965	0.676542	0.985378	0.869582	0.451006	1.67663
P02655.APOC2.gz	Pharyngeal and laryngeal cancer	1	-0.722406	0.429826	0.0928224	0.902029	0.485583	0.209116	1.12756
P02655.APOC2_TAAQNLYEK.gz	Cancer of hepatic bile ducts	1	-0.474947	0.428146	0.267297	0.890977	0.621918	0.268713	1.43939
P02655.APOC2_TAAQNLYEK.gz	Colorectal cancer	1	-0.0915135	0.10209	0.370041	0.957867	0.912549	0.747059	1.1147
P02655.APOC2_TAAQNLYEK.gz	Esophageal cancer	1	0.304622	0.238613	0.201732	0.693843	1.35611	0.84954	2.16475
P02655.APOC2_TAAQNLYEK.gz	Gastric cancer	1	-0.00620732	0.103403	0.952131	0.974877	0.993812	0.811495	1.21709
P02655.APOC2_TAAQNLYEK.gz	Hepatic cancer	1	-0.123818	0.1926	0.520306	0.951167	0.883541	0.605734	1.28876
P02655.APOC2_TAAQNLYEK.gz	Pancreatic cancer	1	-0.164452	0.394194	0.676542	0.985378	0.848358	0.391773	1.83706
P02655.APOC2_TAAQNLYEK.gz	Pharyngeal and laryngeal cancer	1	-0.850144	0.505829	0.0928224	0.902029	0.427354	0.158569	1.15175
P02671.FIBA_DSGEGDFLAEGGGVR.gz	Cancer of hepatic bile ducts	1	-0.246754	0.419445	0.55634	0.890977	0.781333	0.343398	1.77777
P02671.FIBA_DSGEGDFLAEGGGVR.gz	Colorectal cancer	1	-0.125044	0.100226	0.212171	0.957867	0.882458	0.72507	1.07401
P02671.FIBA_DSGEGDFLAEGGGVR.gz	Esophageal cancer	1	-0.0451097	0.234214	0.847272	0.980866	0.955893	0.604007	1.51278
P02671.FIBA_DSGEGDFLAEGGGVR.gz	Gastric cancer	1	-0.0389713	0.101481	0.70096	0.862663	0.961778	0.788302	1.17343
P02671.FIBA_DSGEGDFLAEGGGVR.gz	Hepatic cancer	1	-0.00505849	0.189023	0.97865	0.995693	0.994954	0.686916	1.44113
P02671.FIBA_DSGEGDFLAEGGGVR.gz	Pancreatic cancer	1	-0.825959	0.386525	0.0326074	0.985378	0.437815	0.205245	0.933915
P02671.FIBA_DSGEGDFLAEGGGVR.gz	Pharyngeal and laryngeal cancer	1	-0.598443	0.496891	0.228445	0.927686	0.549667	0.207557	1.45567
P02671.FIBA_HPDEAAFFDTASTGK.gz	Cancer of hepatic bile ducts	1	-0.140961	0.71767	0.844285	0.93771	0.868523	0.212759	3.54548
P02671.FIBA_HPDEAAFFDTASTGK.gz	Colorectal cancer	1	0.2742	0.171091	0.109011	0.957867	1.31548	0.940693	1.83958
P02671.FIBA_HPDEAAFFDTASTGK.gz	Esophageal cancer	1	-0.105427	0.399514	0.791866	0.980866	0.89994	0.411282	1.96919
P02671.FIBA_HPDEAAFFDTASTGK.gz	Gastric cancer	1	0.0427149	0.173577	0.805615	0.921678	1.04364	0.742676	1.46657
P02671.FIBA_HPDEAAFFDTASTGK.gz	Hepatic cancer	1	0.244169	0.322871	0.449503	0.909069	1.27656	0.677967	2.40367
P02671.FIBA_HPDEAAFFDTASTGK.gz	Pancreatic cancer	1	-0.246933	0.662552	0.709372	0.985378	0.781193	0.213198	2.86243
P02671.FIBA_HPDEAAFFDTASTGK.gz	Pharyngeal and laryngeal cancer	1	0.0584372	0.846284	0.944949	0.998727	1.06018	0.20184	5.56866
P02745.C1QA.gz	Cancer of hepatic bile ducts	1	-0.0113135	0.424562	0.978741	0.995039	0.98875	0.430221	2.27238
P02745.C1QA.gz	Colorectal cancer	1	-0.138231	0.101464	0.173083	0.957867	0.870897	0.713836	1.06252
P02745.C1QA.gz	Esophageal cancer	1	0.0285515	0.237274	0.904221	0.980866	1.02896	0.64629	1.63822
P02745.C1QA.gz	Gastric cancer	1	0.0618845	0.102858	0.547408	0.839231	1.06384	0.869604	1.30146
P02745.C1QA.gz	Hepatic cancer	1	0.28734	0.191769	0.134039	0.727844	1.33288	0.915277	1.94101
P02745.C1QA.gz	Pancreatic cancer	1	0.319341	0.392813	0.416242	0.985378	1.37622	0.637263	2.97206
P02745.C1QA.gz	Pharyngeal and laryngeal cancer	1	-0.511798	0.501344	0.307325	0.973608	0.599417	0.224376	1.60133
P02745.C1QA_DQPRPAFSAIR.gz	Cancer of hepatic bile ducts	1	0.883218	0.441086	0.0452447	0.890977	2.41867	1.01887	5.74165
P02745.C1QA_DQPRPAFSAIR.gz	Colorectal cancer	1	0.240976	0.105302	0.0221121	0.957867	1.27249	1.03519	1.56419
P02745.C1QA_DQPRPAFSAIR.gz	Esophageal cancer	1	0.423787	0.245607	0.084443	0.421845	1.52774	0.944025	2.47237
P02745.C1QA_DQPRPAFSAIR.gz	Gastric cancer	1	0.151452	0.106461	0.154849	0.834857	1.16352	0.944395	1.4335
P02745.C1QA_DQPRPAFSAIR.gz	Hepatic cancer	1	0.597942	0.19862	0.00260839	0.388745	1.81837	1.23201	2.68381
P02745.C1QA_DQPRPAFSAIR.gz	Pancreatic cancer	1	-0.498275	0.407071	0.220934	0.985378	0.607578	0.273587	1.3493
P02745.C1QA_DQPRPAFSAIR.gz	Pharyngeal and laryngeal cancer	1	0.94385	0.519709	0.0693531	0.894985	2.56986	0.927948	7.11695
P02745.C1QA_SLGFCDTTNK.gz	Cancer of hepatic bile ducts	1	0.191018	0.441393	0.665188	0.890977	1.21048	0.509608	2.87528
P02745.C1QA_SLGFCDTTNK.gz	Colorectal cancer	1	-0.147387	0.105448	0.162197	0.957867	0.86296	0.70183	1.06108
P02745.C1QA_SLGFCDTTNK.gz	Esophageal cancer	1	0.0473368	0.246532	0.847734	0.980866	1.04848	0.646704	1.69985
P02745.C1QA_SLGFCDTTNK.gz	Gastric cancer	1	0.0532199	0.106885	0.618544	0.844433	1.05466	0.855324	1.30046
P02745.C1QA_SLGFCDTTNK.gz	Hepatic cancer	1	0.316568	0.199309	0.112213	0.727844	1.37241	0.928599	2.02833
P02745.C1QA_SLGFCDTTNK.gz	Pancreatic cancer	1	0.510068	0.408602	0.211913	0.985378	1.6654	0.747671	3.70962
P02745.C1QA_SLGFCDTTNK.gz	Pharyngeal and laryngeal cancer	1	-0.475186	0.520625	0.361389	0.973608	0.621769	0.224111	1.72502
P02746.C1QB_VPGLYYFTYHASSR.gz	Cancer of hepatic bile ducts	1	0.188853	0.43639	0.665188	0.890977	1.20786	0.513518	2.84106
P02746.C1QB_VPGLYYFTYHASSR.gz	Colorectal cancer	1	-0.145716	0.104253	0.162197	0.957867	0.864403	0.704652	1.06037
P02746.C1QB_VPGLYYFTYHASSR.gz	Esophageal cancer	1	0.0468002	0.243737	0.847734	0.980866	1.04791	0.649908	1.68966
P02746.C1QB_VPGLYYFTYHASSR.gz	Gastric cancer	1	0.0526166	0.105674	0.618544	0.844433	1.05403	0.85684	1.29659
P02746.C1QB_VPGLYYFTYHASSR.gz	Hepatic cancer	1	0.312979	0.19705	0.112213	0.727844	1.36749	0.929379	2.01213
P02746.C1QB_VPGLYYFTYHASSR.gz	Pancreatic cancer	1	0.504286	0.40397	0.211913	0.985378	1.6558	0.750139	3.6549
P02746.C1QB_VPGLYYFTYHASSR.gz	Pharyngeal and laryngeal cancer	1	-0.469799	0.514724	0.361389	0.973608	0.625128	0.227943	1.71439
P02747.C1QC.gz	Cancer of hepatic bile ducts	1	0.176866	0.40869	0.665188	0.890977	1.19347	0.535708	2.65886
P02747.C1QC.gz	Colorectal cancer	1	-0.136467	0.0976352	0.162197	0.957867	0.872435	0.720484	1.05643
P02747.C1QC.gz	Esophageal cancer	1	0.0438296	0.228266	0.847734	0.980866	1.0448	0.66793	1.63433
P02747.C1QC.gz	Gastric cancer	1	0.0492768	0.0989661	0.618544	0.844433	1.05051	0.865285	1.27539
P02747.C1QC.gz	Hepatic cancer	1	0.293113	0.184542	0.112213	0.727844	1.34059	0.93371	1.92479
P02747.C1QC.gz	Pancreatic cancer	1	0.472276	0.378329	0.211913	0.985378	1.60364	0.763954	3.36625
P02747.C1QC.gz	Pharyngeal and laryngeal cancer	1	-0.439979	0.482052	0.361389	0.973608	0.64405	0.250374	1.65672
P02747.C1QC_FQSVFTVTR.gz	Cancer of hepatic bile ducts	1	0.178885	0.413356	0.665188	0.890977	1.19588	0.531904	2.68871
P02747.C1QC_FQSVFTVTR.gz	Colorectal cancer	1	-0.138025	0.0987498	0.162197	0.957867	0.871077	0.717793	1.0571
P02747.C1QC_FQSVFTVTR.gz	Esophageal cancer	1	0.04433	0.230872	0.847734	0.980866	1.04533	0.664859	1.64352
P02747.C1QC_FQSVFTVTR.gz	Gastric cancer	1	0.0498393	0.100096	0.618544	0.844433	1.0511	0.863856	1.27893
P02747.C1QC_FQSVFTVTR.gz	Hepatic cancer	1	0.296459	0.186649	0.112213	0.727844	1.34509	0.932979	1.93923
P02747.C1QC_FQSVFTVTR.gz	Pancreatic cancer	1	0.477668	0.382648	0.211913	0.985378	1.61231	0.761609	3.41322
P02747.C1QC_FQSVFTVTR.gz	Pharyngeal and laryngeal cancer	1	-0.445002	0.487555	0.361389	0.973608	0.640823	0.246447	1.6663
P02749.APOH_WSPELPVCAPIICPPPSIPTFATLR.gz	Cancer of hepatic bile ducts	1	-0.0614593	0.134571	0.647883	0.890977	0.940391	0.72237	1.22421
P02749.APOH_WSPELPVCAPIICPPPSIPTFATLR.gz	Colorectal cancer	1	-0.0198856	0.032089	0.535454	0.971447	0.980311	0.920554	1.04395
P02749.APOH_WSPELPVCAPIICPPPSIPTFATLR.gz	Esophageal cancer	1	0.0141938	0.0747263	0.849353	0.980866	1.0143	0.876105	1.17428
P02749.APOH_WSPELPVCAPIICPPPSIPTFATLR.gz	Gastric cancer	1	-0.00125555	0.0324552	0.969141	0.979576	0.998745	0.937191	1.06434
P02749.APOH_WSPELPVCAPIICPPPSIPTFATLR.gz	Hepatic cancer	1	0.0631888	0.0605426	0.29662	0.796327	1.06523	0.946036	1.19944
P02749.APOH_WSPELPVCAPIICPPPSIPTFATLR.gz	Pancreatic cancer	1	0.0143937	0.12392	0.907531	0.985378	1.0145	0.795735	1.2934
P02749.APOH_WSPELPVCAPIICPPPSIPTFATLR.gz	Pharyngeal and laryngeal cancer	1	-0.0960243	0.158866	0.545553	0.998727	0.908442	0.665377	1.2403
P02750.A2GL.gz	Cancer of hepatic bile ducts	1	-0.161206	0.232148	0.487425	0.890977	0.851117	0.539984	1.34152
P02750.A2GL.gz	Colorectal cancer	1	-0.0454298	0.0553437	0.411722	0.957867	0.955587	0.857355	1.06507
P02750.A2GL.gz	Esophageal cancer	1	-0.010479	0.129526	0.935519	0.981161	0.989576	0.767704	1.27557
P02750.A2GL.gz	Gastric cancer	1	0.0355055	0.0560663	0.526553	0.834857	1.03614	0.928315	1.1565
P02750.A2GL.gz	Hepatic cancer	1	-0.14469	0.104915	0.167861	0.727844	0.865291	0.70446	1.06284
P02750.A2GL.gz	Pancreatic cancer	1	0.116106	0.214122	0.587652	0.985378	1.12311	0.738176	1.70879
P02750.A2GL.gz	Pharyngeal and laryngeal cancer	1	-0.0147352	0.274432	0.957179	0.998727	0.985373	0.575439	1.68734
P02750.A2GL_VAAGAFQGLR.gz	Cancer of hepatic bile ducts	1	-0.157015	0.226113	0.487425	0.890977	0.854691	0.548704	1.33131
P02750.A2GL_VAAGAFQGLR.gz	Colorectal cancer	1	-0.0442488	0.0539049	0.411722	0.957867	0.956716	0.860792	1.06333
P02750.A2GL_VAAGAFQGLR.gz	Esophageal cancer	1	-0.0102066	0.126159	0.935519	0.981161	0.989845	0.772998	1.26752
P02750.A2GL_VAAGAFQGLR.gz	Gastric cancer	1	0.0345825	0.0546088	0.526553	0.834857	1.03519	0.930111	1.15213
P02750.A2GL_VAAGAFQGLR.gz	Hepatic cancer	1	-0.140928	0.102188	0.167861	0.727844	0.868552	0.710905	1.06116
P02750.A2GL_VAAGAFQGLR.gz	Pancreatic cancer	1	0.113088	0.208556	0.587652	0.985378	1.11973	0.744024	1.68515
P02750.A2GL_VAAGAFQGLR.gz	Pharyngeal and laryngeal cancer	1	-0.0143522	0.267298	0.957179	0.998727	0.98575	0.583765	1.66455
P02751.FINC_SSPVVIDASTAIDAPSNLR.gz	Cancer of hepatic bile ducts	1	-0.149845	0.441728	0.734441	0.916072	0.860842	0.362174	2.04611
P02751.FINC_SSPVVIDASTAIDAPSNLR.gz	Colorectal cancer	1	-0.032799	0.105437	0.755743	0.971447	0.967733	0.787056	1.18989
P02751.FINC_SSPVVIDASTAIDAPSNLR.gz	Esophageal cancer	1	-0.164753	0.246301	0.503554	0.891915	0.848103	0.523351	1.37437
P02751.FINC_SSPVVIDASTAIDAPSNLR.gz	Gastric cancer	1	-0.0754837	0.106854	0.479928	0.834857	0.927295	0.752076	1.14334
P02751.FINC_SSPVVIDASTAIDAPSNLR.gz	Hepatic cancer	1	0.134785	0.199161	0.498558	0.938258	1.14429	0.774474	1.6907
P02751.FINC_SSPVVIDASTAIDAPSNLR.gz	Pancreatic cancer	1	-0.130011	0.406823	0.74929	0.985378	0.878086	0.395587	1.94909
P02751.FINC_SSPVVIDASTAIDAPSNLR.gz	Pharyngeal and laryngeal cancer	1	0.363932	0.522443	0.486055	0.989121	1.43898	0.516822	4.00651
P02765.FETUA_EHAVEGDCDFQLLK.gz	Cancer of hepatic bile ducts	1	-0.162225	0.30014	0.588855	0.890977	0.85025	0.472131	1.5312
P02765.FETUA_EHAVEGDCDFQLLK.gz	Colorectal cancer	1	0.0574179	0.071683	0.423133	0.957867	1.0591	0.920277	1.21886
P02765.FETUA_EHAVEGDCDFQLLK.gz	Esophageal cancer	1	-0.0999625	0.167393	0.550391	0.91666	0.904871	0.651777	1.25625
P02765.FETUA_EHAVEGDCDFQLLK.gz	Gastric cancer	1	0.0772144	0.0725473	0.287179	0.834857	1.08027	0.937088	1.24534
P02765.FETUA_EHAVEGDCDFQLLK.gz	Hepatic cancer	1	0.238072	0.135278	0.0784296	0.727844	1.2688	0.97329	1.65403
P02765.FETUA_EHAVEGDCDFQLLK.gz	Pancreatic cancer	1	0.209243	0.276491	0.449181	0.985378	1.23274	0.717	2.11947
P02765.FETUA_EHAVEGDCDFQLLK.gz	Pharyngeal and laryngeal cancer	1	0.131185	0.355217	0.711897	0.998727	1.14018	0.568337	2.28739
P02765.FETUA_HTFMGVVSLGSPSGEVSHPR.gz	Cancer of hepatic bile ducts	1	0.0757752	0.28733	0.791995	0.93771	1.07872	0.614226	1.89448
P02765.FETUA_HTFMGVVSLGSPSGEVSHPR.gz	Colorectal cancer	1	0.000363189	0.0684176	0.995765	0.996926	1.00036	0.874822	1.14392
P02765.FETUA_HTFMGVVSLGSPSGEVSHPR.gz	Esophageal cancer	1	-0.322278	0.159108	0.0428129	0.260129	0.724497	0.530397	0.989628
P02765.FETUA_HTFMGVVSLGSPSGEVSHPR.gz	Gastric cancer	1	0.060104	0.0693654	0.386225	0.834857	1.06195	0.926953	1.2166
P02765.FETUA_HTFMGVVSLGSPSGEVSHPR.gz	Hepatic cancer	1	0.0454724	0.129345	0.725169	0.995693	1.04652	0.812172	1.34849
P02765.FETUA_HTFMGVVSLGSPSGEVSHPR.gz	Pancreatic cancer	1	0.40529	0.264962	0.126112	0.985378	1.49974	0.892226	2.5209
P02765.FETUA_HTFMGVVSLGSPSGEVSHPR.gz	Pharyngeal and laryngeal cancer	1	-0.322834	0.338171	0.339755	0.973608	0.724094	0.373197	1.40492
P02765.FETUA_HTLNQIDEVK.gz	Cancer of hepatic bile ducts	2	0.129848	0.283062	0.646432	0.890977	1.13866	0.6538	1.98308
P02765.FETUA_HTLNQIDEVK.gz	Colorectal cancer	2	0.0253148	0.0674301	0.707346	0.971447	1.02564	0.898662	1.17055
P02765.FETUA_HTLNQIDEVK.gz	Esophageal cancer	2	-0.283362	0.156927	0.0709655	0.377091	0.753247	0.553808	1.02451
P02765.FETUA_HTLNQIDEVK.gz	Gastric cancer	2	0.0375672	0.0682904	0.582244	0.840673	1.03828	0.908208	1.18698
P02765.FETUA_HTLNQIDEVK.gz	Hepatic cancer	2	0.00318228	0.127389	0.98007	0.995693	1.00319	0.781531	1.28771
P02765.FETUA_HTLNQIDEVK.gz	Pancreatic cancer	2	0.12893	0.538219	0.81068	0.985378	1.13761	0.396143	3.26689
P02765.FETUA_HTLNQIDEVK.gz	Pharyngeal and laryngeal cancer	2	-0.475272	0.333027	0.153543	0.902029	0.621716	0.323678	1.19418
P02765.FETUA_VQPSVGAAAGPVVPPCPGR.gz	Cancer of hepatic bile ducts	1	0.101415	0.384555	0.791995	0.93771	1.10674	0.52084	2.35171
P02765.FETUA_VQPSVGAAAGPVVPPCPGR.gz	Colorectal cancer	1	0.000486082	0.0915682	0.995765	0.996926	1.00049	0.836116	1.19717
P02765.FETUA_VQPSVGAAAGPVVPPCPGR.gz	Esophageal cancer	1	-0.431328	0.212946	0.0428129	0.260129	0.649646	0.42797	0.986142
P02765.FETUA_VQPSVGAAAGPVVPPCPGR.gz	Gastric cancer	1	0.0804415	0.0928366	0.386225	0.834857	1.08377	0.903465	1.30005
P02765.FETUA_VQPSVGAAAGPVVPPCPGR.gz	Hepatic cancer	1	0.0608589	0.173111	0.725169	0.995693	1.06275	0.756964	1.49206
P02765.FETUA_VQPSVGAAAGPVVPPCPGR.gz	Pancreatic cancer	1	0.542428	0.354617	0.126112	0.985378	1.72018	0.858454	3.44691
P02765.FETUA_VQPSVGAAAGPVVPPCPGR.gz	Pharyngeal and laryngeal cancer	1	-0.432072	0.452598	0.339755	0.973608	0.649162	0.267359	1.5762
P02774.VTDB_FPSGTFEQVSQLVK.gz	Cancer of hepatic bile ducts	1	0.113451	0.55357	0.837616	0.93771	1.12014	0.378497	3.31497
P02774.VTDB_FPSGTFEQVSQLVK.gz	Colorectal cancer	1	-0.0186	0.132203	0.888112	0.975959	0.981572	0.75751	1.27191
P02774.VTDB_FPSGTFEQVSQLVK.gz	Esophageal cancer	1	-0.134733	0.30891	0.662724	0.980866	0.87395	0.47702	1.60116
P02774.VTDB_FPSGTFEQVSQLVK.gz	Gastric cancer	1	0.0450875	0.133843	0.736216	0.867484	1.04612	0.804733	1.35991
P02774.VTDB_FPSGTFEQVSQLVK.gz	Hepatic cancer	1	0.152154	0.249383	0.541779	0.951167	1.16434	0.714169	1.89827
P02774.VTDB_FPSGTFEQVSQLVK.gz	Pancreatic cancer	1	0.42288	0.510873	0.407806	0.985378	1.52635	0.560778	4.1545
P02774.VTDB_FPSGTFEQVSQLVK.gz	Pharyngeal and laryngeal cancer	1	-0.848746	0.655869	0.195638	0.902029	0.427951	0.118334	1.54768
P02774.VTDB_LPDATPTELAK.gz	Cancer of hepatic bile ducts	2	0.0693731	0.107306	0.517958	0.890977	1.07184	0.868535	1.32272
P02774.VTDB_LPDATPTELAK.gz	Colorectal cancer	2	0.0108571	0.0198681	0.58475	0.971447	1.01092	0.972306	1.05106
P02774.VTDB_LPDATPTELAK.gz	Esophageal cancer	2	-0.011913	0.0464032	0.797389	0.980866	0.988158	0.90225	1.08224
P02774.VTDB_LPDATPTELAK.gz	Gastric cancer	2	0.00154848	0.0201281	0.938679	0.974877	1.00155	0.962807	1.04185
P02774.VTDB_LPDATPTELAK.gz	Hepatic cancer	2	0.00780345	0.0670406	0.907336	0.995693	1.00783	0.883737	1.14936
P02774.VTDB_LPDATPTELAK.gz	Pancreatic cancer	2	-0.0152328	0.152003	0.920174	0.985378	0.984883	0.731134	1.3267
P02774.VTDB_LPDATPTELAK.gz	Pharyngeal and laryngeal cancer	2	0.0154915	0.0985459	0.875086	0.998727	1.01561	0.837228	1.232
P02776.PLF4.gz	Cancer of hepatic bile ducts	1	0.491929	0.400739	0.219614	0.890977	1.63547	0.745635	3.58722
P02776.PLF4.gz	Colorectal cancer	1	0.0983558	0.0960671	0.305919	0.957867	1.10336	0.91399	1.33195
P02776.PLF4.gz	Esophageal cancer	1	-0.267386	0.223925	0.232443	0.71582	0.765378	0.493478	1.18709
P02776.PLF4.gz	Gastric cancer	1	-0.04917	0.0971237	0.612673	0.844433	0.952019	0.786996	1.15165
P02776.PLF4.gz	Hepatic cancer	1	0.140082	0.181105	0.439234	0.902391	1.15037	0.806636	1.64058
P02776.PLF4.gz	Pancreatic cancer	1	0.480062	0.369251	0.193567	0.985378	1.61618	0.783747	3.33274
P02776.PLF4.gz	Pharyngeal and laryngeal cancer	1	0.792497	0.476385	0.0962	0.902029	2.2089	0.868299	5.61933
P02776.PLF4_ICLDLQAPLYK.gz	Cancer of hepatic bile ducts	2	0.0819057	0.253036	0.746171	0.916072	1.08535	0.660971	1.78221
P02776.PLF4_ICLDLQAPLYK.gz	Colorectal cancer	2	0.0270463	0.0511301	0.596826	0.971447	1.02742	0.929444	1.13571
P02776.PLF4_ICLDLQAPLYK.gz	Esophageal cancer	2	-0.0807672	0.119432	0.498875	0.891915	0.922408	0.729895	1.1657
P02776.PLF4_ICLDLQAPLYK.gz	Gastric cancer	2	-0.0310437	0.0518029	0.548995	0.839231	0.969433	0.875835	1.07303
P02776.PLF4_ICLDLQAPLYK.gz	Hepatic cancer	2	-0.039863	0.103807	0.700971	0.995693	0.960921	0.784017	1.17774
P02776.PLF4_ICLDLQAPLYK.gz	Pancreatic cancer	2	-0.0630323	0.319422	0.843568	0.985378	0.938913	0.502028	1.756
P02776.PLF4_ICLDLQAPLYK.gz	Pharyngeal and laryngeal cancer	2	-0.172277	0.559197	0.758021	0.998727	0.841746	0.281309	2.51871
P02787.TRFE.gz	Cancer of hepatic bile ducts	1	0.18222	0.369742	0.622134	0.890977	1.19988	0.581308	2.47667
P02787.TRFE.gz	Colorectal cancer	1	0.0852794	0.0881889	0.33354	0.957867	1.08902	0.916154	1.29451
P02787.TRFE.gz	Esophageal cancer	1	0.49583	0.206186	0.0161824	0.151222	1.64186	1.09604	2.45949
P02787.TRFE.gz	Gastric cancer	1	-0.0597653	0.0892551	0.503112	0.834857	0.941986	0.790804	1.12207
P02787.TRFE.gz	Hepatic cancer	1	0.246777	0.166535	0.138385	0.727844	1.27989	0.923456	1.77391
P02787.TRFE.gz	Pancreatic cancer	1	0.00337995	0.33979	0.992063	0.992962	1.00339	0.515505	1.953
P02787.TRFE.gz	Pharyngeal and laryngeal cancer	1	-0.0724732	0.436688	0.868187	0.998727	0.930091	0.395193	2.18898
P02787.TRFE_ADRDQYELLCLDNTR.gz	Cancer of hepatic bile ducts	1	0.107755	0.418298	0.796713	0.93771	1.11377	0.490609	2.52848
P02787.TRFE_ADRDQYELLCLDNTR.gz	Colorectal cancer	1	0.070491	0.0998119	0.48004	0.971447	1.07303	0.882373	1.30489
P02787.TRFE_ADRDQYELLCLDNTR.gz	Esophageal cancer	1	0.383453	0.232978	0.0997889	0.469542	1.46734	0.92943	2.31657
P02787.TRFE_ADRDQYELLCLDNTR.gz	Gastric cancer	1	-0.144188	0.1011	0.153813	0.834857	0.865725	0.710104	1.05545
P02787.TRFE_ADRDQYELLCLDNTR.gz	Hepatic cancer	1	0.309458	0.188355	0.100394	0.727844	1.36269	0.942029	1.97118
P02787.TRFE_ADRDQYELLCLDNTR.gz	Pancreatic cancer	1	0.118188	0.385133	0.758938	0.985378	1.12546	0.52905	2.3942
P02787.TRFE_ADRDQYELLCLDNTR.gz	Pharyngeal and laryngeal cancer	1	0.205123	0.494129	0.678053	0.998727	1.22768	0.466094	3.23366
P02787.TRFE_CDEWSVNSVGK.gz	Cancer of hepatic bile ducts	2	-0.266449	0.298419	0.371927	0.890977	0.766095	0.426838	1.375
P02787.TRFE_CDEWSVNSVGK.gz	Colorectal cancer	2	0.0511001	0.0713302	0.473751	0.971447	1.05243	0.915114	1.21035
P02787.TRFE_CDEWSVNSVGK.gz	Esophageal cancer	2	0.273205	0.301455	0.364784	0.843225	1.31417	0.727859	2.37277
P02787.TRFE_CDEWSVNSVGK.gz	Gastric cancer	2	-0.0661705	0.0748582	0.376727	0.834857	0.935971	0.808243	1.08388
P02787.TRFE_CDEWSVNSVGK.gz	Hepatic cancer	2	-0.0531226	0.235125	0.821253	0.995693	0.948264	0.598118	1.50339
P02787.TRFE_CDEWSVNSVGK.gz	Pancreatic cancer	2	0.259564	0.274719	0.344743	0.985378	1.29637	0.756627	2.22112
P02787.TRFE_CDEWSVNSVGK.gz	Pharyngeal and laryngeal cancer	2	0.103745	0.354178	0.769585	0.998727	1.10932	0.554082	2.22095
P02787.TRFE_CSTSSLLEACTFR.gz	Cancer of hepatic bile ducts	1	-0.0749548	0.305628	0.806264	0.93771	0.927785	0.509673	1.6889
P02787.TRFE_CSTSSLLEACTFR.gz	Colorectal cancer	1	-0.00468414	0.0729333	0.948791	0.985143	0.995327	0.862747	1.14828
P02787.TRFE_CSTSSLLEACTFR.gz	Esophageal cancer	1	0.412072	0.170091	0.0154072	0.151222	1.50994	1.08187	2.10739
P02787.TRFE_CSTSSLLEACTFR.gz	Gastric cancer	1	-0.101405	0.073831	0.169605	0.834857	0.903567	0.781833	1.04426
P02787.TRFE_CSTSSLLEACTFR.gz	Hepatic cancer	1	0.121529	0.137598	0.37712	0.875895	1.12922	0.86229	1.47879
P02787.TRFE_CSTSSLLEACTFR.gz	Pancreatic cancer	1	0.169684	0.281275	0.546333	0.985378	1.18493	0.682757	2.05645
P02787.TRFE_CSTSSLLEACTFR.gz	Pharyngeal and laryngeal cancer	1	0.183366	0.360693	0.611194	0.998727	1.20125	0.592388	2.43592
P02787.TRFE_DCHLAQVPSHTVVAR.gz	Cancer of hepatic bile ducts	2	0.101861	0.309603	0.742152	0.916072	1.10723	0.603529	2.03131
P02787.TRFE_DCHLAQVPSHTVVAR.gz	Colorectal cancer	2	-0.0229357	0.0739163	0.756338	0.971447	0.977325	0.845513	1.12969
P02787.TRFE_DCHLAQVPSHTVVAR.gz	Esophageal cancer	2	0.239835	0.35587	0.50035	0.891915	1.27104	0.632756	2.55318
P02787.TRFE_DCHLAQVPSHTVVAR.gz	Gastric cancer	2	-0.0827237	0.074782	0.268641	0.834857	0.920605	0.795093	1.06593
P02787.TRFE_DCHLAQVPSHTVVAR.gz	Hepatic cancer	2	0.108785	0.139321	0.434909	0.902391	1.11492	0.8485	1.465
P02787.TRFE_DCHLAQVPSHTVVAR.gz	Pancreatic cancer	2	0.0915569	0.285001	0.74802	0.985378	1.09588	0.626852	1.91584
P02787.TRFE_DCHLAQVPSHTVVAR.gz	Pharyngeal and laryngeal cancer	2	0.37876	0.365523	0.300103	0.973608	1.46047	0.713433	2.98974
P02787.TRFE_DYELLCLDGTR.gz	Cancer of hepatic bile ducts	1	-0.153592	0.237879	0.518493	0.890977	0.857622	0.538033	1.36705
P02787.TRFE_DYELLCLDGTR.gz	Colorectal cancer	1	-0.0504655	0.0567603	0.37395	0.957867	0.950787	0.850683	1.06267
P02787.TRFE_DYELLCLDGTR.gz	Esophageal cancer	1	0.0819006	0.132247	0.535719	0.911531	1.08535	0.837525	1.4065
P02787.TRFE_DYELLCLDGTR.gz	Gastric cancer	1	-0.0227134	0.0574138	0.692394	0.862663	0.977543	0.873502	1.09397
P02787.TRFE_DYELLCLDGTR.gz	Hepatic cancer	1	-0.0368336	0.106854	0.730314	0.995693	0.963837	0.781713	1.18839
P02787.TRFE_DYELLCLDGTR.gz	Pancreatic cancer	1	0.111537	0.218588	0.60987	0.985378	1.11799	0.728406	1.71596
P02787.TRFE_DYELLCLDGTR.gz	Pharyngeal and laryngeal cancer	1	0.437525	0.280757	0.119144	0.902029	1.54887	0.893366	2.68534
P02787.TRFE_DYELLCLDGTRK.gz	Cancer of hepatic bile ducts	1	0.248713	0.332073	0.453874	0.890977	1.28237	0.668881	2.45856
P02787.TRFE_DYELLCLDGTRK.gz	Colorectal cancer	1	0.142779	0.07931	0.0718191	0.957867	1.15347	0.987411	1.34747
P02787.TRFE_DYELLCLDGTRK.gz	Esophageal cancer	1	0.165127	0.185469	0.373292	0.843225	1.17954	0.820048	1.69664
P02787.TRFE_DYELLCLDGTRK.gz	Gastric cancer	1	0.0612439	0.0803222	0.445774	0.834857	1.06316	0.908294	1.24443
P02787.TRFE_DYELLCLDGTRK.gz	Hepatic cancer	1	0.141507	0.149853	0.345016	0.865735	1.15201	0.858811	1.5453
P02787.TRFE_DYELLCLDGTRK.gz	Pancreatic cancer	1	0.291835	0.305994	0.340222	0.985378	1.33888	0.734979	2.43899
P02787.TRFE_DYELLCLDGTRK.gz	Pharyngeal and laryngeal cancer	1	-0.373936	0.393024	0.341384	0.973608	0.688021	0.318459	1.48645
P02787.TRFE_EDPQTFYYAVAVVK.gz	Cancer of hepatic bile ducts	1	0.701299	0.413422	0.0898242	0.890977	2.01637	0.896722	4.53401
P02787.TRFE_EDPQTFYYAVAVVK.gz	Colorectal cancer	1	0.0800376	0.0987536	0.417665	0.957867	1.08333	0.892687	1.31468
P02787.TRFE_EDPQTFYYAVAVVK.gz	Esophageal cancer	1	0.328536	0.230992	0.154945	0.646572	1.38893	0.883195	2.18427
P02787.TRFE_EDPQTFYYAVAVVK.gz	Gastric cancer	1	-0.083034	0.0998548	0.405664	0.834857	0.92032	0.75673	1.11928
P02787.TRFE_EDPQTFYYAVAVVK.gz	Hepatic cancer	1	0.261014	0.186206	0.160989	0.727844	1.29825	0.901272	1.87007
P02787.TRFE_EDPQTFYYAVAVVK.gz	Pancreatic cancer	1	-0.235151	0.380498	0.536569	0.985378	0.790451	0.374963	1.66633
P02787.TRFE_EDPQTFYYAVAVVK.gz	Pharyngeal and laryngeal cancer	1	-0.646294	0.488923	0.186211	0.902029	0.523984	0.200973	1.36615
P02787.TRFE_EFQLFSSPHGK.gz	Cancer of hepatic bile ducts	1	-0.0818902	0.333907	0.806264	0.93771	0.921373	0.478859	1.77281
P02787.TRFE_EFQLFSSPHGK.gz	Colorectal cancer	1	-0.00511755	0.0796816	0.948791	0.985143	0.994896	0.851042	1.16306
P02787.TRFE_EFQLFSSPHGK.gz	Esophageal cancer	1	0.450201	0.185829	0.0154072	0.151222	1.56863	1.08978	2.25788
P02787.TRFE_EFQLFSSPHGK.gz	Gastric cancer	1	-0.110788	0.0806624	0.169605	0.834857	0.895129	0.76423	1.04845
P02787.TRFE_EFQLFSSPHGK.gz	Hepatic cancer	1	0.132774	0.15033	0.37712	0.875895	1.14199	0.850549	1.5333
P02787.TRFE_EFQLFSSPHGK.gz	Pancreatic cancer	1	0.185384	0.307301	0.546333	0.985378	1.20368	0.659069	2.19832
P02787.TRFE_EFQLFSSPHGK.gz	Pharyngeal and laryngeal cancer	1	0.200332	0.394067	0.611194	0.998727	1.22181	0.564373	2.64509
P02787.TRFE_EGYYGYTGAFR.gz	Cancer of hepatic bile ducts	1	0.408231	0.476203	0.3913	0.890977	1.50415	0.59148	3.82512
P02787.TRFE_EGYYGYTGAFR.gz	Colorectal cancer	1	0.0702127	0.113708	0.536916	0.971447	1.07274	0.858426	1.34055
P02787.TRFE_EGYYGYTGAFR.gz	Esophageal cancer	1	0.593213	0.266289	0.0259002	0.179973	1.80979	1.07389	3.04999
P02787.TRFE_EGYYGYTGAFR.gz	Gastric cancer	1	-0.0645306	0.115023	0.574783	0.840673	0.937507	0.748281	1.17459
P02787.TRFE_EGYYGYTGAFR.gz	Hepatic cancer	1	0.252512	0.214465	0.239034	0.727844	1.28726	0.84549	1.95984
P02787.TRFE_EGYYGYTGAFR.gz	Pancreatic cancer	1	-0.0285164	0.438097	0.948101	0.985378	0.971886	0.411813	2.29367
P02787.TRFE_EGYYGYTGAFR.gz	Pharyngeal and laryngeal cancer	1	-0.668212	0.562874	0.235172	0.927686	0.512625	0.170087	1.545
P02787.TRFE_FDEFFSEGCAPGSK.gz	Cancer of hepatic bile ducts	1	-0.0906941	0.369805	0.806264	0.93771	0.913297	0.442413	1.88537
P02787.TRFE_FDEFFSEGCAPGSK.gz	Colorectal cancer	1	-0.00566773	0.0882481	0.948791	0.985143	0.994348	0.836412	1.18211
P02787.TRFE_FDEFFSEGCAPGSK.gz	Esophageal cancer	1	0.498601	0.205807	0.0154072	0.151222	1.64642	1.0999	2.46448
P02787.TRFE_FDEFFSEGCAPGSK.gz	Gastric cancer	1	-0.122698	0.0893343	0.169605	0.834857	0.88453	0.742455	1.05379
P02787.TRFE_FDEFFSEGCAPGSK.gz	Hepatic cancer	1	0.147048	0.166492	0.37712	0.875895	1.15841	0.835875	1.6054
P02787.TRFE_FDEFFSEGCAPGSK.gz	Pancreatic cancer	1	0.205314	0.340339	0.546333	0.985378	1.22791	0.63018	2.39259
P02787.TRFE_FDEFFSEGCAPGSK.gz	Pharyngeal and laryngeal cancer	1	0.221869	0.436433	0.611194	0.998727	1.24841	0.53071	2.93668
P02787.TRFE_HSTIFENLANK.gz	Cancer of hepatic bile ducts	1	0.162136	0.32899	0.622134	0.890977	1.17602	0.617124	2.24108
P02787.TRFE_HSTIFENLANK.gz	Colorectal cancer	1	0.0758802	0.0784691	0.33354	0.957867	1.07883	0.925039	1.2582
P02787.TRFE_HSTIFENLANK.gz	Esophageal cancer	1	0.441182	0.183461	0.0161824	0.151222	1.55454	1.08502	2.22724
P02787.TRFE_HSTIFENLANK.gz	Gastric cancer	1	-0.0531782	0.0794177	0.503112	0.834857	0.948211	0.811528	1.10792
P02787.TRFE_HSTIFENLANK.gz	Hepatic cancer	1	0.219578	0.14818	0.138385	0.727844	1.24555	0.931597	1.66531
P02787.TRFE_HSTIFENLANK.gz	Pancreatic cancer	1	0.00300742	0.30234	0.992063	0.992962	1.00301	0.554561	1.81411
P02787.TRFE_HSTIFENLANK.gz	Pharyngeal and laryngeal cancer	1	-0.0644855	0.388558	0.868187	0.998727	0.93755	0.437771	2.0079
P02787.TRFE_IECVSAETTEDCIAK.gz	Cancer of hepatic bile ducts	1	0.189506	0.384527	0.622134	0.890977	1.20865	0.568834	2.56813
P02787.TRFE_IECVSAETTEDCIAK.gz	Colorectal cancer	1	0.0886894	0.0917153	0.33354	0.957867	1.09274	0.912952	1.30794
P02787.TRFE_IECVSAETTEDCIAK.gz	Esophageal cancer	1	0.515657	0.21443	0.0161824	0.151222	1.67474	1.10007	2.54961
P02787.TRFE_IECVSAETTEDCIAK.gz	Gastric cancer	1	-0.0621551	0.092824	0.503112	0.834857	0.939737	0.783417	1.12725
P02787.TRFE_IECVSAETTEDCIAK.gz	Hepatic cancer	1	0.256644	0.173194	0.138385	0.727844	1.29259	0.920521	1.81503
P02787.TRFE_IECVSAETTEDCIAK.gz	Pancreatic cancer	1	0.0035151	0.353377	0.992063	0.992962	1.00352	0.502026	2.00598
P02787.TRFE_IECVSAETTEDCIAK.gz	Pharyngeal and laryngeal cancer	1	-0.0753712	0.454149	0.868187	0.998727	0.927399	0.380791	2.25864
P02787.TRFE_IMNGEADAMSLDGGFVYIAGK.gz	Cancer of hepatic bile ducts	1	0.0426619	0.406159	0.916346	0.958169	1.04358	0.470759	2.31343
P02787.TRFE_IMNGEADAMSLDGGFVYIAGK.gz	Colorectal cancer	1	0.00646415	0.0969626	0.946847	0.985143	1.00649	0.832283	1.21715
P02787.TRFE_IMNGEADAMSLDGGFVYIAGK.gz	Esophageal cancer	1	0.405378	0.226213	0.0731303	0.381121	1.49987	0.962713	2.33674
P02787.TRFE_IMNGEADAMSLDGGFVYIAGK.gz	Gastric cancer	1	-0.122279	0.098194	0.21303	0.834857	0.884902	0.729979	1.0727
P02787.TRFE_IMNGEADAMSLDGGFVYIAGK.gz	Hepatic cancer	1	0.279352	0.18287	0.126613	0.727844	1.32227	0.923972	1.89227
P02787.TRFE_IMNGEADAMSLDGGFVYIAGK.gz	Pancreatic cancer	1	0.392848	0.373946	0.293467	0.985378	1.48119	0.711708	3.08263
P02787.TRFE_IMNGEADAMSLDGGFVYIAGK.gz	Pharyngeal and laryngeal cancer	1	-0.149233	0.480099	0.755924	0.998727	0.861369	0.33614	2.20728
P02787.TRFE_KCSTSSLLEACTFR.gz	Cancer of hepatic bile ducts	1	0.411737	0.480293	0.3913	0.890977	1.50944	0.588818	3.86945
P02787.TRFE_KCSTSSLLEACTFR.gz	Colorectal cancer	1	0.0708158	0.114685	0.536916	0.971447	1.07338	0.857301	1.34393
P02787.TRFE_KCSTSSLLEACTFR.gz	Esophageal cancer	1	0.598309	0.268576	0.0259002	0.179973	1.81904	1.07455	3.07935
P02787.TRFE_KCSTSSLLEACTFR.gz	Gastric cancer	1	-0.0650848	0.116011	0.574783	0.840673	0.936988	0.74642	1.17621
P02787.TRFE_KCSTSSLLEACTFR.gz	Hepatic cancer	1	0.254681	0.216307	0.239034	0.727844	1.29005	0.844272	1.9712
P02787.TRFE_KCSTSSLLEACTFR.gz	Pancreatic cancer	1	-0.0287613	0.44186	0.948101	0.985378	0.971648	0.408686	2.31009
P02787.TRFE_KCSTSSLLEACTFR.gz	Pharyngeal and laryngeal cancer	1	-0.673951	0.567709	0.235172	0.927686	0.509691	0.167519	1.55078
P02787.TRFE_KDSGFQMNQLR.gz	Cancer of hepatic bile ducts	1	0.155334	0.446934	0.728174	0.916072	1.16805	0.486433	2.80478
P02787.TRFE_KDSGFQMNQLR.gz	Colorectal cancer	1	-0.0613752	0.106827	0.565609	0.971447	0.94047	0.762803	1.15952
P02787.TRFE_KDSGFQMNQLR.gz	Esophageal cancer	1	-0.130397	0.249044	0.600564	0.96365	0.877747	0.53874	1.43008
P02787.TRFE_KDSGFQMNQLR.gz	Gastric cancer	1	-0.0773247	0.10812	0.474503	0.834857	0.925589	0.748832	1.14407
P02787.TRFE_KDSGFQMNQLR.gz	Hepatic cancer	1	0.349396	0.201327	0.0826582	0.727844	1.41821	0.955802	2.10433
P02787.TRFE_KDSGFQMNQLR.gz	Pancreatic cancer	1	-0.0988893	0.411888	0.810262	0.985378	0.905843	0.404061	2.03076
P02787.TRFE_KDSGFQMNQLR.gz	Pharyngeal and laryngeal cancer	1	0.830886	0.528603	0.115985	0.902029	2.29535	0.814504	6.46852
P02787.TRFE_KPVEEYANCHLAR.gz	Cancer of hepatic bile ducts	1	-0.068823	0.0959987	0.473426	0.890977	0.933492	0.773383	1.12675
P02787.TRFE_KPVEEYANCHLAR.gz	Colorectal cancer	1	-0.0140621	0.0229054	0.539268	0.971447	0.986036	0.942748	1.03131
P02787.TRFE_KPVEEYANCHLAR.gz	Esophageal cancer	1	0.0714507	0.053411	0.180977	0.680622	1.07407	0.967311	1.1926
P02787.TRFE_KPVEEYANCHLAR.gz	Gastric cancer	1	-0.00441713	0.0231603	0.848745	0.93922	0.995593	0.951409	1.04183
P02787.TRFE_KPVEEYANCHLAR.gz	Hepatic cancer	1	-0.00546078	0.0430849	0.899143	0.995693	0.994554	0.914016	1.08219
P02787.TRFE_KPVEEYANCHLAR.gz	Pancreatic cancer	1	0.0483499	0.0880803	0.583053	0.985378	1.04954	0.883126	1.24731
P02787.TRFE_KPVEEYANCHLAR.gz	Pharyngeal and laryngeal cancer	1	0.186444	0.113358	0.100023	0.902029	1.20496	0.964894	1.50475
P02787.TRFE_KSASDLTWDNLK.gz	Cancer of hepatic bile ducts	1	0.198137	0.40204	0.622134	0.890977	1.21913	0.554404	2.68086
P02787.TRFE_KSASDLTWDNLK.gz	Colorectal cancer	1	0.0927289	0.0958925	0.33354	0.957867	1.09716	0.909172	1.32403
P02787.TRFE_KSASDLTWDNLK.gz	Esophageal cancer	1	0.539143	0.224197	0.0161824	0.151222	1.71454	1.10486	2.66064
P02787.TRFE_KSASDLTWDNLK.gz	Gastric cancer	1	-0.064986	0.0970518	0.503112	0.834857	0.937081	0.774756	1.13342
P02787.TRFE_KSASDLTWDNLK.gz	Hepatic cancer	1	0.268334	0.181082	0.138385	0.727844	1.30778	0.917055	1.86499
P02787.TRFE_KSASDLTWDNLK.gz	Pancreatic cancer	1	0.0036752	0.369472	0.992063	0.992962	1.00368	0.486514	2.0706
P02787.TRFE_KSASDLTWDNLK.gz	Pharyngeal and laryngeal cancer	1	-0.078804	0.474834	0.868187	0.998727	0.924221	0.364409	2.34403
P02787.TRFE_LKCDEWSVNSVGK.gz	Cancer of hepatic bile ducts	1	-0.0512816	0.367237	0.888943	0.94472	0.950011	0.46252	1.95131
P02787.TRFE_LKCDEWSVNSVGK.gz	Colorectal cancer	1	0.00730909	0.0876402	0.933534	0.985143	1.00734	0.848347	1.19612
P02787.TRFE_LKCDEWSVNSVGK.gz	Esophageal cancer	1	0.546541	0.204452	0.00751309	0.151222	1.72727	1.15698	2.57865
P02787.TRFE_LKCDEWSVNSVGK.gz	Gastric cancer	1	-0.0920848	0.0887273	0.299344	0.834857	0.912028	0.766447	1.08526
P02787.TRFE_LKCDEWSVNSVGK.gz	Hepatic cancer	1	0.142372	0.165415	0.389405	0.879407	1.15301	0.833733	1.59454
P02787.TRFE_LKCDEWSVNSVGK.gz	Pancreatic cancer	1	0.077331	0.338019	0.819042	0.985378	1.0804	0.557002	2.09562
P02787.TRFE_LKCDEWSVNSVGK.gz	Pharyngeal and laryngeal cancer	1	0.441958	0.433602	0.308075	0.973608	1.55575	0.665043	3.6394
P02787.TRFE_NLNEKDYELLCLDGTR.gz	Cancer of hepatic bile ducts	1	0.0278214	0.194357	0.886175	0.94472	1.02821	0.702494	1.50495
P02787.TRFE_NLNEKDYELLCLDGTR.gz	Colorectal cancer	1	0.0277191	0.0463764	0.550041	0.971447	1.02811	0.938776	1.12594
P02787.TRFE_NLNEKDYELLCLDGTR.gz	Esophageal cancer	1	0.176254	0.108266	0.103531	0.475542	1.19274	0.964691	1.4747
P02787.TRFE_NLNEKDYELLCLDGTR.gz	Gastric cancer	1	-0.0655237	0.0469754	0.16306	0.834857	0.936577	0.854195	1.0269
P02787.TRFE_NLNEKDYELLCLDGTR.gz	Hepatic cancer	1	0.124319	0.0875249	0.155496	0.727844	1.13238	0.953868	1.34429
P02787.TRFE_NLNEKDYELLCLDGTR.gz	Pancreatic cancer	1	0.0714651	0.178941	0.689614	0.985378	1.07408	0.756344	1.5253
P02787.TRFE_NLNEKDYELLCLDGTR.gz	Pharyngeal and laryngeal cancer	1	0.0671275	0.229608	0.770013	0.998727	1.06943	0.681879	1.67726
P02787.TRFE_SAGWNIPIGLLYCDLPEPR.gz	Cancer of hepatic bile ducts	1	-0.139537	0.39303	0.722568	0.916072	0.869761	0.402575	1.87912
P02787.TRFE_SAGWNIPIGLLYCDLPEPR.gz	Colorectal cancer	1	0.0550907	0.0937713	0.556868	0.971447	1.05664	0.879237	1.26983
P02787.TRFE_SAGWNIPIGLLYCDLPEPR.gz	Esophageal cancer	1	0.258407	0.219089	0.238214	0.717289	1.29487	0.842816	1.98938
P02787.TRFE_SAGWNIPIGLLYCDLPEPR.gz	Gastric cancer	1	-0.0893529	0.0950116	0.346991	0.834857	0.914523	0.759135	1.10172
P02787.TRFE_SAGWNIPIGLLYCDLPEPR.gz	Hepatic cancer	1	0.190029	0.177045	0.283121	0.796327	1.20928	0.854721	1.71093
P02787.TRFE_SAGWNIPIGLLYCDLPEPR.gz	Pancreatic cancer	1	0.270298	0.361882	0.45511	0.985378	1.31036	0.644687	2.66336
P02787.TRFE_SAGWNIPIGLLYCDLPEPR.gz	Pharyngeal and laryngeal cancer	1	-0.308929	0.464576	0.506069	0.989121	0.734233	0.295378	1.82511
P02787.TRFE_SKEFQLFSSPHGK.gz	Cancer of hepatic bile ducts	1	-0.0845446	0.34473	0.806264	0.93771	0.918931	0.467565	1.80602
P02787.TRFE_SKEFQLFSSPHGK.gz	Colorectal cancer	1	-0.00528343	0.0822644	0.948791	0.985143	0.994731	0.846604	1.16877
P02787.TRFE_SKEFQLFSSPHGK.gz	Esophageal cancer	1	0.464793	0.191852	0.0154072	0.151222	1.59168	1.09282	2.31827
P02787.TRFE_SKEFQLFSSPHGK.gz	Gastric cancer	1	-0.114379	0.0832769	0.169605	0.834857	0.89192	0.757599	1.05006
P02787.TRFE_SKEFQLFSSPHGK.gz	Hepatic cancer	1	0.137077	0.155203	0.37712	0.875895	1.14692	0.846098	1.55469
P02787.TRFE_SKEFQLFSSPHGK.gz	Pancreatic cancer	1	0.191393	0.317262	0.546333	0.985378	1.21094	0.650223	2.25517
P02787.TRFE_SKEFQLFSSPHGK.gz	Pharyngeal and laryngeal cancer	1	0.206825	0.406841	0.611194	0.998727	1.22977	0.554005	2.72981
P02787.TRFE_VEEYANCHLAR.gz	Cancer of hepatic bile ducts	1	-0.083656	0.116689	0.473426	0.890977	0.919748	0.731714	1.1561
P02787.TRFE_VEEYANCHLAR.gz	Colorectal cancer	1	-0.0170928	0.027842	0.539268	0.971447	0.983052	0.930844	1.03819
P02787.TRFE_VEEYANCHLAR.gz	Esophageal cancer	1	0.08685	0.0649223	0.180977	0.680622	1.09073	0.960407	1.23874
P02787.TRFE_VEEYANCHLAR.gz	Gastric cancer	1	-0.00536913	0.0281519	0.848745	0.93922	0.994645	0.94125	1.05107
P02787.TRFE_VEEYANCHLAR.gz	Hepatic cancer	1	-0.00663771	0.0523707	0.899143	0.995693	0.993384	0.896475	1.10077
P02787.TRFE_VEEYANCHLAR.gz	Pancreatic cancer	1	0.0587705	0.107064	0.583053	0.985378	1.06053	0.859784	1.30815
P02787.TRFE_VEEYANCHLAR.gz	Pharyngeal and laryngeal cancer	1	0.226627	0.137789	0.100023	0.902029	1.25436	0.957491	1.64328
P02787.TRFE_YLGEEYVK.gz	Cancer of hepatic bile ducts	1	0.183103	0.371535	0.622134	0.890977	1.20094	0.57978	2.48759
P02787.TRFE_YLGEEYVK.gz	Colorectal cancer	1	0.085693	0.0886167	0.33354	0.957867	1.08947	0.915765	1.29613
P02787.TRFE_YLGEEYVK.gz	Esophageal cancer	1	0.498235	0.207186	0.0161824	0.151222	1.64581	1.09653	2.47025
P02787.TRFE_YLGEEYVK.gz	Gastric cancer	1	-0.0600552	0.089688	0.503112	0.834857	0.941713	0.789904	1.1227
P02787.TRFE_YLGEEYVK.gz	Hepatic cancer	1	0.247974	0.167343	0.138385	0.727844	1.28143	0.9231	1.77885
P02787.TRFE_YLGEEYVK.gz	Pancreatic cancer	1	0.00339634	0.341438	0.992063	0.992962	1.0034	0.513851	1.95935
P02787.TRFE_YLGEEYVK.gz	Pharyngeal and laryngeal cancer	1	-0.0728247	0.438806	0.868187	0.998727	0.929764	0.393418	2.19731
P02790.HEMO_LDSVDAAFICPGSSR.gz	Cancer of hepatic bile ducts	1	0.0981861	0.611116	0.872356	0.942143	1.10317	0.333004	3.65455
P02790.HEMO_LDSVDAAFICPGSSR.gz	Colorectal cancer	1	-0.0711895	0.145895	0.625585	0.971447	0.931285	0.699672	1.23957
P02790.HEMO_LDSVDAAFICPGSSR.gz	Esophageal cancer	1	-0.477516	0.34075	0.161104	0.646572	0.620323	0.318101	1.20968
P02790.HEMO_LDSVDAAFICPGSSR.gz	Gastric cancer	1	0.326391	0.14782	0.0272416	0.43266	1.38596	1.03735	1.85173
P02790.HEMO_LDSVDAAFICPGSSR.gz	Hepatic cancer	1	-0.299914	0.27525	0.275887	0.795376	0.740882	0.431967	1.27071
P02790.HEMO_LDSVDAAFICPGSSR.gz	Pancreatic cancer	1	-0.153906	0.563006	0.784573	0.985378	0.857352	0.284393	2.58464
P02790.HEMO_LDSVDAAFICPGSSR.gz	Pharyngeal and laryngeal cancer	1	0.964654	0.721598	0.181278	0.902029	2.62388	0.637833	10.794
P03952.KLKB1.gz	Cancer of hepatic bile ducts	1	-0.544792	0.431909	0.207179	0.890977	0.579962	0.248744	1.35222
P03952.KLKB1.gz	Colorectal cancer	1	0.0556125	0.10305	0.589428	0.971447	1.05719	0.863842	1.29381
P03952.KLKB1.gz	Esophageal cancer	1	0.123619	0.241046	0.60806	0.96365	1.13158	0.705512	1.81497
P03952.KLKB1.gz	Gastric cancer	1	-0.0821222	0.104546	0.432154	0.834857	0.921159	0.750487	1.13064
P03952.KLKB1.gz	Hepatic cancer	1	-0.00247188	0.194628	0.989867	0.995693	0.997531	0.68117	1.46082
P03952.KLKB1.gz	Pancreatic cancer	1	-0.497428	0.397753	0.211083	0.985378	0.608093	0.278866	1.326
P03952.KLKB1.gz	Pharyngeal and laryngeal cancer	1	0.130114	0.511628	0.799253	0.998727	1.13896	0.417832	3.10466
P03952.KLKB1_LVGITSWGEGCAR.gz	Cancer of hepatic bile ducts	1	-0.495863	0.427354	0.245923	0.890977	0.609045	0.263559	1.40741
P03952.KLKB1_LVGITSWGEGCAR.gz	Colorectal cancer	1	0.0886863	0.10189	0.384075	0.957867	1.09274	0.894923	1.33428
P03952.KLKB1_LVGITSWGEGCAR.gz	Esophageal cancer	1	0.259481	0.238322	0.27625	0.796423	1.29626	0.812507	2.06802
P03952.KLKB1_LVGITSWGEGCAR.gz	Gastric cancer	1	-0.0570127	0.103384	0.581316	0.840673	0.944582	0.771325	1.15676
P03952.KLKB1_LVGITSWGEGCAR.gz	Hepatic cancer	1	0.168344	0.192515	0.381876	0.875895	1.18334	0.811407	1.72577
P03952.KLKB1_LVGITSWGEGCAR.gz	Pancreatic cancer	1	-0.471274	0.393324	0.230846	0.985378	0.624206	0.288751	1.34937
P03952.KLKB1_LVGITSWGEGCAR.gz	Pharyngeal and laryngeal cancer	1	0.894252	0.505258	0.0767455	0.902029	2.44551	0.908414	6.58344
P04003.C4BPA_EDVYVVGTVLR.gz	Cancer of hepatic bile ducts	1	-0.265684	0.358386	0.458491	0.890977	0.766681	0.379796	1.54767
P04003.C4BPA_EDVYVVGTVLR.gz	Colorectal cancer	1	-0.036307	0.0855952	0.671441	0.971447	0.964344	0.815402	1.14049
P04003.C4BPA_EDVYVVGTVLR.gz	Esophageal cancer	1	-0.12613	0.200002	0.528275	0.911531	0.881501	0.595631	1.30457
P04003.C4BPA_EDVYVVGTVLR.gz	Gastric cancer	1	0.227464	0.0866803	0.00868601	0.174213	1.25541	1.05926	1.48789
P04003.C4BPA_EDVYVVGTVLR.gz	Hepatic cancer	1	-0.0351324	0.161739	0.828039	0.995693	0.965478	0.703182	1.32561
P04003.C4BPA_EDVYVVGTVLR.gz	Pancreatic cancer	1	0.0939953	0.32971	0.775579	0.985378	1.09855	0.575661	2.09641
P04003.C4BPA_EDVYVVGTVLR.gz	Pharyngeal and laryngeal cancer	1	-0.380461	0.424436	0.370043	0.973608	0.683546	0.297496	1.57056
P04003.C4BPA_GVGWSHPLPQCEIVK.gz	Cancer of hepatic bile ducts	1	-0.15881	0.273595	0.561608	0.890977	0.853159	0.499046	1.45854
P04003.C4BPA_GVGWSHPLPQCEIVK.gz	Colorectal cancer	1	-0.0261551	0.0653663	0.68906	0.971447	0.974184	0.857038	1.10734
P04003.C4BPA_GVGWSHPLPQCEIVK.gz	Esophageal cancer	1	-0.142122	0.152721	0.352059	0.836913	0.867515	0.6431	1.17024
P04003.C4BPA_GVGWSHPLPQCEIVK.gz	Gastric cancer	1	0.173911	0.0661831	0.00859569	0.174213	1.18995	1.04518	1.35477
P04003.C4BPA_GVGWSHPLPQCEIVK.gz	Hepatic cancer	1	-0.0249398	0.123486	0.839945	0.995693	0.975369	0.765694	1.24246
P04003.C4BPA_GVGWSHPLPQCEIVK.gz	Pancreatic cancer	1	0.0862663	0.251795	0.731895	0.985378	1.0901	0.665477	1.78565
P04003.C4BPA_GVGWSHPLPQCEIVK.gz	Pharyngeal and laryngeal cancer	1	-0.335206	0.324183	0.301135	0.973608	0.715191	0.378854	1.35012
P04003.C4BPA_LMQCLPNPEDVK.gz	Cancer of hepatic bile ducts	1	0.150056	0.202414	0.458491	0.890977	1.1619	0.781395	1.72769
P04003.C4BPA_LMQCLPNPEDVK.gz	Colorectal cancer	1	0.0205059	0.0483436	0.671441	0.971447	1.02072	0.928442	1.12216
P04003.C4BPA_LMQCLPNPEDVK.gz	Esophageal cancer	1	0.0712371	0.11296	0.528275	0.911531	1.07384	0.860567	1.33996
P04003.C4BPA_LMQCLPNPEDVK.gz	Gastric cancer	1	-0.12847	0.0489564	0.00868601	0.174213	0.87944	0.798976	0.968008
P04003.C4BPA_LMQCLPNPEDVK.gz	Hepatic cancer	1	0.0198425	0.0913488	0.828039	0.995693	1.02004	0.852825	1.22004
P04003.C4BPA_LMQCLPNPEDVK.gz	Pancreatic cancer	1	-0.0530879	0.186218	0.775579	0.985378	0.948297	0.658313	1.36602
P04003.C4BPA_LMQCLPNPEDVK.gz	Pharyngeal and laryngeal cancer	1	0.214882	0.239718	0.370043	0.973608	1.23972	0.774943	1.98324
P04003.C4BPA_LSLEIEQLELQR.gz	Cancer of hepatic bile ducts	1	0.10253	0.181775	0.572721	0.890977	1.10797	0.775886	1.58219
P04003.C4BPA_LSLEIEQLELQR.gz	Colorectal cancer	1	0.0178827	0.0434291	0.68051	0.971447	1.01804	0.934972	1.1085
P04003.C4BPA_LSLEIEQLELQR.gz	Esophageal cancer	1	0.092282	0.101467	0.363097	0.843225	1.09667	0.898891	1.33797
P04003.C4BPA_LSLEIEQLELQR.gz	Gastric cancer	1	-0.116688	0.043972	0.00796163	0.174213	0.889863	0.816382	0.969957
P04003.C4BPA_LSLEIEQLELQR.gz	Hepatic cancer	1	0.0166117	0.0820441	0.839547	0.995693	1.01675	0.865719	1.19413
P04003.C4BPA_LSLEIEQLELQR.gz	Pancreatic cancer	1	-0.0586676	0.167299	0.725833	0.985378	0.94302	0.67938	1.30897
P04003.C4BPA_LSLEIEQLELQR.gz	Pharyngeal and laryngeal cancer	1	0.226324	0.215379	0.293342	0.973608	1.25398	0.822161	1.91261
P04070.PROC_LGDDLLQCHPAVK.gz	Cancer of hepatic bile ducts	1	-0.0610815	0.690873	0.929549	0.96148	0.940747	0.242879	3.64381
P04070.PROC_LGDDLLQCHPAVK.gz	Colorectal cancer	1	0.172187	0.164675	0.295739	0.957867	1.1879	0.860212	1.64042
P04070.PROC_LGDDLLQCHPAVK.gz	Esophageal cancer	1	0.19231	0.383249	0.615816	0.96466	1.21205	0.571862	2.5689
P04070.PROC_LGDDLLQCHPAVK.gz	Gastric cancer	1	-0.112918	0.167098	0.499194	0.834857	0.893224	0.64376	1.23936
P04070.PROC_LGDDLLQCHPAVK.gz	Hepatic cancer	1	-0.360483	0.311047	0.246482	0.73403	0.697339	0.379032	1.28296
P04070.PROC_LGDDLLQCHPAVK.gz	Pancreatic cancer	1	-0.44823	0.639101	0.483088	0.985378	0.638758	0.182525	2.23537
P04070.PROC_LGDDLLQCHPAVK.gz	Pharyngeal and laryngeal cancer	1	0.369368	0.815052	0.650417	0.998727	1.44682	0.292838	7.14827
P04114.APOB.gz	Cancer of hepatic bile ducts	1	0.611311	0.509443	0.230155	0.890977	1.84285	0.678957	5.00191
P04114.APOB.gz	Colorectal cancer	1	0.0147633	0.122318	0.903932	0.975959	1.01487	0.798532	1.28983
P04114.APOB.gz	Esophageal cancer	1	-0.695098	0.285998	0.0150809	0.151222	0.499026	0.28489	0.874116
P04114.APOB.gz	Gastric cancer	1	-0.14607	0.123106	0.235411	0.834857	0.864097	0.678848	1.0999
P04114.APOB.gz	Hepatic cancer	1	0.30305	0.22917	0.186042	0.727844	1.35398	0.864051	2.12171
P04114.APOB.gz	Pancreatic cancer	1	0.0544963	0.468974	0.907492	0.985378	1.05601	0.421181	2.64768
P04114.APOB.gz	Pharyngeal and laryngeal cancer	1	-0.131681	0.600795	0.826511	0.998727	0.87662	0.270025	2.84589
P04114.APOB_AASGTTGTYQEWK.gz	Cancer of hepatic bile ducts	1	1.0175	0.633063	0.107997	0.890977	2.76627	0.799871	9.56684
P04114.APOB_AASGTTGTYQEWK.gz	Colorectal cancer	1	0.0363929	0.151717	0.810429	0.975959	1.03706	0.770302	1.39621
P04114.APOB_AASGTTGTYQEWK.gz	Esophageal cancer	1	-0.895619	0.355465	0.0117499	0.151222	0.408355	0.203451	0.819626
P04114.APOB_AASGTTGTYQEWK.gz	Gastric cancer	1	-0.223878	0.15275	0.142744	0.834857	0.799413	0.592581	1.07844
P04114.APOB_AASGTTGTYQEWK.gz	Hepatic cancer	1	0.208604	0.28477	0.463842	0.915144	1.23196	0.705008	2.15277
P04114.APOB_AASGTTGTYQEWK.gz	Pancreatic cancer	1	0.125394	0.581914	0.829389	0.985378	1.13359	0.362345	3.54644
P04114.APOB_AASGTTGTYQEWK.gz	Pharyngeal and laryngeal cancer	1	-0.227797	0.746208	0.760159	0.998727	0.796286	0.184452	3.43759
P04114.APOB_ALVEQGFTVPEIK.gz	Cancer of hepatic bile ducts	1	0.56846	0.535493	0.288434	0.890977	1.76555	0.618099	5.04312
P04114.APOB_ALVEQGFTVPEIK.gz	Colorectal cancer	1	0.0394604	0.128513	0.758803	0.971447	1.04025	0.808621	1.33823
P04114.APOB_ALVEQGFTVPEIK.gz	Esophageal cancer	1	-0.675352	0.300312	0.0245231	0.179615	0.508977	0.282532	0.916916
P04114.APOB_ALVEQGFTVPEIK.gz	Gastric cancer	1	-0.170207	0.129361	0.188258	0.834857	0.84349	0.654584	1.08691
P04114.APOB_ALVEQGFTVPEIK.gz	Hepatic cancer	1	0.284666	0.240952	0.237435	0.727844	1.32932	0.828946	2.13173
P04114.APOB_ALVEQGFTVPEIK.gz	Pancreatic cancer	1	0.0338737	0.492551	0.945171	0.985378	1.03445	0.393952	2.71631
P04114.APOB_ALVEQGFTVPEIK.gz	Pharyngeal and laryngeal cancer	1	-0.0832123	0.631808	0.895218	0.998727	0.920156	0.26672	3.17444
P04114.APOB_EVGTVLSQVYSK.gz	Cancer of hepatic bile ducts	1	0.651767	0.515982	0.206532	0.890977	1.91893	0.697985	5.2756
P04114.APOB_EVGTVLSQVYSK.gz	Colorectal cancer	1	0.0403899	0.12389	0.744414	0.971447	1.04122	0.81674	1.32739
P04114.APOB_EVGTVLSQVYSK.gz	Esophageal cancer	1	-0.7201	0.289508	0.0128709	0.151222	0.486703	0.27595	0.858418
P04114.APOB_EVGTVLSQVYSK.gz	Gastric cancer	1	-0.0597009	0.124687	0.632078	0.844433	0.942046	0.737796	1.20284
P04114.APOB_EVGTVLSQVYSK.gz	Hepatic cancer	1	0.242159	0.232098	0.296786	0.796327	1.274	0.808356	2.00786
P04114.APOB_EVGTVLSQVYSK.gz	Pancreatic cancer	1	0.0417466	0.474839	0.929942	0.985378	1.04263	0.411092	2.64437
P04114.APOB_EVGTVLSQVYSK.gz	Pharyngeal and laryngeal cancer	1	0.0113049	0.608539	0.985178	0.998727	1.01137	0.306839	3.33357
P04114.APOB_FPEVDVLTK.gz	Cancer of hepatic bile ducts	1	0.472736	0.445321	0.288434	0.890977	1.60438	0.670258	3.84035
P04114.APOB_FPEVDVLTK.gz	Colorectal cancer	1	0.0328156	0.106873	0.758803	0.971447	1.03336	0.838069	1.27416
P04114.APOB_FPEVDVLTK.gz	Esophageal cancer	1	-0.561628	0.249742	0.0245231	0.179615	0.57028	0.349545	0.930406
P04114.APOB_FPEVDVLTK.gz	Gastric cancer	1	-0.141546	0.107578	0.188258	0.834857	0.868015	0.703	1.07177
P04114.APOB_FPEVDVLTK.gz	Hepatic cancer	1	0.236731	0.200378	0.237435	0.727844	1.2671	0.855551	1.87662
P04114.APOB_FPEVDVLTK.gz	Pancreatic cancer	1	0.0281697	0.40961	0.945171	0.985378	1.02857	0.460858	2.29562
P04114.APOB_FPEVDVLTK.gz	Pharyngeal and laryngeal cancer	1	-0.0692001	0.525417	0.895218	0.998727	0.93314	0.333198	2.61331
P04114.APOB_FSVPAGIVIPSFQALTAR.gz	Cancer of hepatic bile ducts	2	0.0034985	0.512032	0.994548	0.995039	1.0035	0.367848	2.7376
P04114.APOB_FSVPAGIVIPSFQALTAR.gz	Colorectal cancer	2	0.00860868	0.0788525	0.913064	0.981906	1.00865	0.864208	1.17722
P04114.APOB_FSVPAGIVIPSFQALTAR.gz	Esophageal cancer	2	-0.341345	0.298093	0.25217	0.734817	0.710814	0.39629	1.27496
P04114.APOB_FSVPAGIVIPSFQALTAR.gz	Gastric cancer	2	0.00827408	0.129564	0.949081	0.974877	1.00831	0.782179	1.29981
P04114.APOB_FSVPAGIVIPSFQALTAR.gz	Hepatic cancer	2	0.0550919	0.208714	0.791811	0.995693	1.05664	0.701884	1.59069
P04114.APOB_FSVPAGIVIPSFQALTAR.gz	Pancreatic cancer	2	-0.254812	0.303739	0.401516	0.985378	0.775062	0.427355	1.40567
P04114.APOB_FSVPAGIVIPSFQALTAR.gz	Pharyngeal and laryngeal cancer	2	0.138804	0.389073	0.721275	0.998727	1.1489	0.535915	2.46302
P04114.APOB_FVASHIANILNSEELDIQDLK.gz	Cancer of hepatic bile ducts	1	-1.21305	0.613807	0.0481242	0.890977	0.297289	0.089268	0.990063
P04114.APOB_FVASHIANILNSEELDIQDLK.gz	Colorectal cancer	1	-0.154467	0.146535	0.291822	0.957867	0.856872	0.642958	1.14195
P04114.APOB_FVASHIANILNSEELDIQDLK.gz	Esophageal cancer	1	-0.30082	0.342209	0.379372	0.843225	0.740211	0.378496	1.4476
P04114.APOB_FVASHIANILNSEELDIQDLK.gz	Gastric cancer	1	-0.132919	0.14849	0.370715	0.834857	0.875536	0.654451	1.17131
P04114.APOB_FVASHIANILNSEELDIQDLK.gz	Hepatic cancer	1	-0.0897564	0.275272	0.744375	0.995693	0.914154	0.532971	1.56796
P04114.APOB_FVASHIANILNSEELDIQDLK.gz	Pancreatic cancer	1	-0.996628	0.562461	0.0764102	0.985378	0.369122	0.122573	1.11159
P04114.APOB_FVASHIANILNSEELDIQDLK.gz	Pharyngeal and laryngeal cancer	1	0.421084	0.725469	0.561624	0.998727	1.52361	0.367573	6.31547
P04114.APOB_IAELSATAQEIIK.gz	Cancer of hepatic bile ducts	1	1.03005	0.570331	0.0709088	0.890977	2.80121	0.915948	8.56686
P04114.APOB_IAELSATAQEIIK.gz	Colorectal cancer	1	-0.0815335	0.136617	0.550639	0.971447	0.921702	0.705179	1.20471
P04114.APOB_IAELSATAQEIIK.gz	Esophageal cancer	1	-0.897668	0.321947	0.00529933	0.151222	0.407519	0.216821	0.765939
P04114.APOB_IAELSATAQEIIK.gz	Gastric cancer	1	-0.19797	0.13797	0.151323	0.834857	0.820394	0.626008	1.07514
P04114.APOB_IAELSATAQEIIK.gz	Hepatic cancer	1	0.201048	0.257767	0.435413	0.902391	1.22268	0.737732	2.02642
P04114.APOB_IAELSATAQEIIK.gz	Pancreatic cancer	1	0.135707	0.52514	0.796083	0.985378	1.14535	0.409194	3.20586
P04114.APOB_IAELSATAQEIIK.gz	Pharyngeal and laryngeal cancer	1	-0.756973	0.675478	0.262437	0.961089	0.469084	0.124817	1.76291
P04114.APOB_IHSGSFQSQVELSNDQEK.gz	Cancer of hepatic bile ducts	1	0.524427	0.494013	0.288434	0.890977	1.68949	0.641569	4.44906
P04114.APOB_IHSGSFQSQVELSNDQEK.gz	Colorectal cancer	1	0.0364038	0.118558	0.758803	0.971447	1.03707	0.822036	1.30837
P04114.APOB_IHSGSFQSQVELSNDQEK.gz	Esophageal cancer	1	-0.623039	0.27705	0.0245231	0.179615	0.536312	0.311593	0.923097
P04114.APOB_IHSGSFQSQVELSNDQEK.gz	Gastric cancer	1	-0.157023	0.119341	0.188258	0.834857	0.854684	0.676427	1.07992
P04114.APOB_IHSGSFQSQVELSNDQEK.gz	Hepatic cancer	1	0.262616	0.222288	0.237435	0.727844	1.30033	0.84108	2.01033
P04114.APOB_IHSGSFQSQVELSNDQEK.gz	Pancreatic cancer	1	0.0312498	0.454398	0.945171	0.985378	1.03174	0.423429	2.51399
P04114.APOB_IHSGSFQSQVELSNDQEK.gz	Pharyngeal and laryngeal cancer	1	-0.0767667	0.582868	0.895218	0.998727	0.926106	0.29547	2.90274
P04114.APOB_IISDYHQQFR.gz	Cancer of hepatic bile ducts	1	0.644474	0.53708	0.230155	0.890977	1.90498	0.664844	5.45837
P04114.APOB_IISDYHQQFR.gz	Colorectal cancer	1	0.0155641	0.128954	0.903932	0.975959	1.01569	0.788845	1.30776
P04114.APOB_IISDYHQQFR.gz	Esophageal cancer	1	-0.732805	0.301512	0.0150809	0.151222	0.480559	0.26613	0.867759
P04114.APOB_IISDYHQQFR.gz	Gastric cancer	1	-0.153994	0.129785	0.235411	0.834857	0.857277	0.664732	1.1056
P04114.APOB_IISDYHQQFR.gz	Hepatic cancer	1	0.31949	0.241602	0.186042	0.727844	1.37643	0.857229	2.21008
P04114.APOB_IISDYHQQFR.gz	Pancreatic cancer	1	0.0574526	0.494415	0.907492	0.985378	1.05914	0.40188	2.7913
P04114.APOB_IISDYHQQFR.gz	Pharyngeal and laryngeal cancer	1	-0.138825	0.633387	0.826511	0.998727	0.87038	0.251513	3.01203
P04114.APOB_ITENDIQIALDDAK.gz	Cancer of hepatic bile ducts	1	0.788265	0.65691	0.230155	0.890977	2.19958	0.606969	7.97098
P04114.APOB_ITENDIQIALDDAK.gz	Colorectal cancer	1	0.0190367	0.157725	0.903932	0.975959	1.01922	0.748185	1.38844
P04114.APOB_ITENDIQIALDDAK.gz	Esophageal cancer	1	-0.896304	0.368784	0.0150809	0.151222	0.408075	0.198073	0.840728
P04114.APOB_ITENDIQIALDDAK.gz	Gastric cancer	1	-0.188352	0.158741	0.235411	0.834857	0.828323	0.606843	1.13064
P04114.APOB_ITENDIQIALDDAK.gz	Hepatic cancer	1	0.390772	0.295507	0.186042	0.727844	1.47812	0.828265	2.63785
P04114.APOB_ITENDIQIALDDAK.gz	Pancreatic cancer	1	0.070271	0.604726	0.907492	0.985378	1.0728	0.327918	3.50971
P04114.APOB_ITENDIQIALDDAK.gz	Pharyngeal and laryngeal cancer	1	-0.169799	0.774704	0.826511	0.998727	0.843835	0.184849	3.85211
P04114.APOB_IVQILPWEQNEQVK.gz	Cancer of hepatic bile ducts	1	-0.476273	0.316167	0.131965	0.890977	0.621094	0.334219	1.15421
P04114.APOB_IVQILPWEQNEQVK.gz	Colorectal cancer	1	-0.135514	0.0753925	0.0722654	0.957867	0.873267	0.753307	1.01233
P04114.APOB_IVQILPWEQNEQVK.gz	Esophageal cancer	1	-0.320117	0.176388	0.0695479	0.37695	0.726064	0.513842	1.02593
P04114.APOB_IVQILPWEQNEQVK.gz	Gastric cancer	1	-0.077391	0.0765521	0.312036	0.834857	0.925528	0.796576	1.07536
P04114.APOB_IVQILPWEQNEQVK.gz	Hepatic cancer	1	-0.00515911	0.14246	0.971111	0.995693	0.994854	0.75248	1.3153
P04114.APOB_IVQILPWEQNEQVK.gz	Pancreatic cancer	1	-0.364791	0.290104	0.20859	0.985378	0.694342	0.393217	1.22607
P04114.APOB_IVQILPWEQNEQVK.gz	Pharyngeal and laryngeal cancer	1	0.0451132	0.373961	0.903979	0.998727	1.04615	0.502655	2.17728
P04114.APOB_KLTISEQNIQR.gz	Cancer of hepatic bile ducts	1	-1.09347	0.432831	0.0115264	0.780912	0.335052	0.143443	0.782609
P04114.APOB_KLTISEQNIQR.gz	Colorectal cancer	1	0.107252	0.103327	0.299273	0.957867	1.11322	0.90913	1.36311
P04114.APOB_KLTISEQNIQR.gz	Esophageal cancer	1	0.233096	0.241407	0.334259	0.834396	1.2625	0.786579	2.02639
P04114.APOB_KLTISEQNIQR.gz	Gastric cancer	1	0.0766555	0.104642	0.463834	0.834857	1.07967	0.879463	1.32545
P04114.APOB_KLTISEQNIQR.gz	Hepatic cancer	1	0.0379925	0.194714	0.845299	0.995693	1.03872	0.709179	1.5214
P04114.APOB_KLTISEQNIQR.gz	Pancreatic cancer	1	-0.488773	0.398325	0.219795	0.985378	0.613378	0.280975	1.33903
P04114.APOB_KLTISEQNIQR.gz	Pharyngeal and laryngeal cancer	1	0.785541	0.51211	0.125047	0.902029	2.19359	0.803969	5.98512
P04114.APOB_LNDLNSVLVMPTFHVPFTDLQVPSCK.gz	Cancer of hepatic bile ducts	1	0.659262	0.621029	0.288434	0.890977	1.93337	0.572379	6.53047
P04114.APOB_LNDLNSVLVMPTFHVPFTDLQVPSCK.gz	Colorectal cancer	1	0.0457636	0.149041	0.758803	0.971447	1.04683	0.781643	1.40198
P04114.APOB_LNDLNSVLVMPTFHVPFTDLQVPSCK.gz	Esophageal cancer	1	-0.783228	0.348282	0.0245231	0.179615	0.456929	0.230879	0.904299
P04114.APOB_LNDLNSVLVMPTFHVPFTDLQVPSCK.gz	Gastric cancer	1	-0.197395	0.150025	0.188258	0.834857	0.820866	0.611743	1.10148
P04114.APOB_LNDLNSVLVMPTFHVPFTDLQVPSCK.gz	Hepatic cancer	1	0.330137	0.27944	0.237435	0.727844	1.39116	0.804474	2.4057
P04114.APOB_LNDLNSVLVMPTFHVPFTDLQVPSCK.gz	Pancreatic cancer	1	0.0392845	0.571228	0.945171	0.985378	1.04007	0.339486	3.1864
P04114.APOB_LNDLNSVLVMPTFHVPFTDLQVPSCK.gz	Pharyngeal and laryngeal cancer	1	-0.0965041	0.732729	0.895218	0.998727	0.908006	0.215962	3.81769
P04114.APOB_LTLDIQNK.gz	Cancer of hepatic bile ducts	1	-0.394889	0.486445	0.416915	0.890977	0.673755	0.259676	1.74812
P04114.APOB_LTLDIQNK.gz	Colorectal cancer	1	-0.104679	0.116052	0.367056	0.957867	0.900613	0.717386	1.13064
P04114.APOB_LTLDIQNK.gz	Esophageal cancer	1	0.0764767	0.271178	0.777931	0.980866	1.07948	0.634427	1.83673
P04114.APOB_LTLDIQNK.gz	Gastric cancer	1	0.185096	0.117593	0.115479	0.834857	1.20333	0.955628	1.51525
P04114.APOB_LTLDIQNK.gz	Hepatic cancer	1	0.190809	0.219161	0.383953	0.875895	1.21023	0.787615	1.8596
P04114.APOB_LTLDIQNK.gz	Pancreatic cancer	1	-0.171982	0.447752	0.700903	0.985378	0.841994	0.350086	2.02508
P04114.APOB_LTLDIQNK.gz	Pharyngeal and laryngeal cancer	1	0.164244	0.57438	0.774916	0.998727	1.1785	0.382303	3.63289
P04114.APOB_LYWVNGQVPDGVSK.gz	Cancer of hepatic bile ducts	1	0.792749	0.660646	0.230155	0.890977	2.20946	0.605247	8.06566
P04114.APOB_LYWVNGQVPDGVSK.gz	Colorectal cancer	1	0.019145	0.158622	0.903932	0.975959	1.01933	0.746952	1.39103
P04114.APOB_LYWVNGQVPDGVSK.gz	Esophageal cancer	1	-0.901403	0.370882	0.0150809	0.151222	0.406	0.196257	0.839899
P04114.APOB_LYWVNGQVPDGVSK.gz	Gastric cancer	1	-0.189424	0.159644	0.235411	0.834857	0.827436	0.605121	1.13143
P04114.APOB_LYWVNGQVPDGVSK.gz	Hepatic cancer	1	0.392995	0.297188	0.186042	0.727844	1.48141	0.827378	2.65245
P04114.APOB_LYWVNGQVPDGVSK.gz	Pancreatic cancer	1	0.0706708	0.608166	0.907492	0.985378	1.07323	0.325845	3.53487
P04114.APOB_LYWVNGQVPDGVSK.gz	Pharyngeal and laryngeal cancer	1	-0.170765	0.779111	0.826511	0.998727	0.84302	0.183082	3.88177
P04114.APOB_NIQEYLSILTDPDGK.gz	Cancer of hepatic bile ducts	1	0.545803	0.51415	0.288434	0.890977	1.72599	0.630066	4.72816
P04114.APOB_NIQEYLSILTDPDGK.gz	Colorectal cancer	1	0.0378876	0.123391	0.758803	0.971447	1.03861	0.815496	1.32278
P04114.APOB_NIQEYLSILTDPDGK.gz	Esophageal cancer	1	-0.648435	0.288343	0.0245231	0.179615	0.522864	0.29713	0.920091
P04114.APOB_NIQEYLSILTDPDGK.gz	Gastric cancer	1	-0.163423	0.124206	0.188258	0.834857	0.849232	0.665733	1.08331
P04114.APOB_NIQEYLSILTDPDGK.gz	Hepatic cancer	1	0.27332	0.231349	0.237435	0.727844	1.31432	0.835167	2.06838
P04114.APOB_NIQEYLSILTDPDGK.gz	Pancreatic cancer	1	0.0325236	0.47292	0.945171	0.985378	1.03306	0.408853	2.61025
P04114.APOB_NIQEYLSILTDPDGK.gz	Pharyngeal and laryngeal cancer	1	-0.0798958	0.606627	0.895218	0.998727	0.923213	0.281145	3.03161
P04114.APOB_PWEQNEQVK.gz	Cancer of hepatic bile ducts	1	0.187619	0.541558	0.72901	0.916072	1.20637	0.417348	3.48711
P04114.APOB_PWEQNEQVK.gz	Colorectal cancer	1	0.133732	0.12919	0.300594	0.957867	1.14309	0.887382	1.47247
P04114.APOB_PWEQNEQVK.gz	Esophageal cancer	1	0.0379924	0.299912	0.899195	0.980866	1.03872	0.577045	1.86978
P04114.APOB_PWEQNEQVK.gz	Gastric cancer	1	0.0129098	0.130496	0.921195	0.974877	1.01299	0.78438	1.30824
P04114.APOB_PWEQNEQVK.gz	Hepatic cancer	1	0.15616	0.243167	0.520749	0.951167	1.16901	0.725824	1.88281
P04114.APOB_PWEQNEQVK.gz	Pancreatic cancer	1	0.111318	0.500072	0.823843	0.985378	1.11775	0.419445	2.97862
P04114.APOB_PWEQNEQVK.gz	Pharyngeal and laryngeal cancer	1	0.470593	0.636812	0.459918	0.989121	1.60094	0.459527	5.57752
P04114.APOB_RGIISALLVPPETEEAK.gz	Cancer of hepatic bile ducts	1	-1.13777	0.450365	0.0115264	0.780912	0.320534	0.132592	0.774877
P04114.APOB_RGIISALLVPPETEEAK.gz	Colorectal cancer	1	0.111597	0.107512	0.299273	0.957867	1.11806	0.905628	1.38033
P04114.APOB_RGIISALLVPPETEEAK.gz	Esophageal cancer	1	0.242538	0.251186	0.334259	0.834396	1.27448	0.778966	2.0852
P04114.APOB_RGIISALLVPPETEEAK.gz	Gastric cancer	1	0.0797608	0.108881	0.463834	0.834857	1.08303	0.874899	1.34067
P04114.APOB_RGIISALLVPPETEEAK.gz	Hepatic cancer	1	0.0395315	0.202602	0.845299	0.995693	1.04032	0.699375	1.54748
P04114.APOB_RGIISALLVPPETEEAK.gz	Pancreatic cancer	1	-0.508573	0.414461	0.219795	0.985378	0.601353	0.266891	1.35496
P04114.APOB_RGIISALLVPPETEEAK.gz	Pharyngeal and laryngeal cancer	1	0.817362	0.532855	0.125047	0.902029	2.26452	0.796894	6.43504
P04114.APOB_SVGFHLPSR.gz	Cancer of hepatic bile ducts	1	0.597538	0.562885	0.288434	0.890977	1.81764	0.603074	5.47828
P04114.APOB_SVGFHLPSR.gz	Colorectal cancer	1	0.0414789	0.135087	0.758803	0.971447	1.04235	0.799882	1.35832
P04114.APOB_SVGFHLPSR.gz	Esophageal cancer	1	-0.709897	0.315674	0.0245231	0.179615	0.491695	0.264843	0.912856
P04114.APOB_SVGFHLPSR.gz	Gastric cancer	1	-0.178914	0.135979	0.188258	0.834857	0.836178	0.640548	1.09156
P04114.APOB_SVGFHLPSR.gz	Hepatic cancer	1	0.299228	0.253277	0.237435	0.727844	1.34882	0.821029	2.21588
P04114.APOB_SVGFHLPSR.gz	Pancreatic cancer	1	0.0356064	0.517746	0.945171	0.985378	1.03625	0.375621	2.85876
P04114.APOB_SVGFHLPSR.gz	Pharyngeal and laryngeal cancer	1	-0.0874688	0.664127	0.895218	0.998727	0.916247	0.249285	3.36766
P04114.APOB_SVSDGIAALDLNAVANK.gz	Cancer of hepatic bile ducts	1	0.771802	0.64319	0.230155	0.890977	2.16366	0.613331	7.63279
P04114.APOB_SVSDGIAALDLNAVANK.gz	Colorectal cancer	1	0.0186391	0.154431	0.903932	0.975959	1.01881	0.752732	1.37895
P04114.APOB_SVSDGIAALDLNAVANK.gz	Esophageal cancer	1	-0.877585	0.361082	0.0150809	0.151222	0.415786	0.204885	0.84378
P04114.APOB_SVSDGIAALDLNAVANK.gz	Gastric cancer	1	-0.184418	0.155426	0.235411	0.834857	0.831588	0.613207	1.12774
P04114.APOB_SVSDGIAALDLNAVANK.gz	Hepatic cancer	1	0.382611	0.289335	0.186042	0.727844	1.46611	0.831531	2.58495
P04114.APOB_SVSDGIAALDLNAVANK.gz	Pancreatic cancer	1	0.0688034	0.592096	0.907492	0.985378	1.07123	0.335644	3.41888
P04114.APOB_SVSDGIAALDLNAVANK.gz	Pharyngeal and laryngeal cancer	1	-0.166252	0.758524	0.826511	0.998727	0.846832	0.191482	3.74512
P04114.APOB_SVSLPSLDPASAK.gz	Cancer of hepatic bile ducts	1	-1.06116	0.536951	0.0481242	0.890977	0.346054	0.120804	0.991302
P04114.APOB_SVSLPSLDPASAK.gz	Colorectal cancer	1	-0.135126	0.128187	0.291822	0.957867	0.873606	0.679517	1.12313
P04114.APOB_SVSLPSLDPASAK.gz	Esophageal cancer	1	-0.263153	0.29936	0.379372	0.843225	0.768624	0.427458	1.38208
P04114.APOB_SVSLPSLDPASAK.gz	Gastric cancer	1	-0.116276	0.129897	0.370715	0.834857	0.89023	0.690131	1.14835
P04114.APOB_SVSLPSLDPASAK.gz	Hepatic cancer	1	-0.0785177	0.240804	0.744375	0.995693	0.924486	0.576665	1.4821
P04114.APOB_SVSLPSLDPASAK.gz	Pancreatic cancer	1	-0.871837	0.492034	0.0764102	0.985378	0.418183	0.159418	1.09697
P04114.APOB_SVSLPSLDPASAK.gz	Pharyngeal and laryngeal cancer	1	0.368359	0.634631	0.561624	0.998727	1.44536	0.416647	5.014
P04114.APOB_TPALHFK.gz	Cancer of hepatic bile ducts	1	0.79198	0.660006	0.230155	0.890977	2.20776	0.605542	8.04936
P04114.APOB_TPALHFK.gz	Colorectal cancer	1	0.0191265	0.158469	0.903932	0.975959	1.01931	0.747163	1.39059
P04114.APOB_TPALHFK.gz	Esophageal cancer	1	-0.900529	0.370522	0.0150809	0.151222	0.406355	0.196567	0.840041
P04114.APOB_TPALHFK.gz	Gastric cancer	1	-0.18924	0.15949	0.235411	0.834857	0.827588	0.605416	1.13129
P04114.APOB_TPALHFK.gz	Hepatic cancer	1	0.392614	0.2969	0.186042	0.727844	1.48085	0.82753	2.64994
P04114.APOB_TPALHFK.gz	Pancreatic cancer	1	0.0706023	0.607576	0.907492	0.985378	1.07315	0.326199	3.53054
P04114.APOB_TPALHFK.gz	Pharyngeal and laryngeal cancer	1	-0.170599	0.778356	0.826511	0.998727	0.84316	0.183383	3.87668
P04114.APOB_VELEVPQLCSFILK.gz	Cancer of hepatic bile ducts	1	-1.11567	0.441619	0.0115264	0.780912	0.327695	0.137897	0.778724
P04114.APOB_VELEVPQLCSFILK.gz	Colorectal cancer	1	0.10943	0.105424	0.299273	0.957867	1.11564	0.907373	1.37172
P04114.APOB_VELEVPQLCSFILK.gz	Esophageal cancer	1	0.237828	0.246309	0.334259	0.834396	1.26849	0.782754	2.05565
P04114.APOB_VELEVPQLCSFILK.gz	Gastric cancer	1	0.0782119	0.106767	0.463834	0.834857	1.08135	0.877173	1.33306
P04114.APOB_VELEVPQLCSFILK.gz	Hepatic cancer	1	0.0387639	0.198668	0.845299	0.995693	1.03953	0.704248	1.53442
P04114.APOB_VELEVPQLCSFILK.gz	Pancreatic cancer	1	-0.498697	0.406412	0.219795	0.985378	0.607321	0.273825	1.34699
P04114.APOB_VELEVPQLCSFILK.gz	Pharyngeal and laryngeal cancer	1	0.80149	0.522508	0.125047	0.902029	2.22886	0.800415	6.20655
P04114.APOB_VNWEEEAASGLLTSLK.gz	Cancer of hepatic bile ducts	1	0.662349	0.551976	0.230155	0.890977	1.93934	0.657359	5.72145
P04114.APOB_VNWEEEAASGLLTSLK.gz	Colorectal cancer	1	0.0159958	0.132531	0.903932	0.975959	1.01612	0.783672	1.31753
P04114.APOB_VNWEEEAASGLLTSLK.gz	Esophageal cancer	1	-0.753131	0.309875	0.0150809	0.151222	0.47089	0.256536	0.864352
P04114.APOB_VNWEEEAASGLLTSLK.gz	Gastric cancer	1	-0.158265	0.133384	0.235411	0.834857	0.853623	0.657245	1.10868
P04114.APOB_VNWEEEAASGLLTSLK.gz	Hepatic cancer	1	0.328351	0.248303	0.186042	0.727844	1.38868	0.853574	2.25923
P04114.APOB_VNWEEEAASGLLTSLK.gz	Pancreatic cancer	1	0.0590461	0.508128	0.907492	0.985378	1.06082	0.391846	2.87191
P04114.APOB_VNWEEEAASGLLTSLK.gz	Pharyngeal and laryngeal cancer	1	-0.142675	0.650954	0.826511	0.998727	0.867035	0.242066	3.10556
P04196.HRG.gz	Cancer of hepatic bile ducts	1	-0.188823	0.176295	0.284141	0.890977	0.827933	0.586043	1.16966
P04196.HRG.gz	Colorectal cancer	1	-0.044827	0.0421041	0.287025	0.957867	0.956163	0.880425	1.03842
P04196.HRG.gz	Esophageal cancer	1	-0.0703901	0.0984857	0.474779	0.885517	0.93203	0.768418	1.13048
P04196.HRG.gz	Gastric cancer	1	0.0533185	0.0426327	0.211063	0.834857	1.05477	0.970211	1.14669
P04196.HRG.gz	Hepatic cancer	1	0.16494	0.0794987	0.03801	0.588275	1.17932	1.00916	1.37817
P04196.HRG.gz	Pancreatic cancer	1	0.0827932	0.16241	0.610206	0.985378	1.08632	0.790152	1.49349
P04196.HRG.gz	Pharyngeal and laryngeal cancer	1	0.124396	0.208552	0.550857	0.998727	1.13246	0.752492	1.70431
P04196.HRG_ADLFYDVEALDLESPK.gz	Cancer of hepatic bile ducts	1	-0.140164	0.216041	0.516479	0.890977	0.869216	0.569154	1.32747
P04196.HRG_ADLFYDVEALDLESPK.gz	Colorectal cancer	1	-0.0681742	0.0514555	0.185199	0.957867	0.934098	0.844486	1.03322
P04196.HRG_ADLFYDVEALDLESPK.gz	Esophageal cancer	1	-0.28349	0.120213	0.0183621	0.165871	0.75315	0.595051	0.953255
P04196.HRG_ADLFYDVEALDLESPK.gz	Gastric cancer	1	-0.0232628	0.0521616	0.655614	0.860789	0.977006	0.882056	1.08218
P04196.HRG_ADLFYDVEALDLESPK.gz	Hepatic cancer	1	0.0556592	0.0973335	0.56743	0.96713	1.05724	0.873616	1.27945
P04196.HRG_ADLFYDVEALDLESPK.gz	Pancreatic cancer	1	-0.143855	0.199242	0.47029	0.985378	0.866014	0.586039	1.27974
P04196.HRG_ADLFYDVEALDLESPK.gz	Pharyngeal and laryngeal cancer	1	-0.0248913	0.254911	0.922212	0.998727	0.975416	0.591841	1.60759
P04196.HRG_DHSHGPPLPQGPPPLLPM.gz	Cancer of hepatic bile ducts	1	-0.68615	0.401394	0.0873731	0.890977	0.503511	0.229264	1.10581
P04196.HRG_DHSHGPPLPQGPPPLLPM.gz	Colorectal cancer	1	-0.00346264	0.0958411	0.97118	0.991233	0.996543	0.825875	1.20248
P04196.HRG_DHSHGPPLPQGPPPLLPM.gz	Esophageal cancer	1	0.00453032	0.224054	0.983868	0.994882	1.00454	0.647514	1.55843
P04196.HRG_DHSHGPPLPQGPPPLLPM.gz	Gastric cancer	1	0.0576425	0.0972268	0.553271	0.839231	1.05934	0.875533	1.28173
P04196.HRG_DHSHGPPLPQGPPPLLPM.gz	Hepatic cancer	1	0.138734	0.181012	0.443416	0.903501	1.14882	0.805696	1.63807
P04196.HRG_DHSHGPPLPQGPPPLLPM.gz	Pancreatic cancer	1	-0.311372	0.369638	0.399582	0.985378	0.732442	0.35492	1.51153
P04196.HRG_DHSHGPPLPQGPPPLLPM.gz	Pharyngeal and laryngeal cancer	1	0.319475	0.475158	0.501357	0.989121	1.37641	0.542355	3.49308
P04196.HRG_GEVLPLPEANFPSFPLPHHK.gz	Cancer of hepatic bile ducts	1	-0.127303	0.403898	0.75262	0.916072	0.880467	0.398941	1.9432
P04196.HRG_GEVLPLPEANFPSFPLPHHK.gz	Colorectal cancer	1	0.156702	0.0966126	0.104812	0.957867	1.16965	0.967868	1.41349
P04196.HRG_GEVLPLPEANFPSFPLPHHK.gz	Esophageal cancer	1	0.0144877	0.224636	0.948577	0.981161	1.01459	0.653247	1.57582
P04196.HRG_GEVLPLPEANFPSFPLPHHK.gz	Gastric cancer	1	-0.112809	0.0972322	0.245965	0.834857	0.893321	0.738315	1.08087
P04196.HRG_GEVLPLPEANFPSFPLPHHK.gz	Hepatic cancer	1	-0.0155958	0.180857	0.931281	0.995693	0.984525	0.690682	1.40338
P04196.HRG_GEVLPLPEANFPSFPLPHHK.gz	Pancreatic cancer	1	-0.118204	0.371812	0.750551	0.985378	0.888515	0.428718	1.84144
P04196.HRG_GEVLPLPEANFPSFPLPHHK.gz	Pharyngeal and laryngeal cancer	1	-0.0886316	0.476506	0.852442	0.998727	0.915183	0.359665	2.32872
P04196.HRG_HPNVFGFCR.gz	Cancer of hepatic bile ducts	1	-0.365981	0.341698	0.284141	0.890977	0.693516	0.354974	1.35493
P04196.HRG_HPNVFGFCR.gz	Colorectal cancer	1	-0.0868845	0.081607	0.287025	0.957867	0.916783	0.78127	1.0758
P04196.HRG_HPNVFGFCR.gz	Esophageal cancer	1	-0.136431	0.190887	0.474779	0.885517	0.872466	0.600154	1.26834
P04196.HRG_HPNVFGFCR.gz	Gastric cancer	1	0.103343	0.0826315	0.211063	0.834857	1.10887	0.94307	1.30382
P04196.HRG_HPNVFGFCR.gz	Hepatic cancer	1	0.319689	0.154086	0.03801	0.588275	1.3767	1.01784	1.86209
P04196.HRG_HPNVFGFCR.gz	Pancreatic cancer	1	0.160471	0.314786	0.610206	0.985378	1.17406	0.633491	2.17592
P04196.HRG_HPNVFGFCR.gz	Pharyngeal and laryngeal cancer	1	0.241107	0.404219	0.550857	0.998727	1.27266	0.57628	2.81054
P04196.HRG_RDGYLFQLLR.gz	Cancer of hepatic bile ducts	1	-0.233944	0.220652	0.289037	0.890977	0.791406	0.513543	1.21961
P04196.HRG_RDGYLFQLLR.gz	Colorectal cancer	1	-0.0523443	0.052697	0.32056	0.957867	0.949002	0.855876	1.05226
P04196.HRG_RDGYLFQLLR.gz	Esophageal cancer	1	-0.0877989	0.123258	0.476268	0.885517	0.915945	0.719366	1.16624
P04196.HRG_RDGYLFQLLR.gz	Gastric cancer	1	0.071218	0.0533567	0.181957	0.834857	1.07382	0.967189	1.1922
P04196.HRG_RDGYLFQLLR.gz	Hepatic cancer	1	0.21218	0.0994966	0.0329627	0.588275	1.23637	1.01732	1.50259
P04196.HRG_RDGYLFQLLR.gz	Pancreatic cancer	1	0.0991792	0.203277	0.625619	0.985378	1.10426	0.741379	1.64477
P04196.HRG_RDGYLFQLLR.gz	Pharyngeal and laryngeal cancer	1	0.171353	0.261009	0.511499	0.989121	1.18691	0.711611	1.97967
P04196.HRG_VSPTDCSAVEPEAEK.gz	Cancer of hepatic bile ducts	1	-0.386748	0.364775	0.289037	0.890977	0.679262	0.332304	1.38848
P04196.HRG_VSPTDCSAVEPEAEK.gz	Colorectal cancer	1	-0.0865338	0.0871169	0.32056	0.957867	0.917105	0.77315	1.08786
P04196.HRG_VSPTDCSAVEPEAEK.gz	Esophageal cancer	1	-0.145146	0.203766	0.476268	0.885517	0.864896	0.580116	1.28948
P04196.HRG_VSPTDCSAVEPEAEK.gz	Gastric cancer	1	0.117735	0.0882075	0.181957	0.834857	1.12495	0.946342	1.33726
P04196.HRG_VSPTDCSAVEPEAEK.gz	Hepatic cancer	1	0.350769	0.164484	0.0329627	0.588275	1.42016	1.02879	1.96042
P04196.HRG_VSPTDCSAVEPEAEK.gz	Pancreatic cancer	1	0.16396	0.336051	0.625619	0.985378	1.17817	0.609754	2.27645
P04196.HRG_VSPTDCSAVEPEAEK.gz	Pharyngeal and laryngeal cancer	1	0.283276	0.431491	0.511499	0.989121	1.32747	0.569813	3.09256
P04196.HRG_YKEENDDFASFR.gz	Cancer of hepatic bile ducts	1	-0.188846	0.176316	0.284141	0.890977	0.827914	0.586006	1.16968
P04196.HRG_YKEENDDFASFR.gz	Colorectal cancer	1	-0.0448323	0.0421091	0.287025	0.957867	0.956158	0.880411	1.03842
P04196.HRG_YKEENDDFASFR.gz	Esophageal cancer	1	-0.0703984	0.0984973	0.474779	0.885517	0.932022	0.768394	1.1305
P04196.HRG_YKEENDDFASFR.gz	Gastric cancer	1	0.0533248	0.0426377	0.211063	0.834857	1.05477	0.970208	1.14671
P04196.HRG_YKEENDDFASFR.gz	Hepatic cancer	1	0.164959	0.0795081	0.03801	0.588275	1.17934	1.00917	1.37822
P04196.HRG_YKEENDDFASFR.gz	Pancreatic cancer	1	0.082803	0.162429	0.610206	0.985378	1.08633	0.79013	1.49356
P04196.HRG_YKEENDDFASFR.gz	Pharyngeal and laryngeal cancer	1	0.124411	0.208576	0.550857	0.998727	1.13248	0.752466	1.70441
P04275.VWF.gz	Cancer of hepatic bile ducts	1	-0.102018	0.214517	0.63438	0.890977	0.903013	0.593054	1.37497
P04275.VWF.gz	Colorectal cancer	1	-0.131141	0.0511225	0.0103109	0.957867	0.877094	0.793469	0.969533
P04275.VWF.gz	Esophageal cancer	1	-0.0661091	0.119431	0.579898	0.958246	0.936029	0.740675	1.18291
P04275.VWF.gz	Gastric cancer	1	0.0667053	0.0517839	0.197694	0.834857	1.06898	0.965807	1.18318
P04275.VWF.gz	Hepatic cancer	1	-0.134059	0.096464	0.164612	0.727844	0.874539	0.723881	1.05655
P04275.VWF.gz	Pancreatic cancer	1	0.140106	0.197288	0.477606	0.985378	1.1504	0.78147	1.69349
P04275.VWF.gz	Pharyngeal and laryngeal cancer	1	-0.349622	0.252931	0.166885	0.902029	0.704954	0.4294	1.15734
P04275.VWF_AHLLSLVDVMQR.gz	Cancer of hepatic bile ducts	1	-0.105702	0.240662	0.660507	0.890977	0.899693	0.561356	1.44195
P04275.VWF_AHLLSLVDVMQR.gz	Colorectal cancer	1	-0.126647	0.0573591	0.0272469	0.957867	0.881045	0.787359	0.985878
P04275.VWF_AHLLSLVDVMQR.gz	Esophageal cancer	1	-0.0588747	0.134014	0.66043	0.980866	0.942825	0.725031	1.22604
P04275.VWF_AHLLSLVDVMQR.gz	Gastric cancer	1	0.0690479	0.0581059	0.234711	0.834857	1.07149	0.956151	1.20074
P04275.VWF_AHLLSLVDVMQR.gz	Hepatic cancer	1	-0.130948	0.108215	0.226253	0.727844	0.877264	0.709603	1.08454
P04275.VWF_AHLLSLVDVMQR.gz	Pancreatic cancer	1	0.1613	0.221312	0.466102	0.985378	1.17504	0.761496	1.81316
P04275.VWF_AHLLSLVDVMQR.gz	Pharyngeal and laryngeal cancer	1	-0.366617	0.283776	0.196383	0.902029	0.693075	0.397398	1.20875
P04275.VWF_EAPDLVLQR.gz	Cancer of hepatic bile ducts	1	0.19821	0.386243	0.60783	0.890977	1.21922	0.57188	2.59931
P04275.VWF_EAPDLVLQR.gz	Colorectal cancer	1	-0.124394	0.0920417	0.176537	0.957867	0.883032	0.737274	1.05761
P04275.VWF_EAPDLVLQR.gz	Esophageal cancer	1	-0.100728	0.215018	0.639455	0.980866	0.904179	0.593235	1.3781
P04275.VWF_EAPDLVLQR.gz	Gastric cancer	1	0.0335931	0.0933053	0.718821	0.862663	1.03416	0.861323	1.24169
P04275.VWF_EAPDLVLQR.gz	Hepatic cancer	1	-0.154119	0.173936	0.375583	0.875895	0.85717	0.609551	1.20538
P04275.VWF_EAPDLVLQR.gz	Pancreatic cancer	1	-0.19792	0.355661	0.577878	0.985378	0.820435	0.408601	1.64736
P04275.VWF_EAPDLVLQR.gz	Pharyngeal and laryngeal cancer	1	-0.0224087	0.455775	0.960787	0.998727	0.97784	0.400225	2.38908
P05155.IC1_LFVLWDQQHK.gz	Cancer of hepatic bile ducts	1	-0.0390817	0.226192	0.862823	0.942143	0.961672	0.61729	1.49818
P05155.IC1_LFVLWDQQHK.gz	Colorectal cancer	1	-0.139228	0.0537693	0.00961543	0.957867	0.87003	0.783005	0.966726
P05155.IC1_LFVLWDQQHK.gz	Esophageal cancer	1	-0.0860313	0.126217	0.495483	0.891915	0.917565	0.716471	1.1751
P05155.IC1_LFVLWDQQHK.gz	Gastric cancer	1	-0.10068	0.0545615	0.0650012	0.626797	0.904223	0.812516	1.00628
P05155.IC1_LFVLWDQQHK.gz	Hepatic cancer	1	0.116678	0.102121	0.253227	0.737899	1.12376	0.91991	1.37277
P05155.IC1_LFVLWDQQHK.gz	Pancreatic cancer	1	-0.389625	0.207896	0.060912	0.985378	0.677311	0.450633	1.01801
P05155.IC1_LFVLWDQQHK.gz	Pharyngeal and laryngeal cancer	1	0.0215829	0.267554	0.935706	0.998727	1.02182	0.604821	1.72631
P05156.CFAI.gz	Cancer of hepatic bile ducts	1	-0.657356	0.344152	0.0561236	0.890977	0.51822	0.263977	1.01733
P05156.CFAI.gz	Colorectal cancer	1	0.0547548	0.0829085	0.508981	0.971447	1.05628	0.897856	1.24266
P05156.CFAI.gz	Esophageal cancer	1	0.237868	0.194954	0.222419	0.71582	1.26854	0.865678	1.85889
P05156.CFAI.gz	Gastric cancer	1	-0.0944922	0.0840399	0.260855	0.834857	0.909835	0.771661	1.07275
P05156.CFAI.gz	Hepatic cancer	1	-0.182639	0.156549	0.243351	0.732757	0.833069	0.612948	1.13224
P05156.CFAI.gz	Pancreatic cancer	1	-0.564307	0.315621	0.0737876	0.985378	0.568754	0.306381	1.05581
P05156.CFAI.gz	Pharyngeal and laryngeal cancer	1	-0.313783	0.411655	0.445913	0.989121	0.730678	0.326076	1.63732
P05156.CFAI_AQLGDLPWQVAIK.gz	Cancer of hepatic bile ducts	1	0.182011	0.376006	0.62834	0.890977	1.19963	0.574095	2.50674
P05156.CFAI_AQLGDLPWQVAIK.gz	Colorectal cancer	1	0.013394	0.0897863	0.881415	0.975959	1.01348	0.849942	1.20849
P05156.CFAI_AQLGDLPWQVAIK.gz	Esophageal cancer	1	0.202192	0.209986	0.335606	0.834396	1.22408	0.811087	1.84737
P05156.CFAI_AQLGDLPWQVAIK.gz	Gastric cancer	1	0.0683368	0.0909336	0.45235	0.834857	1.07073	0.89593	1.27962
P05156.CFAI_AQLGDLPWQVAIK.gz	Hepatic cancer	1	0.0106598	0.169802	0.949943	0.995693	1.01072	0.724587	1.40983
P05156.CFAI_AQLGDLPWQVAIK.gz	Pancreatic cancer	1	0.484598	0.346419	0.161849	0.985378	1.62352	0.823343	3.20137
P05156.CFAI_AQLGDLPWQVAIK.gz	Pharyngeal and laryngeal cancer	1	0.00629394	0.445506	0.988728	0.998727	1.00631	0.420253	2.40966
P05156.CFAI_IVIEYVDR.gz	Cancer of hepatic bile ducts	1	-0.0513426	0.106066	0.62834	0.890977	0.949953	0.771644	1.16946
P05156.CFAI_IVIEYVDR.gz	Colorectal cancer	1	-0.00377824	0.0253274	0.881415	0.975959	0.996229	0.947982	1.04693
P05156.CFAI_IVIEYVDR.gz	Esophageal cancer	1	-0.0570354	0.0592339	0.335606	0.834396	0.944561	0.841025	1.06084
P05156.CFAI_IVIEYVDR.gz	Gastric cancer	1	-0.0192768	0.0256511	0.45235	0.834857	0.980908	0.932811	1.03148
P05156.CFAI_IVIEYVDR.gz	Hepatic cancer	1	-0.00300698	0.0478988	0.949943	0.995693	0.996998	0.907657	1.09513
P05156.CFAI_IVIEYVDR.gz	Pancreatic cancer	1	-0.136698	0.0977197	0.161849	0.985378	0.872234	0.720198	1.05636
P05156.CFAI_IVIEYVDR.gz	Pharyngeal and laryngeal cancer	1	-0.00177543	0.125671	0.988728	0.998727	0.998226	0.78029	1.27703
P05156.CFAI_KVTYTSQEDLVEK.gz	Cancer of hepatic bile ducts	1	0.24491	0.505944	0.62834	0.890977	1.27751	0.473908	3.44375
P05156.CFAI_KVTYTSQEDLVEK.gz	Colorectal cancer	1	0.0180226	0.120814	0.881415	0.975959	1.01819	0.803504	1.29023
P05156.CFAI_KVTYTSQEDLVEK.gz	Esophageal cancer	1	0.272064	0.282552	0.335606	0.834396	1.31267	0.754472	2.28386
P05156.CFAI_KVTYTSQEDLVEK.gz	Gastric cancer	1	0.0919524	0.122358	0.45235	0.834857	1.09631	0.862544	1.39344
P05156.CFAI_KVTYTSQEDLVEK.gz	Hepatic cancer	1	0.0143436	0.228482	0.949943	0.995693	1.01445	0.648248	1.58751
P05156.CFAI_KVTYTSQEDLVEK.gz	Pancreatic cancer	1	0.652064	0.466133	0.161849	0.985378	1.9195	0.769852	4.78595
P05156.CFAI_KVTYTSQEDLVEK.gz	Pharyngeal and laryngeal cancer	1	0.00846898	0.599463	0.988728	0.998727	1.0085	0.311462	3.26551
P05156.CFAI_TMGYQDFADVVCYTQK.gz	Cancer of hepatic bile ducts	1	0.256708	0.530318	0.62834	0.890977	1.29267	0.457163	3.65513
P05156.CFAI_TMGYQDFADVVCYTQK.gz	Colorectal cancer	1	0.0188908	0.126635	0.881415	0.975959	1.01907	0.79508	1.30616
P05156.CFAI_TMGYQDFADVVCYTQK.gz	Esophageal cancer	1	0.285171	0.296164	0.335606	0.834396	1.32999	0.744301	2.37655
P05156.CFAI_TMGYQDFADVVCYTQK.gz	Gastric cancer	1	0.0963822	0.128253	0.45235	0.834857	1.10118	0.856421	1.41589
P05156.CFAI_TMGYQDFADVVCYTQK.gz	Hepatic cancer	1	0.0150346	0.239489	0.949943	0.995693	1.01515	0.634851	1.62326
P05156.CFAI_TMGYQDFADVVCYTQK.gz	Pancreatic cancer	1	0.683477	0.488589	0.161849	0.985378	1.98075	0.760212	5.1609
P05156.CFAI_TMGYQDFADVVCYTQK.gz	Pharyngeal and laryngeal cancer	1	0.00887697	0.628342	0.988728	0.998727	1.00892	0.294442	3.45709
P05156.CFAI_VANYFDWISYHVGR.gz	Cancer of hepatic bile ducts	1	0.203073	0.419517	0.62834	0.890977	1.22516	0.538385	2.78801
P05156.CFAI_VANYFDWISYHVGR.gz	Colorectal cancer	1	0.0149439	0.100176	0.881415	0.975959	1.01506	0.8341	1.23527
P05156.CFAI_VANYFDWISYHVGR.gz	Esophageal cancer	1	0.22559	0.234285	0.335606	0.834396	1.25306	0.791671	1.98335
P05156.CFAI_VANYFDWISYHVGR.gz	Gastric cancer	1	0.0762448	0.101457	0.45235	0.834857	1.07923	0.884609	1.31666
P05156.CFAI_VANYFDWISYHVGR.gz	Hepatic cancer	1	0.0118934	0.189452	0.949943	0.995693	1.01196	0.698072	1.467
P05156.CFAI_VANYFDWISYHVGR.gz	Pancreatic cancer	1	0.540676	0.386507	0.161849	0.985378	1.71717	0.805029	3.66281
P05156.CFAI_VANYFDWISYHVGR.gz	Pharyngeal and laryngeal cancer	1	0.00702228	0.497061	0.988728	0.998727	1.00705	0.38014	2.66782
P05156.CFAI_VFCQPWQR.gz	Cancer of hepatic bile ducts	1	0.200164	0.413508	0.62834	0.890977	1.2216	0.543182	2.74736
P05156.CFAI_VFCQPWQR.gz	Colorectal cancer	1	0.0147298	0.0987414	0.881415	0.975959	1.01484	0.83627	1.23154
P05156.CFAI_VFCQPWQR.gz	Esophageal cancer	1	0.222358	0.230929	0.335606	0.834396	1.24902	0.794325	1.96399
P05156.CFAI_VFCQPWQR.gz	Gastric cancer	1	0.0751526	0.100003	0.45235	0.834857	1.07805	0.886164	1.31148
P05156.CFAI_VFCQPWQR.gz	Hepatic cancer	1	0.011723	0.186738	0.949943	0.995693	1.01179	0.701676	1.45897
P05156.CFAI_VFCQPWQR.gz	Pancreatic cancer	1	0.532931	0.38097	0.161849	0.985378	1.70392	0.807534	3.59532
P05156.CFAI_VFCQPWQR.gz	Pharyngeal and laryngeal cancer	1	0.00692169	0.48994	0.988728	0.998727	1.00695	0.385443	2.63058
P05160.F13B.gz	Cancer of hepatic bile ducts	1	0.23401	0.417711	0.575329	0.890977	1.26366	0.557272	2.86544
P05160.F13B.gz	Colorectal cancer	1	-0.19497	0.0998104	0.0507716	0.957867	0.822859	0.676652	1.00066
P05160.F13B.gz	Esophageal cancer	1	0.284041	0.233368	0.223551	0.71582	1.32849	0.840835	2.09896
P05160.F13B.gz	Gastric cancer	1	0.166032	0.10097	0.100098	0.834857	1.18061	0.968634	1.43898
P05160.F13B.gz	Hepatic cancer	1	0.148729	0.188451	0.429985	0.902391	1.16036	0.802009	1.67882
P05160.F13B.gz	Pancreatic cancer	1	0.226372	0.38495	0.556495	0.985378	1.25404	0.589706	2.66679
P05160.F13B.gz	Pharyngeal and laryngeal cancer	1	-0.267558	0.494358	0.588353	0.998727	0.765246	0.290399	2.01654
P05160.F13B_SFYFPMSIDK.gz	Cancer of hepatic bile ducts	2	-0.0145116	0.594929	0.98054	0.995039	0.985593	0.307103	3.16309
P05160.F13B_SFYFPMSIDK.gz	Colorectal cancer	2	-0.251267	0.142449	0.0777479	0.957867	0.777815	0.58833	1.02833
P05160.F13B_SFYFPMSIDK.gz	Esophageal cancer	2	0.141207	0.48759	0.77212	0.980866	1.15166	0.442875	2.99482
P05160.F13B_SFYFPMSIDK.gz	Gastric cancer	2	0.148755	0.196655	0.449394	0.834857	1.16039	0.789237	1.70608
P05160.F13B_SFYFPMSIDK.gz	Hepatic cancer	2	0.390219	0.26811	0.145547	0.727844	1.4773	0.873474	2.49856
P05160.F13B_SFYFPMSIDK.gz	Pancreatic cancer	2	0.216301	0.548932	0.693552	0.985378	1.24148	0.423329	3.64081
P05160.F13B_SFYFPMSIDK.gz	Pharyngeal and laryngeal cancer	2	0.0132324	0.706336	0.985053	0.998727	1.01332	0.253805	4.04569
P05546.HEP2.gz	Cancer of hepatic bile ducts	1	0.336438	0.39465	0.393939	0.890977	1.39995	0.645922	3.03421
P05546.HEP2.gz	Colorectal cancer	1	0.0588365	0.0942238	0.532343	0.971447	1.0606	0.881754	1.27573
P05546.HEP2.gz	Esophageal cancer	1	0.0810283	0.220268	0.712976	0.980866	1.0844	0.704197	1.66988
P05546.HEP2.gz	Gastric cancer	1	0.0588881	0.0954785	0.537388	0.834857	1.06066	0.879634	1.27893
P05546.HEP2.gz	Hepatic cancer	1	-0.000959714	0.177774	0.995693	0.995693	0.999041	0.705114	1.41549
P05546.HEP2.gz	Pancreatic cancer	1	-0.0565763	0.363668	0.876371	0.985378	0.944994	0.463307	1.92748
P05546.HEP2.gz	Pharyngeal and laryngeal cancer	1	0.449585	0.466745	0.335429	0.973608	1.56766	0.627988	3.91339
P05546.HEP2_EYYFAEAQIADFSDPAFISK.gz	Cancer of hepatic bile ducts	1	0.47007	0.551404	0.393939	0.890977	1.60011	0.54298	4.71535
P05546.HEP2_EYYFAEAQIADFSDPAFISK.gz	Colorectal cancer	1	0.0822061	0.131649	0.532343	0.971447	1.08568	0.838764	1.40528
P05546.HEP2_EYYFAEAQIADFSDPAFISK.gz	Esophageal cancer	1	0.113212	0.307758	0.712976	0.980866	1.11987	0.61263	2.04709
P05546.HEP2_EYYFAEAQIADFSDPAFISK.gz	Gastric cancer	1	0.0822783	0.133402	0.537388	0.834857	1.08576	0.835947	1.41022
P05546.HEP2_EYYFAEAQIADFSDPAFISK.gz	Hepatic cancer	1	-0.00134091	0.248385	0.995693	0.995693	0.99866	0.613745	1.62498
P05546.HEP2_EYYFAEAQIADFSDPAFISK.gz	Pancreatic cancer	1	-0.0790483	0.508115	0.876371	0.985378	0.923995	0.341313	2.50142
P05546.HEP2_EYYFAEAQIADFSDPAFISK.gz	Pharyngeal and laryngeal cancer	1	0.628159	0.652134	0.335429	0.973608	1.87416	0.522033	6.72843
P06681.CO2.gz	Cancer of hepatic bile ducts	1	0.120365	0.399979	0.76347	0.916072	1.12791	0.514997	2.47026
P06681.CO2.gz	Colorectal cancer	1	0.134483	0.0953226	0.158298	0.957867	1.14394	0.948997	1.37894
P06681.CO2.gz	Esophageal cancer	1	-0.180323	0.222962	0.418651	0.863466	0.835	0.539384	1.29263
P06681.CO2.gz	Gastric cancer	1	0.106335	0.0966892	0.271435	0.834857	1.11219	0.92019	1.34426
P06681.CO2.gz	Hepatic cancer	1	0.0380826	0.18003	0.83247	0.995693	1.03882	0.729953	1.47837
P06681.CO2.gz	Pancreatic cancer	1	0.568302	0.368277	0.122798	0.985378	1.76527	0.857682	3.63324
P06681.CO2.gz	Pharyngeal and laryngeal cancer	1	-0.429143	0.472796	0.364052	0.973608	0.651067	0.257735	1.64467
P06727.APOA4_APLAEDVR.gz	Cancer of hepatic bile ducts	1	1.39894	0.684389	0.040947	0.890977	4.05089	1.05922	15.4923
P06727.APOA4_APLAEDVR.gz	Colorectal cancer	1	0.0954924	0.163372	0.558878	0.971447	1.1002	0.798742	1.51543
P06727.APOA4_APLAEDVR.gz	Esophageal cancer	1	-0.307604	0.381921	0.420581	0.863466	0.735206	0.347785	1.5542
P06727.APOA4_APLAEDVR.gz	Gastric cancer	1	0.067575	0.165633	0.683289	0.862663	1.06991	0.773317	1.48026
P06727.APOA4_APLAEDVR.gz	Hepatic cancer	1	-0.223824	0.308422	0.468018	0.915144	0.799456	0.436777	1.46328
P06727.APOA4_APLAEDVR.gz	Pancreatic cancer	1	-0.0180329	0.629653	0.977152	0.992962	0.982129	0.285888	3.37396
P06727.APOA4_APLAEDVR.gz	Pharyngeal and laryngeal cancer	1	-0.557548	0.811751	0.492179	0.989121	0.572611	0.11665	2.81084
P06727.APOA4_IDQNVEELK.gz	Cancer of hepatic bile ducts	1	0.250831	0.430678	0.56029	0.890977	1.28509	0.552502	2.98907
P06727.APOA4_IDQNVEELK.gz	Colorectal cancer	1	-0.0296232	0.102893	0.773421	0.975959	0.970811	0.793507	1.18773
P06727.APOA4_IDQNVEELK.gz	Esophageal cancer	1	-0.0111175	0.240177	0.96308	0.989305	0.988944	0.617631	1.58349
P06727.APOA4_IDQNVEELK.gz	Gastric cancer	1	0.0080854	0.104143	0.938117	0.974877	1.00812	0.821983	1.2364
P06727.APOA4_IDQNVEELK.gz	Hepatic cancer	1	-0.030425	0.194097	0.87544	0.995693	0.970033	0.663083	1.41907
P06727.APOA4_IDQNVEELK.gz	Pancreatic cancer	1	-0.10084	0.396376	0.799183	0.985378	0.904078	0.415723	1.96611
P06727.APOA4_IDQNVEELK.gz	Pharyngeal and laryngeal cancer	1	-0.222267	0.509916	0.662918	0.998727	0.800702	0.294728	2.17531
P06727.APOA4_LLPHANEVSQK.gz	Cancer of hepatic bile ducts	1	-0.00249308	0.387637	0.994868	0.995039	0.99751	0.46661	2.13246
P06727.APOA4_LLPHANEVSQK.gz	Colorectal cancer	1	0.0778224	0.0921704	0.398484	0.957867	1.08093	0.902279	1.29496
P06727.APOA4_LLPHANEVSQK.gz	Esophageal cancer	1	0.15559	0.215203	0.469686	0.885517	1.16835	0.766279	1.78138
P06727.APOA4_LLPHANEVSQK.gz	Gastric cancer	1	0.117308	0.0934636	0.209435	0.834857	1.12447	0.936243	1.35053
P06727.APOA4_LLPHANEVSQK.gz	Hepatic cancer	1	-0.0171223	0.174427	0.921803	0.995693	0.983023	0.698375	1.38369
P06727.APOA4_LLPHANEVSQK.gz	Pancreatic cancer	1	-0.134088	0.356961	0.707186	0.985378	0.874513	0.434425	1.76043
P06727.APOA4_LLPHANEVSQK.gz	Pharyngeal and laryngeal cancer	1	0.0421141	0.455552	0.926343	0.998727	1.04301	0.427087	2.5472
P06727.APOA4_TQVNTQAEQLR.gz	Cancer of hepatic bile ducts	1	0.26334	0.29068	0.364965	0.890977	1.30127	0.736098	2.30038
P06727.APOA4_TQVNTQAEQLR.gz	Colorectal cancer	1	-0.0264398	0.0692493	0.702606	0.971447	0.973907	0.850298	1.11548
P06727.APOA4_TQVNTQAEQLR.gz	Esophageal cancer	1	-0.168795	0.161528	0.296028	0.818608	0.844682	0.615456	1.15928
P06727.APOA4_TQVNTQAEQLR.gz	Gastric cancer	1	-0.00379217	0.0700436	0.956824	0.974877	0.996215	0.868422	1.14281
P06727.APOA4_TQVNTQAEQLR.gz	Hepatic cancer	1	0.106347	0.130774	0.416094	0.902391	1.11221	0.860735	1.43715
P06727.APOA4_TQVNTQAEQLR.gz	Pancreatic cancer	1	-0.0461881	0.267825	0.863079	0.985378	0.954862	0.56489	1.61405
P06727.APOA4_TQVNTQAEQLR.gz	Pharyngeal and laryngeal cancer	1	-0.162375	0.342017	0.63496	0.998727	0.850122	0.434862	1.66193
P07358.CO8B.gz	Cancer of hepatic bile ducts	1	0.680945	0.452688	0.132523	0.890977	1.97574	0.81357	4.79807
P07358.CO8B.gz	Colorectal cancer	1	0.0560145	0.108017	0.604061	0.971447	1.05761	0.855816	1.30699
P07358.CO8B.gz	Esophageal cancer	1	-0.0536896	0.252001	0.831286	0.980866	0.947726	0.578329	1.55307
P07358.CO8B.gz	Gastric cancer	1	-0.0681461	0.109365	0.533214	0.834857	0.934124	0.753895	1.15744
P07358.CO8B.gz	Hepatic cancer	1	-0.262212	0.203468	0.197497	0.727844	0.769348	0.51633	1.14635
P07358.CO8B.gz	Pancreatic cancer	1	-0.0266562	0.416886	0.949017	0.985378	0.973696	0.430094	2.20437
P07358.CO8B.gz	Pharyngeal and laryngeal cancer	1	0.723634	0.534519	0.175799	0.902029	2.06191	0.723233	5.87844
P07358.CO8B_EVSSCHCAPCQGNGVPVLK.gz	Cancer of hepatic bile ducts	1	0.594712	0.396411	0.133552	0.890977	1.81251	0.833389	3.94196
P07358.CO8B_EVSSCHCAPCQGNGVPVLK.gz	Colorectal cancer	1	0.0502223	0.0945854	0.595438	0.971447	1.0515	0.873572	1.26568
P07358.CO8B_EVSSCHCAPCQGNGVPVLK.gz	Esophageal cancer	1	-0.0495575	0.220663	0.822302	0.980866	0.95165	0.617512	1.46659
P07358.CO8B_EVSSCHCAPCQGNGVPVLK.gz	Gastric cancer	1	-0.0569933	0.0957661	0.551757	0.839231	0.9446	0.782943	1.13964
P07358.CO8B_EVSSCHCAPCQGNGVPVLK.gz	Hepatic cancer	1	-0.222285	0.178162	0.212157	0.727844	0.800687	0.564687	1.13532
P07358.CO8B_EVSSCHCAPCQGNGVPVLK.gz	Pancreatic cancer	1	-0.0251158	0.365057	0.945149	0.985378	0.975197	0.476815	1.9945
P07358.CO8B_EVSSCHCAPCQGNGVPVLK.gz	Pharyngeal and laryngeal cancer	1	0.631626	0.468041	0.177173	0.902029	1.88067	0.751462	4.7067
P07358.CO8B_LPLEYSYGEYR.gz	Cancer of hepatic bile ducts	1	0.676754	0.449902	0.132523	0.890977	1.96748	0.814604	4.75198
P07358.CO8B_LPLEYSYGEYR.gz	Colorectal cancer	1	0.0556697	0.107352	0.604061	0.971447	1.05725	0.856637	1.30484
P07358.CO8B_LPLEYSYGEYR.gz	Esophageal cancer	1	-0.0533592	0.25045	0.831286	0.980866	0.948039	0.580282	1.54887
P07358.CO8B_LPLEYSYGEYR.gz	Gastric cancer	1	-0.0677267	0.108692	0.533214	0.834857	0.934516	0.755208	1.1564
P07358.CO8B_LPLEYSYGEYR.gz	Hepatic cancer	1	-0.260598	0.202216	0.197497	0.727844	0.77059	0.518435	1.14539
P07358.CO8B_LPLEYSYGEYR.gz	Pancreatic cancer	1	-0.0264921	0.41432	0.949017	0.985378	0.973856	0.432333	2.19367
P07358.CO8B_LPLEYSYGEYR.gz	Pharyngeal and laryngeal cancer	1	0.71918	0.531229	0.175799	0.902029	2.05275	0.724677	5.8147
P07358.CO8B_RLPLEYSYGEYR.gz	Cancer of hepatic bile ducts	1	0.579977	0.474991	0.222076	0.890977	1.786	0.70398	4.53108
P07358.CO8B_RLPLEYSYGEYR.gz	Colorectal cancer	1	0.0565329	0.113309	0.617831	0.971447	1.05816	0.847425	1.3213
P07358.CO8B_RLPLEYSYGEYR.gz	Esophageal cancer	1	-0.0189678	0.264447	0.94282	0.981161	0.981211	0.584334	1.64765
P07358.CO8B_RLPLEYSYGEYR.gz	Gastric cancer	1	-0.0892938	0.114787	0.436625	0.834857	0.914577	0.730317	1.14533
P07358.CO8B_RLPLEYSYGEYR.gz	Hepatic cancer	1	-0.185519	0.213383	0.384618	0.875895	0.830673	0.546758	1.26202
P07358.CO8B_RLPLEYSYGEYR.gz	Pancreatic cancer	1	-0.104734	0.437174	0.810664	0.985378	0.900564	0.382282	2.12151
P07358.CO8B_RLPLEYSYGEYR.gz	Pharyngeal and laryngeal cancer	1	0.667459	0.560964	0.234109	0.927686	1.94928	0.649189	5.85297
P07358.CO8B_SLMLHYEFLQR.gz	Cancer of hepatic bile ducts	1	0.59707	0.396972	0.132566	0.890977	1.81679	0.83444	3.95561
P07358.CO8B_SLMLHYEFLQR.gz	Colorectal cancer	1	0.0492818	0.0947225	0.602872	0.971447	1.05052	0.872516	1.26483
P07358.CO8B_SLMLHYEFLQR.gz	Esophageal cancer	1	-0.04727	0.220985	0.83062	0.980866	0.95383	0.618535	1.47088
P07358.CO8B_SLMLHYEFLQR.gz	Gastric cancer	1	-0.0595913	0.0959044	0.534362	0.834857	0.94215	0.7807	1.13699
P07358.CO8B_SLMLHYEFLQR.gz	Hepatic cancer	1	-0.229779	0.178425	0.197809	0.727844	0.794709	0.560183	1.12742
P07358.CO8B_SLMLHYEFLQR.gz	Pancreatic cancer	1	-0.0234919	0.365576	0.948763	0.985378	0.976782	0.477104	1.99978
P07358.CO8B_SLMLHYEFLQR.gz	Pharyngeal and laryngeal cancer	1	0.634469	0.468733	0.175869	0.902029	1.88602	0.752581	4.7265
P07359.GP1BA.gz	Cancer of hepatic bile ducts	1	0.0445495	0.475315	0.925327	0.96078	1.04556	0.411862	2.65426
P07359.GP1BA.gz	Colorectal cancer	1	-0.0643443	0.113718	0.571515	0.971447	0.937682	0.750338	1.1718
P07359.GP1BA.gz	Esophageal cancer	1	0.435749	0.265301	0.100492	0.469542	1.54612	0.91921	2.60059
P07359.GP1BA.gz	Gastric cancer	1	0.216191	0.114997	0.0601107	0.601107	1.24134	0.99084	1.55517
P07359.GP1BA.gz	Hepatic cancer	1	0.0587926	0.214494	0.784009	0.995693	1.06056	0.696549	1.61478
P07359.GP1BA.gz	Pancreatic cancer	1	0.300907	0.437318	0.491407	0.985378	1.35108	0.573363	3.18372
P07359.GP1BA.gz	Pharyngeal and laryngeal cancer	1	1.19614	0.562795	0.0335568	0.568368	3.30733	1.09753	9.9664
P07360.CO8G.gz	Cancer of hepatic bile ducts	1	-0.0925406	0.308172	0.763957	0.916072	0.911612	0.498297	1.66775
P07360.CO8G.gz	Colorectal cancer	1	-0.139145	0.0736158	0.0587377	0.957867	0.870102	0.753194	1.00516
P07360.CO8G.gz	Esophageal cancer	1	-0.0283065	0.171199	0.868675	0.980866	0.97209	0.69499	1.35967
P07360.CO8G.gz	Gastric cancer	1	0.0274927	0.0742631	0.711228	0.862663	1.02787	0.88864	1.18892
P07360.CO8G.gz	Hepatic cancer	1	0.0771735	0.138467	0.577293	0.971717	1.08023	0.823476	1.41704
P07360.CO8G.gz	Pancreatic cancer	1	-0.325494	0.284501	0.252586	0.985378	0.72217	0.413493	1.26128
P07360.CO8G.gz	Pharyngeal and laryngeal cancer	1	0.514624	0.362513	0.155723	0.902029	1.67301	0.822094	3.40467
P07360.CO8G_KLDGICWQVR.gz	Cancer of hepatic bile ducts	1	-0.0974805	0.261151	0.708946	0.916072	0.90712	0.543711	1.51343
P07360.CO8G_KLDGICWQVR.gz	Colorectal cancer	1	-0.116173	0.0624327	0.0627754	0.957867	0.890321	0.787776	1.00621
P07360.CO8G_KLDGICWQVR.gz	Esophageal cancer	1	-0.0552495	0.145175	0.70352	0.980866	0.946249	0.711919	1.25771
P07360.CO8G_KLDGICWQVR.gz	Gastric cancer	1	0.00501106	0.0629808	0.936583	0.974877	1.00502	0.888313	1.13707
P07360.CO8G_KLDGICWQVR.gz	Hepatic cancer	1	0.047098	0.117363	0.688198	0.995693	1.04822	0.832823	1.31934
P07360.CO8G_KLDGICWQVR.gz	Pancreatic cancer	1	-0.248496	0.241125	0.302742	0.985378	0.779973	0.486216	1.25121
P07360.CO8G_KLDGICWQVR.gz	Pharyngeal and laryngeal cancer	1	0.404271	0.30765	0.188825	0.902029	1.49821	0.819777	2.7381
P07360.CO8G_SLPVSDSVLSGFEQR.gz	Cancer of hepatic bile ducts	1	-0.0765678	0.456013	0.866656	0.942143	0.92629	0.378949	2.26419
P07360.CO8G_SLPVSDSVLSGFEQR.gz	Colorectal cancer	1	-0.135715	0.108891	0.212638	0.957867	0.873091	0.705294	1.08081
P07360.CO8G_SLPVSDSVLSGFEQR.gz	Esophageal cancer	1	0.000799597	0.253358	0.997482	0.999157	1.0008	0.609095	1.64441
P07360.CO8G_SLPVSDSVLSGFEQR.gz	Gastric cancer	1	0.0768889	0.109854	0.483976	0.834857	1.07992	0.870729	1.33937
P07360.CO8G_SLPVSDSVLSGFEQR.gz	Hepatic cancer	1	-0.00948981	0.204818	0.963045	0.995693	0.990555	0.663031	1.47987
P07360.CO8G_SLPVSDSVLSGFEQR.gz	Pancreatic cancer	1	-0.445533	0.420767	0.289664	0.985378	0.640483	0.280765	1.46107
P07360.CO8G_SLPVSDSVLSGFEQR.gz	Pharyngeal and laryngeal cancer	1	-0.166596	0.536072	0.755974	0.998727	0.846542	0.296029	2.42082
P07360.CO8G_VQEAHLTEDQIFYFPK.gz	Cancer of hepatic bile ducts	1	-0.31535	0.416105	0.448534	0.890977	0.729533	0.322737	1.64908
P07360.CO8G_VQEAHLTEDQIFYFPK.gz	Colorectal cancer	1	-0.162832	0.0993625	0.101262	0.957867	0.849734	0.699365	1.03243
P07360.CO8G_VQEAHLTEDQIFYFPK.gz	Esophageal cancer	1	-0.064322	0.231107	0.780766	0.980866	0.937703	0.596133	1.47498
P07360.CO8G_VQEAHLTEDQIFYFPK.gz	Gastric cancer	1	-0.0810299	0.100287	0.419103	0.834857	0.922166	0.757605	1.12247
P07360.CO8G_VQEAHLTEDQIFYFPK.gz	Hepatic cancer	1	-0.00414145	0.186817	0.982314	0.995693	0.995867	0.690525	1.43623
P07360.CO8G_VQEAHLTEDQIFYFPK.gz	Pancreatic cancer	1	-0.239305	0.38432	0.533501	0.985378	0.787175	0.370622	1.6719
P07360.CO8G_VQEAHLTEDQIFYFPK.gz	Pharyngeal and laryngeal cancer	1	0.598351	0.490098	0.222132	0.927686	1.81912	0.696114	4.7538
P08519.APOA.gz	Cancer of hepatic bile ducts	1	-0.218019	0.25838	0.398784	0.890977	0.80411	0.484594	1.3343
P08519.APOA.gz	Colorectal cancer	1	-0.0979922	0.0620064	0.114025	0.957867	0.906656	0.8029	1.02382
P08519.APOA.gz	Esophageal cancer	1	0.0343804	0.144521	0.811964	0.980866	1.03498	0.779673	1.37388
P08519.APOA.gz	Gastric cancer	1	-0.058636	0.0627245	0.349882	0.834857	0.94305	0.833955	1.06642
P08519.APOA.gz	Hepatic cancer	1	-0.146584	0.116778	0.209395	0.727844	0.863654	0.686967	1.08578
P08519.APOA.gz	Pancreatic cancer	1	0.136006	0.238557	0.568596	0.985378	1.14569	0.717799	1.82865
P08519.APOA.gz	Pharyngeal and laryngeal cancer	1	0.217146	0.307252	0.479732	0.989121	1.24253	0.680404	2.26905
P08519.APOA_GTLSTTITGR.gz	Cancer of hepatic bile ducts	1	-0.248129	0.294063	0.398784	0.890977	0.78026	0.438458	1.38851
P08519.APOA_GTLSTTITGR.gz	Colorectal cancer	1	-0.111525	0.0705697	0.114025	0.957867	0.894469	0.778924	1.02715
P08519.APOA_GTLSTTITGR.gz	Esophageal cancer	1	0.0391285	0.16448	0.811964	0.980866	1.0399	0.75333	1.43549
P08519.APOA_GTLSTTITGR.gz	Gastric cancer	1	-0.0667338	0.071387	0.349882	0.834857	0.935444	0.813302	1.07593
P08519.APOA_GTLSTTITGR.gz	Hepatic cancer	1	-0.166827	0.132906	0.209395	0.727844	0.846346	0.652253	1.09819
P08519.APOA_GTLSTTITGR.gz	Pancreatic cancer	1	0.154789	0.271502	0.568596	0.985378	1.16741	0.685672	1.98761
P08519.APOA_GTLSTTITGR.gz	Pharyngeal and laryngeal cancer	1	0.247134	0.349685	0.479732	0.989121	1.28035	0.645165	2.5409
P08519.APOA_NPDAVAAPYCYTR.gz	Cancer of hepatic bile ducts	1	-0.215453	0.29955	0.471983	0.890977	0.806176	0.448175	1.45015
P08519.APOA_NPDAVAAPYCYTR.gz	Colorectal cancer	1	-0.116353	0.0718924	0.105571	0.957867	0.890161	0.773166	1.02486
P08519.APOA_NPDAVAAPYCYTR.gz	Esophageal cancer	1	0.0340226	0.167532	0.839071	0.980866	1.03461	0.745024	1.43675
P08519.APOA_NPDAVAAPYCYTR.gz	Gastric cancer	1	-0.0630667	0.0727142	0.385765	0.834857	0.938881	0.81417	1.08269
P08519.APOA_NPDAVAAPYCYTR.gz	Hepatic cancer	1	-0.169574	0.135378	0.210354	0.727844	0.844025	0.647319	1.1005
P08519.APOA_NPDAVAAPYCYTR.gz	Pancreatic cancer	1	0.172459	0.276552	0.532887	0.985378	1.18822	0.691023	2.04316
P08519.APOA_NPDAVAAPYCYTR.gz	Pharyngeal and laryngeal cancer	1	0.261657	0.356166	0.462554	0.989121	1.29908	0.646341	2.61102
P08519.APOA_TPAYYPNAGLIK.gz	Cancer of hepatic bile ducts	1	-0.141221	0.391384	0.718231	0.916072	0.868297	0.403195	1.86991
P08519.APOA_TPAYYPNAGLIK.gz	Colorectal cancer	1	0.0354562	0.0933825	0.704177	0.971447	1.03609	0.862799	1.24419
P08519.APOA_TPAYYPNAGLIK.gz	Esophageal cancer	1	0.0522603	0.217734	0.810315	0.980866	1.05365	0.687635	1.61449
P08519.APOA_TPAYYPNAGLIK.gz	Gastric cancer	1	0.188099	0.0944218	0.046359	0.588478	1.20695	1.00304	1.45232
P08519.APOA_TPAYYPNAGLIK.gz	Hepatic cancer	1	-0.322297	0.176724	0.0681931	0.727844	0.724483	0.512386	1.02437
P08519.APOA_TPAYYPNAGLIK.gz	Pancreatic cancer	1	0.0387818	0.360495	0.914329	0.985378	1.03954	0.512842	2.10718
P08519.APOA_TPAYYPNAGLIK.gz	Pharyngeal and laryngeal cancer	1	-0.300934	0.461812	0.514635	0.989121	0.740126	0.299367	1.82982
P08603.CFAH_AQTTVTCMENGWSPTPR.gz	Cancer of hepatic bile ducts	1	-0.419622	0.53681	0.434394	0.890977	0.657296	0.229519	1.88236
P08603.CFAH_AQTTVTCMENGWSPTPR.gz	Colorectal cancer	1	-0.0651668	0.128015	0.610714	0.971447	0.936911	0.729003	1.20411
P08603.CFAH_AQTTVTCMENGWSPTPR.gz	Esophageal cancer	1	-0.0546345	0.299463	0.855236	0.980866	0.946831	0.526459	1.70287
P08603.CFAH_AQTTVTCMENGWSPTPR.gz	Gastric cancer	1	-0.115823	0.129867	0.372468	0.834857	0.890632	0.690483	1.1488
P08603.CFAH_AQTTVTCMENGWSPTPR.gz	Hepatic cancer	1	0.0609102	0.241655	0.800999	0.995693	1.0628	0.661839	1.70669
P08603.CFAH_AQTTVTCMENGWSPTPR.gz	Pancreatic cancer	1	0.09428	0.492144	0.848079	0.985378	1.09887	0.418816	2.88315
P08603.CFAH_AQTTVTCMENGWSPTPR.gz	Pharyngeal and laryngeal cancer	1	1.79151	0.638111	0.00499236	0.37507	5.99852	1.71741	20.9515
P08603.CFAH_LGYVTADGETSGSITCGK.gz	Cancer of hepatic bile ducts	1	-0.517935	0.521008	0.320173	0.890977	0.595749	0.214572	1.65407
P08603.CFAH_LGYVTADGETSGSITCGK.gz	Colorectal cancer	1	0.113604	0.124758	0.362509	0.957867	1.12031	0.877287	1.43065
P08603.CFAH_LGYVTADGETSGSITCGK.gz	Esophageal cancer	1	0.206272	0.291088	0.478559	0.885517	1.22909	0.69471	2.17451
P08603.CFAH_LGYVTADGETSGSITCGK.gz	Gastric cancer	1	0.029123	0.126247	0.817562	0.929987	1.02955	0.803867	1.3186
P08603.CFAH_LGYVTADGETSGSITCGK.gz	Hepatic cancer	1	0.131613	0.233988	0.57379	0.971717	1.14067	0.721081	1.8044
P08603.CFAH_LGYVTADGETSGSITCGK.gz	Pancreatic cancer	1	0.0698548	0.479872	0.884261	0.985378	1.07235	0.418661	2.74671
P08603.CFAH_LGYVTADGETSGSITCGK.gz	Pharyngeal and laryngeal cancer	1	-0.0237665	0.616541	0.969251	0.998727	0.976514	0.291654	3.26955
P08603.CFAH_PGFTIVGPNSVQCYHFGLSPDLPICK.gz	Cancer of hepatic bile ducts	1	-0.318281	0.482485	0.509466	0.890977	0.727398	0.282535	1.87272
P08603.CFAH_PGFTIVGPNSVQCYHFGLSPDLPICK.gz	Colorectal cancer	1	-0.209241	0.115173	0.0692546	0.957867	0.8112	0.647278	1.01663
P08603.CFAH_PGFTIVGPNSVQCYHFGLSPDLPICK.gz	Esophageal cancer	1	-0.0121972	0.268382	0.963751	0.989305	0.987877	0.583784	1.67168
P08603.CFAH_PGFTIVGPNSVQCYHFGLSPDLPICK.gz	Gastric cancer	1	-0.267811	0.116556	0.0215785	0.364137	0.765052	0.608803	0.961403
P08603.CFAH_PGFTIVGPNSVQCYHFGLSPDLPICK.gz	Hepatic cancer	1	0.0693889	0.216868	0.749	0.995693	1.07185	0.700702	1.6396
P08603.CFAH_PGFTIVGPNSVQCYHFGLSPDLPICK.gz	Pancreatic cancer	1	-0.464141	0.44458	0.296486	0.985378	0.628675	0.263022	1.50266
P08603.CFAH_PGFTIVGPNSVQCYHFGLSPDLPICK.gz	Pharyngeal and laryngeal cancer	1	-0.562036	0.569569	0.323754	0.973608	0.570047	0.186674	1.74076
P08603.CFAH_RDTSCVNPPTVQNAYIVSR.gz	Cancer of hepatic bile ducts	2	-0.00398598	0.272729	0.988339	0.995039	0.996022	0.583603	1.69989
P08603.CFAH_RDTSCVNPPTVQNAYIVSR.gz	Colorectal cancer	2	0.0369275	0.0651492	0.570841	0.971447	1.03762	0.913232	1.17894
P08603.CFAH_RDTSCVNPPTVQNAYIVSR.gz	Esophageal cancer	2	-0.144977	0.185699	0.434973	0.879685	0.865042	0.601129	1.24482
P08603.CFAH_RDTSCVNPPTVQNAYIVSR.gz	Gastric cancer	2	-0.00579248	0.0659724	0.930034	0.974877	0.994224	0.87363	1.13147
P08603.CFAH_RDTSCVNPPTVQNAYIVSR.gz	Hepatic cancer	2	-0.087865	0.122961	0.474872	0.919216	0.915885	0.719737	1.16549
P08603.CFAH_RDTSCVNPPTVQNAYIVSR.gz	Pancreatic cancer	2	-0.128759	0.49974	0.796675	0.985378	0.879185	0.330136	2.34136
P08603.CFAH_RDTSCVNPPTVQNAYIVSR.gz	Pharyngeal and laryngeal cancer	2	-0.255329	0.322756	0.428892	0.989121	0.774662	0.411506	1.4583
P08603.CFAH_SCDIPVFMNAR.gz	Cancer of hepatic bile ducts	1	-0.287697	0.429128	0.502589	0.890977	0.749989	0.323425	1.73915
P08603.CFAH_SCDIPVFMNAR.gz	Colorectal cancer	1	0.0715895	0.102511	0.484953	0.971447	1.07421	0.878682	1.31326
P08603.CFAH_SCDIPVFMNAR.gz	Esophageal cancer	1	-0.116637	0.239506	0.626265	0.969816	0.889908	0.556511	1.42304
P08603.CFAH_SCDIPVFMNAR.gz	Gastric cancer	1	0.0469015	0.103821	0.651446	0.860789	1.04802	0.855057	1.28453
P08603.CFAH_SCDIPVFMNAR.gz	Hepatic cancer	1	-0.0851712	0.193432	0.659709	0.995693	0.918355	0.628576	1.34172
P08603.CFAH_SCDIPVFMNAR.gz	Pancreatic cancer	1	-0.192614	0.395417	0.626175	0.985378	0.8248	0.379982	1.79033
P08603.CFAH_SCDIPVFMNAR.gz	Pharyngeal and laryngeal cancer	1	-0.682186	0.508199	0.179479	0.902029	0.505511	0.186699	1.36873
P08603.CFAH_SLGNVIMVCR.gz	Cancer of hepatic bile ducts	2	-0.0170314	0.0939227	0.856105	0.942143	0.983113	0.817814	1.18182
P08603.CFAH_SLGNVIMVCR.gz	Colorectal cancer	2	-0.0100732	0.0224064	0.653023	0.971447	0.989977	0.947442	1.03442
P08603.CFAH_SLGNVIMVCR.gz	Esophageal cancer	2	-0.0493396	0.0523877	0.346286	0.836913	0.951858	0.858971	1.05479
P08603.CFAH_SLGNVIMVCR.gz	Gastric cancer	2	-0.00423727	0.0227023	0.851939	0.93922	0.995772	0.952435	1.04108
P08603.CFAH_SLGNVIMVCR.gz	Hepatic cancer	2	-0.0691753	0.0423055	0.10202	0.727844	0.933163	0.858907	1.01384
P08603.CFAH_SLGNVIMVCR.gz	Pancreatic cancer	2	-0.15446	0.181218	0.394023	0.985378	0.856878	0.600708	1.22229
P08603.CFAH_SLGNVIMVCR.gz	Pharyngeal and laryngeal cancer	2	0.16613	0.110974	0.134388	0.902029	1.18073	0.949919	1.46761
P08603.CFAH_TLTGGNVFEYGVK.gz	Cancer of hepatic bile ducts	1	0.505532	0.610226	0.407425	0.890977	1.65787	0.50132	5.48258
P08603.CFAH_TLTGGNVFEYGVK.gz	Colorectal cancer	1	-0.00613574	0.14586	0.966446	0.991233	0.993883	0.746753	1.3228
P08603.CFAH_TLTGGNVFEYGVK.gz	Esophageal cancer	1	-0.269156	0.341906	0.431153	0.878514	0.764024	0.390904	1.49329
P08603.CFAH_TLTGGNVFEYGVK.gz	Gastric cancer	1	-0.141812	0.148357	0.339131	0.834857	0.867784	0.648825	1.16064
P08603.CFAH_TLTGGNVFEYGVK.gz	Hepatic cancer	1	-0.138291	0.276169	0.616548	0.995693	0.870845	0.506828	1.49631
P08603.CFAH_TLTGGNVFEYGVK.gz	Pancreatic cancer	1	0.255402	0.561281	0.649085	0.985378	1.29098	0.429682	3.87875
P08603.CFAH_TLTGGNVFEYGVK.gz	Pharyngeal and laryngeal cancer	1	-0.800977	0.728623	0.271636	0.968596	0.44889	0.107628	1.87222
P08603.CFAH_VSVLCQENYLIQEGEEITCK.gz	Cancer of hepatic bile ducts	1	0.214496	0.269635	0.42632	0.890977	1.23924	0.730527	2.10219
P08603.CFAH_VSVLCQENYLIQEGEEITCK.gz	Colorectal cancer	1	0.10094	0.0645952	0.118134	0.957867	1.10621	0.97466	1.25552
P08603.CFAH_VSVLCQENYLIQEGEEITCK.gz	Esophageal cancer	1	-0.00345246	0.150076	0.981647	0.994882	0.996553	0.742597	1.33736
P08603.CFAH_VSVLCQENYLIQEGEEITCK.gz	Gastric cancer	1	0.036408	0.0652752	0.577007	0.840673	1.03708	0.912533	1.17862
P08603.CFAH_VSVLCQENYLIQEGEEITCK.gz	Hepatic cancer	1	-0.00717048	0.121335	0.952875	0.995693	0.992855	0.782715	1.25941
P08603.CFAH_VSVLCQENYLIQEGEEITCK.gz	Pancreatic cancer	1	-0.287149	0.248416	0.247713	0.985378	0.7504	0.461144	1.22109
P08603.CFAH_VSVLCQENYLIQEGEEITCK.gz	Pharyngeal and laryngeal cancer	1	-0.470492	0.318885	0.140098	0.902029	0.624695	0.33437	1.1671
P0C0L4.CO4A.gz	Cancer of hepatic bile ducts	2	0.320693	0.246325	0.192946	0.890977	1.37808	0.850353	2.23332
P0C0L4.CO4A.gz	Colorectal cancer	2	-0.0128559	0.0589501	0.827366	0.975959	0.987226	0.879503	1.10814
P0C0L4.CO4A.gz	Esophageal cancer	2	0.0206954	0.137698	0.880531	0.980866	1.02091	0.77943	1.33721
P0C0L4.CO4A.gz	Gastric cancer	2	-0.120247	0.0598197	0.044414	0.588478	0.886701	0.788602	0.997004
P0C0L4.CO4A.gz	Hepatic cancer	2	-0.108269	0.120332	0.368255	0.875895	0.897386	0.708844	1.13608
P0C0L4.CO4A.gz	Pancreatic cancer	2	-0.381713	0.226957	0.0925932	0.985378	0.682691	0.437557	1.06516
P0C0L4.CO4A.gz	Pharyngeal and laryngeal cancer	2	0.007455	0.293081	0.979707	0.998727	1.00748	0.567234	1.78942
P0C0L4.CO4A_PVAFSVVPTAAAAVSLK.gz	Cancer of hepatic bile ducts	2	0.126585	0.217973	0.561418	0.890977	1.13495	0.740343	1.73987
P0C0L4.CO4A_PVAFSVVPTAAAAVSLK.gz	Colorectal cancer	2	0.073127	0.0806439	0.364519	0.957867	1.07587	0.918572	1.2601
P0C0L4.CO4A_PVAFSVVPTAAAAVSLK.gz	Esophageal cancer	2	0.0874831	0.121212	0.470455	0.885517	1.09142	0.860629	1.38411
P0C0L4.CO4A_PVAFSVVPTAAAAVSLK.gz	Gastric cancer	2	-0.17416	0.133312	0.191414	0.834857	0.840163	0.646973	1.09104
P0C0L4.CO4A_PVAFSVVPTAAAAVSLK.gz	Hepatic cancer	2	-0.0589133	0.263124	0.822836	0.995693	0.942789	0.562909	1.57903
P0C0L4.CO4A_PVAFSVVPTAAAAVSLK.gz	Pancreatic cancer	2	-0.352407	0.200763	0.0792012	0.985378	0.702994	0.474307	1.04194
P0C0L4.CO4A_PVAFSVVPTAAAAVSLK.gz	Pharyngeal and laryngeal cancer	2	-0.0175056	0.327274	0.957342	0.998727	0.982647	0.517388	1.86629
P0C0L4.CO4A_SVVPTAAAAVSLK.gz	Cancer of hepatic bile ducts	1	-0.111148	0.347675	0.749203	0.916072	0.894806	0.452671	1.76879
P0C0L4.CO4A_SVVPTAAAAVSLK.gz	Colorectal cancer	1	0.185831	0.083089	0.0253171	0.957867	1.20422	1.02324	1.4172
P0C0L4.CO4A_SVVPTAAAAVSLK.gz	Esophageal cancer	1	0.181905	0.194022	0.348475	0.836913	1.1995	0.820061	1.75451
P0C0L4.CO4A_SVVPTAAAAVSLK.gz	Gastric cancer	1	0.0789148	0.0840894	0.348006	0.834857	1.08211	0.917686	1.276
P0C0L4.CO4A_SVVPTAAAAVSLK.gz	Hepatic cancer	1	0.467048	0.156652	0.00286897	0.388745	1.59528	1.17352	2.16861
P0C0L4.CO4A_SVVPTAAAAVSLK.gz	Pancreatic cancer	1	0.384042	0.320651	0.231037	0.985378	1.46821	0.783147	2.75253
P0C0L4.CO4A_SVVPTAAAAVSLK.gz	Pharyngeal and laryngeal cancer	1	-0.214431	0.411504	0.602304	0.998727	0.807001	0.360242	1.80781
P0C0L5.CO4B.gz	Cancer of hepatic bile ducts	2	0.106905	0.351558	0.76106	0.916072	1.11283	0.558697	2.21656
P0C0L5.CO4B.gz	Colorectal cancer	2	-0.0684968	0.0694667	0.324115	0.957867	0.933796	0.814931	1.07
P0C0L5.CO4B.gz	Esophageal cancer	2	-0.205157	0.234771	0.382194	0.843225	0.814519	0.514115	1.29045
P0C0L5.CO4B.gz	Gastric cancer	2	-0.0841873	0.222256	0.704847	0.862663	0.919259	0.594634	1.42111
P0C0L5.CO4B.gz	Hepatic cancer	2	-0.321736	0.182714	0.0782606	0.727844	0.724889	0.50669	1.03705
P0C0L5.CO4B.gz	Pancreatic cancer	2	0.218132	0.268143	0.415937	0.985378	1.24375	0.735336	2.10369
P0C0L5.CO4B.gz	Pharyngeal and laryngeal cancer	2	0.262002	0.343641	0.445804	0.989121	1.29953	0.662633	2.54858
P0C0L5.CO4B_AEMADQAAAWLTR.gz	Cancer of hepatic bile ducts	1	0.160202	0.314824	0.61085	0.890977	1.17375	0.633273	2.1755
P0C0L5.CO4B_AEMADQAAAWLTR.gz	Colorectal cancer	1	0.0135624	0.0750647	0.856621	0.975959	1.01365	0.874971	1.17432
P0C0L5.CO4B_AEMADQAAAWLTR.gz	Esophageal cancer	1	0.0679322	0.175249	0.698288	0.980866	1.07029	0.75915	1.50896
P0C0L5.CO4B_AEMADQAAAWLTR.gz	Gastric cancer	1	-0.323601	0.0761202	2.12645e-05	0.00279904	0.723539	0.623257	0.839956
P0C0L5.CO4B_AEMADQAAAWLTR.gz	Hepatic cancer	1	-0.348442	0.141745	0.0139626	0.588275	0.705787	0.534586	0.931815
P0C0L5.CO4B_AEMADQAAAWLTR.gz	Pancreatic cancer	1	-0.216144	0.289878	0.455886	0.985378	0.805619	0.456437	1.42193
P0C0L5.CO4B_AEMADQAAAWLTR.gz	Pharyngeal and laryngeal cancer	1	0.231003	0.372118	0.534745	0.998727	1.25986	0.607533	2.61262
P0C0L5.CO4B_GSSTWLTAFVLK.gz	Cancer of hepatic bile ducts	3	0.0718421	0.445682	0.898255	0.890977	1.07449	0.448568	2.57379
P0C0L5.CO4B_GSSTWLTAFVLK.gz	Cancer of hepatic bile ducts	3	-0.098491	0.154727	0.524421	0.890977	0.906204	0.669144	1.22725
P0C0L5.CO4B_GSSTWLTAFVLK.gz	Cancer of hepatic bile ducts	3	-0.10669	0.142569	0.454254	0.890977	0.898804	0.679685	1.18856
P0C0L5.CO4B_GSSTWLTAFVLK.gz	Cancer of hepatic bile ducts	3	-0.121192	0.180017	0.570175	0.890977	0.885864	0.622492	1.26067
P0C0L5.CO4B_GSSTWLTAFVLK.gz	Cancer of hepatic bile ducts	3	-0.0893191	0.165298	0.64308	0.890977	0.914554	0.661461	1.26449
P0C0L5.CO4B_GSSTWLTAFVLK.gz	Colorectal cancer	3	-0.0669679	0.178971	0.772055	0.971447	0.935225	0.658526	1.32819
P0C0L5.CO4B_GSSTWLTAFVLK.gz	Colorectal cancer	3	-0.0249624	0.0361668	0.490067	0.971447	0.975347	0.908601	1.047
P0C0L5.CO4B_GSSTWLTAFVLK.gz	Colorectal cancer	3	-0.0297405	0.0414499	0.473062	0.971447	0.970697	0.894955	1.05285
P0C0L5.CO4B_GSSTWLTAFVLK.gz	Colorectal cancer	3	-0.0271857	0.0482153	0.629655	0.971447	0.973181	0.885425	1.06963
P0C0L5.CO4B_GSSTWLTAFVLK.gz	Colorectal cancer	3	-0.0258676	0.0436522	0.613536	0.971447	0.974464	0.894558	1.06151
P0C0L5.CO4B_GSSTWLTAFVLK.gz	Esophageal cancer	3	0.0443798	0.248336	0.887419	0.852671	1.04538	0.642519	1.70083
P0C0L5.CO4B_GSSTWLTAFVLK.gz	Esophageal cancer	3	-0.0459234	0.0872151	0.598504	0.852671	0.955115	0.805039	1.13317
P0C0L5.CO4B_GSSTWLTAFVLK.gz	Esophageal cancer	3	-0.0655904	0.0794456	0.409031	0.852671	0.936514	0.801473	1.09431
P0C0L5.CO4B_GSSTWLTAFVLK.gz	Esophageal cancer	3	-0.0442086	0.115657	0.73908	0.852671	0.956754	0.762695	1.20019
P0C0L5.CO4B_GSSTWLTAFVLK.gz	Esophageal cancer	3	-0.0336588	0.0946698	0.756183	0.852671	0.966901	0.803152	1.16404
P0C0L5.CO4B_GSSTWLTAFVLK.gz	Gastric cancer	3	0.0991211	0.107699	0.526389	0.834857	1.1042	0.894072	1.36371
P0C0L5.CO4B_GSSTWLTAFVLK.gz	Gastric cancer	3	-0.0339232	0.0367842	0.356414	0.834857	0.966646	0.899406	1.03891
P0C0L5.CO4B_GSSTWLTAFVLK.gz	Gastric cancer	3	-0.0416429	0.0368083	0.25791	0.834857	0.959212	0.892448	1.03097
P0C0L5.CO4B_GSSTWLTAFVLK.gz	Gastric cancer	3	-0.0504583	0.0505157	0.423087	0.834857	0.950794	0.861165	1.04975
P0C0L5.CO4B_GSSTWLTAFVLK.gz	Gastric cancer	3	-0.0265816	0.040034	0.575009	0.834857	0.973769	0.900281	1.05325
P0C0L5.CO4B_GSSTWLTAFVLK.gz	Hepatic cancer	3	-0.255626	0.226813	0.462025	0.995693	0.774432	0.496496	1.20795
P0C0L5.CO4B_GSSTWLTAFVLK.gz	Hepatic cancer	3	-0.00769856	0.0687131	0.910792	0.995693	0.992331	0.867295	1.13539
P0C0L5.CO4B_GSSTWLTAFVLK.gz	Hepatic cancer	3	0.0178359	0.0830709	0.829996	0.995693	1.018	0.865037	1.198
P0C0L5.CO4B_GSSTWLTAFVLK.gz	Hepatic cancer	3	-0.000965074	0.0928759	0.992653	0.995693	0.999035	0.832767	1.1985
P0C0L5.CO4B_GSSTWLTAFVLK.gz	Hepatic cancer	3	-0.0165317	0.064323	0.821195	0.995693	0.983604	0.867097	1.11577
P0C0L5.CO4B_GSSTWLTAFVLK.gz	Pancreatic cancer	3	0.245671	0.410309	0.656546	0.985378	1.27848	0.572046	2.8573
P0C0L5.CO4B_GSSTWLTAFVLK.gz	Pancreatic cancer	3	-0.132157	0.14552	0.363788	0.985378	0.876204	0.658774	1.1654
P0C0L5.CO4B_GSSTWLTAFVLK.gz	Pancreatic cancer	3	-0.171597	0.131254	0.191088	0.985378	0.842318	0.651254	1.08944
P0C0L5.CO4B_GSSTWLTAFVLK.gz	Pancreatic cancer	3	-0.158406	0.225079	0.554474	0.985378	0.853504	0.549052	1.32677
P0C0L5.CO4B_GSSTWLTAFVLK.gz	Pancreatic cancer	3	-0.0613847	0.167806	0.749577	0.985378	0.940461	0.676864	1.30671
P0C0L5.CO4B_GSSTWLTAFVLK.gz	Pharyngeal and laryngeal cancer	3	0.926791	1.83154	0.701776	0.998727	2.52639	0.0697365	91.525
P0C0L5.CO4B_GSSTWLTAFVLK.gz	Pharyngeal and laryngeal cancer	3	0.238188	0.183258	0.193689	0.998727	1.26895	0.886036	1.81734
P0C0L5.CO4B_GSSTWLTAFVLK.gz	Pharyngeal and laryngeal cancer	3	0.0579043	0.462757	0.900422	0.998727	1.05961	0.4278	2.62455
P0C0L5.CO4B_GSSTWLTAFVLK.gz	Pharyngeal and laryngeal cancer	3	0.266745	0.17601	0.268882	0.998727	1.30571	0.924747	1.84361
P0C0L5.CO4B_GSSTWLTAFVLK.gz	Pharyngeal and laryngeal cancer	3	0.240408	0.178264	0.309879	0.998727	1.27177	0.89674	1.80364
P0DJI9.SAA2.gz	Cancer of hepatic bile ducts	1	-0.0486976	0.242258	0.840687	0.93771	0.952469	0.592429	1.53132
P0DJI9.SAA2.gz	Colorectal cancer	1	0.077061	0.0578817	0.183072	0.957867	1.08011	0.964267	1.20987
P0DJI9.SAA2.gz	Esophageal cancer	1	0.0173802	0.134966	0.897536	0.980866	1.01753	0.781021	1.32566
P0DJI9.SAA2.gz	Gastric cancer	1	0.0420306	0.0585673	0.472976	0.834857	1.04293	0.929823	1.16979
P0DJI9.SAA2.gz	Hepatic cancer	1	-0.0355222	0.109098	0.744728	0.995693	0.965101	0.779304	1.1952
P0DJI9.SAA2.gz	Pancreatic cancer	1	-0.137815	0.222963	0.536505	0.985378	0.87126	0.562805	1.34877
P0DJI9.SAA2.gz	Pharyngeal and laryngeal cancer	1	-0.789796	0.287038	0.00593157	0.37507	0.453937	0.258621	0.79676
P0DJI9.SAA2_RGPGGAWAAEVISNAR.gz	Cancer of hepatic bile ducts	1	-0.58932	0.404906	0.145545	0.890977	0.554705	0.250841	1.22666
P0DJI9.SAA2_RGPGGAWAAEVISNAR.gz	Colorectal cancer	1	-0.0281631	0.0966808	0.770822	0.975959	0.97223	0.804401	1.17507
P0DJI9.SAA2_RGPGGAWAAEVISNAR.gz	Esophageal cancer	1	-0.0217287	0.224658	0.92295	0.981161	0.978506	0.629986	1.51983
P0DJI9.SAA2_RGPGGAWAAEVISNAR.gz	Gastric cancer	1	-0.0110292	0.0974858	0.909923	0.974877	0.989031	0.817012	1.19727
P0DJI9.SAA2_RGPGGAWAAEVISNAR.gz	Hepatic cancer	1	-0.186955	0.180981	0.3016	0.801309	0.829481	0.581771	1.18266
P0DJI9.SAA2_RGPGGAWAAEVISNAR.gz	Pancreatic cancer	1	-0.377953	0.37357	0.311665	0.985378	0.685263	0.32951	1.4251
P0DJI9.SAA2_RGPGGAWAAEVISNAR.gz	Pharyngeal and laryngeal cancer	1	0.248646	0.475905	0.601343	0.998727	1.28229	0.504531	3.259
P10643.CO7.gz	Cancer of hepatic bile ducts	1	-0.226475	0.368155	0.538448	0.890977	0.797339	0.387492	1.64068
P10643.CO7.gz	Colorectal cancer	1	-0.0843929	0.0878588	0.336778	0.957867	0.91907	0.773681	1.09178
P10643.CO7.gz	Esophageal cancer	1	-0.100357	0.205507	0.625309	0.969816	0.904514	0.604623	1.35315
P10643.CO7.gz	Gastric cancer	1	-0.319378	0.0890789	0.000336638	0.0227231	0.726601	0.610197	0.86521
P10643.CO7.gz	Hepatic cancer	1	-0.306485	0.165803	0.0645313	0.727844	0.736029	0.531815	1.01866
P10643.CO7.gz	Pancreatic cancer	1	-0.0127318	0.339381	0.970075	0.992962	0.987349	0.507673	1.92025
P10643.CO7.gz	Pharyngeal and laryngeal cancer	1	0.11087	0.435432	0.799017	0.998727	1.11725	0.475886	2.62299
P10643.CO7_GGGAGFISGLSYLELDNPAGNK.gz	Cancer of hepatic bile ducts	1	-0.473397	0.30591	0.121742	0.890977	0.622883	0.341988	1.13449
P10643.CO7_GGGAGFISGLSYLELDNPAGNK.gz	Colorectal cancer	1	0.0959712	0.0725218	0.185721	0.957867	1.10073	0.954878	1.26885
P10643.CO7_GGGAGFISGLSYLELDNPAGNK.gz	Esophageal cancer	1	-0.0295275	0.169801	0.861949	0.980866	0.970904	0.696047	1.3543
P10643.CO7_GGGAGFISGLSYLELDNPAGNK.gz	Gastric cancer	1	-0.0413142	0.0736912	0.575043	0.840673	0.959528	0.830482	1.10863
P10643.CO7_GGGAGFISGLSYLELDNPAGNK.gz	Hepatic cancer	1	-0.296356	0.137464	0.0310924	0.588275	0.743522	0.567914	0.973432
P10643.CO7_GGGAGFISGLSYLELDNPAGNK.gz	Pancreatic cancer	1	-0.406285	0.281455	0.148875	0.985378	0.666121	0.383684	1.15646
P10643.CO7_GGGAGFISGLSYLELDNPAGNK.gz	Pharyngeal and laryngeal cancer	1	0.268192	0.360475	0.45688	0.989121	1.3076	0.645107	2.65043
P10643.CO7_GQSISVTSIRPC.gz	Cancer of hepatic bile ducts	1	-0.819554	0.398102	0.0395277	0.890977	0.440628	0.20193	0.961488
P10643.CO7_GQSISVTSIRPC.gz	Colorectal cancer	1	-0.0225489	0.0952536	0.81287	0.975959	0.977703	0.811196	1.17839
P10643.CO7_GQSISVTSIRPC.gz	Esophageal cancer	1	-0.0936821	0.222884	0.674254	0.980866	0.910572	0.58829	1.40941
P10643.CO7_GQSISVTSIRPC.gz	Gastric cancer	1	-0.0942685	0.0965422	0.328842	0.834857	0.910038	0.75315	1.09961
P10643.CO7_GQSISVTSIRPC.gz	Hepatic cancer	1	-0.0305066	0.179388	0.864963	0.995693	0.969954	0.682422	1.37863
P10643.CO7_GQSISVTSIRPC.gz	Pancreatic cancer	1	0.716909	0.366891	0.0506997	0.985378	2.04809	0.997806	4.20391
P10643.CO7_GQSISVTSIRPC.gz	Pharyngeal and laryngeal cancer	1	1.14564	0.47239	0.0153	0.376938	3.14445	1.24577	7.93691
P10643.CO7_LIDQYGTHYLQSGSLGGEYR.gz	Cancer of hepatic bile ducts	2	0.243902	0.26567	0.358585	0.890977	1.27622	0.758198	2.14817
P10643.CO7_LIDQYGTHYLQSGSLGGEYR.gz	Colorectal cancer	2	0.0411391	0.0906596	0.649991	0.971447	1.042	0.872359	1.24462
P10643.CO7_LIDQYGTHYLQSGSLGGEYR.gz	Esophageal cancer	2	0.0310309	0.198171	0.875571	0.980866	1.03152	0.699504	1.52112
P10643.CO7_LIDQYGTHYLQSGSLGGEYR.gz	Gastric cancer	2	0.0146376	0.0642434	0.819767	0.929987	1.01475	0.894689	1.15091
P10643.CO7_LIDQYGTHYLQSGSLGGEYR.gz	Hepatic cancer	2	-0.250634	0.119657	0.0362059	0.588275	0.778307	0.615597	0.984022
P10643.CO7_LIDQYGTHYLQSGSLGGEYR.gz	Pancreatic cancer	2	-0.270711	0.244805	0.268803	0.985378	0.762837	0.472117	1.23258
P10643.CO7_LIDQYGTHYLQSGSLGGEYR.gz	Pharyngeal and laryngeal cancer	2	0.0375373	0.649051	0.953881	0.998727	1.03825	0.29095	3.70498
P10643.CO7_LSGNVLSYTFQVK.gz	Cancer of hepatic bile ducts	1	0.122545	0.369128	0.739901	0.916072	1.13037	0.548293	2.33039
P10643.CO7_LSGNVLSYTFQVK.gz	Colorectal cancer	1	-0.0193186	0.0879956	0.826229	0.975959	0.980867	0.82548	1.1655
P10643.CO7_LSGNVLSYTFQVK.gz	Esophageal cancer	1	0.148386	0.205819	0.470939	0.885517	1.15996	0.774901	1.73636
P10643.CO7_LSGNVLSYTFQVK.gz	Hepatic cancer	1	-0.043481	0.166138	0.793541	0.995693	0.957451	0.691348	1.32598
P10643.CO7_LSGNVLSYTFQVK.gz	Pancreatic cancer	1	-0.604483	0.340331	0.0757062	0.985378	0.546357	0.280402	1.06456
P10643.CO7_LSGNVLSYTFQVK.gz	Pharyngeal and laryngeal cancer	1	-0.32836	0.435457	0.450814	0.989121	0.720104	0.306709	1.69069
P10643.CO7_VLFYVDSEK.gz	Cancer of hepatic bile ducts	1	-0.160356	0.336823	0.634014	0.890977	0.85184	0.440199	1.64842
P10643.CO7_VLFYVDSEK.gz	Colorectal cancer	1	-0.0699523	0.0804643	0.384651	0.957867	0.932438	0.796393	1.09172
P10643.CO7_VLFYVDSEK.gz	Esophageal cancer	1	0.133511	0.187886	0.477334	0.885517	1.14283	0.790772	1.65164
P10643.CO7_VLFYVDSEK.gz	Gastric cancer	1	-0.236121	0.0815228	0.00377496	0.169873	0.789685	0.67307	0.926505
P10643.CO7_VLFYVDSEK.gz	Hepatic cancer	1	-0.244507	0.151745	0.107115	0.727844	0.783091	0.581626	1.05434
P10643.CO7_VLFYVDSEK.gz	Pancreatic cancer	1	-0.172787	0.310431	0.577799	0.985378	0.841317	0.457842	1.54598
P10643.CO7_VLFYVDSEK.gz	Pharyngeal and laryngeal cancer	1	0.183147	0.39847	0.645786	0.998727	1.20099	0.54999	2.62255
P12259.FA5_EFNPLVIVGLSK.gz	Cancer of hepatic bile ducts	1	0.273169	0.439327	0.53408	0.890977	1.31412	0.555486	3.10885
P12259.FA5_EFNPLVIVGLSK.gz	Colorectal cancer	1	0.033447	0.1052	0.750534	0.971447	1.03401	0.841351	1.27079
P12259.FA5_EFNPLVIVGLSK.gz	Esophageal cancer	1	0.256786	0.245677	0.295923	0.818608	1.29277	0.798723	2.0924
P12259.FA5_EFNPLVIVGLSK.gz	Gastric cancer	1	0.031751	0.106561	0.765733	0.883538	1.03226	0.837689	1.27203
P12259.FA5_EFNPLVIVGLSK.gz	Hepatic cancer	1	0.0426846	0.198765	0.829963	0.995693	1.04361	0.706879	1.54074
P12259.FA5_EFNPLVIVGLSK.gz	Pancreatic cancer	1	-0.369533	0.406535	0.363359	0.985378	0.691057	0.311505	1.53307
P12259.FA5_EFNPLVIVGLSK.gz	Pharyngeal and laryngeal cancer	1	-1.21294	0.521023	0.019912	0.404708	0.297321	0.107083	0.825524
P15169.CBPN.gz	Cancer of hepatic bile ducts	1	0.555547	0.39686	0.161556	0.890977	1.74289	0.800676	3.79389
P15169.CBPN.gz	Colorectal cancer	1	-0.0145847	0.0948712	0.877821	0.975959	0.985521	0.818295	1.18692
P15169.CBPN.gz	Esophageal cancer	1	0.298755	0.222008	0.1784	0.680622	1.34818	0.872511	2.08317
P15169.CBPN.gz	Gastric cancer	1	0.162548	0.0960344	0.090531	0.814779	1.17651	0.974648	1.42017
P15169.CBPN.gz	Hepatic cancer	1	0.0128224	0.178935	0.942873	0.995693	1.0129	0.713274	1.4384
P15169.CBPN.gz	Pancreatic cancer	1	0.499882	0.36575	0.17171	0.985378	1.64853	0.80494	3.37621
P15169.CBPN.gz	Pharyngeal and laryngeal cancer	1	-0.18906	0.46986	0.687408	0.998727	0.827737	0.329564	2.07896
P15169.CBPN_SIPQVSPVR.gz	Cancer of hepatic bile ducts	1	0.608523	0.42478	0.151984	0.890977	1.83771	0.799278	4.22531
P15169.CBPN_SIPQVSPVR.gz	Colorectal cancer	1	-0.0364117	0.101501	0.719795	0.971447	0.964243	0.790291	1.17648
P15169.CBPN_SIPQVSPVR.gz	Esophageal cancer	1	0.370137	0.237625	0.119316	0.530074	1.44793	0.908821	2.30685
P15169.CBPN_SIPQVSPVR.gz	Gastric cancer	1	0.151611	0.102759	0.140105	0.834857	1.16371	0.951422	1.42336
P15169.CBPN_SIPQVSPVR.gz	Hepatic cancer	1	0.00273651	0.191526	0.9886	0.995693	1.00274	0.688904	1.45955
P15169.CBPN_SIPQVSPVR.gz	Pancreatic cancer	1	0.529167	0.391472	0.176461	0.985378	1.69752	0.788108	3.6563
P15169.CBPN_SIPQVSPVR.gz	Pharyngeal and laryngeal cancer	1	-0.197596	0.502632	0.694229	0.998727	0.820701	0.306433	2.19803
P18428.LBP.gz	Cancer of hepatic bile ducts	1	0.00262634	0.422406	0.995039	0.995039	1.00263	0.438109	2.29456
P18428.LBP.gz	Colorectal cancer	1	0.109505	0.10082	0.277417	0.957867	1.11573	0.915667	1.35949
P18428.LBP.gz	Esophageal cancer	1	0.348418	0.235739	0.139412	0.609366	1.41682	0.892588	2.24896
P18428.LBP.gz	Gastric cancer	1	0.085097	0.10209	0.404535	0.834857	1.08882	0.891367	1.33002
P18428.LBP.gz	Hepatic cancer	1	-0.154388	0.191067	0.419072	0.902391	0.856939	0.589265	1.2462
P18428.LBP.gz	Pancreatic cancer	1	-0.395694	0.389755	0.309993	0.985378	0.673213	0.313607	1.44517
P18428.LBP.gz	Pharyngeal and laryngeal cancer	1	0.726188	0.499033	0.145616	0.902029	2.06719	0.77731	5.49749
P20742.PZP.gz	Cancer of hepatic bile ducts	1	0.221273	0.289532	0.444722	0.890977	1.24766	0.707364	2.20066
P20742.PZP.gz	Colorectal cancer	1	-0.0262309	0.0690229	0.703922	0.971447	0.97411	0.850853	1.11522
P20742.PZP.gz	Esophageal cancer	1	0.276803	0.161026	0.0856143	0.421845	1.31891	0.961936	1.80835
P20742.PZP.gz	Gastric cancer	1	-0.012544	0.0699671	0.857714	0.941394	0.987534	0.860984	1.13269
P20742.PZP.gz	Hepatic cancer	1	-0.0616183	0.130276	0.636226	0.995693	0.940242	0.72836	1.21376
P20742.PZP.gz	Pancreatic cancer	1	-0.15817	0.266658	0.553076	0.985378	0.853705	0.506202	1.43976
P20742.PZP.gz	Pharyngeal and laryngeal cancer	1	0.74719	0.341774	0.0288004	0.520327	2.11106	1.08038	4.12501
P20742.PZP_ASPAFLASQNTK.gz	Cancer of hepatic bile ducts	2	-0.225135	0.32599	0.489805	0.890977	0.798409	0.421441	1.51256
P20742.PZP_ASPAFLASQNTK.gz	Colorectal cancer	2	-0.0667927	0.0779017	0.391225	0.957867	0.935389	0.802936	1.08969
P20742.PZP_ASPAFLASQNTK.gz	Esophageal cancer	2	0.217792	0.181865	0.231094	0.71582	1.24333	0.870521	1.77579
P20742.PZP_ASPAFLASQNTK.gz	Gastric cancer	2	0.00216208	0.0787925	0.978109	0.981745	1.00216	0.858755	1.16952
P20742.PZP_ASPAFLASQNTK.gz	Hepatic cancer	2	-0.0230666	0.231739	0.920712	0.995693	0.977197	0.620472	1.53901
P20742.PZP_ASPAFLASQNTK.gz	Pancreatic cancer	2	-0.11116	0.360978	0.758128	0.985378	0.894796	0.441014	1.81549
P20742.PZP_ASPAFLASQNTK.gz	Pharyngeal and laryngeal cancer	2	0.968301	0.385074	0.0119172	0.37507	2.63347	1.23807	5.60156
P20742.PZP_AVGYLITGYQR.gz	Cancer of hepatic bile ducts	1	0.115775	0.27997	0.679222	0.897898	1.12274	0.648582	1.94355
P20742.PZP_AVGYLITGYQR.gz	Colorectal cancer	1	-0.0992786	0.0668373	0.137444	0.957867	0.90549	0.794311	1.03223
P20742.PZP_AVGYLITGYQR.gz	Esophageal cancer	1	0.145867	0.155929	0.349547	0.836913	1.15704	0.852353	1.57065
P20742.PZP_AVGYLITGYQR.gz	Gastric cancer	1	0.0249314	0.0677419	0.712847	0.862663	1.02524	0.897769	1.17082
P20742.PZP_AVGYLITGYQR.gz	Hepatic cancer	1	0.00506559	0.126247	0.967994	0.995693	1.00508	0.784759	1.28725
P20742.PZP_AVGYLITGYQR.gz	Pancreatic cancer	1	-0.0674539	0.257837	0.793619	0.985378	0.934771	0.563936	1.54946
P20742.PZP_AVGYLITGYQR.gz	Pharyngeal and laryngeal cancer	1	0.418165	0.331426	0.207052	0.927686	1.51917	0.793398	2.90886
P20742.PZP_IREEGTDLEVTANR.gz	Cancer of hepatic bile ducts	1	0.0696329	0.344979	0.840036	0.93771	1.07211	0.545242	2.10811
P20742.PZP_IREEGTDLEVTANR.gz	Colorectal cancer	1	-0.0981378	0.0823839	0.233565	0.957867	0.906524	0.771352	1.06538
P20742.PZP_IREEGTDLEVTANR.gz	Esophageal cancer	1	0.160999	0.19225	0.402342	0.845231	1.17468	0.805888	1.71225
P20742.PZP_IREEGTDLEVTANR.gz	Gastric cancer	1	-0.036558	0.0833236	0.660845	0.860789	0.964102	0.818835	1.13514
P20742.PZP_IREEGTDLEVTANR.gz	Hepatic cancer	1	-0.233444	0.155176	0.132483	0.727844	0.791802	0.584155	1.07326
P20742.PZP_IREEGTDLEVTANR.gz	Pancreatic cancer	1	-0.270299	0.317606	0.394741	0.985378	0.763151	0.409505	1.42221
P20742.PZP_IREEGTDLEVTANR.gz	Pharyngeal and laryngeal cancer	1	0.806609	0.407004	0.0474993	0.67749	2.2403	1.00892	4.97456
P20742.PZP_NELIPLIYLENPR.gz	Cancer of hepatic bile ducts	1	0.130784	0.254593	0.607463	0.890977	1.13972	0.691966	1.87721
P20742.PZP_NELIPLIYLENPR.gz	Colorectal cancer	1	-0.0510099	0.0607286	0.400928	0.957867	0.950269	0.843633	1.07038
P20742.PZP_NELIPLIYLENPR.gz	Esophageal cancer	1	0.0870152	0.141809	0.539474	0.911531	1.09091	0.82619	1.44046
P20742.PZP_NELIPLIYLENPR.gz	Gastric cancer	1	-0.0618072	0.0615252	0.315098	0.834857	0.940064	0.833271	1.06054
P20742.PZP_NELIPLIYLENPR.gz	Hepatic cancer	1	-0.0898125	0.114525	0.432914	0.902391	0.914103	0.730313	1.14414
P20742.PZP_NELIPLIYLENPR.gz	Pancreatic cancer	1	-0.196633	0.23464	0.40202	0.985378	0.821492	0.518649	1.30117
P20742.PZP_NELIPLIYLENPR.gz	Pharyngeal and laryngeal cancer	1	0.467257	0.300486	0.119945	0.902029	1.59561	0.885418	2.87545
P20742.PZP_TEPQYMVLVPSLLHTEAPK.gz	Cancer of hepatic bile ducts	1	0.0510725	0.253026	0.840036	0.93771	1.0524	0.640915	1.72807
P20742.PZP_TEPQYMVLVPSLLHTEAPK.gz	Colorectal cancer	1	-0.0719796	0.0604248	0.233565	0.957867	0.93055	0.826618	1.04755
P20742.PZP_TEPQYMVLVPSLLHTEAPK.gz	Esophageal cancer	1	0.118085	0.141006	0.402342	0.845231	1.12534	0.853605	1.48358
P20742.PZP_TEPQYMVLVPSLLHTEAPK.gz	Gastric cancer	1	-0.0268136	0.061114	0.660845	0.860789	0.973543	0.863642	1.09743
P20742.PZP_TEPQYMVLVPSLLHTEAPK.gz	Hepatic cancer	1	-0.171221	0.113815	0.132483	0.727844	0.842636	0.674154	1.05322
P20742.PZP_TEPQYMVLVPSLLHTEAPK.gz	Pancreatic cancer	1	-0.198252	0.232949	0.394741	0.985378	0.820163	0.519529	1.29476
P20742.PZP_TEPQYMVLVPSLLHTEAPK.gz	Pharyngeal and laryngeal cancer	1	0.59161	0.298519	0.0474993	0.67749	1.8069	1.00654	3.24367
P20742.PZP_VVSVDENFRPR.gz	Cancer of hepatic bile ducts	1	-0.0743879	0.211849	0.725486	0.916072	0.928312	0.612864	1.40612
P20742.PZP_VVSVDENFRPR.gz	Colorectal cancer	1	-0.03262	0.0505184	0.518469	0.971447	0.967906	0.87666	1.06865
P20742.PZP_VVSVDENFRPR.gz	Esophageal cancer	1	0.160992	0.117899	0.172093	0.675902	1.17468	0.93231	1.48005
P20742.PZP_VVSVDENFRPR.gz	Gastric cancer	1	-0.0474756	0.0511713	0.353523	0.834857	0.953634	0.862628	1.05424
P20742.PZP_VVSVDENFRPR.gz	Hepatic cancer	1	-0.0592342	0.0952499	0.534019	0.951167	0.942486	0.781982	1.13593
P20742.PZP_VVSVDENFRPR.gz	Pancreatic cancer	1	-0.0765778	0.195112	0.694703	0.985378	0.926281	0.631917	1.35777
P20742.PZP_VVSVDENFRPR.gz	Pharyngeal and laryngeal cancer	1	0.378643	0.249803	0.129578	0.902029	1.4603	0.894965	2.38275
P22792.CPN2.gz	Cancer of hepatic bile ducts	2	-0.19164	0.2532	0.449127	0.890977	0.825604	0.502625	1.35613
P22792.CPN2.gz	Colorectal cancer	2	0.0748267	0.060427	0.215605	0.957867	1.0777	0.957327	1.2132
P22792.CPN2.gz	Esophageal cancer	2	0.0814843	0.307685	0.79114	0.980866	1.0849	0.593583	1.98287
P22792.CPN2.gz	Gastric cancer	2	-0.0795219	0.0739795	0.282411	0.834857	0.923558	0.798898	1.06767
P22792.CPN2.gz	Hepatic cancer	2	-0.0074192	0.113969	0.948096	0.995693	0.992608	0.793899	1.24105
P22792.CPN2.gz	Pancreatic cancer	2	0.173089	0.312099	0.579171	0.985378	1.18897	0.644922	2.19198
P22792.CPN2.gz	Pharyngeal and laryngeal cancer	2	-0.0348112	0.299257	0.907395	0.998727	0.965788	0.537216	1.73626
P22792.CPN2_AGGSWDLAVQER.gz	Cancer of hepatic bile ducts	2	-0.200131	0.255367	0.433216	0.890977	0.818623	0.496262	1.35038
P22792.CPN2_AGGSWDLAVQER.gz	Colorectal cancer	2	0.0733516	0.0609571	0.228848	0.957867	1.07611	0.954923	1.21267
P22792.CPN2_AGGSWDLAVQER.gz	Esophageal cancer	2	0.0996285	0.266191	0.7082	0.980866	1.10476	0.655665	1.86146
P22792.CPN2_AGGSWDLAVQER.gz	Gastric cancer	2	-0.0633871	0.092422	0.492811	0.834857	0.93858	0.783069	1.12497
P22792.CPN2_AGGSWDLAVQER.gz	Hepatic cancer	2	-0.0235425	0.114936	0.837704	0.995693	0.976732	0.779723	1.22352
P22792.CPN2_AGGSWDLAVQER.gz	Pancreatic cancer	2	0.198608	0.270622	0.463014	0.985378	1.2197	0.717622	2.07306
P22792.CPN2_AGGSWDLAVQER.gz	Pharyngeal and laryngeal cancer	2	0.0234755	0.301973	0.938035	0.998727	1.02375	0.566436	1.85029
P22792.CPN2_DHLGFQVTWPDESK.gz	Cancer of hepatic bile ducts	1	-0.410876	0.475419	0.387456	0.890977	0.663069	0.26114	1.68362
P22792.CPN2_DHLGFQVTWPDESK.gz	Colorectal cancer	1	0.138599	0.113504	0.222053	0.957867	1.14866	0.919551	1.43486
P22792.CPN2_DHLGFQVTWPDESK.gz	Esophageal cancer	1	-0.370841	0.265346	0.16224	0.646572	0.690153	0.410279	1.16095
P22792.CPN2_DHLGFQVTWPDESK.gz	Gastric cancer	1	0.0214243	0.115035	0.852255	0.93922	1.02166	0.815426	1.28004
P22792.CPN2_DHLGFQVTWPDESK.gz	Hepatic cancer	1	0.0666885	0.21384	0.755145	0.995693	1.06896	0.702973	1.6255
P22792.CPN2_DHLGFQVTWPDESK.gz	Pancreatic cancer	1	-0.272786	0.438003	0.533419	0.985378	0.761255	0.322622	1.79625
P22792.CPN2_DHLGFQVTWPDESK.gz	Pharyngeal and laryngeal cancer	1	0.309029	0.563386	0.583335	0.998727	1.3621	0.451488	4.10935
P22792.CPN2_GQVVPALNEK.gz	Cancer of hepatic bile ducts	1	-0.345878	0.400211	0.387456	0.890977	0.707599	0.322939	1.55043
P22792.CPN2_GQVVPALNEK.gz	Colorectal cancer	1	0.116673	0.0955487	0.222053	0.957867	1.12375	0.931833	1.3552
P22792.CPN2_GQVVPALNEK.gz	Esophageal cancer	1	-0.312177	0.22337	0.16224	0.646572	0.731852	0.472376	1.13386
P22792.CPN2_GQVVPALNEK.gz	Gastric cancer	1	0.0180352	0.0968374	0.852255	0.93922	1.0182	0.842176	1.23101
P22792.CPN2_GQVVPALNEK.gz	Hepatic cancer	1	0.0561388	0.180012	0.755145	0.995693	1.05774	0.743279	1.50525
P22792.CPN2_GQVVPALNEK.gz	Pancreatic cancer	1	-0.229633	0.368714	0.533419	0.985378	0.794825	0.385847	1.6373
P22792.CPN2_GQVVPALNEK.gz	Pharyngeal and laryngeal cancer	1	0.260142	0.474262	0.583335	0.998727	1.29711	0.51201	3.28608
P22792.CPN2_LSNNALSGLPQGVFGK.gz	Cancer of hepatic bile ducts	1	-0.372735	0.431286	0.387456	0.890977	0.688848	0.295805	1.60414
P22792.CPN2_LSNNALSGLPQGVFGK.gz	Colorectal cancer	1	0.125733	0.102968	0.222053	0.957867	1.13398	0.926738	1.38756
P22792.CPN2_LSNNALSGLPQGVFGK.gz	Esophageal cancer	1	-0.336416	0.240714	0.16224	0.646572	0.714326	0.445653	1.14497
P22792.CPN2_LSNNALSGLPQGVFGK.gz	Gastric cancer	1	0.0194355	0.104357	0.852255	0.93922	1.01963	0.831018	1.25104
P22792.CPN2_LSNNALSGLPQGVFGK.gz	Hepatic cancer	1	0.0604979	0.193989	0.755145	0.995693	1.06237	0.726352	1.55382
P22792.CPN2_LSNNALSGLPQGVFGK.gz	Pancreatic cancer	1	-0.247464	0.397344	0.533419	0.985378	0.780778	0.358345	1.70119
P22792.CPN2_LSNNALSGLPQGVFGK.gz	Pharyngeal and laryngeal cancer	1	0.280342	0.511087	0.583335	0.998727	1.32358	0.486077	3.6041
P22792.CPN2_RLFQPLTHLK.gz	Cancer of hepatic bile ducts	2	-0.193928	0.259246	0.454432	0.890977	0.823717	0.495568	1.36916
P22792.CPN2_RLFQPLTHLK.gz	Colorectal cancer	2	0.0744524	0.061867	0.228811	0.957867	1.07729	0.954272	1.21618
P22792.CPN2_RLFQPLTHLK.gz	Esophageal cancer	2	0.110819	0.302191	0.713829	0.980866	1.11719	0.617871	2.02003
P22792.CPN2_RLFQPLTHLK.gz	Gastric cancer	2	-0.088689	0.0665845	0.182868	0.834857	0.91513	0.803165	1.0427
P22792.CPN2_RLFQPLTHLK.gz	Hepatic cancer	2	-0.0154634	0.116701	0.894585	0.995693	0.984656	0.783333	1.23772
P22792.CPN2_RLFQPLTHLK.gz	Pancreatic cancer	2	0.204233	0.300316	0.496466	0.985378	1.22658	0.680869	2.20969
P22792.CPN2_RLFQPLTHLK.gz	Pharyngeal and laryngeal cancer	2	-0.0355015	0.306311	0.907732	0.998727	0.965121	0.529475	1.75921
P22891.PROZ.gz	Cancer of hepatic bile ducts	1	-0.362571	0.191974	0.0589394	0.890977	0.695885	0.477667	1.01379
P22891.PROZ.gz	Colorectal cancer	1	0.0169841	0.0458553	0.711096	0.971447	1.01713	0.929701	1.11278
P22891.PROZ.gz	Esophageal cancer	1	0.129672	0.106854	0.224924	0.71582	1.13845	0.923336	1.40369
P22891.PROZ.gz	Gastric cancer	1	0.0175865	0.046386	0.704588	0.862663	1.01774	0.929294	1.11461
P22891.PROZ.gz	Hepatic cancer	1	0.0584931	0.0863409	0.49811	0.938258	1.06024	0.895176	1.25574
P22891.PROZ.gz	Pancreatic cancer	1	0.161705	0.176922	0.36072	0.985378	1.17551	0.831053	1.66275
P22891.PROZ.gz	Pharyngeal and laryngeal cancer	1	-0.197345	0.226847	0.384331	0.984682	0.820908	0.526257	1.28053
P22891.PROZ_RAPDLQDLPWQVK.gz	Cancer of hepatic bile ducts	1	-0.426022	0.22557	0.0589394	0.890977	0.653102	0.419732	1.01623
P22891.PROZ_RAPDLQDLPWQVK.gz	Colorectal cancer	1	0.0199564	0.05388	0.711096	0.971447	1.02016	0.917917	1.13378
P22891.PROZ_RAPDLQDLPWQVK.gz	Esophageal cancer	1	0.152364	0.125554	0.224924	0.71582	1.16458	0.910537	1.48951
P22891.PROZ_RAPDLQDLPWQVK.gz	Gastric cancer	1	0.0206642	0.0545035	0.704588	0.862663	1.02088	0.917445	1.13597
P22891.PROZ_RAPDLQDLPWQVK.gz	Hepatic cancer	1	0.0687295	0.101451	0.49811	0.938258	1.07115	0.877996	1.30679
P22891.PROZ_RAPDLQDLPWQVK.gz	Pancreatic cancer	1	0.190004	0.207883	0.36072	0.985378	1.20925	0.80457	1.81749
P22891.PROZ_RAPDLQDLPWQVK.gz	Pharyngeal and laryngeal cancer	1	-0.23188	0.266546	0.384331	0.984682	0.793041	0.470335	1.33716
P23942.PRPH2.gz	Cancer of hepatic bile ducts	1	-0.0116345	0.163316	0.943207	0.968217	0.988433	0.717678	1.36133
P23942.PRPH2.gz	Colorectal cancer	1	0.0240345	0.0388539	0.536188	0.971447	1.02433	0.949216	1.10538
P23942.PRPH2.gz	Esophageal cancer	1	0.197303	0.0907346	0.0296669	0.200993	1.21811	1.01965	1.4552
P23942.PRPH2.gz	Gastric cancer	1	0.00457945	0.0393503	0.907354	0.974877	1.00459	0.930022	1.08514
P23942.PRPH2.gz	Hepatic cancer	1	-0.0441735	0.0734442	0.547535	0.951167	0.956788	0.828512	1.10492
P23942.PRPH2.gz	Pancreatic cancer	1	-0.324828	0.150434	0.0308288	0.985378	0.722652	0.538118	0.970467
P23942.PRPH2.gz	Pharyngeal and laryngeal cancer	1	-0.174647	0.192358	0.363917	0.973608	0.839754	0.575988	1.22431
P23942.PRPH2_TIDMLQIEFK.gz	Cancer of hepatic bile ducts	1	-0.0309043	0.156349	0.84331	0.93771	0.969568	0.71366	1.31724
P23942.PRPH2_TIDMLQIEFK.gz	Colorectal cancer	1	0.0235527	0.0371829	0.526454	0.971447	1.02383	0.951871	1.10123
P23942.PRPH2_TIDMLQIEFK.gz	Esophageal cancer	1	0.175452	0.0867791	0.0431948	0.260129	1.19178	1.00538	1.41275
P23942.PRPH2_TIDMLQIEFK.gz	Gastric cancer	1	0.00370344	0.0376493	0.921641	0.974877	1.00371	0.932311	1.08058
P23942.PRPH2_TIDMLQIEFK.gz	Hepatic cancer	1	-0.0244536	0.0702691	0.727841	0.995693	0.975843	0.850287	1.11994
P23942.PRPH2_TIDMLQIEFK.gz	Pancreatic cancer	1	-0.269634	0.144034	0.0612049	0.985378	0.763659	0.575831	1.01275
P23942.PRPH2_TIDMLQIEFK.gz	Pharyngeal and laryngeal cancer	1	-0.184498	0.18398	0.31595	0.973608	0.831522	0.579785	1.19256
P27169.PON1.gz	Cancer of hepatic bile ducts	2	-0.154954	0.204829	0.449346	0.890977	0.856454	0.573258	1.27955
P27169.PON1.gz	Colorectal cancer	2	0.00110093	0.0490321	0.982086	0.99308	1.0011	0.909371	1.10209
P27169.PON1.gz	Esophageal cancer	2	0.00760042	0.114623	0.947133	0.981161	1.00763	0.804881	1.26145
P27169.PON1.gz	Gastric cancer	2	-0.00227429	0.0496969	0.963499	0.977988	0.997728	0.905127	1.0998
P27169.PON1.gz	Hepatic cancer	2	0.0838869	0.196806	0.669932	0.995693	1.08751	0.739447	1.5994
P27169.PON1.gz	Pancreatic cancer	2	0.288942	0.242867	0.23416	0.985378	1.33501	0.829379	2.14891
P27169.PON1.gz	Pharyngeal and laryngeal cancer	2	-0.186961	0.285841	0.513064	0.989121	0.829476	0.473687	1.4525
P27169.PON1_EVQPVELPNCNLVK.gz	Cancer of hepatic bile ducts	1	-0.338008	0.318108	0.287984	0.890977	0.71319	0.382319	1.33041
P27169.PON1_EVQPVELPNCNLVK.gz	Colorectal cancer	1	0.0961938	0.07604	0.205856	0.957867	1.10097	0.948527	1.27792
P27169.PON1_EVQPVELPNCNLVK.gz	Esophageal cancer	1	0.0177763	0.177916	0.920412	0.981161	1.01794	0.71825	1.44266
P27169.PON1_EVQPVELPNCNLVK.gz	Gastric cancer	1	-0.0793707	0.0770735	0.303102	0.834857	0.923697	0.794188	1.07433
P27169.PON1_EVQPVELPNCNLVK.gz	Hepatic cancer	1	0.0106028	0.143227	0.940988	0.995693	1.01066	0.763286	1.3382
P27169.PON1_EVQPVELPNCNLVK.gz	Pancreatic cancer	1	0.184682	0.293069	0.528587	0.985378	1.20284	0.677237	2.13635
P27169.PON1_EVQPVELPNCNLVK.gz	Pharyngeal and laryngeal cancer	1	-0.0186758	0.377163	0.960508	0.998727	0.981497	0.468643	2.05559
P27169.PON1_GIETGSEDLEILPNGLAFISSGLK.gz	Cancer of hepatic bile ducts	1	-0.408957	0.38488	0.287984	0.890977	0.664343	0.312446	1.41257
P27169.PON1_GIETGSEDLEILPNGLAFISSGLK.gz	Colorectal cancer	1	0.116385	0.092001	0.205856	0.957867	1.12343	0.938064	1.34542
P27169.PON1_GIETGSEDLEILPNGLAFISSGLK.gz	Esophageal cancer	1	0.0215076	0.215261	0.920412	0.981161	1.02174	0.67005	1.55802
P27169.PON1_GIETGSEDLEILPNGLAFISSGLK.gz	Gastric cancer	1	-0.0960309	0.0932515	0.303102	0.834857	0.908436	0.756688	1.09062
P27169.PON1_GIETGSEDLEILPNGLAFISSGLK.gz	Hepatic cancer	1	0.0128284	0.173291	0.940988	0.995693	1.01291	0.721212	1.42259
P27169.PON1_GIETGSEDLEILPNGLAFISSGLK.gz	Pancreatic cancer	1	0.223447	0.354585	0.528587	0.985378	1.25038	0.62404	2.50537
P27169.PON1_GIETGSEDLEILPNGLAFISSGLK.gz	Pharyngeal and laryngeal cancer	1	-0.0225959	0.456331	0.960508	0.998727	0.977657	0.399715	2.39124
P27169.PON1_IFFYDSENPPASEVLR.gz	Cancer of hepatic bile ducts	1	0.183777	0.245252	0.453654	0.890977	1.20175	0.743105	1.94346
P27169.PON1_IFFYDSENPPASEVLR.gz	Colorectal cancer	1	0.0343143	0.058522	0.557641	0.971447	1.03491	0.922758	1.16069
P27169.PON1_IFFYDSENPPASEVLR.gz	Esophageal cancer	1	0.0429394	0.136741	0.753506	0.980866	1.04387	0.798458	1.36472
P27169.PON1_IFFYDSENPPASEVLR.gz	Gastric cancer	1	0.0229571	0.0593418	0.698858	0.862663	1.02322	0.910872	1.14943
P27169.PON1_IFFYDSENPPASEVLR.gz	Hepatic cancer	1	0.00758188	0.110507	0.9453	0.995693	1.00761	0.811385	1.25129
P27169.PON1_IFFYDSENPPASEVLR.gz	Pancreatic cancer	1	0.0912065	0.225904	0.686404	0.985378	1.0955	0.703586	1.70571
P27169.PON1_IFFYDSENPPASEVLR.gz	Pharyngeal and laryngeal cancer	1	-0.341501	0.290007	0.238973	0.927686	0.710703	0.402559	1.25472
P27169.PON1_IQNILTEEPK.gz	Cancer of hepatic bile ducts	1	-0.2334	0.245887	0.342509	0.890977	0.791836	0.489027	1.28215
P27169.PON1_IQNILTEEPK.gz	Colorectal cancer	1	0.00844761	0.0587151	0.885599	0.975959	1.00848	0.898855	1.13148
P27169.PON1_IQNILTEEPK.gz	Esophageal cancer	1	-0.0387681	0.137145	0.777423	0.980866	0.961974	0.735229	1.25865
P27169.PON1_IQNILTEEPK.gz	Gastric cancer	1	-0.0284927	0.05945	0.631746	0.844433	0.971909	0.86501	1.09202
P27169.PON1_IQNILTEEPK.gz	Hepatic cancer	1	0.213432	0.110605	0.0536474	0.727844	1.23792	0.996651	1.53759
P27169.PON1_IQNILTEEPK.gz	Pancreatic cancer	1	0.449743	0.226171	0.0467556	0.985378	1.56791	1.00647	2.44254
P27169.PON1_IQNILTEEPK.gz	Pharyngeal and laryngeal cancer	1	0.000929805	0.290679	0.997448	0.998727	1.00093	0.566204	1.76944
P27169.PON1_VVAEGFDFANGINISPDGK.gz	Cancer of hepatic bile ducts	1	0.195139	0.260415	0.453654	0.890977	1.21548	0.729589	2.02496
P27169.PON1_VVAEGFDFANGINISPDGK.gz	Colorectal cancer	1	0.0364358	0.0621401	0.557641	0.971447	1.03711	0.918183	1.17144
P27169.PON1_VVAEGFDFANGINISPDGK.gz	Esophageal cancer	1	0.0455941	0.145195	0.753506	0.980866	1.04665	0.787424	1.39121
P27169.PON1_VVAEGFDFANGINISPDGK.gz	Gastric cancer	1	0.0243764	0.0630105	0.698858	0.862663	1.02468	0.90563	1.15937
P27169.PON1_VVAEGFDFANGINISPDGK.gz	Hepatic cancer	1	0.00805062	0.117339	0.9453	0.995693	1.00808	0.800968	1.26875
P27169.PON1_VVAEGFDFANGINISPDGK.gz	Pancreatic cancer	1	0.0968452	0.23987	0.686404	0.985378	1.10169	0.688458	1.76295
P27169.PON1_VVAEGFDFANGINISPDGK.gz	Pharyngeal and laryngeal cancer	1	-0.362614	0.307937	0.238973	0.927686	0.695855	0.380538	1.27245
P27169.PON1_YVYIAELLAHK.gz	Cancer of hepatic bile ducts	1	0.157444	0.210111	0.453654	0.890977	1.17051	0.775403	1.76696
P27169.PON1_YVYIAELLAHK.gz	Colorectal cancer	1	0.0293975	0.0501365	0.557641	0.971447	1.02983	0.933448	1.13617
P27169.PON1_YVYIAELLAHK.gz	Esophageal cancer	1	0.0367867	0.117148	0.753506	0.980866	1.03747	0.824628	1.30525
P27169.PON1_YVYIAELLAHK.gz	Gastric cancer	1	0.0196676	0.0508388	0.698858	0.862663	1.01986	0.923138	1.12672
P27169.PON1_YVYIAELLAHK.gz	Hepatic cancer	1	0.00649549	0.094673	0.9453	0.995693	1.00652	0.836053	1.21174
P27169.PON1_YVYIAELLAHK.gz	Pancreatic cancer	1	0.0781377	0.193535	0.686404	0.985378	1.08127	0.739937	1.58006
P27169.PON1_YVYIAELLAHK.gz	Pharyngeal and laryngeal cancer	1	-0.292568	0.248453	0.238973	0.927686	0.746345	0.458619	1.21458
P29622.KAIN_IAPANADFAFR.gz	Cancer of hepatic bile ducts	1	-0.28003	0.371343	0.450788	0.890977	0.755761	0.364999	1.56487
P29622.KAIN_IAPANADFAFR.gz	Colorectal cancer	1	0.0551909	0.0884476	0.53263	0.971447	1.05674	0.888548	1.25677
P29622.KAIN_IAPANADFAFR.gz	Esophageal cancer	1	-0.108811	0.206605	0.598427	0.96365	0.8969	0.598244	1.34465
P29622.KAIN_IAPANADFAFR.gz	Gastric cancer	1	-0.095084	0.0896604	0.288922	0.834857	0.909297	0.762755	1.08399
P29622.KAIN_IAPANADFAFR.gz	Hepatic cancer	1	0.171146	0.167081	0.30568	0.804265	1.18666	0.855274	1.64646
P29622.KAIN_IAPANADFAFR.gz	Pancreatic cancer	1	-0.317658	0.341462	0.352222	0.985378	0.727852	0.372722	1.42135
P29622.KAIN_IAPANADFAFR.gz	Pharyngeal and laryngeal cancer	1	0.218931	0.437701	0.616946	0.998727	1.24474	0.527839	2.93535
P35542.SAA4_AYWDIMISNHQNSNR.gz	Cancer of hepatic bile ducts	1	-0.168278	0.391612	0.66741	0.890977	0.845119	0.392257	1.82081
P35542.SAA4_AYWDIMISNHQNSNR.gz	Colorectal cancer	1	-0.120514	0.0940883	0.200241	0.957867	0.886464	0.737177	1.06598
P35542.SAA4_AYWDIMISNHQNSNR.gz	Esophageal cancer	1	0.000369233	0.22029	0.998663	0.999157	1.00037	0.6496	1.54055
P35542.SAA4_AYWDIMISNHQNSNR.gz	Gastric cancer	1	-0.0664611	0.0953596	0.485833	0.834857	0.935699	0.776184	1.128
P35542.SAA4_AYWDIMISNHQNSNR.gz	Hepatic cancer	1	-0.0754915	0.177484	0.670588	0.995693	0.927288	0.654842	1.31308
P35542.SAA4_AYWDIMISNHQNSNR.gz	Pancreatic cancer	1	-0.544734	0.360916	0.13122	0.985378	0.579996	0.285895	1.17664
P35542.SAA4_AYWDIMISNHQNSNR.gz	Pharyngeal and laryngeal cancer	1	-0.163888	0.466046	0.725096	0.998727	0.848837	0.340501	2.11607
P35542.SAA4_EALQGVGDMGR.gz	Cancer of hepatic bile ducts	1	-0.161161	0.36554	0.659297	0.890977	0.851155	0.415772	1.74246
P35542.SAA4_EALQGVGDMGR.gz	Colorectal cancer	1	-0.0640883	0.0878278	0.465572	0.971447	0.937922	0.789598	1.11411
P35542.SAA4_EALQGVGDMGR.gz	Esophageal cancer	1	0.0287939	0.20547	0.888552	0.980866	1.02921	0.688027	1.53959
P35542.SAA4_EALQGVGDMGR.gz	Gastric cancer	1	-0.106869	0.08898	0.229733	0.834857	0.898643	0.754824	1.06986
P35542.SAA4_EALQGVGDMGR.gz	Hepatic cancer	1	-0.0888338	0.165256	0.590885	0.979822	0.914998	0.661838	1.26499
P35542.SAA4_EALQGVGDMGR.gz	Pancreatic cancer	1	-0.291833	0.336285	0.385495	0.985378	0.746893	0.386373	1.44381
P35542.SAA4_EALQGVGDMGR.gz	Pharyngeal and laryngeal cancer	1	0.0172461	0.434577	0.968344	0.998727	1.0174	0.43408	2.38457
P35542.SAA4_GPGGVWAAK.gz	Cancer of hepatic bile ducts	1	-0.170362	0.38641	0.659297	0.890977	0.843359	0.395452	1.79859
P35542.SAA4_GPGGVWAAK.gz	Colorectal cancer	1	-0.0677473	0.0928423	0.465572	0.971447	0.934497	0.77902	1.121
P35542.SAA4_GPGGVWAAK.gz	Esophageal cancer	1	0.0304379	0.217201	0.888552	0.980866	1.03091	0.673494	1.57799
P35542.SAA4_GPGGVWAAK.gz	Gastric cancer	1	-0.112971	0.0940603	0.229733	0.834857	0.893177	0.7428	1.074
P35542.SAA4_GPGGVWAAK.gz	Hepatic cancer	1	-0.0939057	0.174691	0.590885	0.979822	0.910369	0.646424	1.28209
P35542.SAA4_GPGGVWAAK.gz	Pancreatic cancer	1	-0.308495	0.355485	0.385495	0.985378	0.734552	0.365955	1.47441
P35542.SAA4_GPGGVWAAK.gz	Pharyngeal and laryngeal cancer	1	0.0182307	0.459389	0.968344	0.998727	1.0184	0.413883	2.50586
P35557.HXK4.gz	Cancer of hepatic bile ducts	3	0.317937	0.347486	0.528252	0.890977	1.37429	0.695492	2.71559
P35557.HXK4.gz	Cancer of hepatic bile ducts	3	-0.0758789	0.134908	0.573809	0.890977	0.926928	0.711558	1.20749
P35557.HXK4.gz	Cancer of hepatic bile ducts	3	-0.0966124	0.127794	0.44965	0.890977	0.907908	0.706742	1.16633
P35557.HXK4.gz	Cancer of hepatic bile ducts	3	-0.206239	0.227135	0.45972	0.890977	0.813639	0.521303	1.26991
P35557.HXK4.gz	Cancer of hepatic bile ducts	3	-0.0326425	0.148444	0.846355	0.890977	0.967885	0.723545	1.29474
P35557.HXK4.gz	Colorectal cancer	3	0.206308	0.104243	0.297849	0.971447	1.22913	1.00199	1.50776
P35557.HXK4.gz	Colorectal cancer	3	0.0216635	0.0309794	0.484372	0.971447	1.0219	0.961697	1.08587
P35557.HXK4.gz	Colorectal cancer	3	0.0234377	0.0579249	0.685755	0.971447	1.02371	0.913844	1.14679
P35557.HXK4.gz	Colorectal cancer	3	-0.110161	0.0973346	0.375167	0.971447	0.89569	0.740124	1.08395
P35557.HXK4.gz	Colorectal cancer	3	0.0750041	0.0393193	0.196685	0.971447	1.07789	0.997941	1.16424
P35557.HXK4.gz	Esophageal cancer	3	0.0956896	0.192708	0.706591	0.999157	1.10042	0.754261	1.60544
P35557.HXK4.gz	Esophageal cancer	3	-0.00160414	0.073336	0.982549	0.999157	0.998397	0.864726	1.15273
P35557.HXK4.gz	Esophageal cancer	3	7.50159e-05	0.0709674	0.999157	0.999157	1.00008	0.87021	1.14932
P35557.HXK4.gz	Esophageal cancer	3	-0.0741335	0.109724	0.568923	0.999157	0.928548	0.748868	1.15134
P35557.HXK4.gz	Esophageal cancer	3	0.0312028	0.0802367	0.734859	0.999157	1.03169	0.881561	1.2074
P35557.HXK4.gz	Gastric cancer	3	0.0927117	0.121358	0.584688	0.834857	1.09715	0.864892	1.39177
P35557.HXK4.gz	Gastric cancer	3	-0.0395827	0.0330765	0.231423	0.834857	0.96119	0.900854	1.02557
P35557.HXK4.gz	Gastric cancer	3	-0.0395833	0.0486666	0.416013	0.834857	0.96119	0.873742	1.05739
P35557.HXK4.gz	Gastric cancer	3	-0.142335	0.0895352	0.252855	0.834857	0.86733	0.727731	1.03371
P35557.HXK4.gz	Gastric cancer	3	0.00372357	0.0344377	0.923767	0.834857	1.00373	0.938217	1.07382
P35557.HXK4.gz	Hepatic cancer	3	0.492626	0.414965	0.445658	0.995693	1.63661	0.725637	3.69122
P35557.HXK4.gz	Hepatic cancer	3	-0.0489639	0.0618429	0.428509	0.995693	0.952216	0.843516	1.07492
P35557.HXK4.gz	Hepatic cancer	3	-0.0419473	0.184475	0.820123	0.995693	0.95892	0.667965	1.37661
P35557.HXK4.gz	Hepatic cancer	3	-0.445992	0.15598	0.103647	0.995693	0.640189	0.471558	0.869123
P35557.HXK4.gz	Hepatic cancer	3	0.123724	0.0722556	0.22897	0.995693	1.1317	0.982263	1.30388
P35557.HXK4.gz	Pancreatic cancer	3	-0.413088	0.518244	0.571577	0.985378	0.661604	0.239585	1.82699
P35557.HXK4.gz	Pancreatic cancer	3	-0.227208	0.132109	0.0854593	0.985378	0.796755	0.614995	1.03223
P35557.HXK4.gz	Pancreatic cancer	3	-0.220788	0.144938	0.127677	0.985378	0.801886	0.603586	1.06534
P35557.HXK4.gz	Pancreatic cancer	3	-0.250251	0.192614	0.323464	0.985378	0.778605	0.533778	1.13573
P35557.HXK4.gz	Pancreatic cancer	3	-0.216155	0.139764	0.26202	0.985378	0.805611	0.61257	1.05948
P35557.HXK4.gz	Pharyngeal and laryngeal cancer	3	-0.321998	0.511911	0.642551	0.998727	0.724699	0.265712	1.97654
P35557.HXK4.gz	Pharyngeal and laryngeal cancer	3	-0.138472	0.155496	0.373187	0.998727	0.870687	0.64195	1.18093
P35557.HXK4.gz	Pharyngeal and laryngeal cancer	3	-0.0728515	0.150486	0.628309	0.998727	0.929739	0.692253	1.2487
P35557.HXK4.gz	Pharyngeal and laryngeal cancer	3	-0.111632	0.250636	0.699603	0.998727	0.894373	0.547234	1.46172
P35557.HXK4.gz	Pharyngeal and laryngeal cancer	3	-0.176694	0.176354	0.421909	0.998727	0.838036	0.593126	1.18407
P35557.HXK4_LVDENLLFHGEASEQLR.gz	Cancer of hepatic bile ducts	4	-0.117044	0.652276	0.874127	0.890977	0.889546	0.247708	3.19446
P35557.HXK4_LVDENLLFHGEASEQLR.gz	Cancer of hepatic bile ducts	4	0.0466432	0.123103	0.704765	0.890977	1.04775	0.823132	1.33366
P35557.HXK4_LVDENLLFHGEASEQLR.gz	Cancer of hepatic bile ducts	4	0.0787488	0.109646	0.472628	0.890977	1.08193	0.872705	1.34132
P35557.HXK4_LVDENLLFHGEASEQLR.gz	Cancer of hepatic bile ducts	4	-0.00165496	0.150852	0.991936	0.890977	0.998346	0.742803	1.3418
P35557.HXK4_LVDENLLFHGEASEQLR.gz	Cancer of hepatic bile ducts	4	0.03579	0.125507	0.794073	0.890977	1.03644	0.810419	1.32549
P35557.HXK4_LVDENLLFHGEASEQLR.gz	Colorectal cancer	4	0.318517	0.157267	0.1801	0.957867	1.37509	1.01033	1.87154
P35557.HXK4_LVDENLLFHGEASEQLR.gz	Colorectal cancer	4	0.0386135	0.0288802	0.181215	0.957867	1.03937	0.982169	1.0999
P35557.HXK4_LVDENLLFHGEASEQLR.gz	Colorectal cancer	4	0.0305905	0.0339555	0.367643	0.957867	1.03106	0.964677	1.10202
P35557.HXK4_LVDENLLFHGEASEQLR.gz	Colorectal cancer	4	0.00140167	0.0437363	0.976447	0.957867	1.0014	0.919136	1.09103
P35557.HXK4_LVDENLLFHGEASEQLR.gz	Colorectal cancer	4	0.0432229	0.0289049	0.231703	0.957867	1.04417	0.986659	1.10503
P35557.HXK4_LVDENLLFHGEASEQLR.gz	Esophageal cancer	4	0.0310255	0.368269	0.940534	0.980866	1.03151	0.501185	2.123
P35557.HXK4_LVDENLLFHGEASEQLR.gz	Esophageal cancer	4	0.0325219	0.0670421	0.627608	0.980866	1.03306	0.905851	1.17813
P35557.HXK4_LVDENLLFHGEASEQLR.gz	Esophageal cancer	4	0.0198402	0.0608323	0.744314	0.980866	1.02004	0.905389	1.14921
P35557.HXK4_LVDENLLFHGEASEQLR.gz	Esophageal cancer	4	0.0398692	0.0857696	0.673706	0.980866	1.04067	0.879643	1.23119
P35557.HXK4_LVDENLLFHGEASEQLR.gz	Esophageal cancer	4	0.0334147	0.065017	0.642755	0.980866	1.03398	0.910266	1.17451
P35557.HXK4_LVDENLLFHGEASEQLR.gz	Gastric cancer	3	0.150613	0.492473	0.811053	0.834857	1.16255	0.442802	3.05219
P35557.HXK4_LVDENLLFHGEASEQLR.gz	Gastric cancer	3	0.00323588	0.0354386	0.927247	0.834857	1.00324	0.935921	1.0754
P35557.HXK4_LVDENLLFHGEASEQLR.gz	Gastric cancer	3	-0.074314	0.0661735	0.26143	0.834857	0.92838	0.815451	1.05695
P35557.HXK4_LVDENLLFHGEASEQLR.gz	Gastric cancer	3	0.00329397	0.105903	0.978012	0.834857	1.0033	0.815237	1.23474
P35557.HXK4_LVDENLLFHGEASEQLR.gz	Gastric cancer	3	0.00367403	0.0540605	0.951999	0.834857	1.00368	0.902773	1.11587
P35557.HXK4_LVDENLLFHGEASEQLR.gz	Hepatic cancer	4	0.424821	0.667369	0.589547	0.995693	1.52932	0.413449	5.65683
P35557.HXK4_LVDENLLFHGEASEQLR.gz	Hepatic cancer	4	-0.0238596	0.0687856	0.728689	0.995693	0.976423	0.85327	1.11735
P35557.HXK4_LVDENLLFHGEASEQLR.gz	Hepatic cancer	4	0.0173349	0.0990178	0.861026	0.995693	1.01749	0.837998	1.23542
P35557.HXK4_LVDENLLFHGEASEQLR.gz	Hepatic cancer	4	-0.13428	0.136421	0.397544	0.995693	0.874346	0.669205	1.14237
P35557.HXK4_LVDENLLFHGEASEQLR.gz	Hepatic cancer	4	0.10755	0.0822529	0.282204	0.995693	1.11355	0.947749	1.30835
P35557.HXK4_LVDENLLFHGEASEQLR.gz	Pancreatic cancer	4	-0.916795	0.60078	0.266537	0.985378	0.399798	0.123154	1.29788
P35557.HXK4_LVDENLLFHGEASEQLR.gz	Pancreatic cancer	4	-0.161295	0.107166	0.132301	0.985378	0.851041	0.689809	1.04996
P35557.HXK4_LVDENLLFHGEASEQLR.gz	Pancreatic cancer	4	-0.144798	0.100963	0.151526	0.985378	0.865197	0.709862	1.05452
P35557.HXK4_LVDENLLFHGEASEQLR.gz	Pancreatic cancer	4	-0.131789	0.125915	0.37216	0.985378	0.876526	0.684831	1.12188
P35557.HXK4_LVDENLLFHGEASEQLR.gz	Pancreatic cancer	4	-0.164537	0.108493	0.226645	0.985378	0.848286	0.68579	1.04929
P35557.HXK4_LVDENLLFHGEASEQLR.gz	Pharyngeal and laryngeal cancer	4	-1.58102	0.783908	0.18123	0.998727	0.205765	0.0442685	0.956416
P35557.HXK4_LVDENLLFHGEASEQLR.gz	Pharyngeal and laryngeal cancer	4	-0.0797156	0.150005	0.595127	0.998727	0.923379	0.688166	1.23899
P35557.HXK4_LVDENLLFHGEASEQLR.gz	Pharyngeal and laryngeal cancer	4	-0.0332957	0.153136	0.827877	0.998727	0.967252	0.716453	1.30585
P35557.HXK4_LVDENLLFHGEASEQLR.gz	Pharyngeal and laryngeal cancer	4	-0.0430272	0.189269	0.834776	0.998727	0.957885	0.661004	1.38811
P35557.HXK4_LVDENLLFHGEASEQLR.gz	Pharyngeal and laryngeal cancer	4	-0.119401	0.149765	0.483571	0.998727	0.887452	0.661702	1.19022
P36952.SPB5.gz	Cancer of hepatic bile ducts	1	0.508028	0.669983	0.44829	0.890977	1.66201	0.447025	6.17924
P36952.SPB5.gz	Colorectal cancer	1	0.122387	0.159814	0.443787	0.971447	1.13019	0.826259	1.54592
P36952.SPB5.gz	Esophageal cancer	1	-0.0292908	0.373826	0.937546	0.981161	0.971134	0.466737	2.02063
P36952.SPB5.gz	Gastric cancer	1	0.1284	0.16196	0.427902	0.834857	1.13701	0.827752	1.5618
P36952.SPB5.gz	Hepatic cancer	1	0.136024	0.302659	0.653122	0.995693	1.14571	0.633061	2.0735
P36952.SPB5.gz	Pancreatic cancer	1	0.986264	0.6171	0.109993	0.985378	2.6812	0.799913	8.987
P36952.SPB5.gz	Pharyngeal and laryngeal cancer	1	-0.236962	0.792052	0.764807	0.998727	0.789021	0.167063	3.72646
P36955.PEDF_ALYYDLISSPDIHGTYK.gz	Cancer of hepatic bile ducts	1	-0.395882	0.43632	0.364238	0.890977	0.673086	0.286198	1.58298
P36955.PEDF_ALYYDLISSPDIHGTYK.gz	Colorectal cancer	1	0.0203461	0.104235	0.845241	0.975959	1.02055	0.831974	1.25188
P36955.PEDF_ALYYDLISSPDIHGTYK.gz	Esophageal cancer	1	0.726562	0.24318	0.00281039	0.151222	2.06796	1.28393	3.33074
P36955.PEDF_ALYYDLISSPDIHGTYK.gz	Gastric cancer	1	0.352493	0.105446	0.000829131	0.0447731	1.42261	1.15699	1.74921
P36955.PEDF_ALYYDLISSPDIHGTYK.gz	Hepatic cancer	1	-0.197196	0.196267	0.315025	0.820882	0.82103	0.558847	1.20621
P36955.PEDF_ALYYDLISSPDIHGTYK.gz	Pancreatic cancer	1	-0.0687407	0.401701	0.864126	0.985378	0.933569	0.424827	2.05154
P36955.PEDF_ALYYDLISSPDIHGTYK.gz	Pharyngeal and laryngeal cancer	1	0.440937	0.516132	0.392933	0.985972	1.55416	0.565139	4.27403
P36955.PEDF_LSYEGEVTK.gz	Cancer of hepatic bile ducts	1	-0.705183	0.426092	0.0979239	0.890977	0.494018	0.214312	1.13878
P36955.PEDF_LSYEGEVTK.gz	Colorectal cancer	1	0.031101	0.101789	0.759951	0.971447	1.03159	0.845012	1.25936
P36955.PEDF_LSYEGEVTK.gz	Esophageal cancer	1	0.254129	0.237823	0.285266	0.805282	1.28934	0.808962	2.05497
P36955.PEDF_LSYEGEVTK.gz	Gastric cancer	1	0.1974	0.103016	0.0553395	0.588478	1.21823	0.995498	1.4908
P36955.PEDF_LSYEGEVTK.gz	Hepatic cancer	1	0.219788	0.191975	0.252261	0.737899	1.24581	0.855146	1.81495
P36955.PEDF_LSYEGEVTK.gz	Pancreatic cancer	1	-0.229857	0.392646	0.558275	0.985378	0.794647	0.368084	1.71554
P36955.PEDF_LSYEGEVTK.gz	Pharyngeal and laryngeal cancer	1	0.149273	0.503996	0.767093	0.998727	1.16099	0.432333	3.11773
P36955.PEDF_YGLDSDLSCK.gz	Cancer of hepatic bile ducts	1	-0.655771	0.349758	0.0608028	0.890977	0.519042	0.261507	1.0302
P36955.PEDF_YGLDSDLSCK.gz	Colorectal cancer	1	0.00416784	0.0834897	0.960186	0.989393	1.00418	0.852594	1.18271
P36955.PEDF_YGLDSDLSCK.gz	Esophageal cancer	1	0.241369	0.195029	0.215863	0.71582	1.27299	0.868586	1.86568
P36955.PEDF_YGLDSDLSCK.gz	Gastric cancer	1	0.179912	0.0845525	0.0333522	0.500283	1.19711	1.01429	1.41289
P36955.PEDF_YGLDSDLSCK.gz	Hepatic cancer	1	-0.141511	0.157586	0.369189	0.875895	0.868046	0.637387	1.18218
P36955.PEDF_YGLDSDLSCK.gz	Pancreatic cancer	1	-0.0468467	0.32241	0.884473	0.985378	0.954234	0.507241	1.79513
P36955.PEDF_YGLDSDLSCK.gz	Pharyngeal and laryngeal cancer	1	0.153733	0.413239	0.709879	0.998727	1.16618	0.518811	2.62133
P36980.FHR2.gz	Cancer of hepatic bile ducts	1	0.0180192	0.12799	0.88804	0.94472	1.01818	0.792279	1.3085
P36980.FHR2.gz	Colorectal cancer	1	-0.0365073	0.0306213	0.233175	0.957867	0.964151	0.907987	1.02379
P36980.FHR2.gz	Esophageal cancer	1	0.0289568	0.0714653	0.68534	0.980866	1.02938	0.894836	1.18415
P36980.FHR2.gz	Gastric cancer	1	0.00586388	0.0310029	0.849983	0.93922	1.00588	0.946578	1.0689
P36980.FHR2.gz	Hepatic cancer	1	0.00351786	0.0578206	0.951486	0.995693	1.00352	0.896004	1.12395
P36980.FHR2.gz	Pancreatic cancer	1	0.174956	0.117684	0.137105	0.985378	1.19119	0.945818	1.50023
P36980.FHR2.gz	Pharyngeal and laryngeal cancer	1	-0.0726882	0.151785	0.632017	0.998727	0.929891	0.690606	1.25208
P36980.FHR2_ITCAEEGWSPTPK.gz	Cancer of hepatic bile ducts	2	0.0982626	0.168347	0.559428	0.890977	1.10325	0.793186	1.53453
P36980.FHR2_ITCAEEGWSPTPK.gz	Colorectal cancer	2	-0.0232091	0.0362481	0.521988	0.971447	0.977058	0.91005	1.049
P36980.FHR2_ITCAEEGWSPTPK.gz	Esophageal cancer	2	0.0175392	0.0680695	0.796665	0.980866	1.01769	0.890585	1.16294
P36980.FHR2_ITCAEEGWSPTPK.gz	Gastric cancer	2	-0.0170147	0.0531943	0.749074	0.868026	0.983129	0.88579	1.09117
P36980.FHR2_ITCAEEGWSPTPK.gz	Hepatic cancer	2	0.011206	0.0550413	0.838672	0.995693	1.01127	0.907851	1.12647
P36980.FHR2_ITCAEEGWSPTPK.gz	Pancreatic cancer	2	0.0665084	0.257461	0.796157	0.985378	1.06877	0.645251	1.77027
P36980.FHR2_ITCAEEGWSPTPK.gz	Pharyngeal and laryngeal cancer	2	-0.117207	0.144634	0.417729	0.989121	0.889401	0.669858	1.1809
P36980.FHR2_LVYPSCEEK.gz	Cancer of hepatic bile ducts	2	0.0889749	0.161521	0.581733	0.890977	1.09305	0.796437	1.50014
P36980.FHR2_LVYPSCEEK.gz	Colorectal cancer	2	-0.0204476	0.0341148	0.548922	0.971447	0.97976	0.916391	1.04751
P36980.FHR2_LVYPSCEEK.gz	Esophageal cancer	2	0.0242442	0.0646499	0.707656	0.980866	1.02454	0.902605	1.16295
P36980.FHR2_LVYPSCEEK.gz	Gastric cancer	2	-0.014635	0.0512397	0.775171	0.890622	0.985472	0.891308	1.08958
P36980.FHR2_LVYPSCEEK.gz	Hepatic cancer	2	0.0112726	0.0522734	0.829263	0.995693	1.01134	0.91285	1.12045
P36980.FHR2_LVYPSCEEK.gz	Pancreatic cancer	2	0.0586592	0.244343	0.810277	0.985378	1.06041	0.65688	1.71185
P36980.FHR2_LVYPSCEEK.gz	Pharyngeal and laryngeal cancer	2	-0.110801	0.137349	0.41983	0.989121	0.895116	0.683858	1.17164
P41180.CASR_VEAWQVLKHLR.gz	Cancer of hepatic bile ducts	1	0.181582	0.445015	0.683247	0.898834	1.19911	0.501252	2.86856
P41180.CASR_VEAWQVLKHLR.gz	Colorectal cancer	1	-0.0505878	0.106427	0.634553	0.971447	0.95067	0.77168	1.17118
P41180.CASR_VEAWQVLKHLR.gz	Esophageal cancer	1	-0.163837	0.248262	0.509295	0.896227	0.848881	0.521821	1.38093
P41180.CASR_VEAWQVLKHLR.gz	Gastric cancer	1	-0.122747	0.107532	0.253664	0.834857	0.884487	0.716405	1.092
P41180.CASR_VEAWQVLKHLR.gz	Hepatic cancer	1	0.0871921	0.200271	0.663294	0.995693	1.09111	0.736873	1.61563
P41180.CASR_VEAWQVLKHLR.gz	Pancreatic cancer	1	-0.637377	0.409697	0.119773	0.985378	0.528677	0.236837	1.18014
P41180.CASR_VEAWQVLKHLR.gz	Pharyngeal and laryngeal cancer	1	0.124325	0.525854	0.813103	0.998727	1.13238	0.403996	3.17402
P51884.LUM.gz	Cancer of hepatic bile ducts	1	-0.563031	0.438987	0.199643	0.890977	0.56948	0.240883	1.34633
P51884.LUM.gz	Colorectal cancer	1	-0.0330969	0.10508	0.752785	0.971447	0.967445	0.787373	1.1887
P51884.LUM.gz	Esophageal cancer	1	0.219484	0.245643	0.371586	0.843225	1.24543	0.769529	2.01566
P51884.LUM.gz	Gastric cancer	1	0.10234	0.106549	0.336806	0.834857	1.10776	0.898978	1.36503
P51884.LUM.gz	Hepatic cancer	1	0.34371	0.198296	0.083039	0.727844	1.41017	0.956045	2.08
P51884.LUM.gz	Pancreatic cancer	1	0.0427546	0.40486	0.915897	0.985378	1.04368	0.472003	2.30776
P51884.LUM.gz	Pharyngeal and laryngeal cancer	1	0.431959	0.522215	0.408143	0.989121	1.54027	0.55345	4.28663
P51884.LUM_SLEYLDLSFNQIAR.gz	Cancer of hepatic bile ducts	1	-0.611835	0.468322	0.191402	0.890977	0.542355	0.216591	1.35808
P51884.LUM_SLEYLDLSFNQIAR.gz	Colorectal cancer	1	-0.0250773	0.112112	0.823005	0.975959	0.975234	0.782849	1.2149
P51884.LUM_SLEYLDLSFNQIAR.gz	Esophageal cancer	1	0.221121	0.26203	0.398738	0.845231	1.24747	0.746427	2.08486
P51884.LUM_SLEYLDLSFNQIAR.gz	Gastric cancer	1	0.126279	0.11368	0.266641	0.834857	1.1346	0.90798	1.41778
P51884.LUM_SLEYLDLSFNQIAR.gz	Hepatic cancer	1	0.36895	0.211533	0.0811288	0.727844	1.44621	0.955372	2.18924
P51884.LUM_SLEYLDLSFNQIAR.gz	Pancreatic cancer	1	0.0368167	0.43193	0.932072	0.985378	1.0375	0.444962	2.41911
P51884.LUM_SLEYLDLSFNQIAR.gz	Pharyngeal and laryngeal cancer	1	0.41526	0.557167	0.456087	0.989121	1.51476	0.508247	4.51456
P55056.APOC4.gz	Cancer of hepatic bile ducts	1	0.269521	0.498041	0.588396	0.890977	1.30934	0.493299	3.47531
P55056.APOC4.gz	Colorectal cancer	1	-0.0146336	0.119026	0.902152	0.975959	0.985473	0.780418	1.24441
P55056.APOC4.gz	Esophageal cancer	1	-0.332696	0.277212	0.230081	0.71582	0.716988	0.416433	1.23447
P55056.APOC4.gz	Gastric cancer	1	0.0873376	0.120402	0.468217	0.834857	1.09127	0.861871	1.38171
P55056.APOC4.gz	Hepatic cancer	1	-0.467176	0.224169	0.0371571	0.588275	0.62677	0.403917	0.972578
P55056.APOC4.gz	Pancreatic cancer	1	0.646017	0.458479	0.158822	0.985378	1.90793	0.776777	4.68626
P55056.APOC4.gz	Pharyngeal and laryngeal cancer	1	-0.430044	0.588787	0.465152	0.989121	0.650481	0.205139	2.06262
P82930.RT34.gz	Cancer of hepatic bile ducts	2	0.177446	0.348748	0.610887	0.890977	1.19416	0.602842	2.36551
P82930.RT34.gz	Colorectal cancer	2	-0.0800134	0.0782958	0.30681	0.957867	0.923104	0.791779	1.07621
P82930.RT34.gz	Esophageal cancer	2	-0.0923042	0.182782	0.613561	0.96466	0.911828	0.637273	1.30467
P82930.RT34.gz	Gastric cancer	2	0.0648115	0.150301	0.666314	0.860789	1.06696	0.79471	1.43247
P82930.RT34.gz	Hepatic cancer	2	0.114019	0.147508	0.439541	0.902391	1.12077	0.839376	1.49651
P82930.RT34.gz	Pancreatic cancer	2	-0.145663	0.300675	0.628066	0.985378	0.864449	0.479512	1.5584
P82930.RT34.gz	Pharyngeal and laryngeal cancer	2	-0.419572	0.389746	0.281692	0.973608	0.657328	0.306213	1.41105
P82930.RT34_LLQLLGR.gz	Cancer of hepatic bile ducts	1	2.18529	2.36705	0.355896	0.890977	8.89326	0.0859378	920.317
P82930.RT34_LLQLLGR.gz	Colorectal cancer	1	-0.741265	0.638247	0.245476	0.957867	0.476511	0.136391	1.66479
P82930.RT34_LLQLLGR.gz	Esophageal cancer	1	1.09343	1.54929	0.480336	0.885517	2.98449	0.143249	62.1797
P82930.RT34_LLQLLGR.gz	Gastric cancer	1	-1.6591	0.635478	0.00903326	0.174213	0.19031	0.0547685	0.661289
P82930.RT34_LLQLLGR.gz	Hepatic cancer	1	0.068864	1.0232	0.946341	0.995693	1.07129	0.144192	7.95929
P82930.RT34_LLQLLGR.gz	Pancreatic cancer	1	-2.02821	2.14123	0.343527	0.985378	0.131571	0.0019793	8.74597
P82930.RT34_LLQLLGR.gz	Pharyngeal and laryngeal cancer	1	2.16928	3.30513	0.511607	0.989121	8.75195	0.0134501	5694.89
Q03591.FHR1.gz	Cancer of hepatic bile ducts	2	0.0296211	0.182621	0.871148	0.942143	1.03006	0.720136	1.47338
Q03591.FHR1.gz	Colorectal cancer	2	0.0250358	0.059714	0.675024	0.971447	1.02535	0.912102	1.15266
Q03591.FHR1.gz	Esophageal cancer	2	-0.0324523	0.0839058	0.698926	0.980866	0.968069	0.821266	1.14111
Q03591.FHR1.gz	Gastric cancer	2	0.0118908	0.0363974	0.7439	0.867484	1.01196	0.942284	1.08679
Q03591.FHR1.gz	Hepatic cancer	2	0.000850543	0.0676782	0.989973	0.995693	1.00085	0.876517	1.14282
Q03591.FHR1.gz	Pancreatic cancer	2	0.237588	0.286373	0.406741	0.985378	1.26819	0.723464	2.22305
Q03591.FHR1.gz	Pharyngeal and laryngeal cancer	2	0.143418	0.405753	0.723742	0.998727	1.15421	0.521077	2.55664
Q03591.FHR1_EATFCDFPK.gz	Cancer of hepatic bile ducts	1	-0.0714484	0.186835	0.702153	0.914825	0.931044	0.645555	1.34279
Q03591.FHR1_EATFCDFPK.gz	Colorectal cancer	1	-0.00639817	0.0447787	0.886382	0.975959	0.993622	0.910133	1.08477
Q03591.FHR1_EATFCDFPK.gz	Esophageal cancer	1	-0.0391138	0.104473	0.708112	0.980866	0.961641	0.783582	1.18016
Q03591.FHR1_EATFCDFPK.gz	Gastric cancer	1	0.00101324	0.0452721	0.982144	0.982144	1.00101	0.916017	1.0939
Q03591.FHR1_EATFCDFPK.gz	Hepatic cancer	1	-0.0360025	0.0841623	0.668815	0.995693	0.964638	0.817945	1.13764
Q03591.FHR1_EATFCDFPK.gz	Pancreatic cancer	1	0.426732	0.172817	0.0135389	0.985378	1.53224	1.092	2.14997
Q03591.FHR1_EATFCDFPK.gz	Pharyngeal and laryngeal cancer	1	0.391783	0.222674	0.0785023	0.902029	1.47962	0.956324	2.28925
Q03591.FHR1_STDTSCVNPPTVQNAHILSR.gz	Cancer of hepatic bile ducts	3	-0.497757	1.93487	0.839702	0.898986	0.607893	0.0137036	26.9662
Q03591.FHR1_STDTSCVNPPTVQNAHILSR.gz	Cancer of hepatic bile ducts	3	-0.165417	0.330234	0.616435	0.898986	0.84754	0.443669	1.61905
Q03591.FHR1_STDTSCVNPPTVQNAHILSR.gz	Cancer of hepatic bile ducts	3	-0.114569	0.284032	0.686679	0.898986	0.891751	0.511059	1.55602
Q03591.FHR1_STDTSCVNPPTVQNAHILSR.gz	Cancer of hepatic bile ducts	3	-0.237915	0.459699	0.656331	0.898986	0.78827	0.320163	1.94079
Q03591.FHR1_STDTSCVNPPTVQNAHILSR.gz	Cancer of hepatic bile ducts	3	-0.351555	0.469972	0.532439	0.898986	0.703593	0.280074	1.76754
Q03591.FHR1_STDTSCVNPPTVQNAHILSR.gz	Colorectal cancer	3	-0.761459	0.31629	0.25063	0.971447	0.466984	0.25123	0.868028
Q03591.FHR1_STDTSCVNPPTVQNAHILSR.gz	Colorectal cancer	3	0.0434415	0.0845857	0.607545	0.971447	1.0444	0.884842	1.23273
Q03591.FHR1_STDTSCVNPPTVQNAHILSR.gz	Colorectal cancer	3	0.0679886	0.130269	0.601733	0.971447	1.07035	0.829163	1.3817
Q03591.FHR1_STDTSCVNPPTVQNAHILSR.gz	Colorectal cancer	3	0.108626	0.148792	0.541292	0.971447	1.11474	0.832762	1.49221
Q03591.FHR1_STDTSCVNPPTVQNAHILSR.gz	Colorectal cancer	3	0.0115739	0.115434	0.92928	0.971447	1.01164	0.806802	1.26849
Q03591.FHR1_STDTSCVNPPTVQNAHILSR.gz	Esophageal cancer	3	0.379666	0.837967	0.729174	0.843842	1.4618	0.282875	7.55403
Q03591.FHR1_STDTSCVNPPTVQNAHILSR.gz	Esophageal cancer	3	0.0616105	0.174917	0.724668	0.843842	1.06355	0.754857	1.49847
Q03591.FHR1_STDTSCVNPPTVQNAHILSR.gz	Esophageal cancer	3	0.120677	0.141079	0.39234	0.843842	1.12826	0.855697	1.48764
Q03591.FHR1_STDTSCVNPPTVQNAHILSR.gz	Esophageal cancer	3	-0.0216599	0.21536	0.929061	0.843842	0.978573	0.641616	1.49249
Q03591.FHR1_STDTSCVNPPTVQNAHILSR.gz	Esophageal cancer	3	-0.0110172	0.22268	0.965037	0.843842	0.989043	0.639244	1.53026
Q03591.FHR1_STDTSCVNPPTVQNAHILSR.gz	Gastric cancer	3	-0.400584	0.300486	0.409714	0.834857	0.669929	0.371749	1.20728
Q03591.FHR1_STDTSCVNPPTVQNAHILSR.gz	Gastric cancer	3	0.0338301	0.0765807	0.658665	0.834857	1.03441	0.890237	1.20193
Q03591.FHR1_STDTSCVNPPTVQNAHILSR.gz	Gastric cancer	3	0.0522346	0.0687636	0.447478	0.834857	1.05362	0.920773	1.20564
Q03591.FHR1_STDTSCVNPPTVQNAHILSR.gz	Gastric cancer	3	0.0333895	0.0945715	0.757783	0.834857	1.03395	0.859013	1.24452
Q03591.FHR1_STDTSCVNPPTVQNAHILSR.gz	Gastric cancer	3	0.0128884	0.0949793	0.904486	0.834857	1.01297	0.84091	1.22024
Q03591.FHR1_STDTSCVNPPTVQNAHILSR.gz	Hepatic cancer	3	-0.321246	0.633979	0.701423	0.915144	0.725245	0.20933	2.51269
Q03591.FHR1_STDTSCVNPPTVQNAHILSR.gz	Hepatic cancer	3	-0.062214	0.137978	0.652063	0.915144	0.939682	0.717021	1.23149
Q03591.FHR1_STDTSCVNPPTVQNAHILSR.gz	Hepatic cancer	3	-0.0841268	0.114164	0.461188	0.915144	0.919315	0.734997	1.14985
Q03591.FHR1_STDTSCVNPPTVQNAHILSR.gz	Hepatic cancer	3	-0.0189431	0.185855	0.928115	0.915144	0.981235	0.681664	1.41246
Q03591.FHR1_STDTSCVNPPTVQNAHILSR.gz	Hepatic cancer	3	0.0024824	0.180797	0.990292	0.915144	1.00249	0.703365	1.42881
Q03591.FHR1_STDTSCVNPPTVQNAHILSR.gz	Pancreatic cancer	3	1.02682	1.14442	0.534445	0.985378	2.79219	0.296345	26.3082
Q03591.FHR1_STDTSCVNPPTVQNAHILSR.gz	Pancreatic cancer	3	0.353863	0.273665	0.195993	0.985378	1.42456	0.833168	2.43573
Q03591.FHR1_STDTSCVNPPTVQNAHILSR.gz	Pancreatic cancer	3	0.304373	0.232591	0.190663	0.985378	1.35577	0.859414	2.13881
Q03591.FHR1_STDTSCVNPPTVQNAHILSR.gz	Pancreatic cancer	3	0.379812	0.321665	0.359092	0.985378	1.46201	0.778294	2.74636
Q03591.FHR1_STDTSCVNPPTVQNAHILSR.gz	Pancreatic cancer	3	0.381762	0.329915	0.36674	0.985378	1.46486	0.767304	2.79658
Q03591.FHR1_STDTSCVNPPTVQNAHILSR.gz	Pharyngeal and laryngeal cancer	3	1.96895	2.8403	0.614106	0.998727	7.16316	0.0273776	1874.19
Q03591.FHR1_STDTSCVNPPTVQNAHILSR.gz	Pharyngeal and laryngeal cancer	3	-0.43799	0.402368	0.276361	0.998727	0.645332	0.293278	1.41999
Q03591.FHR1_STDTSCVNPPTVQNAHILSR.gz	Pharyngeal and laryngeal cancer	3	-0.0316284	0.50503	0.950064	0.998727	0.968867	0.360059	2.60708
Q03591.FHR1_STDTSCVNPPTVQNAHILSR.gz	Pharyngeal and laryngeal cancer	3	-0.606254	0.599595	0.418399	0.998727	0.54539	0.168392	1.76641
Q03591.FHR1_STDTSCVNPPTVQNAHILSR.gz	Pharyngeal and laryngeal cancer	3	-0.626452	0.631951	0.426013	0.998727	0.534485	0.154884	1.84443
Q03591.FHR1_TGESAEFVCK.gz	Cancer of hepatic bile ducts	2	0.0424867	0.202057	0.833456	0.93771	1.0434	0.702195	1.55041
Q03591.FHR1_TGESAEFVCK.gz	Colorectal cancer	2	0.0310575	0.0652257	0.633965	0.971447	1.03154	0.907751	1.17222
Q03591.FHR1_TGESAEFVCK.gz	Esophageal cancer	2	-0.0358245	0.0935922	0.701888	0.980866	0.96481	0.803109	1.15907
Q03591.FHR1_TGESAEFVCK.gz	Gastric cancer	2	0.0144199	0.0406076	0.722512	0.863178	1.01452	0.936907	1.09857
Q03591.FHR1_TGESAEFVCK.gz	Hepatic cancer	2	0.00442138	0.0755096	0.953307	0.995693	1.00443	0.866254	1.16465
Q03591.FHR1_TGESAEFVCK.gz	Pancreatic cancer	2	0.249947	0.331884	0.45138	0.985378	1.28396	0.669954	2.46069
Q03591.FHR1_TGESAEFVCK.gz	Pharyngeal and laryngeal cancer	2	0.138869	0.459995	0.762735	0.998727	1.14897	0.466395	2.83052
Q06033.ITIH3_DYIFGNYIER.gz	Cancer of hepatic bile ducts	1	-0.0911519	0.39229	0.81626	0.93771	0.912879	0.423145	1.96942
Q06033.ITIH3_DYIFGNYIER.gz	Colorectal cancer	1	0.139361	0.0931407	0.13459	0.957867	1.14954	0.957725	1.37977
Q06033.ITIH3_DYIFGNYIER.gz	Esophageal cancer	1	0.186955	0.217705	0.390475	0.843842	1.20557	0.786828	1.84717
Q06033.ITIH3_DYIFGNYIER.gz	Gastric cancer	1	0.0739515	0.0946366	0.434552	0.834857	1.07675	0.894459	1.2962
Q06033.ITIH3_DYIFGNYIER.gz	Hepatic cancer	1	-0.246013	0.177057	0.164694	0.727844	0.781912	0.552642	1.1063
Q06033.ITIH3_DYIFGNYIER.gz	Pancreatic cancer	1	0.239504	0.361667	0.507828	0.985378	1.27062	0.625401	2.5815
Q06033.ITIH3_DYIFGNYIER.gz	Pharyngeal and laryngeal cancer	1	-0.329906	0.461193	0.474403	0.989121	0.718991	0.291171	1.77541
Q06033.ITIH3_EHLVQATPENLQEAR.gz	Cancer of hepatic bile ducts	1	-0.0873801	0.376058	0.81626	0.93771	0.916329	0.438474	1.91495
Q06033.ITIH3_EHLVQATPENLQEAR.gz	Colorectal cancer	1	0.133595	0.0892866	0.13459	0.957867	1.14293	0.959438	1.36151
Q06033.ITIH3_EHLVQATPENLQEAR.gz	Esophageal cancer	1	0.179219	0.208696	0.390475	0.843842	1.19628	0.794672	1.80086
Q06033.ITIH3_EHLVQATPENLQEAR.gz	Gastric cancer	1	0.0708915	0.0907207	0.434552	0.834857	1.07346	0.898597	1.28236
Q06033.ITIH3_EHLVQATPENLQEAR.gz	Hepatic cancer	1	-0.235833	0.169731	0.164694	0.727844	0.789912	0.566371	1.10168
Q06033.ITIH3_EHLVQATPENLQEAR.gz	Pancreatic cancer	1	0.229594	0.346701	0.507828	0.985378	1.25809	0.637666	2.48216
Q06033.ITIH3_EHLVQATPENLQEAR.gz	Pharyngeal and laryngeal cancer	1	-0.316255	0.442109	0.474403	0.989121	0.728873	0.306423	1.73374
Q06033.ITIH3_GMTNINDGLLR.gz	Cancer of hepatic bile ducts	1	-0.233647	0.283894	0.410504	0.890977	0.791642	0.453809	1.38097
Q06033.ITIH3_GMTNINDGLLR.gz	Colorectal cancer	1	-0.0679905	0.0674733	0.313615	0.957867	0.934269	0.818536	1.06637
Q06033.ITIH3_GMTNINDGLLR.gz	Esophageal cancer	1	-0.0573316	0.157015	0.715011	0.980866	0.944281	0.69414	1.28456
Q06033.ITIH3_GMTNINDGLLR.gz	Gastric cancer	1	0.0420542	0.0682907	0.538019	0.834857	1.04295	0.912292	1.19232
Q06033.ITIH3_GMTNINDGLLR.gz	Hepatic cancer	1	-0.0771864	0.127353	0.54446	0.951167	0.925717	0.721229	1.18818
Q06033.ITIH3_GMTNINDGLLR.gz	Pancreatic cancer	1	0.153044	0.26137	0.558181	0.985378	1.16538	0.698206	1.94513
Q06033.ITIH3_GMTNINDGLLR.gz	Pharyngeal and laryngeal cancer	1	0.0564985	0.333375	0.865423	0.998727	1.05813	0.550506	2.03382
Q06033.ITIH3_SLPEGVANGIEVYSTK.gz	Cancer of hepatic bile ducts	1	0.786037	0.48855	0.107634	0.890977	2.19468	0.842382	5.71786
Q06033.ITIH3_SLPEGVANGIEVYSTK.gz	Colorectal cancer	1	-0.00776379	0.116664	0.946941	0.985143	0.992266	0.789445	1.2472
Q06033.ITIH3_SLPEGVANGIEVYSTK.gz	Esophageal cancer	1	0.347597	0.27252	0.202134	0.693843	1.41566	0.829824	2.41509
Q06033.ITIH3_SLPEGVANGIEVYSTK.gz	Gastric cancer	1	0.0643374	0.118181	0.586167	0.841836	1.06645	0.845949	1.34443
Q06033.ITIH3_SLPEGVANGIEVYSTK.gz	Hepatic cancer	1	0.0695597	0.22001	0.751876	0.995693	1.07204	0.696519	1.65001
Q06033.ITIH3_SLPEGVANGIEVYSTK.gz	Pancreatic cancer	1	0.336167	0.450509	0.455551	0.985378	1.39957	0.578781	3.38436
Q06033.ITIH3_SLPEGVANGIEVYSTK.gz	Pharyngeal and laryngeal cancer	1	1.42497	0.577888	0.0136697	0.37507	4.15775	1.33952	12.9052
Q14624.ITIH4_FSSHVGGTLGQFYQEVLWGSPAASDDGR.gz	Cancer of hepatic bile ducts	1	0.653172	0.718238	0.363134	0.890977	1.92163	0.470211	7.85318
Q14624.ITIH4_FSSHVGGTLGQFYQEVLWGSPAASDDGR.gz	Colorectal cancer	1	0.304691	0.172676	0.0776431	0.957867	1.35621	0.96681	1.90244
Q14624.ITIH4_FSSHVGGTLGQFYQEVLWGSPAASDDGR.gz	Esophageal cancer	1	0.384959	0.403557	0.340127	0.836913	1.46955	0.666301	3.24116
Q14624.ITIH4_FSSHVGGTLGQFYQEVLWGSPAASDDGR.gz	Gastric cancer	1	0.496395	0.174401	0.00442324	0.170611	1.64279	1.16715	2.31225
Q14624.ITIH4_FSSHVGGTLGQFYQEVLWGSPAASDDGR.gz	Hepatic cancer	1	0.288664	0.322697	0.371035	0.875895	1.33464	0.709056	2.51218
Q14624.ITIH4_FSSHVGGTLGQFYQEVLWGSPAASDDGR.gz	Pancreatic cancer	1	0.311235	0.659754	0.63711	0.985378	1.36511	0.374605	4.97464
Q14624.ITIH4_FSSHVGGTLGQFYQEVLWGSPAASDDGR.gz	Pharyngeal and laryngeal cancer	1	-0.266088	0.854723	0.755561	0.998727	0.766372	0.143511	4.09255
Q14624.ITIH4_SPEQQETVLDGNLIIR.gz	Cancer of hepatic bile ducts	1	0.342603	0.362209	0.344215	0.890977	1.40861	0.692583	2.8649
Q14624.ITIH4_SPEQQETVLDGNLIIR.gz	Colorectal cancer	1	0.137157	0.0861946	0.111553	0.957867	1.14701	0.968716	1.35812
Q14624.ITIH4_SPEQQETVLDGNLIIR.gz	Esophageal cancer	1	0.288705	0.202401	0.153754	0.646572	1.3347	0.897626	1.98459
Q14624.ITIH4_SPEQQETVLDGNLIIR.gz	Gastric cancer	1	0.118063	0.0874351	0.176922	0.834857	1.12532	0.948086	1.33567
Q14624.ITIH4_SPEQQETVLDGNLIIR.gz	Hepatic cancer	1	0.203166	0.164008	0.215435	0.727844	1.22528	0.888439	1.68982
Q14624.ITIH4_SPEQQETVLDGNLIIR.gz	Pancreatic cancer	1	-0.120601	0.333857	0.717922	0.985378	0.886387	0.460722	1.70533
Q14624.ITIH4_SPEQQETVLDGNLIIR.gz	Pharyngeal and laryngeal cancer	1	0.483487	0.427434	0.257996	0.961089	1.62172	0.701677	3.74813
Q14997.PSME4_WLVISLLEDEQLEVR.gz	Cancer of hepatic bile ducts	1	0.0480164	0.46518	0.917788	0.958169	1.04919	0.421584	2.6111
Q14997.PSME4_WLVISLLEDEQLEVR.gz	Colorectal cancer	1	0.0252492	0.111621	0.821043	0.975959	1.02557	0.824046	1.27638
Q14997.PSME4_WLVISLLEDEQLEVR.gz	Esophageal cancer	1	-0.133709	0.259452	0.606308	0.96365	0.874845	0.526116	1.45472
Q14997.PSME4_WLVISLLEDEQLEVR.gz	Gastric cancer	1	0.0591916	0.112954	0.600256	0.844433	1.06098	0.850272	1.3239
Q14997.PSME4_WLVISLLEDEQLEVR.gz	Hepatic cancer	1	-0.0548008	0.209318	0.793471	0.995693	0.946674	0.628095	1.42684
Q14997.PSME4_WLVISLLEDEQLEVR.gz	Pancreatic cancer	1	-0.207249	0.427719	0.627999	0.985378	0.812817	0.351488	1.87964
Q14997.PSME4_WLVISLLEDEQLEVR.gz	Pharyngeal and laryngeal cancer	1	0.275852	0.551334	0.616838	0.998727	1.31765	0.447194	3.88245
Q15848.ADIPO_IFYNQQNHYDGSTGK.gz	Cancer of hepatic bile ducts	1	0.866349	0.529876	0.102048	0.890977	2.37821	0.841804	6.71877
Q15848.ADIPO_IFYNQQNHYDGSTGK.gz	Colorectal cancer	1	-0.0320886	0.126594	0.7999	0.975959	0.968421	0.755623	1.24115
Q15848.ADIPO_IFYNQQNHYDGSTGK.gz	Esophageal cancer	1	-0.107889	0.295933	0.715431	0.980866	0.897728	0.502622	1.60342
Q15848.ADIPO_IFYNQQNHYDGSTGK.gz	Gastric cancer	1	-0.230773	0.128142	0.0717159	0.6677	0.793919	0.617589	1.02059
Q15848.ADIPO_IFYNQQNHYDGSTGK.gz	Hepatic cancer	1	0.172956	0.239064	0.469391	0.915144	1.18881	0.744077	1.89937
Q15848.ADIPO_IFYNQQNHYDGSTGK.gz	Pancreatic cancer	1	0.345878	0.487771	0.478262	0.985378	1.41323	0.543268	3.67631
Q15848.ADIPO_IFYNQQNHYDGSTGK.gz	Pharyngeal and laryngeal cancer	1	-0.302818	0.626511	0.628854	0.998727	0.738733	0.216367	2.52223
Q16610.ECM1.gz	Cancer of hepatic bile ducts	1	-0.286906	0.220835	0.193879	0.890977	0.750582	0.486878	1.15711
Q16610.ECM1.gz	Colorectal cancer	1	-0.00268311	0.0526827	0.959381	0.989393	0.99732	0.899478	1.10581
Q16610.ECM1.gz	Esophageal cancer	1	0.0348853	0.122899	0.776522	0.980866	1.0355	0.813836	1.31754
Q16610.ECM1.gz	Gastric cancer	1	-0.0273868	0.0532864	0.607283	0.844433	0.972985	0.876492	1.0801
Q16610.ECM1.gz	Hepatic cancer	1	-0.00287681	0.0994422	0.976921	0.995693	0.997127	0.820547	1.21171
Q16610.ECM1.gz	Pancreatic cancer	1	0.285984	0.204003	0.160957	0.985378	1.33107	0.892381	1.98542
Q16610.ECM1.gz	Pharyngeal and laryngeal cancer	1	-0.107035	0.260525	0.681188	0.998727	0.898495	0.539203	1.4972
Q5HYI7.MTX3.gz	Cancer of hepatic bile ducts	1	-0.196969	0.316318	0.533486	0.890977	0.821216	0.441775	1.52656
Q5HYI7.MTX3.gz	Colorectal cancer	1	0.0347641	0.0754559	0.644999	0.971447	1.03538	0.893035	1.2004
Q5HYI7.MTX3.gz	Esophageal cancer	1	-0.334052	0.175828	0.0574494	0.322814	0.716017	0.507289	1.01063
Q5HYI7.MTX3.gz	Gastric cancer	1	0.121068	0.0765035	0.113533	0.834857	1.1287	0.971534	1.31129
Q5HYI7.MTX3.gz	Hepatic cancer	1	0.139367	0.142282	0.327325	0.836841	1.14955	0.869789	1.51928
Q5HYI7.MTX3.gz	Pancreatic cancer	1	0.599109	0.29151	0.0398604	0.985378	1.8205	1.02814	3.2235
Q5HYI7.MTX3.gz	Pharyngeal and laryngeal cancer	1	0.0672229	0.373186	0.857049	0.998727	1.06953	0.514674	2.22258
Q5HYI7.MTX3_LSLGGISPAGQETVDANLQK.gz	Cancer of hepatic bile ducts	1	-0.21872	0.351249	0.533486	0.890977	0.803546	0.403666	1.59956
Q5HYI7.MTX3_LSLGGISPAGQETVDANLQK.gz	Colorectal cancer	1	0.0386031	0.0837883	0.644999	0.971447	1.03936	0.881948	1.22486
Q5HYI7.MTX3_LSLGGISPAGQETVDANLQK.gz	Esophageal cancer	1	-0.370941	0.195245	0.0574494	0.322814	0.690085	0.47066	1.01181
Q5HYI7.MTX3_LSLGGISPAGQETVDANLQK.gz	Gastric cancer	1	0.134437	0.0849517	0.113533	0.834857	1.14389	0.96844	1.35113
Q5HYI7.MTX3_LSLGGISPAGQETVDANLQK.gz	Hepatic cancer	1	0.154757	0.157994	0.327325	0.836841	1.16737	0.856492	1.5911
Q5HYI7.MTX3_LSLGGISPAGQETVDANLQK.gz	Pancreatic cancer	1	0.665267	0.323701	0.0398604	0.985378	1.94501	1.03129	3.66827
Q5HYI7.MTX3_LSLGGISPAGQETVDANLQK.gz	Pharyngeal and laryngeal cancer	1	0.0746462	0.414397	0.857049	0.998727	1.0775	0.478274	2.4275
Q5VYM1.CI131.gz	Cancer of hepatic bile ducts	2	0.126263	0.373788	0.73552	0.916072	1.13458	0.545331	2.36053
Q5VYM1.CI131.gz	Colorectal cancer	2	0.0422155	0.0893517	0.636595	0.971447	1.04312	0.87554	1.24277
Q5VYM1.CI131.gz	Esophageal cancer	2	-0.0163812	0.208719	0.937443	0.981161	0.983752	0.653462	1.48099
Q5VYM1.CI131.gz	Gastric cancer	2	-0.386057	0.090803	2.12257e-05	0.00279904	0.679732	0.568911	0.812139
Q5VYM1.CI131.gz	Hepatic cancer	2	-0.0649476	0.167961	0.698991	0.995693	0.937117	0.674252	1.30246
Q5VYM1.CI131.gz	Pancreatic cancer	2	-0.0643857	0.757409	0.932255	0.985378	0.937643	0.21248	4.13769
Q5VYM1.CI131.gz	Pharyngeal and laryngeal cancer	2	0.195348	0.443458	0.659566	0.998727	1.21573	0.509753	2.89946
Q5VYM1.CI131_WWQLGRLR.gz	Cancer of hepatic bile ducts	1	2.13646	2.31416	0.355896	0.890977	8.46941	0.0907823	790.142
Q5VYM1.CI131_WWQLGRLR.gz	Colorectal cancer	1	-0.724701	0.623984	0.245476	0.957867	0.484469	0.1426	1.64593
Q5VYM1.CI131_WWQLGRLR.gz	Esophageal cancer	1	1.06899	1.51467	0.480336	0.885517	2.91245	0.149606	56.698
Q5VYM1.CI131_WWQLGRLR.gz	Gastric cancer	1	-1.62203	0.621278	0.00903326	0.174213	0.197498	0.0584413	0.667428
Q5VYM1.CI131_WWQLGRLR.gz	Hepatic cancer	1	0.0673251	1.00034	0.946341	0.995693	1.06964	0.150569	7.59877
Q5VYM1.CI131_WWQLGRLR.gz	Pancreatic cancer	1	-1.98289	2.09338	0.343527	0.985378	0.137671	0.0022747	8.33225
Q5VYM1.CI131_WWQLGRLR.gz	Pharyngeal and laryngeal cancer	1	2.1208	3.23127	0.511607	0.989121	8.33782	0.0148095	4694.24
Q6YN16.HSDL2.gz	Cancer of hepatic bile ducts	1	-0.835316	0.439939	0.0576025	0.890977	0.433737	0.183123	1.02733
Q6YN16.HSDL2.gz	Colorectal cancer	1	-0.0997014	0.104783	0.341348	0.957867	0.905108	0.737068	1.11146
Q6YN16.HSDL2.gz	Esophageal cancer	1	0.102083	0.243812	0.675438	0.980866	1.10748	0.686748	1.78596
Q6YN16.HSDL2.gz	Gastric cancer	1	0.0592009	0.105865	0.576017	0.840673	1.06099	0.862177	1.30564
Q6YN16.HSDL2.gz	Hepatic cancer	1	-0.122933	0.198105	0.5349	0.951167	0.884323	0.599765	1.30389
Q6YN16.HSDL2.gz	Pancreatic cancer	1	0.305422	0.409058	0.455277	0.985378	1.3572	0.608759	3.0258
Q6YN16.HSDL2.gz	Pharyngeal and laryngeal cancer	1	-0.568551	0.515928	0.270463	0.968596	0.566346	0.206023	1.55686
Q8NF99.ZN397_EALSRLQELCYQWLMPELHTK.gz	Cancer of hepatic bile ducts	1	-0.0286772	0.370656	0.93833	0.966873	0.97173	0.469934	2.00935
Q8NF99.ZN397_EALSRLQELCYQWLMPELHTK.gz	Colorectal cancer	1	0.0589302	0.0885156	0.505564	0.971447	1.0607	0.891758	1.26165
Q8NF99.ZN397_EALSRLQELCYQWLMPELHTK.gz	Esophageal cancer	1	0.00658124	0.205707	0.974477	0.992795	1.0066	0.672601	1.50647
Q8NF99.ZN397_EALSRLQELCYQWLMPELHTK.gz	Gastric cancer	1	0.174143	0.0895578	0.0518383	0.588478	1.19023	0.998611	1.41861
Q8NF99.ZN397_EALSRLQELCYQWLMPELHTK.gz	Hepatic cancer	1	0.048759	0.166522	0.769669	0.995693	1.04997	0.757582	1.4552
Q8NF99.ZN397_EALSRLQELCYQWLMPELHTK.gz	Pancreatic cancer	1	-0.179126	0.341454	0.599863	0.985378	0.836001	0.42811	1.63252
Q8NF99.ZN397_EALSRLQELCYQWLMPELHTK.gz	Pharyngeal and laryngeal cancer	1	0.595825	0.437595	0.173327	0.902029	1.81453	0.769618	4.27811
Q8NFW9.MYRIP.gz	Cancer of hepatic bile ducts	1	-0.584315	0.403017	0.1471	0.890977	0.557488	0.253035	1.22826
Q8NFW9.MYRIP.gz	Colorectal cancer	1	-0.00662031	0.0965877	0.945354	0.985143	0.993402	0.822068	1.20044
Q8NFW9.MYRIP.gz	Esophageal cancer	1	-0.300106	0.225553	0.183341	0.680622	0.740739	0.47607	1.15255
Q8NFW9.MYRIP.gz	Gastric cancer	1	-0.0642914	0.0981454	0.512428	0.834857	0.937732	0.773634	1.13664
Q8NFW9.MYRIP.gz	Hepatic cancer	1	-0.386401	0.183029	0.0347596	0.588275	0.679498	0.474669	0.972715
Q8NFW9.MYRIP.gz	Pancreatic cancer	1	0.223239	0.3702	0.546493	0.985378	1.25012	0.605105	2.58269
Q8NFW9.MYRIP.gz	Pharyngeal and laryngeal cancer	1	-1.11027	0.480707	0.0209074	0.404708	0.329471	0.12842	0.845286
Q8NFW9.MYRIP_NRLYELAMKMSEK.gz	Cancer of hepatic bile ducts	2	-0.769385	0.385476	0.0459409	0.890977	0.463298	0.217639	0.986243
Q8NFW9.MYRIP_NRLYELAMKMSEK.gz	Colorectal cancer	2	-0.0194432	0.0922903	0.833141	0.975959	0.980745	0.818459	1.17521
Q8NFW9.MYRIP_NRLYELAMKMSEK.gz	Esophageal cancer	2	-0.254735	0.215226	0.236584	0.717289	0.775122	0.508354	1.18188
Q8NFW9.MYRIP_NRLYELAMKMSEK.gz	Gastric cancer	2	-0.0577169	0.0935804	0.537391	0.834857	0.943917	0.785736	1.13394
Q8NFW9.MYRIP_NRLYELAMKMSEK.gz	Hepatic cancer	2	-0.407598	0.174298	0.0193606	0.588275	0.665246	0.472734	0.936155
Q8NFW9.MYRIP_NRLYELAMKMSEK.gz	Pancreatic cancer	2	-0.00368318	0.417528	0.992962	0.992962	0.996324	0.439535	2.25843
Q8NFW9.MYRIP_NRLYELAMKMSEK.gz	Pharyngeal and laryngeal cancer	2	-0.772959	0.76054	0.309473	0.973608	0.461645	0.103974	2.04971
Q92616.GCN1.gz	Cancer of hepatic bile ducts	1	-0.225632	0.400592	0.573268	0.890977	0.798012	0.36393	1.74985
Q92616.GCN1.gz	Colorectal cancer	1	0.131739	0.0955739	0.168081	0.957867	1.14081	0.945931	1.37584
Q92616.GCN1.gz	Esophageal cancer	1	-0.259926	0.222997	0.243775	0.725966	0.771109	0.498078	1.19381
Q92616.GCN1.gz	Gastric cancer	1	-0.0033586	0.0967914	0.972319	0.979576	0.996647	0.824424	1.20485
Q92616.GCN1.gz	Hepatic cancer	1	0.21374	0.180143	0.235424	0.727844	1.2383	0.869932	1.76265
Q92616.GCN1.gz	Pancreatic cancer	1	-0.467196	0.3691	0.205596	0.985378	0.626757	0.304029	1.29206
Q92616.GCN1.gz	Pharyngeal and laryngeal cancer	1	0.149531	0.47265	0.751725	0.998727	1.16129	0.459846	2.93271
Q96IY4.CBPB2.gz	Cancer of hepatic bile ducts	1	-0.124902	0.255802	0.625355	0.890977	0.882584	0.53458	1.45713
Q96IY4.CBPB2.gz	Colorectal cancer	1	-0.0143662	0.0610391	0.813929	0.975959	0.985736	0.874587	1.11101
Q96IY4.CBPB2.gz	Esophageal cancer	1	0.284038	0.142304	0.0459353	0.270619	1.32848	1.00513	1.75585
Q96IY4.CBPB2.gz	Gastric cancer	1	-0.0355203	0.0618471	0.565748	0.840673	0.965103	0.854926	1.08948
Q96IY4.CBPB2.gz	Hepatic cancer	1	0.039663	0.115245	0.730725	0.995693	1.04046	0.830093	1.30414
Q96IY4.CBPB2.gz	Pancreatic cancer	1	-0.12252	0.235461	0.602826	0.985378	0.884688	0.55765	1.40352
Q96IY4.CBPB2.gz	Pharyngeal and laryngeal cancer	1	0.578267	0.302557	0.0559703	0.758398	1.78295	0.985364	3.22611
Q96IY4.CBPB2_DTGTYGFLLPER.gz	Cancer of hepatic bile ducts	1	-0.119136	0.359539	0.740375	0.916072	0.887687	0.438747	1.796
Q96IY4.CBPB2_DTGTYGFLLPER.gz	Colorectal cancer	1	-0.0180224	0.0858598	0.833741	0.975959	0.982139	0.830018	1.16214
Q96IY4.CBPB2_DTGTYGFLLPER.gz	Esophageal cancer	1	0.196321	0.200542	0.327605	0.834396	1.21692	0.821402	1.80288
Q96IY4.CBPB2_DTGTYGFLLPER.gz	Gastric cancer	1	-0.00790301	0.0868815	0.927522	0.974877	0.992128	0.836783	1.17631
Q96IY4.CBPB2_DTGTYGFLLPER.gz	Hepatic cancer	1	0.0322809	0.162114	0.842165	0.995693	1.03281	0.751667	1.4191
Q96IY4.CBPB2_DTGTYGFLLPER.gz	Pancreatic cancer	1	-0.305199	0.330918	0.356382	0.985378	0.736977	0.385275	1.40973
Q96IY4.CBPB2_DTGTYGFLLPER.gz	Pharyngeal and laryngeal cancer	1	0.204013	0.425014	0.631217	0.998727	1.22631	0.533117	2.82086
Q96IY4.CBPB2_FQSGQVLAALPR.gz	Cancer of hepatic bile ducts	1	-0.122677	0.291404	0.673764	0.895049	0.884549	0.499659	1.56592
Q96IY4.CBPB2_FQSGQVLAALPR.gz	Colorectal cancer	1	-0.0396963	0.069535	0.56808	0.971447	0.961081	0.838631	1.10141
Q96IY4.CBPB2_FQSGQVLAALPR.gz	Esophageal cancer	1	0.306908	0.162135	0.0583686	0.322814	1.35922	0.989183	1.86767
Q96IY4.CBPB2_FQSGQVLAALPR.gz	Gastric cancer	1	-0.0240595	0.0704025	0.732545	0.867484	0.976228	0.8504	1.12067
Q96IY4.CBPB2_FQSGQVLAALPR.gz	Hepatic cancer	1	-0.00116695	0.131226	0.992905	0.995693	0.998834	0.772309	1.2918
Q96IY4.CBPB2_FQSGQVLAALPR.gz	Pancreatic cancer	1	-0.0653812	0.268135	0.807357	0.985378	0.93671	0.553815	1.58433
Q96IY4.CBPB2_FQSGQVLAALPR.gz	Pharyngeal and laryngeal cancer	1	0.357571	0.344493	0.299287	0.973608	1.42985	0.727868	2.80886
Q96IY4.CBPB2_NAIWIDCGIHAR.gz	Cancer of hepatic bile ducts	1	-0.420455	0.51168	0.411239	0.890977	0.656748	0.240906	1.7904
Q96IY4.CBPB2_NAIWIDCGIHAR.gz	Colorectal cancer	1	0.0980333	0.122658	0.424149	0.957867	1.103	0.867295	1.40276
Q96IY4.CBPB2_NAIWIDCGIHAR.gz	Esophageal cancer	1	0.0104105	0.286744	0.971038	0.992795	1.01046	0.576023	1.77257
Q96IY4.CBPB2_NAIWIDCGIHAR.gz	Gastric cancer	1	-0.00722876	0.124366	0.953649	0.974877	0.992797	0.778033	1.26684
Q96IY4.CBPB2_NAIWIDCGIHAR.gz	Hepatic cancer	1	0.147485	0.231695	0.524421	0.951167	1.15892	0.735917	1.82505
Q96IY4.CBPB2_NAIWIDCGIHAR.gz	Pancreatic cancer	1	-0.193589	0.471249	0.68122	0.985378	0.823997	0.327183	2.0752
Q96IY4.CBPB2_NAIWIDCGIHAR.gz	Pharyngeal and laryngeal cancer	1	-0.617967	0.609957	0.310997	0.973608	0.539039	0.163085	1.78167
Q96PD5.PGRP2_AFLNGALDGVILGDYLSR.gz	Cancer of hepatic bile ducts	1	0.0811633	0.132541	0.540298	0.890977	1.08455	0.836426	1.40627
Q96PD5.PGRP2_AFLNGALDGVILGDYLSR.gz	Colorectal cancer	1	-0.0766551	0.0316714	0.0155067	0.957867	0.926209	0.870462	0.985527
Q96PD5.PGRP2_AFLNGALDGVILGDYLSR.gz	Esophageal cancer	1	-0.0644084	0.0737868	0.382718	0.843225	0.937622	0.811371	1.08352
Q96PD5.PGRP2_AFLNGALDGVILGDYLSR.gz	Gastric cancer	1	-0.0329506	0.0320747	0.304275	0.834857	0.967586	0.90863	1.03037
Q96PD5.PGRP2_AFLNGALDGVILGDYLSR.gz	Hepatic cancer	1	0.0362693	0.0597105	0.543573	0.951167	1.03694	0.922412	1.16568
Q96PD5.PGRP2_AFLNGALDGVILGDYLSR.gz	Pancreatic cancer	1	-0.074929	0.122003	0.539112	0.985378	0.927809	0.730479	1.17845
Q96PD5.PGRP2_AFLNGALDGVILGDYLSR.gz	Pharyngeal and laryngeal cancer	1	-0.374699	0.156967	0.0169813	0.383494	0.687496	0.505425	0.935155
Q96PD5.PGRP2_HTASAWLMSAPNSGPHNR.gz	Cancer of hepatic bile ducts	1	-0.21246	0.472012	0.652627	0.890977	0.808592	0.320586	2.03946
Q96PD5.PGRP2_HTASAWLMSAPNSGPHNR.gz	Colorectal cancer	1	0.00383032	0.112939	0.972945	0.991233	1.00384	0.804504	1.25256
Q96PD5.PGRP2_HTASAWLMSAPNSGPHNR.gz	Esophageal cancer	1	0.0328469	0.263276	0.900712	0.980866	1.03339	0.616822	1.73129
Q96PD5.PGRP2_HTASAWLMSAPNSGPHNR.gz	Gastric cancer	1	0.222596	0.114584	0.052059	0.588478	1.24932	0.998013	1.5639
Q96PD5.PGRP2_HTASAWLMSAPNSGPHNR.gz	Hepatic cancer	1	-0.30658	0.2125	0.149096	0.727844	0.73596	0.485256	1.11619
Q96PD5.PGRP2_HTASAWLMSAPNSGPHNR.gz	Pancreatic cancer	1	0.587506	0.43499	0.176818	0.985378	1.79949	0.767149	4.22106
Q96PD5.PGRP2_HTASAWLMSAPNSGPHNR.gz	Pharyngeal and laryngeal cancer	1	0.34296	0.56067	0.540738	0.998727	1.40911	0.469563	4.22861
Q9H1X3.DJC25.gz	Cancer of hepatic bile ducts	1	0.251795	0.33181	0.44794	0.890977	1.28633	0.671291	2.46488
Q9H1X3.DJC25.gz	Colorectal cancer	1	0.0275717	0.0792324	0.727851	0.971447	1.02796	0.880096	1.20066
Q9H1X3.DJC25.gz	Esophageal cancer	1	0.0175269	0.184943	0.924498	0.981161	1.01768	0.708247	1.46231
Q9H1X3.DJC25.gz	Gastric cancer	1	-0.153079	0.0803203	0.0566682	0.588478	0.858062	0.733075	1.00436
Q9H1X3.DJC25.gz	Hepatic cancer	1	-0.212976	0.149419	0.154054	0.727844	0.808176	0.603	1.08316
Q9H1X3.DJC25.gz	Pancreatic cancer	1	-0.39499	0.305528	0.196076	0.985378	0.673686	0.370158	1.22611
Q9H1X3.DJC25.gz	Pharyngeal and laryngeal cancer	1	0.103997	0.392713	0.79115	0.998727	1.1096	0.513903	2.39579
Q9H1X3.DJC25_ELWIKENYEVYKQEQEEELK.gz	Cancer of hepatic bile ducts	1	2.15666	2.33604	0.355896	0.890977	8.64225	0.0887458	841.602
Q9H1X3.DJC25_ELWIKENYEVYKQEQEEELK.gz	Colorectal cancer	1	-0.731554	0.629885	0.245476	0.957867	0.481161	0.139998	1.65371
Q9H1X3.DJC25_ELWIKENYEVYKQEQEEELK.gz	Esophageal cancer	1	1.0791	1.52899	0.480336	0.885517	2.94204	0.146942	58.9047
Q9H1X3.DJC25_ELWIKENYEVYKQEQEEELK.gz	Gastric cancer	1	-1.63737	0.627153	0.00903326	0.174213	0.194492	0.0568928	0.664881
Q9H1X3.DJC25_ELWIKENYEVYKQEQEEELK.gz	Hepatic cancer	1	0.0679618	1.0098	0.946341	0.995693	1.07032	0.147897	7.7459
Q9H1X3.DJC25_ELWIKENYEVYKQEQEEELK.gz	Pancreatic cancer	1	-2.00164	2.11317	0.343527	0.985378	0.135114	0.00214748	8.50098
Q9H1X3.DJC25_ELWIKENYEVYKQEQEEELK.gz	Pharyngeal and laryngeal cancer	1	2.14086	3.26183	0.511607	0.989121	8.50672	0.0142311	5084.92
Q9NQ66.PLCB1.gz	Cancer of hepatic bile ducts	1	0.274729	0.381317	0.471233	0.890977	1.31617	0.623347	2.77905
Q9NQ66.PLCB1.gz	Colorectal cancer	1	0.0204952	0.0909452	0.821701	0.975959	1.02071	0.854057	1.21987
Q9NQ66.PLCB1.gz	Esophageal cancer	1	0.132422	0.212497	0.533172	0.911531	1.14159	0.752713	1.73137
Q9NQ66.PLCB1.gz	Gastric cancer	1	-0.384209	0.0922414	3.11004e-05	0.00279904	0.680989	0.568359	0.815939
Q9NQ66.PLCB1.gz	Hepatic cancer	1	-0.354532	0.171819	0.0390736	0.588275	0.701501	0.500926	0.982389
Q9NQ66.PLCB1.gz	Pancreatic cancer	1	-0.406425	0.351286	0.247288	0.985378	0.666027	0.334557	1.32591
Q9NQ66.PLCB1.gz	Pharyngeal and laryngeal cancer	1	0.313755	0.451076	0.486698	0.989121	1.36855	0.565326	3.31303
Q9P0L2.MARK1_SMSTSGHPIKVTLPTIKDGSEAYR.gz	Cancer of hepatic bile ducts	1	-0.0325057	0.159641	0.838653	0.93771	0.968017	0.707935	1.32365
Q9P0L2.MARK1_SMSTSGHPIKVTLPTIKDGSEAYR.gz	Colorectal cancer	1	-0.0075196	0.0380944	0.843519	0.975959	0.992509	0.921102	1.06945
Q9P0L2.MARK1_SMSTSGHPIKVTLPTIKDGSEAYR.gz	Esophageal cancer	1	-0.0277383	0.0888735	0.754957	0.980866	0.972643	0.817152	1.15772
Q9P0L2.MARK1_SMSTSGHPIKVTLPTIKDGSEAYR.gz	Gastric cancer	1	-0.0377477	0.0385827	0.327897	0.834857	0.962956	0.89282	1.0386
[truncated: 11 more rows]
