# Supplementary material for: Association of oral microbiota and digestive system cancers revealed by bidirectional two sample Mendelian randomization
Source: Discov Oncol. 2026 Jan 6;17:223. doi: 10.1007/s12672-026-04387-5 (PMC12868531; doi:10.1007/s12672-026-04387-5)
Supplement: Supplementary file 1 — Supplementary Material 1: Supplementary Table 1. Details of genetic instruments excluded due to association with potential confounders identified via PhenoScanner. Supplementary Table 2. Results of the Mendelian randomization analysis for the association between gut microbial taxa and DSCs, including raw and FDR-adjusted P-values. Supplementary Table 3. Assessment of instrument strength (F-statistics) for the genetic instruments used in the Mendelian randomization analysis. Supplementary Table 4. The significant causal effect of oral microbiota on DSCs calculated using the MR-Egger method. Supplementary Table 5. The significant causal effect of DSCs on oral microbiota calculated using the IVW method. Supplementary Table 6. The causal effect of UKBPPP pQTLs on oral microbiota. Supplementary Table 7. The causal effect of 36797296 pQTLs on oral microbiota. Supplementary Table 8. Results of horizontal pleiotropy test. Supplementary Table 9. Results of heterogeneity. [file 12672_2026_4387_MOESM1_ESM.zip › Supplementary Table 8.xlsx]

## Sheet: 06pleio.res(1)
Results of horizontal pleiotropy test.
Exposure	Outcome	Pheno.id	Egger_intercept	Se	P-val
Colorectal cancer	k__Bacteria|p__Bacteroidota|c__Bacteroidia|o__Bacteroidales|f__Bacteroidaceae|g__Alloprevotella|s__unclassified_mgs_3264	saliva.pheno.1132	-0.00233058	0.0338914	0.946308
Colorectal cancer	k__Bacteria|p__Bacteroidota|c__Bacteroidia|o__Bacteroidales|f__Bacteroidaceae|g__Alloprevotella	saliva.pheno.1133	0.00369903	0.033798	0.914658
Colorectal cancer	k__Bacteria|p__Firmicutes|c__Clostridia|o__Lachnospirales|f__Lachnospiraceae|g__Catonella|s__unclassified_mgs_3104	saliva.pheno.1307	0.0158264	0.0432261	0.720641
Colorectal cancer	k__Bacteria|p__Actinobacteriota|c__Actinobacteria|o__Actinomycetales|f__Actinomycetaceae|g__Pauljensenia|s__unclassified_mgs_1189	saliva.pheno.3023	0.00195044	0.0359366	0.95761
Colorectal cancer	k__Bacteria|p__Actinobacteriota|c__Coriobacteriia|o__Coriobacteriales|f__Atopobiaceae|g__Lancefieldella|s__unclassified_mgs_2277	saliva.pheno.3670	0.0535499	0.0336716	0.137739
Colorectal cancer	k__Bacteria|p__Proteobacteria|c__Gammaproteobacteria|o__Burkholderiales|f__Neisseriaceae|g__Neisseria|s__unclassified_mgs_3316	saliva.pheno.915	-0.0117465	0.0333135	0.730501
Esophageal cancer	k__Bacteria|p__Firmicutes|c__Clostridia|o__4C28d-15|f__CAG-917|g__unclassified_mgs_1683	saliva.pheno.1	-0.00980418	0.0337924	0.820233
Esophageal cancer	k__Bacteria|p__Proteobacteria|c__Gammaproteobacteria|o__Burkholderiales|f__Neisseriaceae|g__Neisseria|s__Neisseria_sp000186165_mgs_2832	saliva.pheno.106	-0.0195644	0.0343628	0.670501
Esophageal cancer	k__Bacteria|p__Firmicutes|c__Bacilli|o__Lactobacillales|f__Streptococcaceae|g__Streptococcus|s__Streptococcus_pseudopneumoniae_G_mgs_1360	saliva.pheno.1134	-0.0429257	0.0344918	0.430919
Esophageal cancer	k__Bacteria|p__Firmicutes|c__Bacilli|o__Lactobacillales|f__Streptococcaceae|g__Streptococcus|s__Streptococcus_mitis_L_mgs_2123	saliva.pheno.1175	0.0138082	0.0339599	0.754147
Esophageal cancer	k__Bacteria|p__Firmicutes|c__Clostridia|o__Lachnospirales|f__Lachnospiraceae|g__Catonella|s__unclassified_mgs_1743	saliva.pheno.1291	-0.0262867	0.0341755	0.582597
Esophageal cancer	k__Bacteria|p__Firmicutes|c__Bacilli|o__Staphylococcales|f__Gemellaceae|g__Gemella|s__unclassified_mgs_2314	saliva.pheno.2072	-0.0359871	0.0342829	0.484563
Esophageal cancer	k__Bacteria|p__Firmicutes|c__Bacilli|o__Lactobacillales|f__Streptococcaceae|g__Streptococcus|s__unclassified_mgs_2571	saliva.pheno.2105	-0.0204074	0.0340803	0.656518
Esophageal cancer	k__Bacteria|p__Firmicutes|c__Bacilli|o__Lactobacillales|f__Aerococcaceae|g__Granulicatella|s__unclassified_mgs_3429	saliva.pheno.2111	-0.0113354	0.0344556	0.797662
Esophageal cancer	k__Bacteria|p__Firmicutes|c__Bacilli|o__Lactobacillales|f__Streptococcaceae|g__Streptococcus|s__unclassified_mgs_1840	saliva.pheno.2117	-0.0196797	0.0342597	0.668064
Esophageal cancer	k__Bacteria|p__Firmicutes|c__Bacilli|o__Lactobacillales|f__Streptococcaceae|g__Streptococcus|s__Streptococcus_pseudopneumoniae_O_mgs_120	saliva.pheno.2159	0.0170158	0.0343643	0.707304
Esophageal cancer	k__Bacteria|p__Firmicutes|c__Bacilli|o__Lactobacillales|f__Streptococcaceae|g__Streptococcus|s__unclassified_mgs_2577	saliva.pheno.2167	0.0174589	0.0345642	0.702232
Esophageal cancer	k__Bacteria|p__Firmicutes|c__Bacilli|o__Lactobacillales|f__Streptococcaceae|g__Streptococcus|s__Streptococcus_pseudopneumoniae_O_mgs_2474	saliva.pheno.2195	-0.0164286	0.0342001	0.71491
Esophageal cancer	k__Bacteria|p__Firmicutes|c__Bacilli|o__Lactobacillales|f__Streptococcaceae|g__Streptococcus|s__unclassified_mgs_1602	saliva.pheno.2476	0.00176129	0.0340658	0.967114
Esophageal cancer	k__Bacteria|p__Proteobacteria|c__Gammaproteobacteria|o__Burkholderiales|f__Neisseriaceae|g__Neisseria|s__unclassified_mgs_1275	saliva.pheno.25	-0.0465947	0.0340971	0.402177
Esophageal cancer	k__Bacteria|p__Firmicutes|c__Clostridia|o__4C28d-15|f__CAG-917|g__unclassified_mgs_3053	saliva.pheno.27	0.0357521	0.0341722	0.485619
Esophageal cancer	k__Bacteria|p__Firmicutes|c__Bacilli|o__Lactobacillales|f__Aerococcaceae|g__Granulicatella|s__unclassified_mgs_3521	saliva.pheno.2801	-0.0381287	0.034021	0.463795
Esophageal cancer	k__Bacteria|p__Firmicutes|c__Bacilli|o__Lactobacillales|f__Aerococcaceae|g__Granulicatella|s__unclassified_mgs_3052	saliva.pheno.2862	-0.00381766	0.0339599	0.928733
Esophageal cancer	k__Bacteria|p__Firmicutes|c__Clostridia|o__Lachnospirales|f__Lachnospiraceae|g__Lachnoanaerobaculum|s__unclassified_mgs_728	saliva.pheno.2865	-0.0352179	0.0342375	0.491014
Esophageal cancer	k__Bacteria|p__Patescibacteria|c__Saccharimonadia|o__Saccharimonadales|f__Saccharimonadaceae|g__unclassified_mgs_142	saliva.pheno.3089	-0.0189762	0.0349748	0.683524
Esophageal cancer	k__Bacteria|p__Patescibacteria|c__Saccharimonadia|o__Saccharimonadales|f__Saccharimonadaceae|g__TM7x|s__unclassified_mgs_1843	saliva.pheno.3148	0.0325717	0.0347931	0.520985
Esophageal cancer	k__Bacteria|p__Bacteroidota|c__Bacteroidia|o__Bacteroidales|f__Bacteroidaceae|g__Prevotella|s__unclassified_mgs_2968	saliva.pheno.326	0.0177667	0.0340592	0.693906
Esophageal cancer	k__Bacteria|p__Patescibacteria|c__Saccharimonadia|o__Saccharimonadales|f__Saccharimonadaceae|g__TM7x|s__unclassified_mgs_2181	saliva.pheno.3464	0.0121052	0.0348179	0.786987
Esophageal cancer	k__Bacteria|p__Patescibacteria|c__Saccharimonadia|o__Saccharimonadales|f__Saccharimonadaceae|g__unclassified_mgs_2213	saliva.pheno.3551	-0.0161673	0.0351485	0.725543
Esophageal cancer	k__Bacteria|p__Actinobacteriota|c__Coriobacteriia|o__Coriobacteriales|f__Atopobiaceae|g__Lancefieldella|s__unclassified_mgs_2277	saliva.pheno.3670	0.0104316	0.0343833	0.812474
Esophageal cancer	k__Bacteria|p__Firmicutes|c__Bacilli|o__Lactobacillales|f__Aerococcaceae|g__Granulicatella|s__unclassified_mgs_2259	saliva.pheno.379	0.0185143	0.0408612	0.729162
Esophageal cancer	k__Bacteria|p__Firmicutes|c__Bacilli|o__Lactobacillales|f__Streptococcaceae|g__Streptococcus|s__unclassified_mgs_3535	saliva.pheno.408	0.0212741	0.0342531	0.64618
Esophageal cancer	k__Bacteria|p__Firmicutes|c__Clostridia|o__4C28d-15|f__CAG-917|g__unclassified_mgs_1659|s__unclassified_mgs_1659	saliva.pheno.460	-0.0186968	0.0340791	0.680551
Esophageal cancer	k__Bacteria|p__Firmicutes|c__Bacilli|o__Lactobacillales|f__Streptococcaceae|g__Streptococcus|s__unclassified_mgs_2224	saliva.pheno.53	0.00819462	0.0341236	0.84996
Esophageal cancer	k__Bacteria|p__Actinobacteriota|c__Actinobacteria|o__Mycobacteriales|f__Mycobacteriaceae|g__Corynebacterium|s__Corynebacterium_durum_mgs_85	saliva.pheno.593	-0.0231603	0.0434734	0.688374
Esophageal cancer	k__Bacteria|p__Firmicutes|c__Bacilli|o__Lactobacillales|f__Streptococcaceae|g__Streptococcus|s__unclassified_mgs_1713	saliva.pheno.613	0.0195923	0.0343492	0.670001
Esophageal cancer	k__Bacteria|p__Bacteroidota|c__Bacteroidia|o__Flavobacteriales|f__Weeksellaceae|g__unclassified_mgs_1466|s__unclassified_mgs_1466	saliva.pheno.623	-0.0276974	0.0341731	0.56639
Esophageal cancer	k__Bacteria|p__Bacteroidota|c__Bacteroidia|o__Bacteroidales|f__UBA932|g__RC9|s__unclassified_mgs_122	saliva.pheno.7	0.00802653	0.0342294	0.853367
Esophageal cancer	k__Bacteria|p__Fusobacteriota|c__Fusobacteriia|o__Fusobacteriales|f__Fusobacteriaceae|g__Fusobacterium|s__unclassified_mgs_2662	saliva.pheno.717	0.00295293	0.0342872	0.945307
Esophageal cancer	k__Bacteria|p__Firmicutes|c__Clostridia|o__Peptostreptococcales|f__Filifactoraceae|g__Filifactor|s__Filifactor_alocis_mgs_202	saliva.pheno.78	0.00941489	0.0391303	0.849684
Esophageal cancer	k__Bacteria|p__Proteobacteria|c__Gammaproteobacteria|o__Burkholderiales|f__Neisseriaceae|g__Neisseria|s__unclassified_mgs_3316	saliva.pheno.915	-0.0284108	0.0340177	0.557024
Esophageal cancer	k__Bacteria|p__Proteobacteria|c__Gammaproteobacteria|o__Burkholderiales|f__Neisseriaceae|g__Neisseria|s__Neisseria_sp000186165_mgs_3225	saliva.pheno.971	-0.021871	0.0342077	0.637854
Gastric cancer	k__Bacteria|p__Firmicutes|c__Bacilli|o__Lactobacillales|f__Aerococcaceae|g__Granulicatella|s__unclassified_mgs_729	saliva.pheno.1351	0.00158333	0.0239621	0.950487
Gastric cancer	k__Bacteria|p__Firmicutes|c__Bacilli|o__Lactobacillales|f__Streptococcaceae|g__Streptococcus|s__unclassified_mgs_1525	saliva.pheno.1358	0.00825901	0.024181	0.749879
Gastric cancer	k__Bacteria|p__Bacteroidota|c__Bacteroidia|o__Bacteroidales|f__Porphyromonadaceae|g__Porphyromonas|s__Porphyromonas_endodontalis_mgs_3068	saliva.pheno.1361	0.00297078	0.0329643	0.932523
Gastric cancer	k__Bacteria|p__Bacteroidota|c__Bacteroidia|o__Bacteroidales|f__Porphyromonadaceae|g__Porphyromonas|s__Porphyromonas_endodontalis_mgs_3304	saliva.pheno.1460	-0.00630629	0.0322002	0.854277
Gastric cancer	k__Bacteria|p__Firmicutes|c__Bacilli|o__Lactobacillales|f__Streptococcaceae|g__Streptococcus|s__unclassified_mgs_373	saliva.pheno.153	0.00855556	0.0250739	0.750113
Gastric cancer	k__Bacteria|p__Firmicutes|c__Bacilli|o__Lactobacillales|f__Streptococcaceae|g__Streptococcus|s__unclassified_mgs_1912	saliva.pheno.178	-0.0171814	0.0241112	0.51546
Gastric cancer	k__Bacteria|p__Firmicutes|c__Clostridia|o__Peptostreptococcales|f__Anaerovoracaceae|g__Mogibacterium|s__unclassified_mgs_683	saliva.pheno.2014	0.00112769	0.0243092	0.965224
Gastric cancer	k__Bacteria|p__Actinobacteriota|c__Actinobacteria|o__Actinomycetales|f__Actinomycetaceae|g__Pauljensenia|s__unclassified_mgs_1042	saliva.pheno.2521	0.0130143	0.0240233	0.616766
Gastric cancer	k__Bacteria|p__Actinobacteriota|c__Actinobacteria|o__Actinomycetales|f__Actinomycetaceae|g__Pauljensenia|s__unclassified_mgs_3205	saliva.pheno.2608	-0.00255321	0.0243339	0.921487
Gastric cancer	k__Bacteria|p__Firmicutes|c__Clostridia|o__Tissierellales|f__Ezakiellaceae|g__unclassified_mgs_2956	saliva.pheno.2996	0.00473127	0.0259151	0.864017
Gastric cancer	k__Bacteria|p__Firmicutes|c__Bacilli|o__Erysipelotrichales|f__Erysipelotrichaceae|g__Solobacterium|s__unclassified_mgs_1689	saliva.pheno.3244	-0.00472512	0.0241899	0.854652
Gastric cancer	k__Bacteria|p__Firmicutes|c__Bacilli|o__Lactobacillales|f__Streptococcaceae|g__Streptococcus|s__unclassified_mgs_3530	saliva.pheno.37	-0.00132657	0.0240002	0.958571
Gastric cancer	k__Bacteria|p__Bacteroidota|c__Bacteroidia|o__Flavobacteriales|f__Weeksellaceae|g__unclassified_mgs_1466|s__unclassified_mgs_1466	saliva.pheno.623	-0.0144731	0.0239635	0.578449
Hepatic cancer	k__Bacteria|p__Firmicutes|c__Bacilli|o__Lactobacillales|f__Streptococcaceae|g__Streptococcus|s__Streptococcus_pseudopneumoniae_O_mgs_1029	saliva.pheno.1063	-0.00190523	0.0433595	0.972045
Hepatic cancer	k__Bacteria|p__Spirochaetota|c__Spirochaetia|o__Treponematales|f__Treponemataceae|g__Treponema_C|s__Treponema_C_lecithinolyticum_mgs_311	saliva.pheno.1466	-0.0154955	0.0441684	0.785197
Hepatic cancer	k__Bacteria|p__Patescibacteria|c__Saccharimonadia|o__Saccharimonadales|f__Saccharimonadaceae|g__TM7x|s__unclassified_mgs_3373	saliva.pheno.1554	-0.011524	0.0442241	0.837717
Hepatic cancer	k__Bacteria|p__Bacteroidota|c__Bacteroidia|o__Flavobacteriales|f__Flavobacteriaceae|g__Capnocytophaga|s__Capnocytophaga_sputigena_mgs_3341	saliva.pheno.188	-0.0213414	0.044099	0.713064
Hepatic cancer	k__Bacteria|p__Firmicutes|c__Bacilli|o__Lactobacillales|f__Streptococcaceae|g__Streptococcus|s__unclassified_mgs_2132	saliva.pheno.2196	0.0081964	0.0440132	0.882788
Hepatic cancer	k__Bacteria|p__Campylobacterota|c__Campylobacteria|o__Campylobacterales|f__Campylobacteraceae|g__Campylobacter_A|s__unclassified_mgs_2044	saliva.pheno.2477	-0.0214166	0.0437584	0.71024
Hepatic cancer	k__Bacteria|p__Firmicutes|c__Negativicutes|o__Selenomonadales|f__Selenomonadaceae|g__Selenomonas|s__Selenomonas_sputigena_mgs_991	saliva.pheno.2541	-0.0119632	0.0435435	0.829306
Hepatic cancer	k__Bacteria|p__Bacteroidota|c__Bacteroidia|o__Bacteroidales|f__Tannerellaceae|g__Parabacteroides|s__Parabacteroides_merdae_mgs_3527	saliva.pheno.2698	0.0168542	0.0429532	0.761952
Hepatic cancer	k__Bacteria|p__Firmicutes|c__Bacilli|o__Staphylococcales|f__Gemellaceae|g__Gemella|s__unclassified_mgs_2318	saliva.pheno.2850	0.0202688	0.0439096	0.724686
Hepatic cancer	k__Bacteria|p__Firmicutes|c__Clostridia|o__Tissierellales|f__Ezakiellaceae|g__unclassified_mgs_2956	saliva.pheno.2996	3.11137e-05	0.043538	0.999545
Hepatic cancer	k__Bacteria|p__Firmicutes|c__Negativicutes|o__Selenomonadales|f__Selenomonadaceae|g__unclassified_mgs_481	saliva.pheno.3038	-0.0147141	0.0440803	0.794898
Hepatic cancer	k__Bacteria|p__Bacteroidota|c__Bacteroidia|o__Flavobacteriales|f__Flavobacteriaceae|g__Capnocytophaga|s__Capnocytophaga_sputigena_mgs_1733	saliva.pheno.461	-0.0157153	0.043737	0.780399
Colorectal cancer	k__Bacteria|p__Firmicutes|c__Bacilli|o__Lactobacillales|f__Streptococcaceae|g__Streptococcus|s__Streptococcus_sanguinis_mgs_1697	tongue.pheno.1651	-0.0136188	0.0329581	0.686738
Colorectal cancer	k__Bacteria|p__Firmicutes|c__Bacilli|o__Lactobacillales|f__Streptococcaceae|g__Streptococcus|s__Streptococcus_infantis_H_mgs_2957	tongue.pheno.1670	-0.00718461	0.0332367	0.83249
Colorectal cancer	k__Bacteria|p__Bacteroidota|c__Bacteroidia|o__Bacteroidales|f__UBA932|g__RC9|s__unclassified_mgs_2762	tongue.pheno.1980	-0.0303604	0.0330938	0.377
Colorectal cancer	k__Bacteria|p__Firmicutes|c__Clostridia|o__TANB77|f__CAG-508|g__CAG-793|s__unclassified_mgs_3144	tongue.pheno.2230	-0.00846271	0.0333361	0.803901
Colorectal cancer	k__Bacteria|p__Fusobacteriota|c__Fusobacteriia|o__Fusobacteriales|f__Fusobacteriaceae|g__Fusobacterium|s__unclassified_mgs_1986	tongue.pheno.237	-0.0255365	0.0328105	0.451464
Colorectal cancer	k__Bacteria|p__Firmicutes|c__Bacilli|o__Lactobacillales|f__Streptococcaceae|g__Streptococcus|s__unclassified_mgs_2430	tongue.pheno.2411	0.00906854	0.032866	0.7873
Colorectal cancer	k__Bacteria|p__Firmicutes|c__Bacilli|o__Lactobacillales|f__Streptococcaceae|g__Streptococcus|s__Streptococcus_infantis_mgs_1765	tongue.pheno.2468	-0.0242454	0.032832	0.474425
Colorectal cancer	k__Bacteria|p__Firmicutes|c__Bacilli|o__Lactobacillales|f__Streptococcaceae|g__Streptococcus|s__Streptococcus_sp001553685_mgs_223	tongue.pheno.279	-0.0108717	0.0326249	0.744709
Colorectal cancer	k__Bacteria|p__Firmicutes|c__Bacilli|o__Lactobacillales|f__Streptococcaceae|g__Streptococcus|s__unclassified_mgs_1631	tongue.pheno.4	-4.47155e-05	0.0329226	0.998939
Colorectal cancer	k__Bacteria|p__Firmicutes|c__Bacilli|o__Lactobacillales|f__Streptococcaceae|g__Streptococcus|s__Streptococcus_oralis_J_mgs_764	tongue.pheno.857	-0.0654478	0.0330151	0.0708105
Esophageal cancer	k__Bacteria|p__Proteobacteria|c__Gammaproteobacteria|o__Enterobacterales|f__Pasteurellaceae|g__Haemophilus|s__Haemophilus_sp002998595_mgs_2281	tongue.pheno.1010	0.0106154	0.0402552	0.835859
Esophageal cancer	k__Bacteria|p__Firmicutes|c__Bacilli|o__Lactobacillales|f__Streptococcaceae|g__Streptococcus|s__Streptococcus_mitis_AV_mgs_698	tongue.pheno.1038	0.00790086	0.0335462	0.852746
Esophageal cancer	k__Bacteria|p__Firmicutes|c__Bacilli|o__Lactobacillales|f__Streptococcaceae|g__Streptococcus|s__Streptococcus_sp000187745_mgs_1393	tongue.pheno.108	0.00942917	0.0338736	0.827164
Esophageal cancer	k__Bacteria|p__Firmicutes|c__Bacilli|o__Lactobacillales|f__Streptococcaceae|g__Streptococcus|s__Streptococcus_mitis_O_mgs_1706	tongue.pheno.1082	0.0588705	0.0331655	0.326615
Esophageal cancer	k__Bacteria|p__Firmicutes|c__Bacilli|o__Lactobacillales|f__Streptococcaceae|g__Streptococcus|s__unclassified_mgs_990	tongue.pheno.1124	0.0268768	0.0336462	0.570909
Esophageal cancer	k__Bacteria|p__Firmicutes|c__Bacilli|o__Lactobacillales|f__Streptococcaceae|g__Streptococcus|s__Streptococcus_pseudopneumoniae_O_mgs_120	tongue.pheno.1125	0.0412646	0.0336402	0.435422
Esophageal cancer	k__Bacteria|p__Firmicutes|c__Bacilli|o__Lactobacillales|f__Streptococcaceae|g__Streptococcus|s__Streptococcus_mitis_AC_mgs_2251	tongue.pheno.1151	0.0558969	0.0333469	0.342438
Esophageal cancer	k__Bacteria|p__Bacteroidota|c__Bacteroidia|o__Bacteroidales|f__Bacteroidaceae|g__Prevotella|s__Prevotella_intermedia_mgs_2942	tongue.pheno.1191	0.0118844	0.0372825	0.80355
Esophageal cancer	k__Bacteria|p__Firmicutes|c__Bacilli|o__Lactobacillales|f__Streptococcaceae|g__Streptococcus|s__unclassified_mgs_2095	tongue.pheno.1215	0.00675881	0.0338736	0.874621
Esophageal cancer	k__Bacteria|p__Bacteroidota|c__Bacteroidia|o__Bacteroidales|f__Rikenellaceae|g__Alistipes|s__Alistipes_obesi_mgs_3092	tongue.pheno.1216	0.0456936	0.033949	0.406792
Esophageal cancer	k__Bacteria|p__Firmicutes|c__Bacilli|o__Lactobacillales|f__Streptococcaceae|g__Streptococcus|s__unclassified_mgs_1602	tongue.pheno.1218	0.00367569	0.0336692	0.930774
Esophageal cancer	k__Bacteria|p__Firmicutes|c__Bacilli|o__Lactobacillales|f__Streptococcaceae|g__Streptococcus|s__Streptococcus_mitis_O_mgs_379	tongue.pheno.1219	0.0511288	0.0335807	0.369959
Esophageal cancer	k__Bacteria|p__Firmicutes|c__Bacilli|o__Lactobacillales|f__Streptococcaceae|g__Streptococcus|s__Streptococcus_sp000187745_mgs_2343	tongue.pheno.1233	0.0382237	0.0384662	0.502013
Esophageal cancer	k__Bacteria|p__Fusobacteriota|c__Fusobacteriia|o__Fusobacteriales|f__Fusobacteriaceae|g__Fusobacterium|s__unclassified_mgs_1937	tongue.pheno.124	0.00269076	0.0338104	0.949442
Esophageal cancer	k__Bacteria|p__Firmicutes|c__Bacilli|o__Lactobacillales|f__Streptococcaceae|g__Streptococcus|s__unclassified_mgs_1475	tongue.pheno.1240	0.0316987	0.033733	0.519786
Esophageal cancer	k__Bacteria|p__Actinobacteriota|c__Actinobacteria|o__Mycobacteriales|f__Mycobacteriaceae|g__Corynebacterium|s__Corynebacterium_durum_mgs_85	tongue.pheno.1249	0.0505186	0.038232	0.412423
Esophageal cancer	k__Bacteria|p__Firmicutes|c__Bacilli|o__Erysipelotrichales|f__Erysipelotrichaceae|g__Solobacterium|s__unclassified_mgs_1598	tongue.pheno.1252	0.00402645	0.0430084	0.940573
Esophageal cancer	k__Bacteria|p__Firmicutes|c__Clostridia|o__Lachnospirales|f__Lachnospiraceae|g__Catonella|s__unclassified_mgs_1743	tongue.pheno.1264	0.0151755	0.0498572	0.811898
Esophageal cancer	k__Bacteria|p__Firmicutes|c__Bacilli|o__Lactobacillales|f__Streptococcaceae|g__Streptococcus|s__unclassified_mgs_1713	tongue.pheno.1290	0.0530136	0.0334151	0.358041
Esophageal cancer	k__Bacteria|p__Firmicutes|c__Bacilli|o__Lactobacillales|f__Aerococcaceae|g__Granulicatella|s__unclassified_mgs_2621	tongue.pheno.1302	0.0235772	0.0335975	0.610451
Esophageal cancer	k__Bacteria|p__Bacteroidota|c__Bacteroidia|o__Bacteroidales|f__Bacteroidaceae|g__Phocaeicola|s__Phocaeicola_abscessus_mgs_484	tongue.pheno.1316	0.0446259	0.0337651	0.412356
Esophageal cancer	k__Bacteria|p__Firmicutes|c__Clostridia|o__4C28d-15|f__CAG-917|g__unclassified_mgs_1995	tongue.pheno.1324	0.0061768	0.0336595	0.88446
Esophageal cancer	k__Bacteria|p__Firmicutes|c__Bacilli|o__Lactobacillales|f__Streptococcaceae|g__Streptococcus|s__Streptococcus_oralis_BA_mgs_2136	tongue.pheno.1334	0.0457212	0.0331827	0.399674
Esophageal cancer	k__Bacteria|p__Firmicutes|c__Bacilli|o__Lactobacillales|f__Streptococcaceae|g__Streptococcus|s__Streptococcus_mitis_AT_mgs_2781	tongue.pheno.1361	0.0484373	0.0335698	0.385824
Esophageal cancer	k__Bacteria|p__Firmicutes|c__Bacilli|o__Staphylococcales|f__Gemellaceae|g__Gemella|s__unclassified_mgs_912	tongue.pheno.1370	0.0514608	0.0338421	0.370334
Esophageal cancer	k__Bacteria|p__Firmicutes|c__Bacilli|o__Lactobacillales|f__Streptococcaceae|g__Streptococcus|s__Streptococcus_pseudopneumoniae_O_mgs_2474	tongue.pheno.1396	0.0297667	0.0333318	0.535932
Esophageal cancer	k__Bacteria|p__Firmicutes|c__Bacilli|o__Lactobacillales|f__Aerococcaceae|g__Granulicatella|s__unclassified_mgs_2686	tongue.pheno.1423	0.00780626	0.0531888	0.907229
Esophageal cancer	k__Bacteria|p__Firmicutes|c__Bacilli|o__Lactobacillales|f__Streptococcaceae|g__Streptococcus|s__unclassified_mgs_1398	tongue.pheno.1429	0.0242854	0.033146	0.59745
Esophageal cancer	k__Bacteria|p__Firmicutes|c__Bacilli|o__Lactobacillales|f__Streptococcaceae|g__Streptococcus|s__Streptococcus_mitis_AR_mgs_500	tongue.pheno.1458	0.0268972	0.0332465	0.566959
Esophageal cancer	k__Bacteria|p__Firmicutes|c__Bacilli|o__Lactobacillales|f__Streptococcaceae|g__Streptococcus|s__Streptococcus_mitis_AG_mgs_169	tongue.pheno.1484	0.0332558	0.0335661	0.502956
Esophageal cancer	k__Bacteria|p__Bacteroidota|c__Bacteroidia|o__Bacteroidales|f__Bacteroidaceae|g__Alloprevotella|s__Alloprevotella_rava_mgs_541	tongue.pheno.1501	-0.00811691	0.0335706	0.848973
Esophageal cancer	k__Bacteria|p__Firmicutes|c__Bacilli|o__Lactobacillales|f__Streptococcaceae|g__Streptococcus|s__unclassified_mgs_988	tongue.pheno.1512	0.0317697	0.0335673	0.51751
Esophageal cancer	k__Bacteria|p__Firmicutes|c__Bacilli|o__Lactobacillales|f__Streptococcaceae|g__Streptococcus|s__Streptococcus_mitis_AK_mgs_2168	tongue.pheno.1520	0.0541478	0.0335754	0.353353
Esophageal cancer	k__Bacteria|p__Firmicutes|c__Bacilli|o__Lactobacillales|f__Streptococcaceae|g__Streptococcus|s__unclassified_mgs_1150	tongue.pheno.1521	0.0636646	0.0337991	0.310706
Esophageal cancer	k__Bacteria|p__Bacteroidota|c__Bacteroidia|o__Bacteroidales|f__Bacteroidaceae|g__Prevotella|s__Prevotella_fusca_mgs_446	tongue.pheno.1534	0.0159228	0.033704	0.719028
Esophageal cancer	k__Bacteria|p__Firmicutes|c__Bacilli|o__Staphylococcales|f__Gemellaceae|g__Gemella|s__unclassified_mgs_902	tongue.pheno.1549	0.04711	0.0336802	0.395133
Esophageal cancer	k__Bacteria|p__Firmicutes|c__Bacilli|o__Lactobacillales|f__Streptococcaceae|g__Streptococcus|s__Streptococcus_oralis_AE_mgs_367	tongue.pheno.1553	-0.000559981	0.0336963	0.989421
Esophageal cancer	k__Bacteria|p__Firmicutes|c__Bacilli|o__Staphylococcales|f__Gemellaceae|g__Gemella|s__unclassified_mgs_2318	tongue.pheno.1566	0.0538482	0.0339399	0.358031
Esophageal cancer	k__Bacteria|p__Firmicutes|c__Bacilli|o__Lactobacillales|f__Streptococcaceae|g__Streptococcus|s__unclassified_mgs_2469	tongue.pheno.1574	0.0370234	0.0530343	0.612011
Esophageal cancer	k__Bacteria|p__Firmicutes|c__Bacilli|o__Lactobacillales|f__Streptococcaceae|g__Streptococcus|s__Streptococcus_mitis_L_mgs_1213	tongue.pheno.1577	0.0264376	0.0388629	0.619704
Esophageal cancer	k__Bacteria|p__Bacteroidota|c__Bacteroidia|o__Bacteroidales|f__Bacteroidaceae	tongue.pheno.1587	0.0355713	0.0336304	0.48215
Esophageal cancer	k__Bacteria|p__Firmicutes|c__Bacilli|o__Lactobacillales|f__Aerococcaceae|g__Granulicatella|s__Granulicatella_elegans_mgs_2285	tongue.pheno.1590	0.0101828	0.0333129	0.811145
Esophageal cancer	k__Bacteria|p__Firmicutes|c__Clostridia|o__Lachnospirales|f__Lachnospiraceae|g__Catonella|s__unclassified_mgs_1428	tongue.pheno.1595	-0.00805616	0.0339322	0.851602
Esophageal cancer	k__Bacteria|p__Bacteroidota|c__Bacteroidia|o__Bacteroidales|f__UBA932|g__RC9|s__unclassified_mgs_122	tongue.pheno.16	0.0375693	0.0336284	0.464797
Esophageal cancer	k__Bacteria|p__Firmicutes|c__Bacilli|o__Lactobacillales|f__Streptococcaceae|g__Streptococcus|s__Streptococcus_mitis_AT_mgs_403	tongue.pheno.1609	0.0469648	0.0335035	0.394479
Esophageal cancer	k__Bacteria|p__Bacteroidota|c__Bacteroidia|o__Bacteroidales|f__Paludibacteraceae	tongue.pheno.1625	0.0200082	0.0340944	0.66215
Esophageal cancer	k__Bacteria|p__Firmicutes|c__Bacilli|o__Lactobacillales|f__Streptococcaceae|g__Streptococcus|s__unclassified_mgs_3501	tongue.pheno.1632	0.0313297	0.0336849	0.523052
Esophageal cancer	k__Bacteria|p__Bacteroidota|c__Bacteroidia|o__Bacteroidales|f__F082	tongue.pheno.1644	0.0056571	0.0338926	0.894711
Esophageal cancer	k__Bacteria|p__Firmicutes|c__Bacilli|o__Lactobacillales|f__Streptococcaceae|g__Streptococcus|s__unclassified_mgs_2845	tongue.pheno.1657	0.0286719	0.0336251	0.550511
Esophageal cancer	k__Bacteria|p__Firmicutes|c__Bacilli|o__Lactobacillales|f__Streptococcaceae|g__Streptococcus|s__Streptococcus_mitis_L_mgs_538	tongue.pheno.1701	0.0649116	0.0330327	0.299677
Esophageal cancer	k__Bacteria|p__Spirochaetota|c__Spirochaetia|o__Treponematales|f__Treponemataceae|g__Treponema_A|s__unclassified_mgs_2234	tongue.pheno.1712	0.0301903	0.0402625	0.590401
Esophageal cancer	k__Bacteria|p__Firmicutes|c__Bacilli|o__Lactobacillales|f__Streptococcaceae|g__Streptococcus|s__unclassified_mgs_3408	tongue.pheno.1731	0.0202489	0.033117	0.650632
Esophageal cancer	k__Bacteria|p__Spirochaetota|c__Spirochaetia|o__Treponematales|f__Treponemataceae|g__Treponema_A|s__unclassified_mgs_2795	tongue.pheno.1735	0.0330786	0.0334554	0.503605
Esophageal cancer	k__Bacteria|p__Firmicutes|c__Bacilli|o__Lactobacillales|f__Aerococcaceae|g__Granulicatella|s__unclassified_mgs_3052	tongue.pheno.1764	0.0590275	0.0336257	0.32965
Esophageal cancer	k__Bacteria|p__Firmicutes|c__Bacilli|o__Lactobacillales|f__Streptococcaceae|g__Streptococcus|s__unclassified_mgs_3457	tongue.pheno.1791	0.038126	0.0335851	0.459742
Esophageal cancer	k__Bacteria|p__Bacteroidota|c__Bacteroidia|o__Bacteroidales|f__Porphyromonadaceae|g__Porphyromonas|s__unclassified_mgs_43	tongue.pheno.1803	-0.0237558	0.0341354	0.612943
Esophageal cancer	k__Bacteria|p__Firmicutes|c__Bacilli|o__Lactobacillales|f__Streptococcaceae|g__Streptococcus|s__Streptococcus_mitis_C_mgs_657	tongue.pheno.1807	0.0299927	0.0333674	0.533876
Esophageal cancer	k__Bacteria|p__Firmicutes|c__Bacilli|o__Lactobacillales|f__Streptococcaceae|g__Streptococcus|s__unclassified_mgs_1512	tongue.pheno.1839	0.0460132	0.0331688	0.397623
Esophageal cancer	k__Bacteria|p__Firmicutes|c__Bacilli|o__Lactobacillales|f__Streptococcaceae|g__Streptococcus|s__unclassified_mgs_3493	tongue.pheno.1905	0.0255466	0.033781	0.5878
Esophageal cancer	k__Bacteria|p__Firmicutes|c__Bacilli|o__Lactobacillales|f__Streptococcaceae|g__Streptococcus|s__unclassified_mgs_2137	tongue.pheno.1932	0.0359361	0.0334948	0.477625
Esophageal cancer	k__Bacteria|p__Firmicutes|c__Bacilli|o__Lactobacillales|f__Streptococcaceae|g__Streptococcus|s__unclassified_mgs_1178	tongue.pheno.197	0.00234046	0.0338546	0.956059
Esophageal cancer	k__Bacteria|p__Bacteroidota|c__Bacteroidia|o__Bacteroidales|f__Bacteroidaceae|g__Prevotella|s__Prevotella_sp000467895_mgs_1834	tongue.pheno.1997	0.0160969	0.0339933	0.718455
Esophageal cancer	k__Bacteria|p__Firmicutes|c__Bacilli|o__Lactobacillales|f__Aerococcaceae|g__Granulicatella|s__unclassified_mgs_2886	tongue.pheno.207	-0.0122673	0.0339631	0.779339
Esophageal cancer	k__Bacteria|p__Firmicutes|c__Bacilli|o__Lactobacillales|f__Aerococcaceae|g__Granulicatella|s__unclassified_mgs_782	tongue.pheno.2072	0.0302355	0.0335555	0.533103
Esophageal cancer	k__Bacteria|p__Firmicutes|c__Bacilli|o__Lactobacillales|f__Streptococcaceae|g__Streptococcus|s__Streptococcus_mitis_F_mgs_703	tongue.pheno.2088	0.0353016	0.0335159	0.483485
Esophageal cancer	k__Bacteria|p__Bacteroidota|c__Bacteroidia|o__Bacteroidales|f__Tannerellaceae|g__Tannerella|s__Tannerella_forsythia_mgs_3235	tongue.pheno.2093	0.0492053	0.0336046	0.381455
Esophageal cancer	k__Bacteria|p__Firmicutes|c__Bacilli|o__Lactobacillales|f__Streptococcaceae|g__Streptococcus|s__Streptococcus_pneumoniae_D_mgs_1247	tongue.pheno.21	0.0566587	0.0331228	0.336785
Esophageal cancer	k__Bacteria|p__Bacteroidota|c__Bacteroidia|o__Bacteroidales|f__Bacteroidaceae|g__F0040|s__unclassified_mgs_3393	tongue.pheno.2192	0.0286909	0.0338848	0.55272
Esophageal cancer	k__Bacteria|p__Firmicutes|c__Bacilli|o__Lactobacillales|f__Streptococcaceae|g__Streptococcus|s__unclassified_mgs_859	tongue.pheno.221	0.0457188	0.0333523	0.401235
Esophageal cancer	k__Bacteria|p__Bacteroidota|c__Bacteroidia|o__Bacteroidales|f__Porphyromonadaceae|g__Porphyromonas|s__unclassified_mgs_3348	tongue.pheno.2243	0.0456274	0.0340393	0.408044
Esophageal cancer	k__Bacteria|p__Firmicutes|c__Bacilli|o__Lactobacillales|f__Streptococcaceae|g__Streptococcus|s__unclassified_mgs_387	tongue.pheno.2249	0.0228918	0.033414	0.617612
Esophageal cancer	k__Bacteria|p__Fusobacteriota|c__Fusobacteriia|o__Fusobacteriales|f__Fusobacteriaceae|g__Fusobacterium|s__unclassified_mgs_1916	tongue.pheno.2274	0.0299665	0.0336526	0.536845
Esophageal cancer	k__Bacteria|p__Fusobacteriota|c__Fusobacteriia|o__Fusobacteriales|f__Fusobacteriaceae|g__Fusobacterium|s__unclassified_mgs_2398	tongue.pheno.2318	-0.0160217	0.0338784	0.718775
Esophageal cancer	k__Bacteria|p__Firmicutes|c__Bacilli|o__Lactobacillales|f__Streptococcaceae|g__Streptococcus|s__Streptococcus_mitis_S_mgs_924	tongue.pheno.2322	0.0432036	0.033395	0.41892
Esophageal cancer	k__Bacteria|p__Bacteroidota|c__Bacteroidia|o__Bacteroidales|f__Porphyromonadaceae|g__Porphyromonas|s__unclassified_mgs_1260	tongue.pheno.2345	-0.00110089	0.0338593	0.979308
Esophageal cancer	k__Bacteria|p__Bacteroidota|c__Bacteroidia|o__Bacteroidales|f__Bacteroidaceae|g__Prevotella|s__Prevotella_seregens_mgs_811	tongue.pheno.236	0.056489	0.0334356	0.340234
Esophageal cancer	k__Bacteria|p__Firmicutes|c__Bacilli|o__Lactobacillales|f__Streptococcaceae|g__Streptococcus|s__Streptococcus_pseudopneumoniae_G_mgs_1360	tongue.pheno.2362	0.0224155	0.0334685	0.624309
Esophageal cancer	k__Bacteria|p__Firmicutes|c__Bacilli|o__Lactobacillales|f__Streptococcaceae|g__Streptococcus|s__unclassified_mgs_2875	tongue.pheno.2374	0.00438136	0.0334517	0.91709
Esophageal cancer	k__Bacteria|p__Firmicutes|c__Bacilli|o__Lactobacillales|f__Streptococcaceae|g__Streptococcus|s__unclassified_mgs_3229	tongue.pheno.2396	0.0467681	0.0333113	0.39401
Esophageal cancer	k__Bacteria|p__Firmicutes|c__Bacilli|o__Lactobacillales|f__Streptococcaceae|g__Streptococcus|s__unclassified_mgs_3318	tongue.pheno.2418	0.0423919	0.0334382	0.425178
Esophageal cancer	k__Bacteria|p__Firmicutes|c__Bacilli|o__Lactobacillales|f__Streptococcaceae|g__Streptococcus|s__Streptococcus_mitis_L_mgs_2123	tongue.pheno.2448	0.0375569	0.0333535	0.462307
Esophageal cancer	k__Bacteria|p__Firmicutes|c__Bacilli|o__Lactobacillales|f__Streptococcaceae|g__Streptococcus|s__unclassified_mgs_1102	tongue.pheno.2455	0.0295848	0.0338134	0.542399
Esophageal cancer	k__Bacteria|p__Firmicutes|c__Bacilli|o__Lactobacillales|f__Streptococcaceae|g__Streptococcus|s__unclassified_mgs_1964	tongue.pheno.250	0.0234558	0.0444303	0.690771
Esophageal cancer	k__Bacteria|p__Firmicutes|c__Bacilli|o__Lactobacillales|f__Streptococcaceae|g__Streptococcus|s__Streptococcus_mitis_L_mgs_184	tongue.pheno.2518	0.0549906	0.0332313	0.346055
Esophageal cancer	k__Bacteria|p__Patescibacteria|c__Saccharimonadia|o__Saccharimonadales|f__Saccharimonadaceae|g__unclassified_mgs_142	tongue.pheno.2561	0.0233576	0.0338703	0.615656
Esophageal cancer	k__Bacteria|p__Bacteroidota|c__Bacteroidia|o__Bacteroidales|f__Bacteroidaceae|g__Prevotella|s__Prevotella_conceptionensis_mgs_1304	tongue.pheno.2600	0.0363268	0.0335901	0.475093
Esophageal cancer	k__Bacteria|p__Bacteroidota|c__Bacteroidia|o__Bacteroidales|f__Porphyromonadaceae|g__Porphyromonas|s__unclassified_mgs_2117	tongue.pheno.2698	0.0220784	0.0341646	0.634756
Esophageal cancer	k__Bacteria|p__Bacteroidota|c__Bacteroidia|o__Bacteroidales|f__Bacteroidaceae|g__Prevotella|s__unclassified_mgs_230	tongue.pheno.2735	0.0302803	0.0339157	0.536013
Esophageal cancer	k__Bacteria|p__Bacteroidota|c__Bacteroidia|o__Bacteroidales|f__Bacteroidaceae|g__Prevotella|s__Prevotella_bivia_mgs_207	tongue.pheno.282	0.022825	0.0336888	0.620904
Esophageal cancer	k__Bacteria|p__Firmicutes|c__Bacilli|o__Lactobacillales|f__Streptococcaceae|g__Streptococcus|s__unclassified_mgs_2339	tongue.pheno.283	0.0346307	0.0332017	0.486591
Esophageal cancer	k__Bacteria|p__Bacteroidota|c__Bacteroidia|o__Bacteroidales|f__Porphyromonadaceae|g__Porphyromonas|s__unclassified_mgs_966	tongue.pheno.289	0.0292663	0.0337369	0.545098
Esophageal cancer	k__Bacteria|p__Bacteroidota|c__Bacteroidia|o__Flavobacteriales|f__Weeksellaceae|g__unclassified_mgs_557	tongue.pheno.2923	0.0120665	0.0332836	0.778585
Esophageal cancer	k__Bacteria|p__Spirochaetota|c__Spirochaetia|o__Treponematales|f__Treponemataceae|g__Treponema_D|s__unclassified_mgs_3427	tongue.pheno.2958	0.0491321	0.0336607	0.382392
Esophageal cancer	k__Bacteria|p__Firmicutes|c__Clostridia|o__Lachnospirales|f__Vallitaleaceae|g__W11650|s__unclassified_mgs_846	tongue.pheno.3058	0.00679884	0.03512	0.878263
Esophageal cancer	k__Bacteria|p__Firmicutes|c__Bacilli|o__Lactobacillales|f__Streptococcaceae|g__Streptococcus|s__unclassified_mgs_741	tongue.pheno.332	0.0240553	0.0338092	0.606312
Esophageal cancer	k__Bacteria|p__Patescibacteria|c__Saccharimonadia|o__Saccharimonadales|f__Saccharimonadaceae|g__TM7x|s__unclassified_mgs_1235	tongue.pheno.3329	-0.00953371	0.0341472	0.826673
Esophageal cancer	k__Bacteria|p__Bacteroidota|c__Bacteroidia|o__Bacteroidales|f__Bacteroidaceae|g__Prevotella|s__unclassified_mgs_3161	tongue.pheno.337	-0.00144407	0.0340556	0.973021
Esophageal cancer	k__Bacteria|p__Patescibacteria|c__Saccharimonadia|o__Saccharimonadales|f__Saccharimonadaceae|g__unclassified_mgs_2172	tongue.pheno.3372	-0.0239742	0.0343293	0.611902
Esophageal cancer	k__Bacteria|p__Firmicutes|c__Bacilli|o__Lactobacillales|f__Streptococcaceae|g__Streptococcus|s__Streptococcus_sanguinis_mgs_3525	tongue.pheno.339	0.0328843	0.0338353	0.509074
Esophageal cancer	k__Bacteria|p__Firmicutes|c__Bacilli|o__Lactobacillales|f__Streptococcaceae|g__Streptococcus|s__unclassified_mgs_1850	tongue.pheno.340	0.0547329	0.0334264	0.349036
Esophageal cancer	k__Bacteria|p__Firmicutes|c__Bacilli|o__Lactobacillales|f__Streptococcaceae|g__Streptococcus|s__Streptococcus_mitis_N_mgs_756	tongue.pheno.356	0.0456652	0.0331984	0.400189
Esophageal cancer	k__Bacteria|p__Firmicutes|c__Bacilli|o__Lactobacillales|f__Streptococcaceae|g__Streptococcus|s__unclassified_mgs_3150	tongue.pheno.362	-0.00998851	0.0339486	0.817831
Esophageal cancer	k__Bacteria|p__Firmicutes|c__Bacilli|o__Lactobacillales|f__Streptococcaceae|g__Streptococcus|s__unclassified_mgs_2730	tongue.pheno.382	-0.00777203	0.0336462	0.85548
Esophageal cancer	k__Bacteria|p__Firmicutes|c__Bacilli|o__Lactobacillales|f__Streptococcaceae|g__Streptococcus|s__unclassified_mgs_2220	tongue.pheno.388	0.0288207	0.0337454	0.550007
Esophageal cancer	k__Bacteria|p__Firmicutes|c__Bacilli|o__Lactobacillales|f__Streptococcaceae|g__Streptococcus|s__unclassified_mgs_1662	tongue.pheno.417	0.0473516	0.03332	0.390366
Esophageal cancer	k__Bacteria|p__Bacteroidota|c__Bacteroidia|o__Bacteroidales|f__Bacteroidaceae|g__Prevotella|s__Prevotella_intermedia_mgs_3202	tongue.pheno.426	0.0214077	0.0332966	0.636238
Esophageal cancer	k__Bacteria|p__Firmicutes|c__Bacilli|o__Lactobacillales|f__Streptococcaceae|g__Streptococcus|s__unclassified_mgs_3281	tongue.pheno.497	0.03734	0.0337119	0.467521
Esophageal cancer	k__Bacteria|p__Bacteroidota|c__Bacteroidia|o__Bacteroidales|f__Bacteroidaceae|g__Prevotella|s__unclassified_mgs_34	tongue.pheno.521	0.0344651	0.0335981	0.491892
Esophageal cancer	k__Bacteria|p__Firmicutes|c__Bacilli|o__Lactobacillales|f__Streptococcaceae|g__Streptococcus|s__Streptococcus_mitis_I_mgs_2661	tongue.pheno.541	0.0211706	0.0337618	0.643443
Esophageal cancer	k__Bacteria|p__Firmicutes|c__Bacilli|o__Lactobacillales|f__Streptococcaceae|g__Streptococcus|s__unclassified_mgs_718	tongue.pheno.580	0.00850234	0.0337357	0.842827
Esophageal cancer	k__Bacteria|p__Firmicutes|c__Bacilli|o__Lactobacillales|f__Streptococcaceae|g__Streptococcus|s__unclassified_mgs_1027	tongue.pheno.600	0.0276996	0.033186	0.557212
Esophageal cancer	k__Bacteria|p__Firmicutes|c__Bacilli|o__Lactobacillales|f__Streptococcaceae|g__Streptococcus|s__unclassified_mgs_2776	tongue.pheno.611	0.0202225	0.0337152	0.65605
Esophageal cancer	k__Bacteria|p__Firmicutes|c__Bacilli|o__Lactobacillales|f__Aerococcaceae|g__Granulicatella|s__unclassified_mgs_3289	tongue.pheno.613	0.00397453	0.033961	0.925832
Esophageal cancer	k__Bacteria|p__Bacteroidota|c__Bacteroidia|o__Bacteroidales|f__Bacteroidaceae|g__Prevotella|s__unclassified_mgs_2968	tongue.pheno.683	0.0580531	0.0335317	0.333454
Esophageal cancer	k__Bacteria|p__Firmicutes|c__Bacilli|o__Lactobacillales|f__Streptococcaceae|g__Streptococcus|s__unclassified_mgs_1954	tongue.pheno.691	0.0215512	0.0340565	0.640823
Esophageal cancer	k__Bacteria|p__Firmicutes|c__Bacilli|o__Lactobacillales|f__Streptococcaceae|g__Streptococcus|s__unclassified_mgs_1383	tongue.pheno.709	-0.0126754	0.0336963	0.770949
Esophageal cancer	k__Bacteria|p__Bacteroidota|c__Bacteroidia|o__Bacteroidales|f__Bacteroidaceae|g__F0040|s__unclassified_mgs_2848	tongue.pheno.720	-0.0160723	0.0336812	0.716556
Esophageal cancer	k__Bacteria|p__Firmicutes|c__Bacilli|o__Lactobacillales|f__Streptococcaceae|g__Streptococcus|s__unclassified_mgs_1663	tongue.pheno.728	0.0497364	0.0333523	0.376057
Esophageal cancer	k__Bacteria|p__Firmicutes|c__Bacilli|o__Lactobacillales|f__Streptococcaceae|g__Streptococcus|s__unclassified_mgs_3530	tongue.pheno.74	-0.0101531	0.0338778	0.814629
Esophageal cancer	k__Bacteria|p__Firmicutes|c__Bacilli|o__Lactobacillales|f__Streptococcaceae|g__Streptococcus|s__unclassified_mgs_3340	tongue.pheno.784	0.0397575	0.0338999	0.44948
Esophageal cancer	k__Bacteria|p__Firmicutes|c__Bacilli|o__Lactobacillales|f__Streptococcaceae|g__Streptococcus|s__unclassified_mgs_2927	tongue.pheno.786	0.0511405	0.0335138	0.369311
Esophageal cancer	k__Bacteria|p__Bacteroidota|c__Bacteroidia|o__Flavobacteriales|f__Flavobacteriaceae|g__Capnocytophaga|s__unclassified_mgs_3186	tongue.pheno.789	-0.0204488	0.0337541	0.653242
Esophageal cancer	k__Bacteria|p__Firmicutes|c__Bacilli|o__Lactobacillales|f__Streptococcaceae|g__Streptococcus|s__unclassified_mgs_1379	tongue.pheno.792	0.0394408	0.0335358	0.448599
Esophageal cancer	k__Bacteria|p__Firmicutes|c__Bacilli|o__Lactobacillales|f__Aerococcaceae|g__Granulicatella|s__unclassified_mgs_3429	tongue.pheno.793	0.00115803	0.0339204	0.978274
Esophageal cancer	k__Bacteria|p__Firmicutes|c__Bacilli|o__Lactobacillales|f__Streptococcaceae|g__Streptococcus|s__unclassified_mgs_804	tongue.pheno.801	0.0474766	0.0334074	0.390361
Esophageal cancer	k__Bacteria|p__Firmicutes|c__Bacilli|o__Lactobacillales|f__Streptococcaceae|g__Streptococcus|s__unclassified_mgs_1889	tongue.pheno.85	0.0155167	0.0338585	0.726433
Esophageal cancer	k__Bacteria|p__Firmicutes|c__Bacilli|o__Lactobacillales|f__Streptococcaceae|g__Streptococcus|s__Streptococcus_oralis_J_mgs_764	tongue.pheno.857	-0.012766	0.0337245	0.769626
Esophageal cancer	k__Bacteria|p__Proteobacteria|c__Gammaproteobacteria|o__Enterobacterales|f__Pasteurellaceae|g__Haemophilus|s__unclassified_mgs_2283	tongue.pheno.876	0.0179588	0.0339664	0.690372
Esophageal cancer	k__Bacteria|p__Firmicutes|c__Bacilli|o__Lactobacillales|f__Streptococcaceae|g__Streptococcus|s__unclassified_mgs_1626	tongue.pheno.90	0.0460671	0.03388	0.403696
Esophageal cancer	k__Bacteria|p__Firmicutes|c__Bacilli|o__Lactobacillales|f__Streptococcaceae|g__Streptococcus|s__unclassified_mgs_1914	tongue.pheno.931	-0.0152343	0.0334614	0.728014
Esophageal cancer	k__Bacteria|p__Firmicutes|c__Bacilli|o__Lactobacillales|f__Streptococcaceae|g__Streptococcus|s__Streptococcus_sanguinis_mgs_1209	tongue.pheno.932	0.00415294	0.0351834	0.925201
Esophageal cancer	k__Bacteria|p__Firmicutes|c__Bacilli|o__Lactobacillales|f__Streptococcaceae|g__Streptococcus|s__unclassified_mgs_2253	tongue.pheno.942	0.00150329	0.0333438	0.971318
Esophageal cancer	k__Bacteria|p__Firmicutes|c__Bacilli|o__Lactobacillales|f__Streptococcaceae|g__Streptococcus|s__unclassified_mgs_354	tongue.pheno.952	-0.00258863	0.0333686	0.950712
Esophageal cancer	k__Bacteria|p__Proteobacteria|c__Gammaproteobacteria|o__Burkholderiales|f__Neisseriaceae|g__Neisseria_D|s__Neisseria_D_bacilliformis_mgs_3398	tongue.pheno.957	-0.042437	0.0336317	0.426634
Esophageal cancer	k__Bacteria|p__Firmicutes|c__Bacilli|o__Lactobacillales|f__Streptococcaceae|g__Streptococcus|s__Streptococcus_mitis_I_mgs_3086	tongue.pheno.959	0.026166	0.0550091	0.717346
Esophageal cancer	k__Bacteria|p__Firmicutes|c__Bacilli|o__Lactobacillales|f__Streptococcaceae|g__Streptococcus|s__unclassified_mgs_2224	tongue.pheno.98	0.0575085	0.033246	0.333694
Esophageal cancer	k__Bacteria|p__Firmicutes|c__Bacilli|o__Lactobacillales|f__Streptococcaceae|g__Streptococcus|s__unclassified_mgs_1161	tongue.pheno.991	0.0224343	0.0338558	0.627442
Esophageal cancer	k__Bacteria|p__Firmicutes|c__Bacilli|o__Lactobacillales|f__Streptococcaceae|g__Streptococcus|s__unclassified_mgs_2780	tongue.pheno.993	0.0521339	0.03336	0.362387
Gastric cancer	k__Bacteria|p__Firmicutes|c__Bacilli|o__Lactobacillales|f__Streptococcaceae|g__Streptococcus|s__unclassified_mgs_2668	tongue.pheno.1156	0.00894064	0.0234474	0.722364
Gastric cancer	k__Bacteria|p__Firmicutes|c__Bacilli|o__Lactobacillales|f__Streptococcaceae|g__Streptococcus|s__unclassified_mgs_1525	tongue.pheno.2286	-0.0168699	0.0237012	0.515914
Gastric cancer	k__Bacteria|p__Patescibacteria|c__Saccharimonadia|o__Saccharimonadales|f__Saccharimonadaceae|g__TM7x|s__unclassified_mgs_1648	tongue.pheno.2741	-0.00233292	0.0238006	0.926632
Gastric cancer	k__Bacteria|p__Patescibacteria|c__Saccharimonadia|o__Saccharimonadales|f__Saccharimonadaceae|g__UBA2866|s__unclassified_mgs_1123	tongue.pheno.3045	0.0201308	0.0237246	0.443943
Gastric cancer	k__Bacteria|p__Patescibacteria|c__Saccharimonadia|o__Saccharimonadales|f__Saccharimonadaceae|g__unclassified_mgs_1717	tongue.pheno.3184	0.0207276	0.0281637	0.502576
Gastric cancer	k__Bacteria|p__Patescibacteria|c__Saccharimonadia|o__Saccharimonadales|f__Saccharimonadaceae|g__unclassified_mgs_1162|s__unclassified_mgs_1162	tongue.pheno.3397	0.00834664	0.02364	0.741855
Gastric cancer	k__Bacteria|p__Patescibacteria|c__Saccharimonadia|o__Saccharimonadales|f__Saccharimonadaceae|g__unclassified_mgs_985	tongue.pheno.3574	-0.00423089	0.0243565	0.870533
Gastric cancer	k__Bacteria|p__Patescibacteria|c__Saccharimonadia|o__Saccharimonadales|f__Saccharimonadaceae|g__unclassified_mgs_2389	tongue.pheno.3855	0.0251609	0.0235163	0.344917
Gastric cancer	k__Bacteria|p__Patescibacteria|c__Saccharimonadia|o__Saccharimonadales|f__Saccharimonadaceae|g__TM7x|s__unclassified_mgs_3248	tongue.pheno.964	-0.0184248	0.0232381	0.472228
Hepatic cancer	k__Bacteria|p__Proteobacteria|c__Gammaproteobacteria|o__Burkholderiales|f__Neisseriaceae|g__Kingella_B|s__Kingella_B_oralis_mgs_3276	tongue.pheno.1499	-0.00788478	0.0431686	0.884989
Hepatic cancer	k__Bacteria|p__Actinobacteriota|c__Coriobacteriia|o__Coriobacteriales|f__Atopobiaceae|g__Olsenella	tongue.pheno.204	0.0302942	0.0427332	0.607406
Hepatic cancer	k__Bacteria|p__Fusobacteriota|c__Fusobacteriia|o__Fusobacteriales|f__Fusobacteriaceae|g__Fusobacterium|s__Fusobacterium_periodonticum_C_mgs_3022	tongue.pheno.2300	0.0121009	0.0431645	0.825995
Hepatic cancer	k__Bacteria|p__Fusobacteriota|c__Fusobacteriia|o__Fusobacteriales|f__Fusobacteriaceae|g__Fusobacterium|s__unclassified_mgs_2398	tongue.pheno.2318	-0.0140845	0.043044	0.798682
Hepatic cancer	k__Bacteria|p__Actinobacteriota|c__Actinobacteria|o__Actinomycetales|f__Micrococcaceae|g__Rothia|s__Rothia_mucilaginosa_mgs_923	tongue.pheno.2751	0.0334463	0.0427487	0.57734
Hepatic cancer	k__Bacteria|p__Patescibacteria|c__Saccharimonadia|o__Saccharimonadales|f__Saccharimonadaceae|g__unclassified_mgs_2822|s__unclassified_mgs_2822	tongue.pheno.2865	-0.0325524	0.0431513	0.588554
Hepatic cancer	k__Bacteria|p__Patescibacteria|c__Saccharimonadia|o__Saccharimonadales|f__Saccharimonadaceae|g__unclassified_mgs_985	tongue.pheno.3574	-0.0096996	0.055091	0.889051
Hepatic cancer	k__Bacteria|p__Firmicutes|c__Bacilli|o__Lactobacillales|f__Streptococcaceae|g__Streptococcus|s__unclassified_mgs_2206	tongue.pheno.661	0.023596	0.0578931	0.753614
Hepatic cancer	k__Bacteria|p__Proteobacteria|c__Gammaproteobacteria|o__Burkholderiales|f__Neisseriaceae|g__Eikenella|s__unclassified_mgs_172	tongue.pheno.771	0.0181137	0.0426989	0.744583
Hepatic cancer	k__Bacteria|p__Proteobacteria|c__Gammaproteobacteria|o__Enterobacterales|f__Pasteurellaceae|g__Haemophilus_D|s__Haemophilus_D_parainfluenzae_mgs_3103	tongue.pheno.846	-0.0165415	0.0431841	0.76712
Hepatic cancer	k__Bacteria|p__Proteobacteria|c__Gammaproteobacteria|o__Enterobacterales|f__Pasteurellaceae|g__Aggregatibacter|s__Aggregatibacter_sp000466335_mgs_2226	tongue.pheno.888	0.00276454	0.0635988	0.972345
Hepatic cancer	k__Bacteria|p__Proteobacteria|c__Gammaproteobacteria|o__Burkholderiales|f__Neisseriaceae|g__Neisseria_D|s__Neisseria_D_bacilliformis_mgs_3398	tongue.pheno.957	0.00967451	0.0427354	0.85827
