# Supplementary material for: Association of oral microbiota and digestive system cancers revealed by bidirectional two sample Mendelian randomization
Source: Discov Oncol. 2026 Jan 6;17:223. doi: 10.1007/s12672-026-04387-5 (PMC12868531; doi:10.1007/s12672-026-04387-5)
Supplement: Supplementary file 1 — Supplementary Material 1: Supplementary Table 1. Details of genetic instruments excluded due to association with potential confounders identified via PhenoScanner. Supplementary Table 2. Results of the Mendelian randomization analysis for the association between gut microbial taxa and DSCs, including raw and FDR-adjusted P-values. Supplementary Table 3. Assessment of instrument strength (F-statistics) for the genetic instruments used in the Mendelian randomization analysis. Supplementary Table 4. The significant causal effect of oral microbiota on DSCs calculated using the MR-Egger method. Supplementary Table 5. The significant causal effect of DSCs on oral microbiota calculated using the IVW method. Supplementary Table 6. The causal effect of UKBPPP pQTLs on oral microbiota. Supplementary Table 7. The causal effect of 36797296 pQTLs on oral microbiota. Supplementary Table 8. Results of horizontal pleiotropy test. Supplementary Table 9. Results of heterogeneity. [file 12672_2026_4387_MOESM1_ESM.zip › Supplementary Table 9.xlsx]

## Sheet: 06hetero.res(1)
Results of heterogeneity test.
Exposure	Outcome	Pheno.id	Method	Q	Q_df	Q_pval
Colorectal cancer	k__Bacteria|p__Bacteroidota|c__Bacteroidia|o__Bacteroidales|f__Bacteroidaceae|g__Alloprevotella|s__unclassified_mgs_3264	saliva.pheno.1132	MR Egger	10.5446	12	0.568292
Colorectal cancer	k__Bacteria|p__Bacteroidota|c__Bacteroidia|o__Bacteroidales|f__Bacteroidaceae|g__Alloprevotella|s__unclassified_mgs_3264	saliva.pheno.1132	Inverse variance weighted	10.5494	13	0.648511
Colorectal cancer	k__Bacteria|p__Bacteroidota|c__Bacteroidia|o__Bacteroidales|f__Bacteroidaceae|g__Alloprevotella	saliva.pheno.1133	MR Egger	6.661	12	0.879179
Colorectal cancer	k__Bacteria|p__Bacteroidota|c__Bacteroidia|o__Bacteroidales|f__Bacteroidaceae|g__Alloprevotella	saliva.pheno.1133	Inverse variance weighted	6.67298	13	0.918209
Colorectal cancer	k__Bacteria|p__Firmicutes|c__Clostridia|o__Lachnospirales|f__Lachnospiraceae|g__Catonella|s__unclassified_mgs_3104	saliva.pheno.1307	MR Egger	19.515	12	0.0768357
Colorectal cancer	k__Bacteria|p__Firmicutes|c__Clostridia|o__Lachnospirales|f__Lachnospiraceae|g__Catonella|s__unclassified_mgs_3104	saliva.pheno.1307	Inverse variance weighted	19.733	13	0.102072
Colorectal cancer	k__Bacteria|p__Actinobacteriota|c__Actinobacteria|o__Actinomycetales|f__Actinomycetaceae|g__Pauljensenia|s__unclassified_mgs_1189	saliva.pheno.3023	MR Egger	13.5587	12	0.329774
Colorectal cancer	k__Bacteria|p__Actinobacteriota|c__Actinobacteria|o__Actinomycetales|f__Actinomycetaceae|g__Pauljensenia|s__unclassified_mgs_1189	saliva.pheno.3023	Inverse variance weighted	13.562	13	0.405397
Colorectal cancer	k__Bacteria|p__Actinobacteriota|c__Coriobacteriia|o__Coriobacteriales|f__Atopobiaceae|g__Lancefieldella|s__unclassified_mgs_2277	saliva.pheno.3670	MR Egger	8.70089	12	0.728244
Colorectal cancer	k__Bacteria|p__Actinobacteriota|c__Coriobacteriia|o__Coriobacteriales|f__Atopobiaceae|g__Lancefieldella|s__unclassified_mgs_2277	saliva.pheno.3670	Inverse variance weighted	11.2301	13	0.591546
Colorectal cancer	k__Bacteria|p__Proteobacteria|c__Gammaproteobacteria|o__Burkholderiales|f__Neisseriaceae|g__Neisseria|s__unclassified_mgs_3316	saliva.pheno.915	MR Egger	8.24966	12	0.765329
Colorectal cancer	k__Bacteria|p__Proteobacteria|c__Gammaproteobacteria|o__Burkholderiales|f__Neisseriaceae|g__Neisseria|s__unclassified_mgs_3316	saliva.pheno.915	Inverse variance weighted	8.37399	13	0.818411
Esophageal cancer	k__Bacteria|p__Firmicutes|c__Clostridia|o__4C28d-15|f__CAG-917|g__unclassified_mgs_1683	saliva.pheno.1	MR Egger	0.159901	1	0.689248
Esophageal cancer	k__Bacteria|p__Firmicutes|c__Clostridia|o__4C28d-15|f__CAG-917|g__unclassified_mgs_1683	saliva.pheno.1	Inverse variance weighted	0.244076	2	0.885115
Esophageal cancer	k__Bacteria|p__Proteobacteria|c__Gammaproteobacteria|o__Burkholderiales|f__Neisseriaceae|g__Neisseria|s__Neisseria_sp000186165_mgs_2832	saliva.pheno.106	MR Egger	0.0733701	1	0.786492
Esophageal cancer	k__Bacteria|p__Proteobacteria|c__Gammaproteobacteria|o__Burkholderiales|f__Neisseriaceae|g__Neisseria|s__Neisseria_sp000186165_mgs_2832	saliva.pheno.106	Inverse variance weighted	0.397527	2	0.819744
Esophageal cancer	k__Bacteria|p__Firmicutes|c__Bacilli|o__Lactobacillales|f__Streptococcaceae|g__Streptococcus|s__Streptococcus_pseudopneumoniae_G_mgs_1360	saliva.pheno.1134	MR Egger	0.058652	1	0.808639
Esophageal cancer	k__Bacteria|p__Firmicutes|c__Bacilli|o__Lactobacillales|f__Streptococcaceae|g__Streptococcus|s__Streptococcus_pseudopneumoniae_G_mgs_1360	saliva.pheno.1134	Inverse variance weighted	1.60747	2	0.447653
Esophageal cancer	k__Bacteria|p__Firmicutes|c__Bacilli|o__Lactobacillales|f__Streptococcaceae|g__Streptococcus|s__Streptococcus_mitis_L_mgs_2123	saliva.pheno.1175	MR Egger	0.481341	1	0.487815
Esophageal cancer	k__Bacteria|p__Firmicutes|c__Bacilli|o__Lactobacillales|f__Streptococcaceae|g__Streptococcus|s__Streptococcus_mitis_L_mgs_2123	saliva.pheno.1175	Inverse variance weighted	0.646667	2	0.723733
Esophageal cancer	k__Bacteria|p__Firmicutes|c__Clostridia|o__Lachnospirales|f__Lachnospiraceae|g__Catonella|s__unclassified_mgs_1743	saliva.pheno.1291	MR Egger	0.434504	1	0.509787
Esophageal cancer	k__Bacteria|p__Firmicutes|c__Clostridia|o__Lachnospirales|f__Lachnospiraceae|g__Catonella|s__unclassified_mgs_1743	saliva.pheno.1291	Inverse variance weighted	1.02612	2	0.59866
Esophageal cancer	k__Bacteria|p__Firmicutes|c__Bacilli|o__Staphylococcales|f__Gemellaceae|g__Gemella|s__unclassified_mgs_2314	saliva.pheno.2072	MR Egger	0.000238625	1	0.987675
Esophageal cancer	k__Bacteria|p__Firmicutes|c__Bacilli|o__Staphylococcales|f__Gemellaceae|g__Gemella|s__unclassified_mgs_2314	saliva.pheno.2072	Inverse variance weighted	1.10213	2	0.576334
Esophageal cancer	k__Bacteria|p__Firmicutes|c__Bacilli|o__Lactobacillales|f__Streptococcaceae|g__Streptococcus|s__unclassified_mgs_2571	saliva.pheno.2105	MR Egger	0.0496234	1	0.82372
Esophageal cancer	k__Bacteria|p__Firmicutes|c__Bacilli|o__Lactobacillales|f__Streptococcaceae|g__Streptococcus|s__unclassified_mgs_2571	saliva.pheno.2105	Inverse variance weighted	0.40819	2	0.815385
Esophageal cancer	k__Bacteria|p__Firmicutes|c__Bacilli|o__Lactobacillales|f__Aerococcaceae|g__Granulicatella|s__unclassified_mgs_3429	saliva.pheno.2111	MR Egger	0.0226763	1	0.880302
Esophageal cancer	k__Bacteria|p__Firmicutes|c__Bacilli|o__Lactobacillales|f__Aerococcaceae|g__Granulicatella|s__unclassified_mgs_3429	saliva.pheno.2111	Inverse variance weighted	0.130908	2	0.936642
Esophageal cancer	k__Bacteria|p__Firmicutes|c__Bacilli|o__Lactobacillales|f__Streptococcaceae|g__Streptococcus|s__unclassified_mgs_1840	saliva.pheno.2117	MR Egger	0.212633	1	0.644712
Esophageal cancer	k__Bacteria|p__Firmicutes|c__Bacilli|o__Lactobacillales|f__Streptococcaceae|g__Streptococcus|s__unclassified_mgs_1840	saliva.pheno.2117	Inverse variance weighted	0.542599	2	0.762388
Esophageal cancer	k__Bacteria|p__Firmicutes|c__Bacilli|o__Lactobacillales|f__Streptococcaceae|g__Streptococcus|s__Streptococcus_pseudopneumoniae_O_mgs_120	saliva.pheno.2159	MR Egger	0.632237	1	0.426536
Esophageal cancer	k__Bacteria|p__Firmicutes|c__Bacilli|o__Lactobacillales|f__Streptococcaceae|g__Streptococcus|s__Streptococcus_pseudopneumoniae_O_mgs_120	saliva.pheno.2159	Inverse variance weighted	0.877419	2	0.644868
Esophageal cancer	k__Bacteria|p__Firmicutes|c__Bacilli|o__Lactobacillales|f__Streptococcaceae|g__Streptococcus|s__unclassified_mgs_2577	saliva.pheno.2167	MR Egger	0.700061	1	0.402763
Esophageal cancer	k__Bacteria|p__Firmicutes|c__Bacilli|o__Lactobacillales|f__Streptococcaceae|g__Streptococcus|s__unclassified_mgs_2577	saliva.pheno.2167	Inverse variance weighted	0.955203	2	0.620269
Esophageal cancer	k__Bacteria|p__Firmicutes|c__Bacilli|o__Lactobacillales|f__Streptococcaceae|g__Streptococcus|s__Streptococcus_pseudopneumoniae_O_mgs_2474	saliva.pheno.2195	MR Egger	0.6823	1	0.408796
Esophageal cancer	k__Bacteria|p__Firmicutes|c__Bacilli|o__Lactobacillales|f__Streptococcaceae|g__Streptococcus|s__Streptococcus_pseudopneumoniae_O_mgs_2474	saliva.pheno.2195	Inverse variance weighted	0.913052	2	0.63348
Esophageal cancer	k__Bacteria|p__Firmicutes|c__Bacilli|o__Lactobacillales|f__Streptococcaceae|g__Streptococcus|s__unclassified_mgs_1602	saliva.pheno.2476	MR Egger	0.35978	1	0.548629
Esophageal cancer	k__Bacteria|p__Firmicutes|c__Bacilli|o__Lactobacillales|f__Streptococcaceae|g__Streptococcus|s__unclassified_mgs_1602	saliva.pheno.2476	Inverse variance weighted	0.362453	2	0.834246
Esophageal cancer	k__Bacteria|p__Proteobacteria|c__Gammaproteobacteria|o__Burkholderiales|f__Neisseriaceae|g__Neisseria|s__unclassified_mgs_1275	saliva.pheno.25	MR Egger	0.548498	1	0.458932
Esophageal cancer	k__Bacteria|p__Proteobacteria|c__Gammaproteobacteria|o__Burkholderiales|f__Neisseriaceae|g__Neisseria|s__unclassified_mgs_1275	saliva.pheno.25	Inverse variance weighted	2.4159	2	0.298809
Esophageal cancer	k__Bacteria|p__Firmicutes|c__Clostridia|o__4C28d-15|f__CAG-917|g__unclassified_mgs_3053	saliva.pheno.27	MR Egger	0.0301503	1	0.86215
Esophageal cancer	k__Bacteria|p__Firmicutes|c__Clostridia|o__4C28d-15|f__CAG-917|g__unclassified_mgs_3053	saliva.pheno.27	Inverse variance weighted	1.12475	2	0.569854
Esophageal cancer	k__Bacteria|p__Firmicutes|c__Bacilli|o__Lactobacillales|f__Aerococcaceae|g__Granulicatella|s__unclassified_mgs_3521	saliva.pheno.2801	MR Egger	0.193945	1	0.659654
Esophageal cancer	k__Bacteria|p__Firmicutes|c__Bacilli|o__Lactobacillales|f__Aerococcaceae|g__Granulicatella|s__unclassified_mgs_3521	saliva.pheno.2801	Inverse variance weighted	1.45	2	0.484324
Esophageal cancer	k__Bacteria|p__Firmicutes|c__Bacilli|o__Lactobacillales|f__Aerococcaceae|g__Granulicatella|s__unclassified_mgs_3052	saliva.pheno.2862	MR Egger	0.0827183	1	0.773647
Esophageal cancer	k__Bacteria|p__Firmicutes|c__Bacilli|o__Lactobacillales|f__Aerococcaceae|g__Granulicatella|s__unclassified_mgs_3052	saliva.pheno.2862	Inverse variance weighted	0.0953558	2	0.953441
Esophageal cancer	k__Bacteria|p__Firmicutes|c__Clostridia|o__Lachnospirales|f__Lachnospiraceae|g__Lachnoanaerobaculum|s__unclassified_mgs_728	saliva.pheno.2865	MR Egger	0.0590512	1	0.808002
Esophageal cancer	k__Bacteria|p__Firmicutes|c__Clostridia|o__Lachnospirales|f__Lachnospiraceae|g__Lachnoanaerobaculum|s__unclassified_mgs_728	saliva.pheno.2865	Inverse variance weighted	1.11714	2	0.572025
Esophageal cancer	k__Bacteria|p__Patescibacteria|c__Saccharimonadia|o__Saccharimonadales|f__Saccharimonadaceae|g__unclassified_mgs_142	saliva.pheno.3089	MR Egger	0.531178	1	0.466112
Esophageal cancer	k__Bacteria|p__Patescibacteria|c__Saccharimonadia|o__Saccharimonadales|f__Saccharimonadaceae|g__unclassified_mgs_142	saliva.pheno.3089	Inverse variance weighted	0.825558	2	0.661808
Esophageal cancer	k__Bacteria|p__Patescibacteria|c__Saccharimonadia|o__Saccharimonadales|f__Saccharimonadaceae|g__TM7x|s__unclassified_mgs_1843	saliva.pheno.3148	MR Egger	0.279235	1	0.597203
Esophageal cancer	k__Bacteria|p__Patescibacteria|c__Saccharimonadia|o__Saccharimonadales|f__Saccharimonadaceae|g__TM7x|s__unclassified_mgs_1843	saliva.pheno.3148	Inverse variance weighted	1.15562	2	0.561126
Esophageal cancer	k__Bacteria|p__Bacteroidota|c__Bacteroidia|o__Bacteroidales|f__Bacteroidaceae|g__Prevotella|s__unclassified_mgs_2968	saliva.pheno.326	MR Egger	0.0138313	1	0.90638
Esophageal cancer	k__Bacteria|p__Bacteroidota|c__Bacteroidia|o__Bacteroidales|f__Bacteroidaceae|g__Prevotella|s__unclassified_mgs_2968	saliva.pheno.326	Inverse variance weighted	0.285941	2	0.86678
Esophageal cancer	k__Bacteria|p__Patescibacteria|c__Saccharimonadia|o__Saccharimonadales|f__Saccharimonadaceae|g__TM7x|s__unclassified_mgs_2181	saliva.pheno.3464	MR Egger	0.233975	1	0.628592
Esophageal cancer	k__Bacteria|p__Patescibacteria|c__Saccharimonadia|o__Saccharimonadales|f__Saccharimonadaceae|g__TM7x|s__unclassified_mgs_2181	saliva.pheno.3464	Inverse variance weighted	0.354851	2	0.837424
Esophageal cancer	k__Bacteria|p__Patescibacteria|c__Saccharimonadia|o__Saccharimonadales|f__Saccharimonadaceae|g__unclassified_mgs_2213	saliva.pheno.3551	MR Egger	0.0348109	1	0.851992
Esophageal cancer	k__Bacteria|p__Patescibacteria|c__Saccharimonadia|o__Saccharimonadales|f__Saccharimonadaceae|g__unclassified_mgs_2213	saliva.pheno.3551	Inverse variance weighted	0.246385	2	0.884093
Esophageal cancer	k__Bacteria|p__Actinobacteriota|c__Coriobacteriia|o__Coriobacteriales|f__Atopobiaceae|g__Lancefieldella|s__unclassified_mgs_2277	saliva.pheno.3670	MR Egger	0.00669237	1	0.9348
Esophageal cancer	k__Bacteria|p__Actinobacteriota|c__Coriobacteriia|o__Coriobacteriales|f__Atopobiaceae|g__Lancefieldella|s__unclassified_mgs_2277	saliva.pheno.3670	Inverse variance weighted	0.0987387	2	0.95183
Esophageal cancer	k__Bacteria|p__Firmicutes|c__Bacilli|o__Lactobacillales|f__Aerococcaceae|g__Granulicatella|s__unclassified_mgs_2259	saliva.pheno.379	MR Egger	1.41932	1	0.233515
Esophageal cancer	k__Bacteria|p__Firmicutes|c__Bacilli|o__Lactobacillales|f__Aerococcaceae|g__Granulicatella|s__unclassified_mgs_2259	saliva.pheno.379	Inverse variance weighted	1.71071	2	0.425133
Esophageal cancer	k__Bacteria|p__Firmicutes|c__Bacilli|o__Lactobacillales|f__Streptococcaceae|g__Streptococcus|s__unclassified_mgs_3535	saliva.pheno.408	MR Egger	0.179465	1	0.671833
Esophageal cancer	k__Bacteria|p__Firmicutes|c__Bacilli|o__Lactobacillales|f__Streptococcaceae|g__Streptococcus|s__unclassified_mgs_3535	saliva.pheno.408	Inverse variance weighted	0.565212	2	0.753817
Esophageal cancer	k__Bacteria|p__Firmicutes|c__Clostridia|o__4C28d-15|f__CAG-917|g__unclassified_mgs_1659|s__unclassified_mgs_1659	saliva.pheno.460	MR Egger	0.0308894	1	0.860487
Esophageal cancer	k__Bacteria|p__Firmicutes|c__Clostridia|o__4C28d-15|f__CAG-917|g__unclassified_mgs_1659|s__unclassified_mgs_1659	saliva.pheno.460	Inverse variance weighted	0.331883	2	0.847096
Esophageal cancer	k__Bacteria|p__Firmicutes|c__Bacilli|o__Lactobacillales|f__Streptococcaceae|g__Streptococcus|s__unclassified_mgs_2224	saliva.pheno.53	MR Egger	0.00112663	1	0.973224
Esophageal cancer	k__Bacteria|p__Firmicutes|c__Bacilli|o__Lactobacillales|f__Streptococcaceae|g__Streptococcus|s__unclassified_mgs_2224	saliva.pheno.53	Inverse variance weighted	0.0587965	2	0.97103
Esophageal cancer	k__Bacteria|p__Actinobacteriota|c__Actinobacteria|o__Mycobacteriales|f__Mycobacteriaceae|g__Corynebacterium|s__Corynebacterium_durum_mgs_85	saliva.pheno.593	MR Egger	1.61262	1	0.204123
Esophageal cancer	k__Bacteria|p__Actinobacteriota|c__Actinobacteria|o__Mycobacteriales|f__Mycobacteriaceae|g__Corynebacterium|s__Corynebacterium_durum_mgs_85	saliva.pheno.593	Inverse variance weighted	2.07032	2	0.35517
Esophageal cancer	k__Bacteria|p__Firmicutes|c__Bacilli|o__Lactobacillales|f__Streptococcaceae|g__Streptococcus|s__unclassified_mgs_1713	saliva.pheno.613	MR Egger	0.670181	1	0.412988
Esophageal cancer	k__Bacteria|p__Firmicutes|c__Bacilli|o__Lactobacillales|f__Streptococcaceae|g__Streptococcus|s__unclassified_mgs_1713	saliva.pheno.613	Inverse variance weighted	0.995523	2	0.60789
Esophageal cancer	k__Bacteria|p__Bacteroidota|c__Bacteroidia|o__Flavobacteriales|f__Weeksellaceae|g__unclassified_mgs_1466|s__unclassified_mgs_1466	saliva.pheno.623	MR Egger	0.288974	1	0.590879
Esophageal cancer	k__Bacteria|p__Bacteroidota|c__Bacteroidia|o__Flavobacteriales|f__Weeksellaceae|g__unclassified_mgs_1466|s__unclassified_mgs_1466	saliva.pheno.623	Inverse variance weighted	0.94589	2	0.623164
Esophageal cancer	k__Bacteria|p__Bacteroidota|c__Bacteroidia|o__Bacteroidales|f__UBA932|g__RC9|s__unclassified_mgs_122	saliva.pheno.7	MR Egger	0.20431	1	0.651264
Esophageal cancer	k__Bacteria|p__Bacteroidota|c__Bacteroidia|o__Bacteroidales|f__UBA932|g__RC9|s__unclassified_mgs_122	saliva.pheno.7	Inverse variance weighted	0.259297	2	0.878404
Esophageal cancer	k__Bacteria|p__Fusobacteriota|c__Fusobacteriia|o__Fusobacteriales|f__Fusobacteriaceae|g__Fusobacterium|s__unclassified_mgs_2662	saliva.pheno.717	MR Egger	0.168233	1	0.681687
Esophageal cancer	k__Bacteria|p__Fusobacteriota|c__Fusobacteriia|o__Fusobacteriales|f__Fusobacteriaceae|g__Fusobacterium|s__unclassified_mgs_2662	saliva.pheno.717	Inverse variance weighted	0.175651	2	0.915921
Esophageal cancer	k__Bacteria|p__Firmicutes|c__Clostridia|o__Peptostreptococcales|f__Filifactoraceae|g__Filifactor|s__Filifactor_alocis_mgs_202	saliva.pheno.78	MR Egger	1.29766	1	0.25464
Esophageal cancer	k__Bacteria|p__Firmicutes|c__Clostridia|o__Peptostreptococcales|f__Filifactoraceae|g__Filifactor|s__Filifactor_alocis_mgs_202	saliva.pheno.78	Inverse variance weighted	1.37279	2	0.503389
Esophageal cancer	k__Bacteria|p__Proteobacteria|c__Gammaproteobacteria|o__Burkholderiales|f__Neisseriaceae|g__Neisseria|s__unclassified_mgs_3316	saliva.pheno.915	MR Egger	0.0797712	1	0.777608
Esophageal cancer	k__Bacteria|p__Proteobacteria|c__Gammaproteobacteria|o__Burkholderiales|f__Neisseriaceae|g__Neisseria|s__unclassified_mgs_3316	saliva.pheno.915	Inverse variance weighted	0.777289	2	0.677975
Esophageal cancer	k__Bacteria|p__Proteobacteria|c__Gammaproteobacteria|o__Burkholderiales|f__Neisseriaceae|g__Neisseria|s__Neisseria_sp000186165_mgs_3225	saliva.pheno.971	MR Egger	0.264767	1	0.606864
Esophageal cancer	k__Bacteria|p__Proteobacteria|c__Gammaproteobacteria|o__Burkholderiales|f__Neisseriaceae|g__Neisseria|s__Neisseria_sp000186165_mgs_3225	saliva.pheno.971	Inverse variance weighted	0.673547	2	0.714071
Gastric cancer	k__Bacteria|p__Firmicutes|c__Bacilli|o__Lactobacillales|f__Aerococcaceae|g__Granulicatella|s__unclassified_mgs_729	saliva.pheno.1351	MR Egger	0.971032	4	0.914156
Gastric cancer	k__Bacteria|p__Firmicutes|c__Bacilli|o__Lactobacillales|f__Aerococcaceae|g__Granulicatella|s__unclassified_mgs_729	saliva.pheno.1351	Inverse variance weighted	0.975398	5	0.964526
Gastric cancer	k__Bacteria|p__Firmicutes|c__Bacilli|o__Lactobacillales|f__Streptococcaceae|g__Streptococcus|s__unclassified_mgs_1525	saliva.pheno.1358	MR Egger	2.01167	4	0.733612
Gastric cancer	k__Bacteria|p__Firmicutes|c__Bacilli|o__Lactobacillales|f__Streptococcaceae|g__Streptococcus|s__unclassified_mgs_1525	saliva.pheno.1358	Inverse variance weighted	2.12833	5	0.831119
Gastric cancer	k__Bacteria|p__Bacteroidota|c__Bacteroidia|o__Bacteroidales|f__Porphyromonadaceae|g__Porphyromonas|s__Porphyromonas_endodontalis_mgs_3068	saliva.pheno.1361	MR Egger	7.56015	4	0.109086
Gastric cancer	k__Bacteria|p__Bacteroidota|c__Bacteroidia|o__Bacteroidales|f__Porphyromonadaceae|g__Porphyromonas|s__Porphyromonas_endodontalis_mgs_3068	saliva.pheno.1361	Inverse variance weighted	7.5755	5	0.181235
Gastric cancer	k__Bacteria|p__Bacteroidota|c__Bacteroidia|o__Bacteroidales|f__Porphyromonadaceae|g__Porphyromonas|s__Porphyromonas_endodontalis_mgs_3304	saliva.pheno.1460	MR Egger	7.16587	4	0.127378
Gastric cancer	k__Bacteria|p__Bacteroidota|c__Bacteroidia|o__Bacteroidales|f__Porphyromonadaceae|g__Porphyromonas|s__Porphyromonas_endodontalis_mgs_3304	saliva.pheno.1460	Inverse variance weighted	7.23459	5	0.20377
Gastric cancer	k__Bacteria|p__Firmicutes|c__Bacilli|o__Lactobacillales|f__Streptococcaceae|g__Streptococcus|s__unclassified_mgs_373	saliva.pheno.153	MR Egger	4.25115	4	0.373082
Gastric cancer	k__Bacteria|p__Firmicutes|c__Bacilli|o__Lactobacillales|f__Streptococcaceae|g__Streptococcus|s__unclassified_mgs_373	saliva.pheno.153	Inverse variance weighted	4.37489	5	0.496796
Gastric cancer	k__Bacteria|p__Firmicutes|c__Bacilli|o__Lactobacillales|f__Streptococcaceae|g__Streptococcus|s__unclassified_mgs_1912	saliva.pheno.178	MR Egger	0.681426	4	0.9536
Gastric cancer	k__Bacteria|p__Firmicutes|c__Bacilli|o__Lactobacillales|f__Streptococcaceae|g__Streptococcus|s__unclassified_mgs_1912	saliva.pheno.178	Inverse variance weighted	1.18922	5	0.945908
Gastric cancer	k__Bacteria|p__Firmicutes|c__Clostridia|o__Peptostreptococcales|f__Anaerovoracaceae|g__Mogibacterium|s__unclassified_mgs_683	saliva.pheno.2014	MR Egger	1.38477	4	0.846838
Gastric cancer	k__Bacteria|p__Firmicutes|c__Clostridia|o__Peptostreptococcales|f__Anaerovoracaceae|g__Mogibacterium|s__unclassified_mgs_683	saliva.pheno.2014	Inverse variance weighted	1.38692	5	0.925739
Gastric cancer	k__Bacteria|p__Actinobacteriota|c__Actinobacteria|o__Actinomycetales|f__Actinomycetaceae|g__Pauljensenia|s__unclassified_mgs_1042	saliva.pheno.2521	MR Egger	1.64196	4	0.801231
Gastric cancer	k__Bacteria|p__Actinobacteriota|c__Actinobacteria|o__Actinomycetales|f__Actinomycetaceae|g__Pauljensenia|s__unclassified_mgs_1042	saliva.pheno.2521	Inverse variance weighted	1.93544	5	0.858004
Gastric cancer	k__Bacteria|p__Actinobacteriota|c__Actinobacteria|o__Actinomycetales|f__Actinomycetaceae|g__Pauljensenia|s__unclassified_mgs_3205	saliva.pheno.2608	MR Egger	0.928066	4	0.9205
Gastric cancer	k__Bacteria|p__Actinobacteriota|c__Actinobacteria|o__Actinomycetales|f__Actinomycetaceae|g__Pauljensenia|s__unclassified_mgs_3205	saliva.pheno.2608	Inverse variance weighted	0.939075	5	0.967329
Gastric cancer	k__Bacteria|p__Firmicutes|c__Clostridia|o__Tissierellales|f__Ezakiellaceae|g__unclassified_mgs_2956	saliva.pheno.2996	MR Egger	4.66049	4	0.323939
Gastric cancer	k__Bacteria|p__Firmicutes|c__Clostridia|o__Tissierellales|f__Ezakiellaceae|g__unclassified_mgs_2956	saliva.pheno.2996	Inverse variance weighted	4.69933	5	0.453665
Gastric cancer	k__Bacteria|p__Firmicutes|c__Bacilli|o__Erysipelotrichales|f__Erysipelotrichaceae|g__Solobacterium|s__unclassified_mgs_1689	saliva.pheno.3244	MR Egger	3.27975	4	0.512147
Gastric cancer	k__Bacteria|p__Firmicutes|c__Bacilli|o__Erysipelotrichales|f__Erysipelotrichaceae|g__Solobacterium|s__unclassified_mgs_1689	saliva.pheno.3244	Inverse variance weighted	3.31791	5	0.651101
Gastric cancer	k__Bacteria|p__Firmicutes|c__Bacilli|o__Lactobacillales|f__Streptococcaceae|g__Streptococcus|s__unclassified_mgs_3530	saliva.pheno.37	MR Egger	2.06128	4	0.724489
Gastric cancer	k__Bacteria|p__Firmicutes|c__Bacilli|o__Lactobacillales|f__Streptococcaceae|g__Streptococcus|s__unclassified_mgs_3530	saliva.pheno.37	Inverse variance weighted	2.06433	5	0.840173
Gastric cancer	k__Bacteria|p__Bacteroidota|c__Bacteroidia|o__Flavobacteriales|f__Weeksellaceae|g__unclassified_mgs_1466|s__unclassified_mgs_1466	saliva.pheno.623	MR Egger	1.53902	4	0.819708
Gastric cancer	k__Bacteria|p__Bacteroidota|c__Bacteroidia|o__Flavobacteriales|f__Weeksellaceae|g__unclassified_mgs_1466|s__unclassified_mgs_1466	saliva.pheno.623	Inverse variance weighted	1.90379	5	0.862291
Hepatic cancer	k__Bacteria|p__Firmicutes|c__Bacilli|o__Lactobacillales|f__Streptococcaceae|g__Streptococcus|s__Streptococcus_pseudopneumoniae_O_mgs_1029	saliva.pheno.1063	MR Egger	0.0357753	1	0.84998
Hepatic cancer	k__Bacteria|p__Firmicutes|c__Bacilli|o__Lactobacillales|f__Streptococcaceae|g__Streptococcus|s__Streptococcus_pseudopneumoniae_O_mgs_1029	saliva.pheno.1063	Inverse variance weighted	0.0377061	2	0.981324
Hepatic cancer	k__Bacteria|p__Spirochaetota|c__Spirochaetia|o__Treponematales|f__Treponemataceae|g__Treponema_C|s__Treponema_C_lecithinolyticum_mgs_311	saliva.pheno.1466	MR Egger	0.0274229	1	0.868473
Hepatic cancer	k__Bacteria|p__Spirochaetota|c__Spirochaetia|o__Treponematales|f__Treponemataceae|g__Treponema_C|s__Treponema_C_lecithinolyticum_mgs_311	saliva.pheno.1466	Inverse variance weighted	0.150502	2	0.92751
Hepatic cancer	k__Bacteria|p__Patescibacteria|c__Saccharimonadia|o__Saccharimonadales|f__Saccharimonadaceae|g__TM7x|s__unclassified_mgs_3373	saliva.pheno.1554	MR Egger	0.337442	1	0.56131
Hepatic cancer	k__Bacteria|p__Patescibacteria|c__Saccharimonadia|o__Saccharimonadales|f__Saccharimonadaceae|g__TM7x|s__unclassified_mgs_3373	saliva.pheno.1554	Inverse variance weighted	0.405345	2	0.816546
Hepatic cancer	k__Bacteria|p__Bacteroidota|c__Bacteroidia|o__Flavobacteriales|f__Flavobacteriaceae|g__Capnocytophaga|s__Capnocytophaga_sputigena_mgs_3341	saliva.pheno.188	MR Egger	0.0292966	1	0.864096
Hepatic cancer	k__Bacteria|p__Bacteroidota|c__Bacteroidia|o__Flavobacteriales|f__Flavobacteriaceae|g__Capnocytophaga|s__Capnocytophaga_sputigena_mgs_3341	saliva.pheno.188	Inverse variance weighted	0.263496	2	0.876562
Hepatic cancer	k__Bacteria|p__Firmicutes|c__Bacilli|o__Lactobacillales|f__Streptococcaceae|g__Streptococcus|s__unclassified_mgs_2132	saliva.pheno.2196	MR Egger	0.0241869	1	0.87641
Hepatic cancer	k__Bacteria|p__Firmicutes|c__Bacilli|o__Lactobacillales|f__Streptococcaceae|g__Streptococcus|s__unclassified_mgs_2132	saliva.pheno.2196	Inverse variance weighted	0.058867	2	0.970995
Hepatic cancer	k__Bacteria|p__Campylobacterota|c__Campylobacteria|o__Campylobacterales|f__Campylobacteraceae|g__Campylobacter_A|s__unclassified_mgs_2044	saliva.pheno.2477	MR Egger	0.134798	1	0.713509
Hepatic cancer	k__Bacteria|p__Campylobacterota|c__Campylobacteria|o__Campylobacterales|f__Campylobacteraceae|g__Campylobacter_A|s__unclassified_mgs_2044	saliva.pheno.2477	Inverse variance weighted	0.374338	2	0.829304
Hepatic cancer	k__Bacteria|p__Firmicutes|c__Negativicutes|o__Selenomonadales|f__Selenomonadaceae|g__Selenomonas|s__Selenomonas_sputigena_mgs_991	saliva.pheno.2541	MR Egger	0.0358376	1	0.849851
Hepatic cancer	k__Bacteria|p__Firmicutes|c__Negativicutes|o__Selenomonadales|f__Selenomonadaceae|g__Selenomonas|s__Selenomonas_sputigena_mgs_991	saliva.pheno.2541	Inverse variance weighted	0.11132	2	0.94586
Hepatic cancer	k__Bacteria|p__Bacteroidota|c__Bacteroidia|o__Bacteroidales|f__Tannerellaceae|g__Parabacteroides|s__Parabacteroides_merdae_mgs_3527	saliva.pheno.2698	MR Egger	0.0413068	1	0.838947
Hepatic cancer	k__Bacteria|p__Bacteroidota|c__Bacteroidia|o__Bacteroidales|f__Tannerellaceae|g__Parabacteroides|s__Parabacteroides_merdae_mgs_3527	saliva.pheno.2698	Inverse variance weighted	0.195273	2	0.906979
Hepatic cancer	k__Bacteria|p__Firmicutes|c__Bacilli|o__Staphylococcales|f__Gemellaceae|g__Gemella|s__unclassified_mgs_2318	saliva.pheno.2850	MR Egger	0.708118	1	0.400069
Hepatic cancer	k__Bacteria|p__Firmicutes|c__Bacilli|o__Staphylococcales|f__Gemellaceae|g__Gemella|s__unclassified_mgs_2318	saliva.pheno.2850	Inverse variance weighted	0.921197	2	0.630906
Hepatic cancer	k__Bacteria|p__Firmicutes|c__Clostridia|o__Tissierellales|f__Ezakiellaceae|g__unclassified_mgs_2956	saliva.pheno.2996	MR Egger	0.721992	1	0.395491
Hepatic cancer	k__Bacteria|p__Firmicutes|c__Clostridia|o__Tissierellales|f__Ezakiellaceae|g__unclassified_mgs_2956	saliva.pheno.2996	Inverse variance weighted	0.721992	2	0.696982
Hepatic cancer	k__Bacteria|p__Firmicutes|c__Negativicutes|o__Selenomonadales|f__Selenomonadaceae|g__unclassified_mgs_481	saliva.pheno.3038	MR Egger	0.456078	1	0.499463
Hepatic cancer	k__Bacteria|p__Firmicutes|c__Negativicutes|o__Selenomonadales|f__Selenomonadaceae|g__unclassified_mgs_481	saliva.pheno.3038	Inverse variance weighted	0.567502	2	0.752954
Hepatic cancer	k__Bacteria|p__Bacteroidota|c__Bacteroidia|o__Flavobacteriales|f__Flavobacteriaceae|g__Capnocytophaga|s__Capnocytophaga_sputigena_mgs_1733	saliva.pheno.461	MR Egger	0.000999529	1	0.974779
Hepatic cancer	k__Bacteria|p__Bacteroidota|c__Bacteroidia|o__Flavobacteriales|f__Flavobacteriaceae|g__Capnocytophaga|s__Capnocytophaga_sputigena_mgs_1733	saliva.pheno.461	Inverse variance weighted	0.130106	2	0.937018
Colorectal cancer	k__Bacteria|p__Firmicutes|c__Bacilli|o__Lactobacillales|f__Streptococcaceae|g__Streptococcus|s__Streptococcus_sanguinis_mgs_1697	tongue.pheno.1651	MR Egger	6.91103	12	0.863437
Colorectal cancer	k__Bacteria|p__Firmicutes|c__Bacilli|o__Lactobacillales|f__Streptococcaceae|g__Streptococcus|s__Streptococcus_sanguinis_mgs_1697	tongue.pheno.1651	Inverse variance weighted	7.08177	13	0.897888
Colorectal cancer	k__Bacteria|p__Firmicutes|c__Bacilli|o__Lactobacillales|f__Streptococcaceae|g__Streptococcus|s__Streptococcus_infantis_H_mgs_2957	tongue.pheno.1670	MR Egger	11.3632	12	0.498078
Colorectal cancer	k__Bacteria|p__Firmicutes|c__Bacilli|o__Lactobacillales|f__Streptococcaceae|g__Streptococcus|s__Streptococcus_infantis_H_mgs_2957	tongue.pheno.1670	Inverse variance weighted	11.4099	13	0.57652
Colorectal cancer	k__Bacteria|p__Bacteroidota|c__Bacteroidia|o__Bacteroidales|f__UBA932|g__RC9|s__unclassified_mgs_2762	tongue.pheno.1980	MR Egger	11.6832	12	0.471443
Colorectal cancer	k__Bacteria|p__Bacteroidota|c__Bacteroidia|o__Bacteroidales|f__UBA932|g__RC9|s__unclassified_mgs_2762	tongue.pheno.1980	Inverse variance weighted	12.5249	13	0.485144
Colorectal cancer	k__Bacteria|p__Firmicutes|c__Clostridia|o__TANB77|f__CAG-508|g__CAG-793|s__unclassified_mgs_3144	tongue.pheno.2230	MR Egger	8.32085	12	0.759582
Colorectal cancer	k__Bacteria|p__Firmicutes|c__Clostridia|o__TANB77|f__CAG-508|g__CAG-793|s__unclassified_mgs_3144	tongue.pheno.2230	Inverse variance weighted	8.38529	13	0.817625
Colorectal cancer	k__Bacteria|p__Fusobacteriota|c__Fusobacteriia|o__Fusobacteriales|f__Fusobacteriaceae|g__Fusobacterium|s__unclassified_mgs_1986	tongue.pheno.237	MR Egger	7.7106	12	0.807317
Colorectal cancer	k__Bacteria|p__Fusobacteriota|c__Fusobacteriia|o__Fusobacteriales|f__Fusobacteriaceae|g__Fusobacterium|s__unclassified_mgs_1986	tongue.pheno.237	Inverse variance weighted	8.31636	13	0.822397
Colorectal cancer	k__Bacteria|p__Firmicutes|c__Bacilli|o__Lactobacillales|f__Streptococcaceae|g__Streptococcus|s__unclassified_mgs_2430	tongue.pheno.2411	MR Egger	4.21054	12	0.97933
Colorectal cancer	k__Bacteria|p__Firmicutes|c__Bacilli|o__Lactobacillales|f__Streptococcaceae|g__Streptococcus|s__unclassified_mgs_2430	tongue.pheno.2411	Inverse variance weighted	4.28668	13	0.987742
Colorectal cancer	k__Bacteria|p__Firmicutes|c__Bacilli|o__Lactobacillales|f__Streptococcaceae|g__Streptococcus|s__Streptococcus_infantis_mgs_1765	tongue.pheno.2468	MR Egger	4.36887	12	0.975824
Colorectal cancer	k__Bacteria|p__Firmicutes|c__Bacilli|o__Lactobacillales|f__Streptococcaceae|g__Streptococcus|s__Streptococcus_infantis_mgs_1765	tongue.pheno.2468	Inverse variance weighted	4.9142	13	0.977034
Colorectal cancer	k__Bacteria|p__Firmicutes|c__Bacilli|o__Lactobacillales|f__Streptococcaceae|g__Streptococcus|s__Streptococcus_sp001553685_mgs_223	tongue.pheno.279	MR Egger	3.49038	12	0.99098
Colorectal cancer	k__Bacteria|p__Firmicutes|c__Bacilli|o__Lactobacillales|f__Streptococcaceae|g__Streptococcus|s__Streptococcus_sp001553685_mgs_223	tongue.pheno.279	Inverse variance weighted	3.60142	13	0.99474
Colorectal cancer	k__Bacteria|p__Firmicutes|c__Bacilli|o__Lactobacillales|f__Streptococcaceae|g__Streptococcus|s__unclassified_mgs_1631	tongue.pheno.4	MR Egger	5.64342	12	0.93298
Colorectal cancer	k__Bacteria|p__Firmicutes|c__Bacilli|o__Lactobacillales|f__Streptococcaceae|g__Streptococcus|s__unclassified_mgs_1631	tongue.pheno.4	Inverse variance weighted	5.64343	13	0.958174
Colorectal cancer	k__Bacteria|p__Firmicutes|c__Bacilli|o__Lactobacillales|f__Streptococcaceae|g__Streptococcus|s__Streptococcus_oralis_J_mgs_764	tongue.pheno.857	MR Egger	9.63586	12	0.647872
Colorectal cancer	k__Bacteria|p__Firmicutes|c__Bacilli|o__Lactobacillales|f__Streptococcaceae|g__Streptococcus|s__Streptococcus_oralis_J_mgs_764	tongue.pheno.857	Inverse variance weighted	13.5656	13	0.405131
Esophageal cancer	k__Bacteria|p__Proteobacteria|c__Gammaproteobacteria|o__Enterobacterales|f__Pasteurellaceae|g__Haemophilus|s__Haemophilus_sp002998595_mgs_2281	tongue.pheno.1010	MR Egger	1.41188	1	0.234744
Esophageal cancer	k__Bacteria|p__Proteobacteria|c__Gammaproteobacteria|o__Enterobacterales|f__Pasteurellaceae|g__Haemophilus|s__Haemophilus_sp002998595_mgs_2281	tongue.pheno.1010	Inverse variance weighted	1.51007	2	0.469995
Esophageal cancer	k__Bacteria|p__Firmicutes|c__Bacilli|o__Lactobacillales|f__Streptococcaceae|g__Streptococcus|s__Streptococcus_mitis_AV_mgs_698	tongue.pheno.1038	MR Egger	0.0355126	1	0.850526
Esophageal cancer	k__Bacteria|p__Firmicutes|c__Bacilli|o__Lactobacillales|f__Streptococcaceae|g__Streptococcus|s__Streptococcus_mitis_AV_mgs_698	tongue.pheno.1038	Inverse variance weighted	0.0909832	2	0.955528
Esophageal cancer	k__Bacteria|p__Firmicutes|c__Bacilli|o__Lactobacillales|f__Streptococcaceae|g__Streptococcus|s__Streptococcus_sp000187745_mgs_1393	tongue.pheno.108	MR Egger	0.110326	1	0.739773
Esophageal cancer	k__Bacteria|p__Firmicutes|c__Bacilli|o__Lactobacillales|f__Streptococcaceae|g__Streptococcus|s__Streptococcus_sp000187745_mgs_1393	tongue.pheno.108	Inverse variance weighted	0.187812	2	0.910368
Esophageal cancer	k__Bacteria|p__Firmicutes|c__Bacilli|o__Lactobacillales|f__Streptococcaceae|g__Streptococcus|s__Streptococcus_mitis_O_mgs_1706	tongue.pheno.1082	MR Egger	0.0139996	1	0.905814
Esophageal cancer	k__Bacteria|p__Firmicutes|c__Bacilli|o__Lactobacillales|f__Streptococcaceae|g__Streptococcus|s__Streptococcus_mitis_O_mgs_1706	tongue.pheno.1082	Inverse variance weighted	3.16481	2	0.20548
Esophageal cancer	k__Bacteria|p__Firmicutes|c__Bacilli|o__Lactobacillales|f__Streptococcaceae|g__Streptococcus|s__unclassified_mgs_990	tongue.pheno.1124	MR Egger	0.875506	1	0.349436
Esophageal cancer	k__Bacteria|p__Firmicutes|c__Bacilli|o__Lactobacillales|f__Streptococcaceae|g__Streptococcus|s__unclassified_mgs_990	tongue.pheno.1124	Inverse variance weighted	1.5136	2	0.469165
Esophageal cancer	k__Bacteria|p__Firmicutes|c__Bacilli|o__Lactobacillales|f__Streptococcaceae|g__Streptococcus|s__Streptococcus_pseudopneumoniae_O_mgs_120	tongue.pheno.1125	MR Egger	0.00760142	1	0.930524
Esophageal cancer	k__Bacteria|p__Firmicutes|c__Bacilli|o__Lactobacillales|f__Streptococcaceae|g__Streptococcus|s__Streptococcus_pseudopneumoniae_O_mgs_120	tongue.pheno.1125	Inverse variance weighted	1.51226	2	0.469479
Esophageal cancer	k__Bacteria|p__Firmicutes|c__Bacilli|o__Lactobacillales|f__Streptococcaceae|g__Streptococcus|s__Streptococcus_mitis_AC_mgs_2251	tongue.pheno.1151	MR Egger	0.0219622	1	0.882188
Esophageal cancer	k__Bacteria|p__Firmicutes|c__Bacilli|o__Lactobacillales|f__Streptococcaceae|g__Streptococcus|s__Streptococcus_mitis_AC_mgs_2251	tongue.pheno.1151	Inverse variance weighted	2.83169	2	0.24272
Esophageal cancer	k__Bacteria|p__Bacteroidota|c__Bacteroidia|o__Bacteroidales|f__Bacteroidaceae|g__Prevotella|s__Prevotella_intermedia_mgs_2942	tongue.pheno.1191	MR Egger	1.24138	1	0.265205
Esophageal cancer	k__Bacteria|p__Bacteroidota|c__Bacteroidia|o__Bacteroidales|f__Bacteroidaceae|g__Prevotella|s__Prevotella_intermedia_mgs_2942	tongue.pheno.1191	Inverse variance weighted	1.36752	2	0.504716
Esophageal cancer	k__Bacteria|p__Firmicutes|c__Bacilli|o__Lactobacillales|f__Streptococcaceae|g__Streptococcus|s__unclassified_mgs_2095	tongue.pheno.1215	MR Egger	0.0465436	1	0.829191
Esophageal cancer	k__Bacteria|p__Firmicutes|c__Bacilli|o__Lactobacillales|f__Streptococcaceae|g__Streptococcus|s__unclassified_mgs_2095	tongue.pheno.1215	Inverse variance weighted	0.086356	2	0.957741
Esophageal cancer	k__Bacteria|p__Bacteroidota|c__Bacteroidia|o__Bacteroidales|f__Rikenellaceae|g__Alistipes|s__Alistipes_obesi_mgs_3092	tongue.pheno.1216	MR Egger	0.272927	1	0.601375
Esophageal cancer	k__Bacteria|p__Bacteroidota|c__Bacteroidia|o__Bacteroidales|f__Rikenellaceae|g__Alistipes|s__Alistipes_obesi_mgs_3092	tongue.pheno.1216	Inverse variance weighted	2.0845	2	0.35266
Esophageal cancer	k__Bacteria|p__Firmicutes|c__Bacilli|o__Lactobacillales|f__Streptococcaceae|g__Streptococcus|s__unclassified_mgs_1602	tongue.pheno.1218	MR Egger	0.0257968	1	0.872398
Esophageal cancer	k__Bacteria|p__Firmicutes|c__Bacilli|o__Lactobacillales|f__Streptococcaceae|g__Streptococcus|s__unclassified_mgs_1602	tongue.pheno.1218	Inverse variance weighted	0.037715	2	0.981319
Esophageal cancer	k__Bacteria|p__Firmicutes|c__Bacilli|o__Lactobacillales|f__Streptococcaceae|g__Streptococcus|s__Streptococcus_mitis_O_mgs_379	tongue.pheno.1219	MR Egger	1.00433	1	0.316266
Esophageal cancer	k__Bacteria|p__Firmicutes|c__Bacilli|o__Lactobacillales|f__Streptococcaceae|g__Streptococcus|s__Streptococcus_mitis_O_mgs_379	tongue.pheno.1219	Inverse variance weighted	3.33257	2	0.188948
Esophageal cancer	k__Bacteria|p__Firmicutes|c__Bacilli|o__Lactobacillales|f__Streptococcaceae|g__Streptococcus|s__Streptococcus_sp000187745_mgs_2343	tongue.pheno.1233	MR Egger	1.2902	1	0.256011
Esophageal cancer	k__Bacteria|p__Firmicutes|c__Bacilli|o__Lactobacillales|f__Streptococcaceae|g__Streptococcus|s__Streptococcus_sp000187745_mgs_2343	tongue.pheno.1233	Inverse variance weighted	2.56419	2	0.277456
Esophageal cancer	k__Bacteria|p__Fusobacteriota|c__Fusobacteriia|o__Fusobacteriales|f__Fusobacteriaceae|g__Fusobacterium|s__unclassified_mgs_1937	tongue.pheno.124	MR Egger	0.919767	1	0.337536
Esophageal cancer	k__Bacteria|p__Fusobacteriota|c__Fusobacteriia|o__Fusobacteriales|f__Fusobacteriaceae|g__Fusobacterium|s__unclassified_mgs_1937	tongue.pheno.124	Inverse variance weighted	0.926101	2	0.629361
Esophageal cancer	k__Bacteria|p__Firmicutes|c__Bacilli|o__Lactobacillales|f__Streptococcaceae|g__Streptococcus|s__unclassified_mgs_1475	tongue.pheno.1240	MR Egger	0.000480842	1	0.982505
Esophageal cancer	k__Bacteria|p__Firmicutes|c__Bacilli|o__Lactobacillales|f__Streptococcaceae|g__Streptococcus|s__unclassified_mgs_1475	tongue.pheno.1240	Inverse variance weighted	0.883506	2	0.642908
Esophageal cancer	k__Bacteria|p__Actinobacteriota|c__Actinobacteria|o__Mycobacteriales|f__Mycobacteriaceae|g__Corynebacterium|s__Corynebacterium_durum_mgs_85	tongue.pheno.1249	MR Egger	1.27381	1	0.259054
Esophageal cancer	k__Bacteria|p__Actinobacteriota|c__Actinobacteria|o__Mycobacteriales|f__Mycobacteriaceae|g__Corynebacterium|s__Corynebacterium_durum_mgs_85	tongue.pheno.1249	Inverse variance weighted	3.4979	2	0.173956
Esophageal cancer	k__Bacteria|p__Firmicutes|c__Bacilli|o__Erysipelotrichales|f__Erysipelotrichaceae|g__Solobacterium|s__unclassified_mgs_1598	tongue.pheno.1252	MR Egger	1.60062	1	0.205815
Esophageal cancer	k__Bacteria|p__Firmicutes|c__Bacilli|o__Erysipelotrichales|f__Erysipelotrichaceae|g__Solobacterium|s__unclassified_mgs_1598	tongue.pheno.1252	Inverse variance weighted	1.61465	2	0.44605
Esophageal cancer	k__Bacteria|p__Firmicutes|c__Clostridia|o__Lachnospirales|f__Lachnospiraceae|g__Catonella|s__unclassified_mgs_1743	tongue.pheno.1264	MR Egger	2.20068	1	0.13795
Esophageal cancer	k__Bacteria|p__Firmicutes|c__Clostridia|o__Lachnospirales|f__Lachnospiraceae|g__Catonella|s__unclassified_mgs_1743	tongue.pheno.1264	Inverse variance weighted	2.40457	2	0.300507
Esophageal cancer	k__Bacteria|p__Firmicutes|c__Bacilli|o__Lactobacillales|f__Streptococcaceae|g__Streptococcus|s__unclassified_mgs_1713	tongue.pheno.1290	MR Egger	0.205226	1	0.650535
Esophageal cancer	k__Bacteria|p__Firmicutes|c__Bacilli|o__Lactobacillales|f__Streptococcaceae|g__Streptococcus|s__unclassified_mgs_1713	tongue.pheno.1290	Inverse variance weighted	2.72226	2	0.256371
Esophageal cancer	k__Bacteria|p__Firmicutes|c__Bacilli|o__Lactobacillales|f__Aerococcaceae|g__Granulicatella|s__unclassified_mgs_2621	tongue.pheno.1302	MR Egger	0.506082	1	0.47684
Esophageal cancer	k__Bacteria|p__Firmicutes|c__Bacilli|o__Lactobacillales|f__Aerococcaceae|g__Granulicatella|s__unclassified_mgs_2621	tongue.pheno.1302	Inverse variance weighted	0.998541	2	0.606973
Esophageal cancer	k__Bacteria|p__Bacteroidota|c__Bacteroidia|o__Bacteroidales|f__Bacteroidaceae|g__Phocaeicola|s__Phocaeicola_abscessus_mgs_484	tongue.pheno.1316	MR Egger	0.00288128	1	0.957192
Esophageal cancer	k__Bacteria|p__Bacteroidota|c__Bacteroidia|o__Bacteroidales|f__Bacteroidaceae|g__Phocaeicola|s__Phocaeicola_abscessus_mgs_484	tongue.pheno.1316	Inverse variance weighted	1.74966	2	0.416932
Esophageal cancer	k__Bacteria|p__Firmicutes|c__Clostridia|o__4C28d-15|f__CAG-917|g__unclassified_mgs_1995	tongue.pheno.1324	MR Egger	0.0174278	1	0.894973
Esophageal cancer	k__Bacteria|p__Firmicutes|c__Clostridia|o__4C28d-15|f__CAG-917|g__unclassified_mgs_1995	tongue.pheno.1324	Inverse variance weighted	0.0511032	2	0.974772
Esophageal cancer	k__Bacteria|p__Firmicutes|c__Bacilli|o__Lactobacillales|f__Streptococcaceae|g__Streptococcus|s__Streptococcus_oralis_BA_mgs_2136	tongue.pheno.1334	MR Egger	0.299746	1	0.584042
Esophageal cancer	k__Bacteria|p__Firmicutes|c__Bacilli|o__Lactobacillales|f__Streptococcaceae|g__Streptococcus|s__Streptococcus_oralis_BA_mgs_2136	tongue.pheno.1334	Inverse variance weighted	2.19826	2	0.333162
Esophageal cancer	k__Bacteria|p__Firmicutes|c__Bacilli|o__Lactobacillales|f__Streptococcaceae|g__Streptococcus|s__Streptococcus_mitis_AT_mgs_2781	tongue.pheno.1361	MR Egger	0.444511	1	0.504953
Esophageal cancer	k__Bacteria|p__Firmicutes|c__Bacilli|o__Lactobacillales|f__Streptococcaceae|g__Streptococcus|s__Streptococcus_mitis_AT_mgs_2781	tongue.pheno.1361	Inverse variance weighted	2.52642	2	0.282744
Esophageal cancer	k__Bacteria|p__Firmicutes|c__Bacilli|o__Staphylococcales|f__Gemellaceae|g__Gemella|s__unclassified_mgs_912	tongue.pheno.1370	MR Egger	0.529966	1	0.466621
Esophageal cancer	k__Bacteria|p__Firmicutes|c__Bacilli|o__Staphylococcales|f__Gemellaceae|g__Gemella|s__unclassified_mgs_912	tongue.pheno.1370	Inverse variance weighted	2.84223	2	0.241445
Esophageal cancer	k__Bacteria|p__Firmicutes|c__Bacilli|o__Lactobacillales|f__Streptococcaceae|g__Streptococcus|s__Streptococcus_pseudopneumoniae_O_mgs_2474	tongue.pheno.1396	MR Egger	0.0273889	1	0.868554
Esophageal cancer	k__Bacteria|p__Firmicutes|c__Bacilli|o__Lactobacillales|f__Streptococcaceae|g__Streptococcus|s__Streptococcus_pseudopneumoniae_O_mgs_2474	tongue.pheno.1396	Inverse variance weighted	0.824911	2	0.662023
Esophageal cancer	k__Bacteria|p__Firmicutes|c__Bacilli|o__Lactobacillales|f__Aerococcaceae|g__Granulicatella|s__unclassified_mgs_2686	tongue.pheno.1423	MR Egger	2.48002	1	0.115301
Esophageal cancer	k__Bacteria|p__Firmicutes|c__Bacilli|o__Lactobacillales|f__Aerococcaceae|g__Granulicatella|s__unclassified_mgs_2686	tongue.pheno.1423	Inverse variance weighted	2.53344	2	0.281754
Esophageal cancer	k__Bacteria|p__Firmicutes|c__Bacilli|o__Lactobacillales|f__Streptococcaceae|g__Streptococcus|s__unclassified_mgs_1398	tongue.pheno.1429	MR Egger	8.4439e-06	1	0.997681
Esophageal cancer	k__Bacteria|p__Firmicutes|c__Bacilli|o__Lactobacillales|f__Streptococcaceae|g__Streptococcus|s__unclassified_mgs_1398	tongue.pheno.1429	Inverse variance weighted	0.536828	2	0.764591
Esophageal cancer	k__Bacteria|p__Firmicutes|c__Bacilli|o__Lactobacillales|f__Streptococcaceae|g__Streptococcus|s__Streptococcus_mitis_AR_mgs_500	tongue.pheno.1458	MR Egger	0.0650199	1	0.798731
Esophageal cancer	k__Bacteria|p__Firmicutes|c__Bacilli|o__Lactobacillales|f__Streptococcaceae|g__Streptococcus|s__Streptococcus_mitis_AR_mgs_500	tongue.pheno.1458	Inverse variance weighted	0.719539	2	0.697837
Esophageal cancer	k__Bacteria|p__Firmicutes|c__Bacilli|o__Lactobacillales|f__Streptococcaceae|g__Streptococcus|s__Streptococcus_mitis_AG_mgs_169	tongue.pheno.1484	MR Egger	0.445848	1	0.504314
Esophageal cancer	k__Bacteria|p__Firmicutes|c__Bacilli|o__Lactobacillales|f__Streptococcaceae|g__Streptococcus|s__Streptococcus_mitis_AG_mgs_169	tongue.pheno.1484	Inverse variance weighted	1.42745	2	0.489817
Esophageal cancer	k__Bacteria|p__Bacteroidota|c__Bacteroidia|o__Bacteroidales|f__Bacteroidaceae|g__Alloprevotella|s__Alloprevotella_rava_mgs_541	tongue.pheno.1501	MR Egger	0.0516882	1	0.820151
Esophageal cancer	k__Bacteria|p__Bacteroidota|c__Bacteroidia|o__Bacteroidales|f__Bacteroidaceae|g__Alloprevotella|s__Alloprevotella_rava_mgs_541	tongue.pheno.1501	Inverse variance weighted	0.110149	2	0.946415
Esophageal cancer	k__Bacteria|p__Firmicutes|c__Bacilli|o__Lactobacillales|f__Streptococcaceae|g__Streptococcus|s__unclassified_mgs_988	tongue.pheno.1512	MR Egger	0.002357	1	0.961279
Esophageal cancer	k__Bacteria|p__Firmicutes|c__Bacilli|o__Lactobacillales|f__Streptococcaceae|g__Streptococcus|s__unclassified_mgs_988	tongue.pheno.1512	Inverse variance weighted	0.898125	2	0.638226
Esophageal cancer	k__Bacteria|p__Firmicutes|c__Bacilli|o__Lactobacillales|f__Streptococcaceae|g__Streptococcus|s__Streptococcus_mitis_AK_mgs_2168	tongue.pheno.1520	MR Egger	0.222977	1	0.636781
Esophageal cancer	k__Bacteria|p__Firmicutes|c__Bacilli|o__Lactobacillales|f__Streptococcaceae|g__Streptococcus|s__Streptococcus_mitis_AK_mgs_2168	tongue.pheno.1520	Inverse variance weighted	2.82385	2	0.243674
Esophageal cancer	k__Bacteria|p__Firmicutes|c__Bacilli|o__Lactobacillales|f__Streptococcaceae|g__Streptococcus|s__unclassified_mgs_1150	tongue.pheno.1521	MR Egger	0.175105	1	0.675615
Esophageal cancer	k__Bacteria|p__Firmicutes|c__Bacilli|o__Lactobacillales|f__Streptococcaceae|g__Streptococcus|s__unclassified_mgs_1150	tongue.pheno.1521	Inverse variance weighted	3.72313	2	0.155429
Esophageal cancer	k__Bacteria|p__Bacteroidota|c__Bacteroidia|o__Bacteroidales|f__Bacteroidaceae|g__Prevotella|s__Prevotella_fusca_mgs_446	tongue.pheno.1534	MR Egger	0.240548	1	0.62381
Esophageal cancer	k__Bacteria|p__Bacteroidota|c__Bacteroidia|o__Bacteroidales|f__Bacteroidaceae|g__Prevotella|s__Prevotella_fusca_mgs_446	tongue.pheno.1534	Inverse variance weighted	0.463739	2	0.79305
Esophageal cancer	k__Bacteria|p__Firmicutes|c__Bacilli|o__Staphylococcales|f__Gemellaceae|g__Gemella|s__unclassified_mgs_902	tongue.pheno.1549	MR Egger	0.617112	1	0.432123
Esophageal cancer	k__Bacteria|p__Firmicutes|c__Bacilli|o__Staphylococcales|f__Gemellaceae|g__Gemella|s__unclassified_mgs_902	tongue.pheno.1549	Inverse variance weighted	2.5736	2	0.276153
Esophageal cancer	k__Bacteria|p__Firmicutes|c__Bacilli|o__Lactobacillales|f__Streptococcaceae|g__Streptococcus|s__Streptococcus_oralis_AE_mgs_367	tongue.pheno.1553	MR Egger	0.0478434	1	0.826859
Esophageal cancer	k__Bacteria|p__Firmicutes|c__Bacilli|o__Lactobacillales|f__Streptococcaceae|g__Streptococcus|s__Streptococcus_oralis_AE_mgs_367	tongue.pheno.1553	Inverse variance weighted	0.0481196	2	0.976227
Esophageal cancer	k__Bacteria|p__Firmicutes|c__Bacilli|o__Staphylococcales|f__Gemellaceae|g__Gemella|s__unclassified_mgs_2318	tongue.pheno.1566	MR Egger	0.140516	1	0.707768
Esophageal cancer	k__Bacteria|p__Firmicutes|c__Bacilli|o__Staphylococcales|f__Gemellaceae|g__Gemella|s__unclassified_mgs_2318	tongue.pheno.1566	Inverse variance weighted	2.65773	2	0.264777
Esophageal cancer	k__Bacteria|p__Firmicutes|c__Bacilli|o__Lactobacillales|f__Streptococcaceae|g__Streptococcus|s__unclassified_mgs_2469	tongue.pheno.1574	MR Egger	2.49587	1	0.114145
Esophageal cancer	k__Bacteria|p__Firmicutes|c__Bacilli|o__Lactobacillales|f__Streptococcaceae|g__Streptococcus|s__unclassified_mgs_2469	tongue.pheno.1574	Inverse variance weighted	3.71223	2	0.156279
Esophageal cancer	k__Bacteria|p__Firmicutes|c__Bacilli|o__Lactobacillales|f__Streptococcaceae|g__Streptococcus|s__Streptococcus_mitis_L_mgs_1213	tongue.pheno.1577	MR Egger	1.39562	1	0.237458
Esophageal cancer	k__Bacteria|p__Firmicutes|c__Bacilli|o__Lactobacillales|f__Streptococcaceae|g__Streptococcus|s__Streptococcus_mitis_L_mgs_1213	tongue.pheno.1577	Inverse variance weighted	2.04149	2	0.360327
Esophageal cancer	k__Bacteria|p__Bacteroidota|c__Bacteroidia|o__Bacteroidales|f__Bacteroidaceae	tongue.pheno.1587	MR Egger	5.25338e-06	1	0.998171
Esophageal cancer	k__Bacteria|p__Bacteroidota|c__Bacteroidia|o__Bacteroidales|f__Bacteroidaceae	tongue.pheno.1587	Inverse variance weighted	1.11876	2	0.571564
Esophageal cancer	k__Bacteria|p__Firmicutes|c__Bacilli|o__Lactobacillales|f__Aerococcaceae|g__Granulicatella|s__Granulicatella_elegans_mgs_2285	tongue.pheno.1590	MR Egger	0.129921	1	0.718514
Esophageal cancer	k__Bacteria|p__Firmicutes|c__Bacilli|o__Lactobacillales|f__Aerococcaceae|g__Granulicatella|s__Granulicatella_elegans_mgs_2285	tongue.pheno.1590	Inverse variance weighted	0.223356	2	0.894332
Esophageal cancer	k__Bacteria|p__Firmicutes|c__Clostridia|o__Lachnospirales|f__Lachnospiraceae|g__Catonella|s__unclassified_mgs_1428	tongue.pheno.1595	MR Egger	0.553413	1	0.456926
Esophageal cancer	k__Bacteria|p__Firmicutes|c__Clostridia|o__Lachnospirales|f__Lachnospiraceae|g__Catonella|s__unclassified_mgs_1428	tongue.pheno.1595	Inverse variance weighted	0.609781	2	0.737204
Esophageal cancer	k__Bacteria|p__Bacteroidota|c__Bacteroidia|o__Bacteroidales|f__UBA932|g__RC9|s__unclassified_mgs_122	tongue.pheno.16	MR Egger	0.230396	1	0.63123
Esophageal cancer	k__Bacteria|p__Bacteroidota|c__Bacteroidia|o__Bacteroidales|f__UBA932|g__RC9|s__unclassified_mgs_122	tongue.pheno.16	Inverse variance weighted	1.47851	2	0.477469
Esophageal cancer	k__Bacteria|p__Firmicutes|c__Bacilli|o__Lactobacillales|f__Streptococcaceae|g__Streptococcus|s__Streptococcus_mitis_AT_mgs_403	tongue.pheno.1609	MR Egger	0.12026	1	0.728752
Esophageal cancer	k__Bacteria|p__Firmicutes|c__Bacilli|o__Lactobacillales|f__Streptococcaceae|g__Streptococcus|s__Streptococcus_mitis_AT_mgs_403	tongue.pheno.1609	Inverse variance weighted	2.08527	2	0.352524
Esophageal cancer	k__Bacteria|p__Bacteroidota|c__Bacteroidia|o__Bacteroidales|f__Paludibacteraceae	tongue.pheno.1625	MR Egger	0.63099	1	0.426992
Esophageal cancer	k__Bacteria|p__Bacteroidota|c__Bacteroidia|o__Bacteroidales|f__Paludibacteraceae	tongue.pheno.1625	Inverse variance weighted	0.975381	2	0.614043
Esophageal cancer	k__Bacteria|p__Firmicutes|c__Bacilli|o__Lactobacillales|f__Streptococcaceae|g__Streptococcus|s__unclassified_mgs_3501	tongue.pheno.1632	MR Egger	0.0708827	1	0.790056
Esophageal cancer	k__Bacteria|p__Firmicutes|c__Bacilli|o__Lactobacillales|f__Streptococcaceae|g__Streptococcus|s__unclassified_mgs_3501	tongue.pheno.1632	Inverse variance weighted	0.935934	2	0.626274
Esophageal cancer	k__Bacteria|p__Bacteroidota|c__Bacteroidia|o__Bacteroidales|f__F082	tongue.pheno.1644	MR Egger	0.559557	1	0.454439
Esophageal cancer	k__Bacteria|p__Bacteroidota|c__Bacteroidia|o__Bacteroidales|f__F082	tongue.pheno.1644	Inverse variance weighted	0.587417	2	0.745494
Esophageal cancer	k__Bacteria|p__Firmicutes|c__Bacilli|o__Lactobacillales|f__Streptococcaceae|g__Streptococcus|s__unclassified_mgs_2845	tongue.pheno.1657	MR Egger	0.182597	1	0.669151
Esophageal cancer	k__Bacteria|p__Firmicutes|c__Bacilli|o__Lactobacillales|f__Streptococcaceae|g__Streptococcus|s__unclassified_mgs_2845	tongue.pheno.1657	Inverse variance weighted	0.909684	2	0.634548
Esophageal cancer	k__Bacteria|p__Firmicutes|c__Bacilli|o__Lactobacillales|f__Streptococcaceae|g__Streptococcus|s__Streptococcus_mitis_L_mgs_538	tongue.pheno.1701	MR Egger	0.113391	1	0.736316
Esophageal cancer	k__Bacteria|p__Firmicutes|c__Bacilli|o__Lactobacillales|f__Streptococcaceae|g__Streptococcus|s__Streptococcus_mitis_L_mgs_538	tongue.pheno.1701	Inverse variance weighted	3.9749	2	0.137045
Esophageal cancer	k__Bacteria|p__Spirochaetota|c__Spirochaetia|o__Treponematales|f__Treponemataceae|g__Treponema_A|s__unclassified_mgs_2234	tongue.pheno.1712	MR Egger	1.41709	1	0.233883
Esophageal cancer	k__Bacteria|p__Spirochaetota|c__Spirochaetia|o__Treponematales|f__Treponemataceae|g__Treponema_A|s__unclassified_mgs_2234	tongue.pheno.1712	Inverse variance weighted	2.21385	2	0.330573
Esophageal cancer	k__Bacteria|p__Firmicutes|c__Bacilli|o__Lactobacillales|f__Streptococcaceae|g__Streptococcus|s__unclassified_mgs_3408	tongue.pheno.1731	MR Egger	0.183409	1	0.66846
Esophageal cancer	k__Bacteria|p__Firmicutes|c__Bacilli|o__Lactobacillales|f__Streptococcaceae|g__Streptococcus|s__unclassified_mgs_3408	tongue.pheno.1731	Inverse variance weighted	0.557263	2	0.756819
Esophageal cancer	k__Bacteria|p__Spirochaetota|c__Spirochaetia|o__Treponematales|f__Treponemataceae|g__Treponema_A|s__unclassified_mgs_2795	tongue.pheno.1735	MR Egger	0.537676	1	0.463397
Esophageal cancer	k__Bacteria|p__Spirochaetota|c__Spirochaetia|o__Treponematales|f__Treponemataceae|g__Treponema_A|s__unclassified_mgs_2795	tongue.pheno.1735	Inverse variance weighted	1.51528	2	0.468772
Esophageal cancer	k__Bacteria|p__Firmicutes|c__Bacilli|o__Lactobacillales|f__Aerococcaceae|g__Granulicatella|s__unclassified_mgs_3052	tongue.pheno.1764	MR Egger	0.0689519	1	0.792869
Esophageal cancer	k__Bacteria|p__Firmicutes|c__Bacilli|o__Lactobacillales|f__Aerococcaceae|g__Granulicatella|s__unclassified_mgs_3052	tongue.pheno.1764	Inverse variance weighted	3.15048	2	0.206957
Esophageal cancer	k__Bacteria|p__Firmicutes|c__Bacilli|o__Lactobacillales|f__Streptococcaceae|g__Streptococcus|s__unclassified_mgs_3457	tongue.pheno.1791	MR Egger	0.330152	1	0.565569
Esophageal cancer	k__Bacteria|p__Firmicutes|c__Bacilli|o__Lactobacillales|f__Streptococcaceae|g__Streptococcus|s__unclassified_mgs_3457	tongue.pheno.1791	Inverse variance weighted	1.61884	2	0.445115
Esophageal cancer	k__Bacteria|p__Bacteroidota|c__Bacteroidia|o__Bacteroidales|f__Porphyromonadaceae|g__Porphyromonas|s__unclassified_mgs_43	tongue.pheno.1803	MR Egger	0.329252	1	0.5661
Esophageal cancer	k__Bacteria|p__Bacteroidota|c__Bacteroidia|o__Bacteroidales|f__Porphyromonadaceae|g__Porphyromonas|s__unclassified_mgs_43	tongue.pheno.1803	Inverse variance weighted	0.813567	2	0.665788
Esophageal cancer	k__Bacteria|p__Firmicutes|c__Bacilli|o__Lactobacillales|f__Streptococcaceae|g__Streptococcus|s__Streptococcus_mitis_C_mgs_657	tongue.pheno.1807	MR Egger	0.160769	1	0.688449
Esophageal cancer	k__Bacteria|p__Firmicutes|c__Bacilli|o__Lactobacillales|f__Streptococcaceae|g__Streptococcus|s__Streptococcus_mitis_C_mgs_657	tongue.pheno.1807	Inverse variance weighted	0.968719	2	0.616092
Esophageal cancer	k__Bacteria|p__Firmicutes|c__Bacilli|o__Lactobacillales|f__Streptococcaceae|g__Streptococcus|s__unclassified_mgs_1512	tongue.pheno.1839	MR Egger	0.00621747	1	0.937151
Esophageal cancer	k__Bacteria|p__Firmicutes|c__Bacilli|o__Lactobacillales|f__Streptococcaceae|g__Streptococcus|s__unclassified_mgs_1512	tongue.pheno.1839	Inverse variance weighted	1.93067	2	0.380856
Esophageal cancer	k__Bacteria|p__Firmicutes|c__Bacilli|o__Lactobacillales|f__Streptococcaceae|g__Streptococcus|s__unclassified_mgs_3493	tongue.pheno.1905	MR Egger	0.211691	1	0.645445
Esophageal cancer	k__Bacteria|p__Firmicutes|c__Bacilli|o__Lactobacillales|f__Streptococcaceae|g__Streptococcus|s__unclassified_mgs_3493	tongue.pheno.1905	Inverse variance weighted	0.78359	2	0.675843
Esophageal cancer	k__Bacteria|p__Firmicutes|c__Bacilli|o__Lactobacillales|f__Streptococcaceae|g__Streptococcus|s__unclassified_mgs_2137	tongue.pheno.1932	MR Egger	0.00604119	1	0.938047
Esophageal cancer	k__Bacteria|p__Firmicutes|c__Bacilli|o__Lactobacillales|f__Streptococcaceae|g__Streptococcus|s__unclassified_mgs_2137	tongue.pheno.1932	Inverse variance weighted	1.15713	2	0.560704
Esophageal cancer	k__Bacteria|p__Firmicutes|c__Bacilli|o__Lactobacillales|f__Streptococcaceae|g__Streptococcus|s__unclassified_mgs_1178	tongue.pheno.197	MR Egger	0.125206	1	0.723456
Esophageal cancer	k__Bacteria|p__Firmicutes|c__Bacilli|o__Lactobacillales|f__Streptococcaceae|g__Streptococcus|s__unclassified_mgs_1178	tongue.pheno.197	Inverse variance weighted	0.129985	2	0.937075
Esophageal cancer	k__Bacteria|p__Bacteroidota|c__Bacteroidia|o__Bacteroidales|f__Bacteroidaceae|g__Prevotella|s__Prevotella_sp000467895_mgs_1834	tongue.pheno.1997	MR Egger	0.130625	1	0.717785
Esophageal cancer	k__Bacteria|p__Bacteroidota|c__Bacteroidia|o__Bacteroidales|f__Bacteroidaceae|g__Prevotella|s__Prevotella_sp000467895_mgs_1834	tongue.pheno.1997	Inverse variance weighted	0.354857	2	0.837421
Esophageal cancer	k__Bacteria|p__Firmicutes|c__Bacilli|o__Lactobacillales|f__Aerococcaceae|g__Granulicatella|s__unclassified_mgs_2886	tongue.pheno.207	MR Egger	0.0186246	1	0.891448
Esophageal cancer	k__Bacteria|p__Firmicutes|c__Bacilli|o__Lactobacillales|f__Aerococcaceae|g__Granulicatella|s__unclassified_mgs_2886	tongue.pheno.207	Inverse variance weighted	0.149087	2	0.928167
Esophageal cancer	k__Bacteria|p__Firmicutes|c__Bacilli|o__Lactobacillales|f__Aerococcaceae|g__Granulicatella|s__unclassified_mgs_782	tongue.pheno.2072	MR Egger	0.367964	1	0.544116
Esophageal cancer	k__Bacteria|p__Firmicutes|c__Bacilli|o__Lactobacillales|f__Aerococcaceae|g__Granulicatella|s__unclassified_mgs_782	tongue.pheno.2072	Inverse variance weighted	1.17987	2	0.554363
Esophageal cancer	k__Bacteria|p__Firmicutes|c__Bacilli|o__Lactobacillales|f__Streptococcaceae|g__Streptococcus|s__Streptococcus_mitis_F_mgs_703	tongue.pheno.2088	MR Egger	0.0561011	1	0.812768
Esophageal cancer	k__Bacteria|p__Firmicutes|c__Bacilli|o__Lactobacillales|f__Streptococcaceae|g__Streptococcus|s__Streptococcus_mitis_F_mgs_703	tongue.pheno.2088	Inverse variance weighted	1.1655	2	0.558362
Esophageal cancer	k__Bacteria|p__Bacteroidota|c__Bacteroidia|o__Bacteroidales|f__Tannerellaceae|g__Tannerella|s__Tannerella_forsythia_mgs_3235	tongue.pheno.2093	MR Egger	0.270223	1	0.603182
Esophageal cancer	k__Bacteria|p__Bacteroidota|c__Bacteroidia|o__Bacteroidales|f__Tannerellaceae|g__Tannerella|s__Tannerella_forsythia_mgs_3235	tongue.pheno.2093	Inverse variance weighted	2.41423	2	0.299058
Esophageal cancer	k__Bacteria|p__Firmicutes|c__Bacilli|o__Lactobacillales|f__Streptococcaceae|g__Streptococcus|s__Streptococcus_pneumoniae_D_mgs_1247	tongue.pheno.21	MR Egger	0.0364272	1	0.848636
Esophageal cancer	k__Bacteria|p__Firmicutes|c__Bacilli|o__Lactobacillales|f__Streptococcaceae|g__Streptococcus|s__Streptococcus_pneumoniae_D_mgs_1247	tongue.pheno.21	Inverse variance weighted	2.96246	2	0.227358
Esophageal cancer	k__Bacteria|p__Bacteroidota|c__Bacteroidia|o__Bacteroidales|f__Bacteroidaceae|g__F0040|s__unclassified_mgs_3393	tongue.pheno.2192	MR Egger	2.84377e-05	1	0.995745
Esophageal cancer	k__Bacteria|p__Bacteroidota|c__Bacteroidia|o__Bacteroidales|f__Bacteroidaceae|g__F0040|s__unclassified_mgs_3393	tongue.pheno.2192	Inverse variance weighted	0.716959	2	0.698738
Esophageal cancer	k__Bacteria|p__Firmicutes|c__Bacilli|o__Lactobacillales|f__Streptococcaceae|g__Streptococcus|s__unclassified_mgs_859	tongue.pheno.221	MR Egger	0.00762495	1	0.930416
Esophageal cancer	k__Bacteria|p__Firmicutes|c__Bacilli|o__Lactobacillales|f__Streptococcaceae|g__Streptococcus|s__unclassified_mgs_859	tongue.pheno.221	Inverse variance weighted	1.88667	2	0.389327
Esophageal cancer	k__Bacteria|p__Bacteroidota|c__Bacteroidia|o__Bacteroidales|f__Porphyromonadaceae|g__Porphyromonas|s__unclassified_mgs_3348	tongue.pheno.2243	MR Egger	0.000550499	1	0.981281
Esophageal cancer	k__Bacteria|p__Bacteroidota|c__Bacteroidia|o__Bacteroidales|f__Porphyromonadaceae|g__Porphyromonas|s__unclassified_mgs_3348	tongue.pheno.2243	Inverse variance weighted	1.79731	2	0.407117
Esophageal cancer	k__Bacteria|p__Firmicutes|c__Bacilli|o__Lactobacillales|f__Streptococcaceae|g__Streptococcus|s__unclassified_mgs_387	tongue.pheno.2249	MR Egger	0.0037067	1	0.951453
Esophageal cancer	k__Bacteria|p__Firmicutes|c__Bacilli|o__Lactobacillales|f__Streptococcaceae|g__Streptococcus|s__unclassified_mgs_387	tongue.pheno.2249	Inverse variance weighted	0.473064	2	0.789361
Esophageal cancer	k__Bacteria|p__Fusobacteriota|c__Fusobacteriia|o__Fusobacteriales|f__Fusobacteriaceae|g__Fusobacterium|s__unclassified_mgs_1916	tongue.pheno.2274	MR Egger	0.928289	1	0.335308
Esophageal cancer	k__Bacteria|p__Fusobacteriota|c__Fusobacteriia|o__Fusobacteriales|f__Fusobacteriaceae|g__Fusobacterium|s__unclassified_mgs_1916	tongue.pheno.2274	Inverse variance weighted	1.72122	2	0.422905
Esophageal cancer	k__Bacteria|p__Fusobacteriota|c__Fusobacteriia|o__Fusobacteriales|f__Fusobacteriaceae|g__Fusobacterium|s__unclassified_mgs_2398	tongue.pheno.2318	MR Egger	0.125994	1	0.722622
Esophageal cancer	k__Bacteria|p__Fusobacteriota|c__Fusobacteriia|o__Fusobacteriales|f__Fusobacteriaceae|g__Fusobacterium|s__unclassified_mgs_2398	tongue.pheno.2318	Inverse variance weighted	0.349645	2	0.839606
Esophageal cancer	k__Bacteria|p__Firmicutes|c__Bacilli|o__Lactobacillales|f__Streptococcaceae|g__Streptococcus|s__Streptococcus_mitis_S_mgs_924	tongue.pheno.2322	MR Egger	0.0564386	1	0.812216
Esophageal cancer	k__Bacteria|p__Firmicutes|c__Bacilli|o__Lactobacillales|f__Streptococcaceae|g__Streptococcus|s__Streptococcus_mitis_S_mgs_924	tongue.pheno.2322	Inverse variance weighted	1.73014	2	0.421022
Esophageal cancer	k__Bacteria|p__Bacteroidota|c__Bacteroidia|o__Bacteroidales|f__Porphyromonadaceae|g__Porphyromonas|s__unclassified_mgs_1260	tongue.pheno.2345	MR Egger	0.599805	1	0.438652
Esophageal cancer	k__Bacteria|p__Bacteroidota|c__Bacteroidia|o__Bacteroidales|f__Porphyromonadaceae|g__Porphyromonas|s__unclassified_mgs_1260	tongue.pheno.2345	Inverse variance weighted	0.600862	2	0.740499
Esophageal cancer	k__Bacteria|p__Bacteroidota|c__Bacteroidia|o__Bacteroidales|f__Bacteroidaceae|g__Prevotella|s__Prevotella_seregens_mgs_811	tongue.pheno.236	MR Egger	0.41759	1	0.518142
Esophageal cancer	k__Bacteria|p__Bacteroidota|c__Bacteroidia|o__Bacteroidales|f__Bacteroidaceae|g__Prevotella|s__Prevotella_seregens_mgs_811	tongue.pheno.236	Inverse variance weighted	3.27196	2	0.194761
Esophageal cancer	k__Bacteria|p__Firmicutes|c__Bacilli|o__Lactobacillales|f__Streptococcaceae|g__Streptococcus|s__Streptococcus_pseudopneumoniae_G_mgs_1360	tongue.pheno.2362	MR Egger	0.807085	1	0.368984
Esophageal cancer	k__Bacteria|p__Firmicutes|c__Bacilli|o__Lactobacillales|f__Streptococcaceae|g__Streptococcus|s__Streptococcus_pseudopneumoniae_G_mgs_1360	tongue.pheno.2362	Inverse variance weighted	1.25565	2	0.533752
Esophageal cancer	k__Bacteria|p__Firmicutes|c__Bacilli|o__Lactobacillales|f__Streptococcaceae|g__Streptococcus|s__unclassified_mgs_2875	tongue.pheno.2374	MR Egger	0.0324907	1	0.856955
Esophageal cancer	k__Bacteria|p__Firmicutes|c__Bacilli|o__Lactobacillales|f__Streptococcaceae|g__Streptococcus|s__unclassified_mgs_2875	tongue.pheno.2374	Inverse variance weighted	0.0496454	2	0.975483
Esophageal cancer	k__Bacteria|p__Firmicutes|c__Bacilli|o__Lactobacillales|f__Streptococcaceae|g__Streptococcus|s__unclassified_mgs_3229	tongue.pheno.2396	MR Egger	0.768898	1	0.380558
Esophageal cancer	k__Bacteria|p__Firmicutes|c__Bacilli|o__Lactobacillales|f__Streptococcaceae|g__Streptococcus|s__unclassified_mgs_3229	tongue.pheno.2396	Inverse variance weighted	2.74004	2	0.254102
Esophageal cancer	k__Bacteria|p__Firmicutes|c__Bacilli|o__Lactobacillales|f__Streptococcaceae|g__Streptococcus|s__unclassified_mgs_3318	tongue.pheno.2418	MR Egger	0.169961	1	0.680147
Esophageal cancer	k__Bacteria|p__Firmicutes|c__Bacilli|o__Lactobacillales|f__Streptococcaceae|g__Streptococcus|s__unclassified_mgs_3318	tongue.pheno.2418	Inverse variance weighted	1.77719	2	0.411233
Esophageal cancer	k__Bacteria|p__Firmicutes|c__Bacilli|o__Lactobacillales|f__Streptococcaceae|g__Streptococcus|s__Streptococcus_mitis_L_mgs_2123	tongue.pheno.2448	MR Egger	0.851605	1	0.356099
Esophageal cancer	k__Bacteria|p__Firmicutes|c__Bacilli|o__Lactobacillales|f__Streptococcaceae|g__Streptococcus|s__Streptococcus_mitis_L_mgs_2123	tongue.pheno.2448	Inverse variance weighted	2.11954	2	0.346535
Esophageal cancer	k__Bacteria|p__Firmicutes|c__Bacilli|o__Lactobacillales|f__Streptococcaceae|g__Streptococcus|s__unclassified_mgs_1102	tongue.pheno.2455	MR Egger	0.855395	1	0.355031
Esophageal cancer	k__Bacteria|p__Firmicutes|c__Bacilli|o__Lactobacillales|f__Streptococcaceae|g__Streptococcus|s__unclassified_mgs_1102	tongue.pheno.2455	Inverse variance weighted	1.62092	2	0.444654
Esophageal cancer	k__Bacteria|p__Firmicutes|c__Bacilli|o__Lactobacillales|f__Streptococcaceae|g__Streptococcus|s__unclassified_mgs_1964	tongue.pheno.250	MR Egger	1.75622	1	0.185097
Esophageal cancer	k__Bacteria|p__Firmicutes|c__Bacilli|o__Lactobacillales|f__Streptococcaceae|g__Streptococcus|s__unclassified_mgs_1964	tongue.pheno.250	Inverse variance weighted	2.24568	2	0.325355
Esophageal cancer	k__Bacteria|p__Firmicutes|c__Bacilli|o__Lactobacillales|f__Streptococcaceae|g__Streptococcus|s__Streptococcus_mitis_L_mgs_184	tongue.pheno.2518	MR Egger	0.00465153	1	0.945625
Esophageal cancer	k__Bacteria|p__Firmicutes|c__Bacilli|o__Lactobacillales|f__Streptococcaceae|g__Streptococcus|s__Streptococcus_mitis_L_mgs_184	tongue.pheno.2518	Inverse variance weighted	2.74296	2	0.253731
Esophageal cancer	k__Bacteria|p__Patescibacteria|c__Saccharimonadia|o__Saccharimonadales|f__Saccharimonadaceae|g__unclassified_mgs_142	tongue.pheno.2561	MR Egger	0.401058	1	0.526543
Esophageal cancer	k__Bacteria|p__Patescibacteria|c__Saccharimonadia|o__Saccharimonadales|f__Saccharimonadaceae|g__unclassified_mgs_142	tongue.pheno.2561	Inverse variance weighted	0.876634	2	0.645121
Esophageal cancer	k__Bacteria|p__Bacteroidota|c__Bacteroidia|o__Bacteroidales|f__Bacteroidaceae|g__Prevotella|s__Prevotella_conceptionensis_mgs_1304	tongue.pheno.2600	MR Egger	0.751202	1	0.386096
Esophageal cancer	k__Bacteria|p__Bacteroidota|c__Bacteroidia|o__Bacteroidales|f__Bacteroidaceae|g__Prevotella|s__Prevotella_conceptionensis_mgs_1304	tongue.pheno.2600	Inverse variance weighted	1.92079	2	0.382742
Esophageal cancer	k__Bacteria|p__Bacteroidota|c__Bacteroidia|o__Bacteroidales|f__Porphyromonadaceae|g__Porphyromonas|s__unclassified_mgs_2117	tongue.pheno.2698	MR Egger	0.724941	1	0.394528
Esophageal cancer	k__Bacteria|p__Bacteroidota|c__Bacteroidia|o__Bacteroidales|f__Porphyromonadaceae|g__Porphyromonas|s__unclassified_mgs_2117	tongue.pheno.2698	Inverse variance weighted	1.14256	2	0.564802
Esophageal cancer	k__Bacteria|p__Bacteroidota|c__Bacteroidia|o__Bacteroidales|f__Bacteroidaceae|g__Prevotella|s__unclassified_mgs_230	tongue.pheno.2735	MR Egger	0.194376	1	0.6593
Esophageal cancer	k__Bacteria|p__Bacteroidota|c__Bacteroidia|o__Bacteroidales|f__Bacteroidaceae|g__Prevotella|s__unclassified_mgs_230	tongue.pheno.2735	Inverse variance weighted	0.991487	2	0.609118
Esophageal cancer	k__Bacteria|p__Bacteroidota|c__Bacteroidia|o__Bacteroidales|f__Bacteroidaceae|g__Prevotella|s__Prevotella_bivia_mgs_207	tongue.pheno.282	MR Egger	0.000932258	1	0.975642
Esophageal cancer	k__Bacteria|p__Bacteroidota|c__Bacteroidia|o__Bacteroidales|f__Bacteroidaceae|g__Prevotella|s__Prevotella_bivia_mgs_207	tongue.pheno.282	Inverse variance weighted	0.459973	2	0.794545
Esophageal cancer	k__Bacteria|p__Firmicutes|c__Bacilli|o__Lactobacillales|f__Streptococcaceae|g__Streptococcus|s__unclassified_mgs_2339	tongue.pheno.283	MR Egger	0.75439	1	0.38509
Esophageal cancer	k__Bacteria|p__Firmicutes|c__Bacilli|o__Lactobacillales|f__Streptococcaceae|g__Streptococcus|s__unclassified_mgs_2339	tongue.pheno.283	Inverse variance weighted	1.84232	2	0.398057
Esophageal cancer	k__Bacteria|p__Bacteroidota|c__Bacteroidia|o__Bacteroidales|f__Porphyromonadaceae|g__Porphyromonas|s__unclassified_mgs_966	tongue.pheno.289	MR Egger	0.0356795	1	0.850179
Esophageal cancer	k__Bacteria|p__Bacteroidota|c__Bacteroidia|o__Bacteroidales|f__Porphyromonadaceae|g__Porphyromonas|s__unclassified_mgs_966	tongue.pheno.289	Inverse variance weighted	0.788214	2	0.674282
Esophageal cancer	k__Bacteria|p__Bacteroidota|c__Bacteroidia|o__Flavobacteriales|f__Weeksellaceae|g__unclassified_mgs_557	tongue.pheno.2923	MR Egger	0.609587	1	0.434943
Esophageal cancer	k__Bacteria|p__Bacteroidota|c__Bacteroidia|o__Flavobacteriales|f__Weeksellaceae|g__unclassified_mgs_557	tongue.pheno.2923	Inverse variance weighted	0.741019	2	0.690383
Esophageal cancer	k__Bacteria|p__Spirochaetota|c__Spirochaetia|o__Treponematales|f__Treponemataceae|g__Treponema_D|s__unclassified_mgs_3427	tongue.pheno.2958	MR Egger	0.547794	1	0.45922
Esophageal cancer	k__Bacteria|p__Spirochaetota|c__Spirochaetia|o__Treponematales|f__Treponemataceae|g__Treponema_D|s__unclassified_mgs_3427	tongue.pheno.2958	Inverse variance weighted	2.67831	2	0.262067
Esophageal cancer	k__Bacteria|p__Firmicutes|c__Clostridia|o__Lachnospirales|f__Vallitaleaceae|g__W11650|s__unclassified_mgs_846	tongue.pheno.3058	MR Egger	1.10354	1	0.29349
Esophageal cancer	k__Bacteria|p__Firmicutes|c__Clostridia|o__Lachnospirales|f__Vallitaleaceae|g__W11650|s__unclassified_mgs_846	tongue.pheno.3058	Inverse variance weighted	1.1449	2	0.564142
Esophageal cancer	k__Bacteria|p__Firmicutes|c__Bacilli|o__Lactobacillales|f__Streptococcaceae|g__Streptococcus|s__unclassified_mgs_741	tongue.pheno.332	MR Egger	0.0402137	1	0.841063
Esophageal cancer	k__Bacteria|p__Firmicutes|c__Bacilli|o__Lactobacillales|f__Streptococcaceae|g__Streptococcus|s__unclassified_mgs_741	tongue.pheno.332	Inverse variance weighted	0.546449	2	0.760922
Esophageal cancer	k__Bacteria|p__Patescibacteria|c__Saccharimonadia|o__Saccharimonadales|f__Saccharimonadaceae|g__TM7x|s__unclassified_mgs_1235	tongue.pheno.3329	MR Egger	0.0190252	1	0.890294
Esophageal cancer	k__Bacteria|p__Patescibacteria|c__Saccharimonadia|o__Saccharimonadales|f__Saccharimonadaceae|g__TM7x|s__unclassified_mgs_1235	tongue.pheno.3329	Inverse variance weighted	0.0969746	2	0.952669
Esophageal cancer	k__Bacteria|p__Bacteroidota|c__Bacteroidia|o__Bacteroidales|f__Bacteroidaceae|g__Prevotella|s__unclassified_mgs_3161	tongue.pheno.337	MR Egger	0.687621	1	0.406975
Esophageal cancer	k__Bacteria|p__Bacteroidota|c__Bacteroidia|o__Bacteroidales|f__Bacteroidaceae|g__Prevotella|s__unclassified_mgs_3161	tongue.pheno.337	Inverse variance weighted	0.689419	2	0.708426
Esophageal cancer	k__Bacteria|p__Patescibacteria|c__Saccharimonadia|o__Saccharimonadales|f__Saccharimonadaceae|g__unclassified_mgs_2172	tongue.pheno.3372	MR Egger	0.0745825	1	0.784778
Esophageal cancer	k__Bacteria|p__Patescibacteria|c__Saccharimonadia|o__Saccharimonadales|f__Saccharimonadaceae|g__unclassified_mgs_2172	tongue.pheno.3372	Inverse variance weighted	0.562287	2	0.75492
Esophageal cancer	k__Bacteria|p__Firmicutes|c__Bacilli|o__Lactobacillales|f__Streptococcaceae|g__Streptococcus|s__Streptococcus_sanguinis_mgs_3525	tongue.pheno.339	MR Egger	0.930684	1	0.334685
Esophageal cancer	k__Bacteria|p__Firmicutes|c__Bacilli|o__Lactobacillales|f__Streptococcaceae|g__Streptococcus|s__Streptococcus_sanguinis_mgs_3525	tongue.pheno.339	Inverse variance weighted	1.87526	2	0.391555
Esophageal cancer	k__Bacteria|p__Firmicutes|c__Bacilli|o__Lactobacillales|f__Streptococcaceae|g__Streptococcus|s__unclassified_mgs_1850	tongue.pheno.340	MR Egger	0.0137742	1	0.906572
Esophageal cancer	k__Bacteria|p__Firmicutes|c__Bacilli|o__Lactobacillales|f__Streptococcaceae|g__Streptococcus|s__unclassified_mgs_1850	tongue.pheno.340	Inverse variance weighted	2.69489	2	0.259903
Esophageal cancer	k__Bacteria|p__Firmicutes|c__Bacilli|o__Lactobacillales|f__Streptococcaceae|g__Streptococcus|s__Streptococcus_mitis_N_mgs_756	tongue.pheno.356	MR Egger	0.11819	1	0.731006
Esophageal cancer	k__Bacteria|p__Firmicutes|c__Bacilli|o__Lactobacillales|f__Streptococcaceae|g__Streptococcus|s__Streptococcus_mitis_N_mgs_756	tongue.pheno.356	Inverse variance weighted	2.01026	2	0.365998
Esophageal cancer	k__Bacteria|p__Firmicutes|c__Bacilli|o__Lactobacillales|f__Streptococcaceae|g__Streptococcus|s__unclassified_mgs_3150	tongue.pheno.362	MR Egger	0.164819	1	0.684758
Esophageal cancer	k__Bacteria|p__Firmicutes|c__Bacilli|o__Lactobacillales|f__Streptococcaceae|g__Streptococcus|s__unclassified_mgs_3150	tongue.pheno.362	Inverse variance weighted	0.251387	2	0.881885
Esophageal cancer	k__Bacteria|p__Firmicutes|c__Bacilli|o__Lactobacillales|f__Streptococcaceae|g__Streptococcus|s__unclassified_mgs_2730	tongue.pheno.382	MR Egger	0.196836	1	0.657287
Esophageal cancer	k__Bacteria|p__Firmicutes|c__Bacilli|o__Lactobacillales|f__Streptococcaceae|g__Streptococcus|s__unclassified_mgs_2730	tongue.pheno.382	Inverse variance weighted	0.250193	2	0.882412
Esophageal cancer	k__Bacteria|p__Firmicutes|c__Bacilli|o__Lactobacillales|f__Streptococcaceae|g__Streptococcus|s__unclassified_mgs_2220	tongue.pheno.388	MR Egger	0.025494	1	0.873142
Esophageal cancer	k__Bacteria|p__Firmicutes|c__Bacilli|o__Lactobacillales|f__Streptococcaceae|g__Streptococcus|s__unclassified_mgs_2220	tongue.pheno.388	Inverse variance weighted	0.754915	2	0.685602
Esophageal cancer	k__Bacteria|p__Firmicutes|c__Bacilli|o__Lactobacillales|f__Streptococcaceae|g__Streptococcus|s__unclassified_mgs_1662	tongue.pheno.417	MR Egger	0.370056	1	0.542974
Esophageal cancer	k__Bacteria|p__Firmicutes|c__Bacilli|o__Lactobacillales|f__Streptococcaceae|g__Streptococcus|s__unclassified_mgs_1662	tongue.pheno.417	Inverse variance weighted	2.38963	2	0.30276
Esophageal cancer	k__Bacteria|p__Bacteroidota|c__Bacteroidia|o__Bacteroidales|f__Bacteroidaceae|g__Prevotella|s__Prevotella_intermedia_mgs_3202	tongue.pheno.426	MR Egger	0.642031	1	0.422976
Esophageal cancer	k__Bacteria|p__Bacteroidota|c__Bacteroidia|o__Bacteroidales|f__Bacteroidaceae|g__Prevotella|s__Prevotella_intermedia_mgs_3202	tongue.pheno.426	Inverse variance weighted	1.0554	2	0.58996
Esophageal cancer	k__Bacteria|p__Firmicutes|c__Bacilli|o__Lactobacillales|f__Streptococcaceae|g__Streptococcus|s__unclassified_mgs_3281	tongue.pheno.497	MR Egger	0.453334	1	0.500756
Esophageal cancer	k__Bacteria|p__Firmicutes|c__Bacilli|o__Lactobacillales|f__Streptococcaceae|g__Streptococcus|s__unclassified_mgs_3281	tongue.pheno.497	Inverse variance weighted	1.68016	2	0.431676
Esophageal cancer	k__Bacteria|p__Bacteroidota|c__Bacteroidia|o__Bacteroidales|f__Bacteroidaceae|g__Prevotella|s__unclassified_mgs_34	tongue.pheno.521	MR Egger	0.0584807	1	0.808914
Esophageal cancer	k__Bacteria|p__Bacteroidota|c__Bacteroidia|o__Bacteroidales|f__Bacteroidaceae|g__Prevotella|s__unclassified_mgs_34	tongue.pheno.521	Inverse variance weighted	1.11075	2	0.573856
Esophageal cancer	k__Bacteria|p__Firmicutes|c__Bacilli|o__Lactobacillales|f__Streptococcaceae|g__Streptococcus|s__Streptococcus_mitis_I_mgs_2661	tongue.pheno.541	MR Egger	0.421447	1	0.516216
Esophageal cancer	k__Bacteria|p__Firmicutes|c__Bacilli|o__Lactobacillales|f__Streptococcaceae|g__Streptococcus|s__Streptococcus_mitis_I_mgs_2661	tongue.pheno.541	Inverse variance weighted	0.814651	2	0.665427
Esophageal cancer	k__Bacteria|p__Firmicutes|c__Bacilli|o__Lactobacillales|f__Streptococcaceae|g__Streptococcus|s__unclassified_mgs_718	tongue.pheno.580	MR Egger	0.102993	1	0.748266
Esophageal cancer	k__Bacteria|p__Firmicutes|c__Bacilli|o__Lactobacillales|f__Streptococcaceae|g__Streptococcus|s__unclassified_mgs_718	tongue.pheno.580	Inverse variance weighted	0.166512	2	0.920116
Esophageal cancer	k__Bacteria|p__Firmicutes|c__Bacilli|o__Lactobacillales|f__Streptococcaceae|g__Streptococcus|s__unclassified_mgs_1027	tongue.pheno.600	MR Egger	0.860644	1	0.353558
Esophageal cancer	k__Bacteria|p__Firmicutes|c__Bacilli|o__Lactobacillales|f__Streptococcaceae|g__Streptococcus|s__unclassified_mgs_1027	tongue.pheno.600	Inverse variance weighted	1.55733	2	0.459019
Esophageal cancer	k__Bacteria|p__Firmicutes|c__Bacilli|o__Lactobacillales|f__Streptococcaceae|g__Streptococcus|s__unclassified_mgs_2776	tongue.pheno.611	MR Egger	0.11612	1	0.733281
Esophageal cancer	k__Bacteria|p__Firmicutes|c__Bacilli|o__Lactobacillales|f__Streptococcaceae|g__Streptococcus|s__unclassified_mgs_2776	tongue.pheno.611	Inverse variance weighted	0.475885	2	0.788248
Esophageal cancer	k__Bacteria|p__Firmicutes|c__Bacilli|o__Lactobacillales|f__Aerococcaceae|g__Granulicatella|s__unclassified_mgs_3289	tongue.pheno.613	MR Egger	0.697571	1	0.403601
Esophageal cancer	k__Bacteria|p__Firmicutes|c__Bacilli|o__Lactobacillales|f__Aerococcaceae|g__Granulicatella|s__unclassified_mgs_3289	tongue.pheno.613	Inverse variance weighted	0.711267	2	0.700729
Esophageal cancer	k__Bacteria|p__Bacteroidota|c__Bacteroidia|o__Bacteroidales|f__Bacteroidaceae|g__Prevotella|s__unclassified_mgs_2968	tongue.pheno.683	MR Egger	0.104179	1	0.746871
Esophageal cancer	k__Bacteria|p__Bacteroidota|c__Bacteroidia|o__Bacteroidales|f__Bacteroidaceae|g__Prevotella|s__unclassified_mgs_2968	tongue.pheno.683	Inverse variance weighted	3.10156	2	0.212083
Esophageal cancer	k__Bacteria|p__Firmicutes|c__Bacilli|o__Lactobacillales|f__Streptococcaceae|g__Streptococcus|s__unclassified_mgs_1954	tongue.pheno.691	MR Egger	0.844892	1	0.358001
Esophageal cancer	k__Bacteria|p__Firmicutes|c__Bacilli|o__Lactobacillales|f__Streptococcaceae|g__Streptococcus|s__unclassified_mgs_1954	tongue.pheno.691	Inverse variance weighted	1.24534	2	0.53651
Esophageal cancer	k__Bacteria|p__Firmicutes|c__Bacilli|o__Lactobacillales|f__Streptococcaceae|g__Streptococcus|s__unclassified_mgs_1383	tongue.pheno.709	MR Egger	0.398006	1	0.528121
Esophageal cancer	k__Bacteria|p__Firmicutes|c__Bacilli|o__Lactobacillales|f__Streptococcaceae|g__Streptococcus|s__unclassified_mgs_1383	tongue.pheno.709	Inverse variance weighted	0.539507	2	0.763568
Esophageal cancer	k__Bacteria|p__Bacteroidota|c__Bacteroidia|o__Bacteroidales|f__Bacteroidaceae|g__F0040|s__unclassified_mgs_2848	tongue.pheno.720	MR Egger	0.286269	1	0.592621
Esophageal cancer	k__Bacteria|p__Bacteroidota|c__Bacteroidia|o__Bacteroidales|f__Bacteroidaceae|g__F0040|s__unclassified_mgs_2848	tongue.pheno.720	Inverse variance weighted	0.513978	2	0.773377
Esophageal cancer	k__Bacteria|p__Firmicutes|c__Bacilli|o__Lactobacillales|f__Streptococcaceae|g__Streptococcus|s__unclassified_mgs_1663	tongue.pheno.728	MR Egger	0.0973114	1	0.75508
Esophageal cancer	k__Bacteria|p__Firmicutes|c__Bacilli|o__Lactobacillales|f__Streptococcaceae|g__Streptococcus|s__unclassified_mgs_1663	tongue.pheno.728	Inverse variance weighted	2.32111	2	0.313311
Esophageal cancer	k__Bacteria|p__Firmicutes|c__Bacilli|o__Lactobacillales|f__Streptococcaceae|g__Streptococcus|s__unclassified_mgs_3530	tongue.pheno.74	MR Egger	0.496663	1	0.48097
Esophageal cancer	k__Bacteria|p__Firmicutes|c__Bacilli|o__Lactobacillales|f__Streptococcaceae|g__Streptococcus|s__unclassified_mgs_3530	tongue.pheno.74	Inverse variance weighted	0.586482	2	0.745842
Esophageal cancer	k__Bacteria|p__Firmicutes|c__Bacilli|o__Lactobacillales|f__Streptococcaceae|g__Streptococcus|s__unclassified_mgs_3340	tongue.pheno.784	MR Egger	0.112093	1	0.737774
Esophageal cancer	k__Bacteria|p__Firmicutes|c__Bacilli|o__Lactobacillales|f__Streptococcaceae|g__Streptococcus|s__unclassified_mgs_3340	tongue.pheno.784	Inverse variance weighted	1.48753	2	0.475322
Esophageal cancer	k__Bacteria|p__Firmicutes|c__Bacilli|o__Lactobacillales|f__Streptococcaceae|g__Streptococcus|s__unclassified_mgs_2927	tongue.pheno.786	MR Egger	0.0434635	1	0.834855
Esophageal cancer	k__Bacteria|p__Firmicutes|c__Bacilli|o__Lactobacillales|f__Streptococcaceae|g__Streptococcus|s__unclassified_mgs_2927	tongue.pheno.786	Inverse variance weighted	2.37199	2	0.305442
Esophageal cancer	k__Bacteria|p__Bacteroidota|c__Bacteroidia|o__Flavobacteriales|f__Flavobacteriaceae|g__Capnocytophaga|s__unclassified_mgs_3186	tongue.pheno.789	MR Egger	0.117073	1	0.732231
Esophageal cancer	k__Bacteria|p__Bacteroidota|c__Bacteroidia|o__Flavobacteriales|f__Flavobacteriaceae|g__Capnocytophaga|s__unclassified_mgs_3186	tongue.pheno.789	Inverse variance weighted	0.484087	2	0.785022
Esophageal cancer	k__Bacteria|p__Firmicutes|c__Bacilli|o__Lactobacillales|f__Streptococcaceae|g__Streptococcus|s__unclassified_mgs_1379	tongue.pheno.792	MR Egger	0.552354	1	0.457358
Esophageal cancer	k__Bacteria|p__Firmicutes|c__Bacilli|o__Lactobacillales|f__Streptococcaceae|g__Streptococcus|s__unclassified_mgs_1379	tongue.pheno.792	Inverse variance weighted	1.93552	2	0.379933
Esophageal cancer	k__Bacteria|p__Firmicutes|c__Bacilli|o__Lactobacillales|f__Aerococcaceae|g__Granulicatella|s__unclassified_mgs_3429	tongue.pheno.793	MR Egger	0.0949224	1	0.75801
Esophageal cancer	k__Bacteria|p__Firmicutes|c__Bacilli|o__Lactobacillales|f__Aerococcaceae|g__Granulicatella|s__unclassified_mgs_3429	tongue.pheno.793	Inverse variance weighted	0.0960879	2	0.953092
Esophageal cancer	k__Bacteria|p__Firmicutes|c__Bacilli|o__Lactobacillales|f__Streptococcaceae|g__Streptococcus|s__unclassified_mgs_804	tongue.pheno.801	MR Egger	0.121012	1	0.727939
Esophageal cancer	k__Bacteria|p__Firmicutes|c__Bacilli|o__Lactobacillales|f__Streptococcaceae|g__Streptococcus|s__unclassified_mgs_804	tongue.pheno.801	Inverse variance weighted	2.14065	2	0.342897
Esophageal cancer	k__Bacteria|p__Firmicutes|c__Bacilli|o__Lactobacillales|f__Streptococcaceae|g__Streptococcus|s__unclassified_mgs_1889	tongue.pheno.85	MR Egger	0.266491	1	0.605696
Esophageal cancer	k__Bacteria|p__Firmicutes|c__Bacilli|o__Lactobacillales|f__Streptococcaceae|g__Streptococcus|s__unclassified_mgs_1889	tongue.pheno.85	Inverse variance weighted	0.476511	2	0.788001
Esophageal cancer	k__Bacteria|p__Firmicutes|c__Bacilli|o__Lactobacillales|f__Streptococcaceae|g__Streptococcus|s__Streptococcus_oralis_J_mgs_764	tongue.pheno.857	MR Egger	0.019322	1	0.889447
Esophageal cancer	k__Bacteria|p__Firmicutes|c__Bacilli|o__Lactobacillales|f__Streptococcaceae|g__Streptococcus|s__Streptococcus_oralis_J_mgs_764	tongue.pheno.857	Inverse variance weighted	0.162614	2	0.921911
Esophageal cancer	k__Bacteria|p__Proteobacteria|c__Gammaproteobacteria|o__Enterobacterales|f__Pasteurellaceae|g__Haemophilus|s__unclassified_mgs_2283	tongue.pheno.876	MR Egger	0.858262	1	0.354225
Esophageal cancer	k__Bacteria|p__Proteobacteria|c__Gammaproteobacteria|o__Enterobacterales|f__Pasteurellaceae|g__Haemophilus|s__unclassified_mgs_2283	tongue.pheno.876	Inverse variance weighted	1.13781	2	0.566145
Esophageal cancer	k__Bacteria|p__Firmicutes|c__Bacilli|o__Lactobacillales|f__Streptococcaceae|g__Streptococcus|s__unclassified_mgs_1626	tongue.pheno.90	MR Egger	0.0775842	1	0.780598
Esophageal cancer	k__Bacteria|p__Firmicutes|c__Bacilli|o__Lactobacillales|f__Streptococcaceae|g__Streptococcus|s__unclassified_mgs_1626	tongue.pheno.90	Inverse variance weighted	1.9264	2	0.38167
Esophageal cancer	k__Bacteria|p__Firmicutes|c__Bacilli|o__Lactobacillales|f__Streptococcaceae|g__Streptococcus|s__unclassified_mgs_1914	tongue.pheno.931	MR Egger	0.0950166	1	0.757894
Esophageal cancer	k__Bacteria|p__Firmicutes|c__Bacilli|o__Lactobacillales|f__Streptococcaceae|g__Streptococcus|s__unclassified_mgs_1914	tongue.pheno.931	Inverse variance weighted	0.302295	2	0.859721
Esophageal cancer	k__Bacteria|p__Firmicutes|c__Bacilli|o__Lactobacillales|f__Streptococcaceae|g__Streptococcus|s__Streptococcus_sanguinis_mgs_1209	tongue.pheno.932	MR Egger	1.06951	1	0.301056
Esophageal cancer	k__Bacteria|p__Firmicutes|c__Bacilli|o__Lactobacillales|f__Streptococcaceae|g__Streptococcus|s__Streptococcus_sanguinis_mgs_1209	tongue.pheno.932	Inverse variance weighted	1.08441	2	0.581465
Esophageal cancer	k__Bacteria|p__Firmicutes|c__Bacilli|o__Lactobacillales|f__Streptococcaceae|g__Streptococcus|s__unclassified_mgs_2253	tongue.pheno.942	MR Egger	0.888873	1	0.345783
Esophageal cancer	k__Bacteria|p__Firmicutes|c__Bacilli|o__Lactobacillales|f__Streptococcaceae|g__Streptococcus|s__unclassified_mgs_2253	tongue.pheno.942	Inverse variance weighted	0.890906	2	0.640534
Esophageal cancer	k__Bacteria|p__Firmicutes|c__Bacilli|o__Lactobacillales|f__Streptococcaceae|g__Streptococcus|s__unclassified_mgs_354	tongue.pheno.952	MR Egger	0.973026	1	0.323927
Esophageal cancer	k__Bacteria|p__Firmicutes|c__Bacilli|o__Lactobacillales|f__Streptococcaceae|g__Streptococcus|s__unclassified_mgs_354	tongue.pheno.952	Inverse variance weighted	0.979044	2	0.612919
Esophageal cancer	k__Bacteria|p__Proteobacteria|c__Gammaproteobacteria|o__Burkholderiales|f__Neisseriaceae|g__Neisseria_D|s__Neisseria_D_bacilliformis_mgs_3398	tongue.pheno.957	MR Egger	0.415493	1	0.519194
Esophageal cancer	k__Bacteria|p__Proteobacteria|c__Gammaproteobacteria|o__Burkholderiales|f__Neisseriaceae|g__Neisseria_D|s__Neisseria_D_bacilliformis_mgs_3398	tongue.pheno.957	Inverse variance weighted	2.00768	2	0.36647
Esophageal cancer	k__Bacteria|p__Firmicutes|c__Bacilli|o__Lactobacillales|f__Streptococcaceae|g__Streptococcus|s__Streptococcus_mitis_I_mgs_3086	tongue.pheno.959	MR Egger	2.64672	1	0.103764
Esophageal cancer	k__Bacteria|p__Firmicutes|c__Bacilli|o__Lactobacillales|f__Streptococcaceae|g__Streptococcus|s__Streptococcus_mitis_I_mgs_3086	tongue.pheno.959	Inverse variance weighted	3.24556	2	0.197349
Esophageal cancer	k__Bacteria|p__Firmicutes|c__Bacilli|o__Lactobacillales|f__Streptococcaceae|g__Streptococcus|s__unclassified_mgs_2224	tongue.pheno.98	MR Egger	0.396256	1	0.529029
Esophageal cancer	k__Bacteria|p__Firmicutes|c__Bacilli|o__Lactobacillales|f__Streptococcaceae|g__Streptococcus|s__unclassified_mgs_2224	tongue.pheno.98	Inverse variance weighted	3.38841	2	0.183745
Esophageal cancer	k__Bacteria|p__Firmicutes|c__Bacilli|o__Lactobacillales|f__Streptococcaceae|g__Streptococcus|s__unclassified_mgs_1161	tongue.pheno.991	MR Egger	0.0915096	1	0.762267
Esophageal cancer	k__Bacteria|p__Firmicutes|c__Bacilli|o__Lactobacillales|f__Streptococcaceae|g__Streptococcus|s__unclassified_mgs_1161	tongue.pheno.991	Inverse variance weighted	0.530606	2	0.766974
Esophageal cancer	k__Bacteria|p__Firmicutes|c__Bacilli|o__Lactobacillales|f__Streptococcaceae|g__Streptococcus|s__unclassified_mgs_2780	tongue.pheno.993	MR Egger	0.13784	1	0.710438
Esophageal cancer	k__Bacteria|p__Firmicutes|c__Bacilli|o__Lactobacillales|f__Streptococcaceae|g__Streptococcus|s__unclassified_mgs_2780	tongue.pheno.993	Inverse variance weighted	2.58008	2	0.275259
Gastric cancer	k__Bacteria|p__Firmicutes|c__Bacilli|o__Lactobacillales|f__Streptococcaceae|g__Streptococcus|s__unclassified_mgs_2668	tongue.pheno.1156	MR Egger	3.56392	4	0.468226
Gastric cancer	k__Bacteria|p__Firmicutes|c__Bacilli|o__Lactobacillales|f__Streptococcaceae|g__Streptococcus|s__unclassified_mgs_2668	tongue.pheno.1156	Inverse variance weighted	3.70931	5	0.591979
Gastric cancer	k__Bacteria|p__Firmicutes|c__Bacilli|o__Lactobacillales|f__Streptococcaceae|g__Streptococcus|s__unclassified_mgs_1525	tongue.pheno.2286	MR Egger	1.30614	4	0.860333
Gastric cancer	k__Bacteria|p__Firmicutes|c__Bacilli|o__Lactobacillales|f__Streptococcaceae|g__Streptococcus|s__unclassified_mgs_1525	tongue.pheno.2286	Inverse variance weighted	1.81277	5	0.874398
Gastric cancer	k__Bacteria|p__Patescibacteria|c__Saccharimonadia|o__Saccharimonadales|f__Saccharimonadaceae|g__TM7x|s__unclassified_mgs_1648	tongue.pheno.2741	MR Egger	4.03357	4	0.401482
Gastric cancer	k__Bacteria|p__Patescibacteria|c__Saccharimonadia|o__Saccharimonadales|f__Saccharimonadaceae|g__TM7x|s__unclassified_mgs_1648	tongue.pheno.2741	Inverse variance weighted	4.04326	5	0.543205
Gastric cancer	k__Bacteria|p__Patescibacteria|c__Saccharimonadia|o__Saccharimonadales|f__Saccharimonadaceae|g__UBA2866|s__unclassified_mgs_1123	tongue.pheno.3045	MR Egger	2.00595	4	0.734665
Gastric cancer	k__Bacteria|p__Patescibacteria|c__Saccharimonadia|o__Saccharimonadales|f__Saccharimonadaceae|g__UBA2866|s__unclassified_mgs_1123	tongue.pheno.3045	Inverse variance weighted	2.72593	5	0.742149
Gastric cancer	k__Bacteria|p__Patescibacteria|c__Saccharimonadia|o__Saccharimonadales|f__Saccharimonadaceae|g__unclassified_mgs_1717	tongue.pheno.3184	MR Egger	5.63219	4	0.228352
Gastric cancer	k__Bacteria|p__Patescibacteria|c__Saccharimonadia|o__Saccharimonadales|f__Saccharimonadaceae|g__unclassified_mgs_1717	tongue.pheno.3184	Inverse variance weighted	6.39486	5	0.26967
Gastric cancer	k__Bacteria|p__Patescibacteria|c__Saccharimonadia|o__Saccharimonadales|f__Saccharimonadaceae|g__unclassified_mgs_1162|s__unclassified_mgs_1162	tongue.pheno.3397	MR Egger	1.76338	4	0.779175
Gastric cancer	k__Bacteria|p__Patescibacteria|c__Saccharimonadia|o__Saccharimonadales|f__Saccharimonadaceae|g__unclassified_mgs_1162|s__unclassified_mgs_1162	tongue.pheno.3397	Inverse variance weighted	1.88804	5	0.86441
Gastric cancer	k__Bacteria|p__Patescibacteria|c__Saccharimonadia|o__Saccharimonadales|f__Saccharimonadaceae|g__unclassified_mgs_985	tongue.pheno.3574	MR Egger	4.20462	4	0.379022
Gastric cancer	k__Bacteria|p__Patescibacteria|c__Saccharimonadia|o__Saccharimonadales|f__Saccharimonadaceae|g__unclassified_mgs_985	tongue.pheno.3574	Inverse variance weighted	4.23633	5	0.515915
Gastric cancer	k__Bacteria|p__Patescibacteria|c__Saccharimonadia|o__Saccharimonadales|f__Saccharimonadaceae|g__unclassified_mgs_2389	tongue.pheno.3855	MR Egger	1.11304	4	0.892198
Gastric cancer	k__Bacteria|p__Patescibacteria|c__Saccharimonadia|o__Saccharimonadales|f__Saccharimonadaceae|g__unclassified_mgs_2389	tongue.pheno.3855	Inverse variance weighted	2.25779	5	0.812446
Gastric cancer	k__Bacteria|p__Patescibacteria|c__Saccharimonadia|o__Saccharimonadales|f__Saccharimonadaceae|g__TM7x|s__unclassified_mgs_3248	tongue.pheno.964	MR Egger	3.01825	4	0.554776
Gastric cancer	k__Bacteria|p__Patescibacteria|c__Saccharimonadia|o__Saccharimonadales|f__Saccharimonadaceae|g__TM7x|s__unclassified_mgs_3248	tongue.pheno.964	Inverse variance weighted	3.64689	5	0.601286
Hepatic cancer	k__Bacteria|p__Proteobacteria|c__Gammaproteobacteria|o__Burkholderiales|f__Neisseriaceae|g__Kingella_B|s__Kingella_B_oralis_mgs_3276	tongue.pheno.1499	MR Egger	0.536641	1	0.463828
Hepatic cancer	k__Bacteria|p__Proteobacteria|c__Gammaproteobacteria|o__Burkholderiales|f__Neisseriaceae|g__Kingella_B|s__Kingella_B_oralis_mgs_3276	tongue.pheno.1499	Inverse variance weighted	0.570002	2	0.752013
Hepatic cancer	k__Bacteria|p__Actinobacteriota|c__Coriobacteriia|o__Coriobacteriales|f__Atopobiaceae|g__Olsenella	tongue.pheno.204	MR Egger	0.0447276	1	0.832506
Hepatic cancer	k__Bacteria|p__Actinobacteriota|c__Coriobacteriia|o__Coriobacteriales|f__Atopobiaceae|g__Olsenella	tongue.pheno.204	Inverse variance weighted	0.547289	2	0.760603
Hepatic cancer	k__Bacteria|p__Fusobacteriota|c__Fusobacteriia|o__Fusobacteriales|f__Fusobacteriaceae|g__Fusobacterium|s__Fusobacterium_periodonticum_C_mgs_3022	tongue.pheno.2300	MR Egger	0.408196	1	0.522886
Hepatic cancer	k__Bacteria|p__Fusobacteriota|c__Fusobacteriia|o__Fusobacteriales|f__Fusobacteriaceae|g__Fusobacterium|s__Fusobacterium_periodonticum_C_mgs_3022	tongue.pheno.2300	Inverse variance weighted	0.486788	2	0.783962
Hepatic cancer	k__Bacteria|p__Fusobacteriota|c__Fusobacteriia|o__Fusobacteriales|f__Fusobacteriaceae|g__Fusobacterium|s__unclassified_mgs_2398	tongue.pheno.2318	MR Egger	0.00295826	1	0.956625
Hepatic cancer	k__Bacteria|p__Fusobacteriota|c__Fusobacteriia|o__Fusobacteriales|f__Fusobacteriaceae|g__Fusobacterium|s__unclassified_mgs_2398	tongue.pheno.2318	Inverse variance weighted	0.110025	2	0.946473
Hepatic cancer	k__Bacteria|p__Actinobacteriota|c__Actinobacteria|o__Actinomycetales|f__Micrococcaceae|g__Rothia|s__Rothia_mucilaginosa_mgs_923	tongue.pheno.2751	MR Egger	0.0358041	1	0.849921
Hepatic cancer	k__Bacteria|p__Actinobacteriota|c__Actinobacteria|o__Actinomycetales|f__Micrococcaceae|g__Rothia|s__Rothia_mucilaginosa_mgs_923	tongue.pheno.2751	Inverse variance weighted	0.647943	2	0.723271
Hepatic cancer	k__Bacteria|p__Patescibacteria|c__Saccharimonadia|o__Saccharimonadales|f__Saccharimonadaceae|g__unclassified_mgs_2822|s__unclassified_mgs_2822	tongue.pheno.2865	MR Egger	0.0834633	1	0.772658
Hepatic cancer	k__Bacteria|p__Patescibacteria|c__Saccharimonadia|o__Saccharimonadales|f__Saccharimonadaceae|g__unclassified_mgs_2822|s__unclassified_mgs_2822	tongue.pheno.2865	Inverse variance weighted	0.652551	2	0.721606
Hepatic cancer	k__Bacteria|p__Patescibacteria|c__Saccharimonadia|o__Saccharimonadales|f__Saccharimonadaceae|g__unclassified_mgs_985	tongue.pheno.3574	MR Egger	1.63299	1	0.20129
Hepatic cancer	k__Bacteria|p__Patescibacteria|c__Saccharimonadia|o__Saccharimonadales|f__Saccharimonadaceae|g__unclassified_mgs_985	tongue.pheno.3574	Inverse variance weighted	1.68361	2	0.430932
Hepatic cancer	k__Bacteria|p__Firmicutes|c__Bacilli|o__Lactobacillales|f__Streptococcaceae|g__Streptococcus|s__unclassified_mgs_2206	tongue.pheno.661	MR Egger	1.85997	1	0.172629
Hepatic cancer	k__Bacteria|p__Firmicutes|c__Bacilli|o__Lactobacillales|f__Streptococcaceae|g__Streptococcus|s__unclassified_mgs_2206	tongue.pheno.661	Inverse variance weighted	2.16895	2	0.33808
Hepatic cancer	k__Bacteria|p__Proteobacteria|c__Gammaproteobacteria|o__Burkholderiales|f__Neisseriaceae|g__Eikenella|s__unclassified_mgs_172	tongue.pheno.771	MR Egger	0.642441	1	0.422828
Hepatic cancer	k__Bacteria|p__Proteobacteria|c__Gammaproteobacteria|o__Burkholderiales|f__Neisseriaceae|g__Eikenella|s__unclassified_mgs_172	tongue.pheno.771	Inverse variance weighted	0.822402	2	0.662854
Hepatic cancer	k__Bacteria|p__Proteobacteria|c__Gammaproteobacteria|o__Enterobacterales|f__Pasteurellaceae|g__Haemophilus_D|s__Haemophilus_D_parainfluenzae_mgs_3103	tongue.pheno.846	MR Egger	0.458682	1	0.498241
Hepatic cancer	k__Bacteria|p__Proteobacteria|c__Gammaproteobacteria|o__Enterobacterales|f__Pasteurellaceae|g__Haemophilus_D|s__Haemophilus_D_parainfluenzae_mgs_3103	tongue.pheno.846	Inverse variance weighted	0.605407	2	0.738818
Hepatic cancer	k__Bacteria|p__Proteobacteria|c__Gammaproteobacteria|o__Enterobacterales|f__Pasteurellaceae|g__Aggregatibacter|s__Aggregatibacter_sp000466335_mgs_2226	tongue.pheno.888	MR Egger	2.19262	1	0.138673
Hepatic cancer	k__Bacteria|p__Proteobacteria|c__Gammaproteobacteria|o__Enterobacterales|f__Pasteurellaceae|g__Aggregatibacter|s__Aggregatibacter_sp000466335_mgs_2226	tongue.pheno.888	Inverse variance weighted	2.19677	2	0.33341
Hepatic cancer	k__Bacteria|p__Proteobacteria|c__Gammaproteobacteria|o__Burkholderiales|f__Neisseriaceae|g__Neisseria_D|s__Neisseria_D_bacilliformis_mgs_3398	tongue.pheno.957	MR Egger	0.95823	1	0.327633
Hepatic cancer	k__Bacteria|p__Proteobacteria|c__Gammaproteobacteria|o__Burkholderiales|f__Neisseriaceae|g__Neisseria_D|s__Neisseria_D_bacilliformis_mgs_3398	tongue.pheno.957	Inverse variance weighted	1.00948	2	0.603663
